# Supplementary material for: Whole Genome In-Silico Analysis of South African G1P[8] Rotavirus Strains before and after Vaccine Introduction over a Period of 14 Years
Source: Vaccines (Basel). 2020 Oct 14;8(4):609. doi: 10.3390/vaccines8040609 (PMC7712154; doi:10.3390/vaccines8040609)
Supplement: Supplementary file 1 [file vaccines-08-00609-s001.zip]

Archive with 11 entries (10 files):
- supplementary--R1--AE/
- supplementary--R1--AE/Supplementary data 2-Identity matrices analysis.xls
- supplementary--R1--AE/Supplementary data 3_Duplicate sequences in the alignments identified using ElimDupes.xlsx
- supplementary--R1--AE/Supplementary data 4_Additional phylograms.pdf
- supplementary--R1--AE/Supplementary data 5_ Neutralization epitopes analysis  in VP4 and VP7.pdf
- supplementary--R1--AE/Supplementary data 6_Additional tables.pdf
- supplementary--R1--AE/Supplementary data 7_Additional protein modeling analysis.pdf
- supplementary--R1--AE/Supplementary data 8_Whole genome amino acid analysis.xls
- supplementary--R1--AE/Supplementary data 9_ Selection pressure analysis.xlsx
- supplementary--R1--AE/supplementary S6--XML.pdf
- supplementary--R1--AE/supplementary-S1--XML.pdf
