# Supplementary material for: Whole Genome In-Silico Analysis of South African G1P[8] Rotavirus Strains before and after Vaccine Introduction over a Period of 14 Years
Source: Vaccines (Basel). 2020 Oct 14;8(4):609. doi: 10.3390/vaccines8040609 (PMC7712154; doi:10.3390/vaccines8040609)
Supplement: Supplementary file 1 [file vaccines-08-00609-s001.zip › supplementary--R1--AE/Supplementary data 2-Identity matrices analysis.xls]

## Sheet: VP7-NT
	VP7 nucleotide identities among strains calculated by distance matrices using p-distance algorithms in MEGA 6 (Tamura et al., 2013 ; www.megasoftware.net)
		1	2	3	4	5	6	7	8	9	10	11	12	13	14	15	16	17	18	19	20	21	22	23	24	25	26	27	28	29	30	31	32	33	34	35	36	37	38	39	40	41	42	43	44	45	46	47	48
1	RVA/Human-wt/ZAF/UFS-NGS-MRC-DPRU3883/2002/G1P[8]
2	RVA/Human-wt/ZAF/UFS-NGS-MRC-DPRU3892/2002/G1P[8]	99.8978
3	RVA/Human-wt/ZAF/UFS-NGS-MRC-DPRU3951/2002/G1P[8]	99.2843	99.3865
4	RVA/Human-wt/ZAF/UFS-NGS-MRC-DPRU3956/2002/G1P[8]	99.592	99.6933	99.4888
5	RVA/Human-wt/ZAF/UFS-NGS-MRC-DPRU4018/2002/G1P[8]	99.3865	99.4888	99.8978	99.592
6	RVA/Human-wt/ZAF/UFS-NGS-MRC-DPRU4019/2002/G1P[8]	99.2843	99.3865	100	99.4888	99.8978
7	RVA/Human-wt/ZAF/UFS-NGS-MRC-DPRU4023/2002/G1P[8]	99.592	99.6933	99.4888	99.7955	99.592	99.4888
8	RVA/Human-wt/ZAF/UFS-NGS-MRC-DPRU4024/2002/G1P[8]	93.5583	93.6605	93.6605	93.7628	93.5583	93.6605	93.7628
9	RVA/Human-wt/ZAF/UFS-NGS-MRC-DPRU4026/2002/G1P[8]	93.5583	93.6605	93.6605	93.7628	93.5583	93.6605	93.7628	100
10	RVA/Human-wt/ZAF/UFS-NGS-MRC-DPRU4049/2002/G1P[8]	99.6933	99.7955	99.592	99.8978	99.6933	99.592	99.8978	93.865	93.865
11	RVA/Human-wt/ZAF/UFS-NGS-MRC-DPRU4055/2002/G1P[8]	99.592	99.6933	99.4888	99.7955	99.592	99.4888	99.7955	93.7628	93.7628	99.8978
12	RVA/Human-wt/ZAF/UFS-NGS-MRC-DPRU4102/2002/G1P[8]	99.592	99.6933	99.4888	100	99.592	99.4888	99.7955	93.7628	93.7628	99.8978	99.7955
13	RVA/Human-wt/ZAF/UFS-NGS-MRC-DPRU4269/2002/G1P[8]	97.955	98.0573	97.6483	98.1595	97.7505	97.6483	97.955	93.865	93.865	98.0573	97.955	98.1595
14	RVA/Human-wt/ZAF/UFS-NGS-MRC-DPRU4271/2002/G1P[8]	99.4888	99.592	99.3865	99.6933	99.4888	99.3865	99.6933	93.865	93.865	99.7955	99.6933	99.6933	97.8528
15	RVA/Human-wt/ZAF/UFS-NGS-MRC-DPRU456/2003/G1P[8]	99.7955	99.8978	99.2843	99.592	99.3865	99.2843	99.592	93.5583	93.5583	99.6933	99.592	99.592	97.955	99.4888
16	RVA/Human-wt/ZAF/UFS-NGS-MRC-DPRU493/2003/G1P[8]	99.6933	99.7955	99.182	99.4888	99.2843	99.182	99.4888	93.5583	93.5583	99.592	99.4888	99.4888	97.8528	99.3865	99.6933
17	RVA/Human-wt/ZAF/UFS-NGS-MRC-DPRU609/2003/G1P[8]	99.4888	99.592	98.9775	99.2843	99.0798	98.9775	99.2843	93.456	93.456	99.3865	99.2843	99.2843	97.6483	99.182	99.4888	99.592
18	RVA/Human-wt/ZAF/UFS-NGS-MRC-DPRU632/2003/G1P[8]	99.6933	99.7955	99.182	99.4888	99.2843	99.182	99.4888	93.6605	93.6605	99.592	99.4888	99.4888	97.8528	99.3865	99.6933	99.592	99.3865
19	RVA/Human-wt/ZAF/UFS-NGS-MRC-DPRU2117/2003/G1P[8]	97.955	98.0573	97.6483	98.1595	97.7505	97.6483	97.955	93.865	93.865	98.0573	97.955	98.1595	100	97.8528	97.955	97.8528	97.6483	97.8528
20	RVA/Human-wt/ZAF/UFS-NGS-MRC-DPRU2145/2003/G1P[8]	99.7955	99.8978	99.2843	99.592	99.3865	99.2843	99.592	93.5583	93.5583	99.6933	99.592	99.592	97.955	99.4888	99.7955	99.6933	99.4888	99.8978	97.955
21	RVA/Human-wt/ZAF/UFS-NGS-MRC-DPRU2156/2003/G1P[8]	99.592	99.6933	99.0798	99.3865	99.182	99.0798	99.3865	93.456	93.456	99.4888	99.3865	99.3865	97.7505	99.2843	99.592	99.8978	99.4888	99.4888	97.7505	99.592
22	RVA/Human-wt/ZAF/UFS-NGS-MRC-DPRU1104/2004/G1P[8]	97.955	98.0573	97.6483	98.1595	97.7505	97.6483	97.955	93.865	93.865	98.0573	97.955	98.1595	100	97.8528	97.955	97.8528	97.6483	97.8528	100	97.955	97.7505
23	RVA/Human-wt/ZAF/UFS-NGS-MRC-DPRU1116/2004/G1P[8]	93.3538	93.456	93.456	93.5583	93.3538	93.456	93.5583	98.9775	98.9775	93.6605	93.5583	93.5583	93.6605	93.6605	93.3538	93.3538	93.456	93.456	93.6605	93.3538	93.2515	93.6605
24	RVA/Human-wt/ZAF/UFS-NGS-MRC-DPRU1131/2004/G1P[8]	93.3538	93.456	93.456	93.5583	93.3538	93.456	93.5583	98.9775	98.9775	93.6605	93.5583	93.5583	93.6605	93.6605	93.3538	93.3538	93.456	93.456	93.6605	93.3538	93.2515	93.6605	100
25	RVA/Human-wt/ZAF/UFS-NGS-MRC-DPRU1135/2004/G1P[8]	99.3865	99.4888	99.2843	99.592	99.3865	99.2843	99.592	93.5583	93.5583	99.6933	99.7955	99.592	97.7505	99.4888	99.3865	99.2843	99.0798	99.2843	97.7505	99.3865	99.182	97.7505	93.3538	93.3538
26	RVA/Human-wt/ZAF/UFS-NGS-MRC-DPRU1139/2004/G1P[8]	99.4888	99.592	99.3865	99.6933	99.4888	99.3865	99.6933	93.6605	93.6605	99.7955	99.8978	99.6933	97.8528	99.592	99.4888	99.3865	99.182	99.3865	97.8528	99.4888	99.2843	97.8528	93.456	93.456	99.8978
27	RVA/Human-wt/ZAF/UFS-NGS-MRC-DPRU1145/2004/G1P[8]	99.4888	99.592	99.3865	99.6933	99.4888	99.3865	99.6933	93.6605	93.6605	99.7955	99.8978	99.6933	97.8528	99.592	99.4888	99.3865	99.182	99.3865	97.8528	99.4888	99.2843	97.8528	93.456	93.456	99.8978	100
28	RVA/Human-wt/ZAF/UFS-NGS-MRC-DPRU1148/2004/G1P[8]	93.3538	93.456	93.456	93.5583	93.3538	93.456	93.5583	98.9775	98.9775	93.6605	93.5583	93.5583	93.6605	93.6605	93.3538	93.3538	93.456	93.456	93.6605	93.3538	93.2515	93.6605	100	100	93.3538	93.456	93.456
29	RVA/Human-wt/ZAF/UFS-NGS-MRC-DPRU1184/2004/G1P[8]	99.3865	99.4888	99.2843	99.592	99.3865	99.2843	99.592	93.5583	93.5583	99.6933	99.7955	99.592	97.7505	99.4888	99.3865	99.2843	99.0798	99.2843	97.7505	99.3865	99.182	97.7505	93.3538	93.3538	100	99.8978	99.8978	93.3538
30	RVA/Human-wt/ZAF/UFS-NGS-MRC-DPRU1192/2004/G1P[8]	99.3865	99.4888	99.2843	99.592	99.3865	99.2843	99.592	93.5583	93.5583	99.6933	99.7955	99.592	97.7505	99.4888	99.3865	99.2843	99.0798	99.2843	97.7505	99.3865	99.182	97.7505	93.3538	93.3538	100	99.8978	99.8978	93.3538	100
31	RVA/Human-wt/ZAF/UFS-NGS-MRC-DPRU1205/2004/G1P[8]	99.3865	99.4888	99.2843	99.592	99.3865	99.2843	99.592	93.5583	93.5583	99.6933	99.7955	99.592	97.7505	99.4888	99.3865	99.2843	99.0798	99.2843	97.7505	99.3865	99.182	97.7505	93.3538	93.3538	100	99.8978	99.8978	93.3538	100	100
32	RVA/Human-wt/ZAF/UFS-NGS-MRC-DPRU1230/2004/G1P[8]	99.2843	99.3865	98.773	99.0798	98.8753	98.773	99.0798	93.3538	93.3538	99.182	99.0798	99.0798	97.4438	98.9775	99.2843	99.592	99.182	99.182	97.4438	99.2843	99.4888	97.4438	93.1493	93.1493	98.8753	98.9775	98.9775	93.1493	98.8753	98.8753	98.8753
33	RVA/Human-wt/ZAF/UFS-NGS-MRC-DPRU1287/2004/G1P[8]	99.3865	99.4888	99.2843	99.592	99.3865	99.2843	99.592	93.5583	93.5583	99.6933	99.7955	99.592	97.7505	99.4888	99.3865	99.2843	99.0798	99.2843	97.7505	99.3865	99.182	97.7505	93.3538	93.3538	100	99.8978	99.8978	93.3538	100	100	100	98.8753
34	RVA/Human-wt/ZAF/UFS-NGS-MRC-DPRU3410/2004/G1P[8]	99.4888	99.592	99.3865	99.6933	99.4888	99.3865	99.6933	93.6605	93.6605	99.7955	99.8978	99.6933	97.8528	99.592	99.4888	99.3865	99.182	99.3865	97.8528	99.4888	99.2843	97.8528	93.456	93.456	99.8978	100	100	93.456	99.8978	99.8978	99.8978	98.9775	99.8978
35	RVA/Human-wt/ZAF/UFS-NGS-MRC-DPRU3449/2004/G1P[8]	99.3865	99.4888	99.2843	99.592	99.3865	99.2843	99.592	93.5583	93.5583	99.6933	99.7955	99.592	97.7505	99.4888	99.3865	99.2843	99.0798	99.2843	97.7505	99.3865	99.182	97.7505	93.3538	93.3538	99.7955	99.8978	99.8978	93.3538	99.7955	99.7955	99.7955	98.8753	99.7955	99.8978
36	RVA/Human-wt/ZAF/UFS-NGS-MRC-DPRU451/2005/G1P[8]	99.3865	99.4888	99.2843	99.592	99.3865	99.2843	99.592	93.5583	93.5583	99.6933	99.7955	99.592	97.7505	99.4888	99.3865	99.2843	99.0798	99.2843	97.7505	99.3865	99.182	97.7505	93.3538	93.3538	100	99.8978	99.8978	93.3538	100	100	100	98.8753	100	99.8978	99.7955
37	RVA/Human-wt/ZAF/UFS-NGS-MRC-DPRU658/2005/G1P[8]	94.0695	94.1718	94.1718	94.274	94.0695	94.1718	94.274	98.2618	98.2618	94.3763	94.274	94.274	94.3763	94.3763	94.0695	93.9673	93.9673	94.1718	94.3763	94.0695	93.865	94.3763	98.2618	98.2618	94.0695	94.1718	94.1718	98.2618	94.0695	94.0695	94.0695	93.9673	94.0695	94.1718	94.0695	94.0695
38	RVA/Human-wt/ZAF/UFS-NGS-MRC-DPRU682/2005/G1P[8]	99.4888	99.592	99.3865	99.6933	99.4888	99.3865	99.6933	93.865	93.865	99.7955	99.6933	99.6933	98.0573	99.592	99.4888	99.3865	99.182	99.3865	98.0573	99.4888	99.2843	98.0573	93.6605	93.6605	99.4888	99.592	99.592	93.6605	99.4888	99.4888	99.4888	98.9775	99.4888	99.592	99.4888	99.4888	94.3763
39	RVA/Human-wt/ZAF/UFS-NGS-MRC-DPRU687/2005/G1P[8]	97.955	98.0573	97.6483	98.1595	97.7505	97.6483	97.955	93.865	93.865	98.0573	97.955	98.1595	100	97.8528	97.955	97.8528	97.6483	97.8528	100	97.955	97.7505	100	93.6605	93.6605	97.7505	97.8528	97.8528	93.6605	97.7505	97.7505	97.7505	97.4438	97.7505	97.8528	97.7505	97.7505	94.3763	98.0573
40	RVA/Human-wt/ZAF/UFS-NGS-MRC-DPRU745/2005/G1P[8]	93.3538	93.456	93.456	93.5583	93.3538	93.456	93.5583	99.2843	99.2843	93.6605	93.5583	93.5583	93.6605	93.6605	93.5583	93.3538	93.2515	93.456	93.6605	93.3538	93.2515	93.6605	98.4663	98.4663	93.3538	93.456	93.456	98.4663	93.3538	93.3538	93.3538	92.9448	93.3538	93.456	93.5583	93.3538	97.7505	93.6605	93.6605
41	RVA/Human-wt/ZAF/UFS-NGS-MRC-DPRU747/2005/G1P[8]	97.955	98.0573	97.6483	98.1595	97.7505	97.6483	97.955	93.865	93.865	98.0573	97.955	98.1595	100	97.8528	97.955	97.8528	97.6483	97.8528	100	97.955	97.7505	100	93.6605	93.6605	97.7505	97.8528	97.8528	93.6605	97.7505	97.7505	97.7505	97.4438	97.7505	97.8528	97.7505	97.7505	94.3763	98.0573	100	93.6605
42	RVA/Human-wt/ZAF/UFS-NGS-MRC-DPRU732/2006/G1P[8]	93.3538	93.456	93.456	93.5583	93.3538	93.456	93.5583	99.3865	99.3865	93.6605	93.5583	93.5583	93.6605	93.6605	93.3538	93.3538	93.2515	93.456	93.6605	93.3538	93.2515	93.6605	98.5685	98.5685	93.3538	93.456	93.456	98.5685	93.3538	93.3538	93.3538	93.1493	93.3538	93.456	93.3538	93.3538	97.8528	93.6605	93.6605	98.8753	93.6605
43	RVA/Human-wt/ZAF/UFS-NGS-MRC-DPRU748/2006/G1P[8]	93.3538	93.456	93.456	93.5583	93.3538	93.456	93.5583	99.3865	99.3865	93.6605	93.5583	93.5583	93.6605	93.6605	93.3538	93.3538	93.2515	93.456	93.6605	93.3538	93.2515	93.6605	98.5685	98.5685	93.3538	93.456	93.456	98.5685	93.3538	93.3538	93.3538	93.1493	93.3538	93.456	93.3538	93.3538	97.8528	93.6605	93.6605	98.8753	93.6605	100
44	RVA/Human-wt/ZAF/UFS-NGS-MRC-DPRU753/2006/G1P[8]	93.9673	94.0695	94.0695	94.1718	93.9673	94.0695	94.1718	98.364	98.364	94.274	94.1718	94.1718	94.274	94.274	93.9673	93.865	93.865	94.0695	94.274	93.9673	93.7628	94.274	98.364	98.364	93.9673	94.0695	94.0695	98.364	93.9673	93.9673	93.9673	93.865	93.9673	94.0695	93.9673	93.9673	99.6933	94.274	94.274	97.8528	94.274	97.955	97.955
45	RVA/Human-wt/ZAF/UFS-NGS-MRC-DPRU757/2006/G1P[8]	93.2515	93.3538	93.3538	93.456	93.2515	93.3538	93.456	99.2843	99.2843	93.5583	93.456	93.456	93.5583	93.5583	93.2515	93.2515	93.1493	93.3538	93.5583	93.2515	93.1493	93.5583	98.4663	98.4663	93.2515	93.3538	93.3538	98.4663	93.2515	93.2515	93.2515	93.047	93.2515	93.3538	93.2515	93.2515	97.7505	93.5583	93.5583	98.773	93.5583	99.8978	99.8978	97.8528
46	RVA/Human-wt/ZAF/UFS-NGS-MRC-DPRU768/2006/G1P[8]	93.2515	93.3538	93.3538	93.456	93.2515	93.3538	93.456	99.2843	99.2843	93.5583	93.456	93.456	93.5583	93.5583	93.2515	93.2515	93.1493	93.3538	93.5583	93.2515	93.1493	93.5583	98.4663	98.4663	93.2515	93.3538	93.3538	98.4663	93.2515	93.2515	93.2515	93.047	93.2515	93.3538	93.2515	93.2515	97.7505	93.5583	93.5583	98.773	93.5583	99.8978	99.8978	97.8528	100
47	RVA/Human-wt/ZAF/UFS-NGS-MRC-DPRU783/2006/G1P[8]	93.2515	93.3538	93.3538	93.456	93.2515	93.3538	93.456	99.2843	99.2843	93.5583	93.456	93.456	93.5583	93.5583	93.2515	93.2515	93.1493	93.3538	93.5583	93.2515	93.1493	93.5583	98.4663	98.4663	93.2515	93.3538	93.3538	98.4663	93.2515	93.2515	93.2515	93.047	93.2515	93.3538	93.2515	93.2515	97.7505	93.5583	93.5583	98.773	93.5583	99.8978	99.8978	97.8528	99.7955	99.7955
48	RVA/Human-wt/ZAF/UFS-NGS-MRC-DPRU849/2006/G1P[8]	93.1493	93.2515	93.2515	93.3538	93.1493	93.2515	93.3538	99.182	99.182	93.456	93.3538	93.3538	93.456	93.456	93.1493	93.1493	93.047	93.2515	93.456	93.1493	93.047	93.456	98.364	98.364	93.1493	93.2515	93.2515	98.364	93.1493	93.1493	93.1493	92.9448	93.1493	93.2515	93.1493	93.1493	97.6483	93.456	93.456	98.6708	93.456	99.7955	99.7955	97.7505	99.6933	99.6933	99.6933
49	RVA/Human-wt/ZAF/UFS-NGS-MRC-DPRU901/2006/G1P[8]	93.2515	93.3538	93.3538	93.456	93.2515	93.3538	93.456	99.2843	99.2843	93.5583	93.456	93.456	93.5583	93.5583	93.2515	93.2515	93.1493	93.3538	93.5583	93.2515	93.1493	93.5583	98.4663	98.4663	93.2515	93.3538	93.3538	98.4663	93.2515	93.2515	93.2515	93.047	93.2515	93.3538	93.2515	93.2515	97.7505	93.5583	93.5583	98.773	93.5583	99.8978	99.8978	97.8528	99.7955	99.7955	99.7955	99.6933
50	RVA/Human-wt/ZAF/UFS-NGS-MRC-DPRU981/2006/G1P[8]	93.9673	94.0695	94.0695	94.1718	93.9673	94.0695	94.1718	97.3415	97.3415	94.274	94.1718	94.1718	93.9673	94.274	93.9673	93.9673	93.865	93.865	93.9673	93.9673	93.865	93.9673	97.137	97.137	93.9673	94.0695	94.0695	97.137	93.9673	93.9673	93.9673	93.7628	93.9673	94.0695	93.9673	93.9673	97.0348	94.0695	93.9673	96.8303	93.9673	97.137	97.137	96.9325	97.0348	97.0348	97.0348	96.9325
51	RVA/Human-wt/ZAF/UFS-NGS-MRC-DPRU999/2006/G1P[8]	93.3538	93.456	93.456	93.5583	93.3538	93.456	93.5583	99.3865	99.3865	93.6605	93.5583	93.5583	93.6605	93.6605	93.3538	93.3538	93.2515	93.456	93.6605	93.3538	93.2515	93.6605	98.5685	98.5685	93.3538	93.456	93.456	98.5685	93.3538	93.3538	93.3538	93.1493	93.3538	93.456	93.3538	93.3538	97.8528	93.6605	93.6605	98.8753	93.6605	100	100	97.955	99.8978	99.8978	99.8978	99.7955
52	RVA/Human-wt/ZAF/UFS-NGS-MRC-DPRU1002/2006/G1P[8]	93.1493	93.2515	93.2515	93.3538	93.1493	93.2515	93.3538	99.182	99.182	93.456	93.3538	93.3538	93.456	93.456	93.1493	93.1493	93.047	93.2515	93.456	93.1493	93.047	93.456	98.364	98.364	93.1493	93.2515	93.2515	98.364	93.1493	93.1493	93.1493	92.9448	93.1493	93.2515	93.1493	93.1493	97.6483	93.456	93.456	98.6708	93.456	99.7955	99.7955	97.7505	99.6933	99.6933	99.6933	99.592
53	RVA/Human-wt/ZAF/UFS-NGS-MRC-DPRU1005/2006/G1P[8]	93.2515	93.3538	93.3538	93.456	93.2515	93.3538	93.456	99.2843	99.2843	93.5583	93.456	93.456	93.5583	93.5583	93.2515	93.2515	93.1493	93.3538	93.5583	93.2515	93.1493	93.5583	98.4663	98.4663	93.2515	93.3538	93.3538	98.4663	93.2515	93.2515	93.2515	93.047	93.2515	93.3538	93.2515	93.2515	97.955	93.5583	93.5583	98.773	93.5583	99.8978	99.8978	98.0573	99.7955	99.7955	99.7955	99.6933
54	RVA/Human-wt/ZAF/UFS-NGS-MRC-DPRU1006/2006/G1P[8]	97.955	98.0573	97.6483	98.1595	97.7505	97.6483	97.955	93.865	93.865	98.0573	97.955	98.1595	100	97.8528	97.955	97.8528	97.6483	97.8528	100	97.955	97.7505	100	93.6605	93.6605	97.7505	97.8528	97.8528	93.6605	97.7505	97.7505	97.7505	97.4438	97.7505	97.8528	97.7505	97.7505	94.3763	98.0573	100	93.6605	100	93.6605	93.6605	94.274	93.5583	93.5583	93.5583	93.456
55	RVA/Human-wt/ZAF/UFS-NGS-MRC-DPRU1007/2006/G1P[8]	94.0695	94.1718	94.1718	94.274	94.0695	94.1718	94.274	98.2618	98.2618	94.3763	94.274	94.274	94.1718	94.3763	94.0695	93.9673	93.9673	94.1718	94.1718	94.0695	93.865	94.1718	98.2618	98.2618	94.0695	94.1718	94.1718	98.2618	94.0695	94.0695	94.0695	93.9673	94.0695	94.1718	94.0695	94.0695	99.592	94.3763	94.1718	97.7505	94.1718	97.8528	97.8528	99.8978	97.7505	97.7505	97.7505	97.6483
56	RVA/Human-wt/ZAF/UFS-NGS-MRC-DPRU1009/2006/G1P[8]	97.955	98.0573	97.6483	98.1595	97.7505	97.6483	97.955	93.865	93.865	98.0573	97.955	98.1595	100	97.8528	97.955	97.8528	97.6483	97.8528	100	97.955	97.7505	100	93.6605	93.6605	97.7505	97.8528	97.8528	93.6605	97.7505	97.7505	97.7505	97.4438	97.7505	97.8528	97.7505	97.7505	94.3763	98.0573	100	93.6605	100	93.6605	93.6605	94.274	93.5583	93.5583	93.5583	93.456
57	RVA/Human-wt/ZAF/UFS-NGS-MRC-DPRU1012/2006/G1P[8]	93.3538	93.456	93.456	93.5583	93.3538	93.456	93.5583	99.2843	99.2843	93.6605	93.5583	93.5583	93.6605	93.6605	93.3538	93.3538	93.2515	93.456	93.6605	93.3538	93.2515	93.6605	98.4663	98.4663	93.3538	93.456	93.456	98.4663	93.3538	93.3538	93.3538	93.1493	93.3538	93.456	93.3538	93.3538	97.7505	93.6605	93.6605	98.773	93.6605	99.8978	99.8978	97.8528	99.7955	99.7955	99.7955	99.6933
58	RVA/Human-wt/ZAF/UFS-NGS-MRC-DPRU1015/2006/G1P[8]	93.2515	93.3538	93.3538	93.456	93.2515	93.3538	93.456	99.2843	99.2843	93.5583	93.456	93.456	93.5583	93.5583	93.2515	93.2515	93.1493	93.3538	93.5583	93.2515	93.1493	93.5583	98.4663	98.4663	93.2515	93.3538	93.3538	98.4663	93.2515	93.2515	93.2515	93.047	93.2515	93.3538	93.2515	93.2515	97.7505	93.5583	93.5583	98.773	93.5583	99.8978	99.8978	97.8528	99.7955	99.7955	99.7955	99.6933
59	RVA/Human-wt/ZAF/UFS-NGS-MRC-DPRU1019/2006/G1P[8]	97.955	98.0573	97.6483	98.1595	97.7505	97.6483	97.955	93.865	93.865	98.0573	97.955	98.1595	100	97.8528	97.955	97.8528	97.6483	97.8528	100	97.955	97.7505	100	93.6605	93.6605	97.7505	97.8528	97.8528	93.6605	97.7505	97.7505	97.7505	97.4438	97.7505	97.8528	97.7505	97.7505	94.3763	98.0573	100	93.6605	100	93.6605	93.6605	94.274	93.5583	93.5583	93.5583	93.456
60	RVA/Human-wt/ZAF/UFS-NGS-MRC-DPRU1030/2006/G1P[8]	93.2515	93.3538	93.3538	93.456	93.2515	93.3538	93.456	99.2843	99.2843	93.5583	93.456	93.456	93.5583	93.5583	93.2515	93.2515	93.1493	93.3538	93.5583	93.2515	93.1493	93.5583	98.4663	98.4663	93.2515	93.3538	93.3538	98.4663	93.2515	93.2515	93.2515	93.047	93.2515	93.3538	93.2515	93.2515	97.7505	93.5583	93.5583	98.773	93.5583	99.8978	99.8978	97.8528	99.7955	99.7955	99.7955	99.6933
61	RVA/Human-wt/ZAF/UFS-NGS-MRC-DPRU1039/2006/G1P[8]	93.3538	93.456	93.456	93.5583	93.3538	93.456	93.5583	99.3865	99.3865	93.6605	93.5583	93.5583	93.6605	93.6605	93.3538	93.3538	93.2515	93.456	93.6605	93.3538	93.2515	93.6605	98.5685	98.5685	93.3538	93.456	93.456	98.5685	93.3538	93.3538	93.3538	93.1493	93.3538	93.456	93.3538	93.3538	97.8528	93.6605	93.6605	98.8753	93.6605	100	100	97.955	99.8978	99.8978	99.8978	99.7955
62	RVA/Human-wt/ZAF/UFS-NGS-MRC-DPRU1041/2006/G1P[8]	93.3538	93.456	93.456	93.5583	93.3538	93.456	93.5583	99.3865	99.3865	93.6605	93.5583	93.5583	93.6605	93.6605	93.3538	93.3538	93.2515	93.456	93.6605	93.3538	93.2515	93.6605	98.5685	98.5685	93.3538	93.456	93.456	98.5685	93.3538	93.3538	93.3538	93.1493	93.3538	93.456	93.3538	93.3538	97.8528	93.6605	93.6605	98.8753	93.6605	100	100	97.955	99.8978	99.8978	99.8978	99.7955
63	RVA/Human-wt/ZAF/UFS-NGS-MRC-DPRU3433/2006/G1P[8]	93.865	93.9673	93.9673	94.0695	93.865	93.9673	94.0695	98.0573	98.0573	94.1718	94.0695	94.0695	94.1718	94.1718	93.865	93.7628	93.7628	93.9673	94.1718	93.865	93.6605	94.1718	98.0573	98.0573	93.865	93.9673	93.9673	98.0573	93.865	93.865	93.865	93.5583	93.865	93.9673	93.865	93.865	99.3865	94.1718	94.1718	97.546	94.1718	97.6483	97.6483	99.2843	97.546	97.546	97.546	97.4438
64	RVA/Human-wt/ZAF/UFS-NGS-MRC-DPRU147/2007/G1P[8]	94.0695	94.1718	94.1718	94.274	94.0695	94.1718	94.274	98.2618	98.2618	94.3763	94.274	94.274	94.3763	94.3763	94.0695	93.9673	93.9673	94.1718	94.3763	94.0695	93.865	94.3763	98.2618	98.2618	94.0695	94.1718	94.1718	98.2618	94.0695	94.0695	94.0695	93.9673	94.0695	94.1718	94.0695	94.0695	99.592	94.3763	94.3763	97.7505	94.3763	97.8528	97.8528	99.8978	97.7505	97.7505	97.7505	97.6483
65	RVA/Human-wt/ZAF/UFS-NGS-MRC-DPRU792/2007/G1P[8]	93.865	93.9673	93.9673	94.0695	93.865	93.9673	94.0695	98.2618	98.2618	94.1718	94.0695	94.0695	94.1718	94.1718	93.865	93.7628	93.7628	93.9673	94.1718	93.865	93.6605	94.1718	98.2618	98.2618	93.865	93.9673	93.9673	98.2618	93.865	93.865	93.865	93.7628	93.865	93.9673	93.865	93.865	99.592	94.1718	94.1718	97.7505	94.1718	97.8528	97.8528	99.8978	97.7505	97.7505	97.7505	97.6483
66	RVA/Human-wt/ZAF/UFS-NGS-MRC-DPRU793/2007/G1P[8]	93.865	93.9673	93.9673	94.0695	93.865	93.9673	94.0695	98.2618	98.2618	94.1718	94.0695	94.0695	94.1718	94.1718	93.865	93.7628	93.7628	93.9673	94.1718	93.865	93.6605	94.1718	98.2618	98.2618	93.865	93.9673	93.9673	98.2618	93.865	93.865	93.865	93.7628	93.865	93.9673	93.865	93.865	99.592	94.1718	94.1718	97.7505	94.1718	97.8528	97.8528	99.8978	97.7505	97.7505	97.7505	97.6483
67	RVA/Human-wt/ZAF/UFS-NGS-MRC-DPRU799/2007/G1P[8]	93.047	93.1493	93.1493	93.2515	93.047	93.1493	93.2515	99.0798	99.0798	93.3538	93.2515	93.2515	93.7628	93.3538	93.047	93.047	92.9448	93.1493	93.7628	93.047	92.9448	93.7628	98.2618	98.2618	93.047	93.1493	93.1493	98.2618	93.047	93.047	93.047	92.8425	93.047	93.1493	93.047	93.047	97.546	93.3538	93.7628	98.5685	93.7628	99.6933	99.6933	97.6483	99.592	99.592	99.592	99.4888
68	RVA/Human-wt/ZAF/UFS-NGS-MRC-DPRU1273/2007/G1P[8]	93.9673	94.0695	94.0695	94.1718	93.9673	94.0695	94.1718	98.1595	98.1595	94.274	94.1718	94.1718	94.274	94.274	93.9673	93.865	93.865	94.0695	94.274	93.9673	93.7628	94.274	98.1595	98.1595	93.9673	94.0695	94.0695	98.1595	93.9673	93.9673	93.9673	93.865	93.9673	94.0695	93.9673	93.9673	99.4888	94.274	94.274	97.6483	94.274	97.7505	97.7505	99.592	97.6483	97.6483	97.6483	97.546
69	RVA/Human-wt/ZAF/UFS-NGS-MRC-DPRU1302/2007/G1P[8]	93.9673	94.0695	94.0695	94.1718	93.9673	94.0695	94.1718	98.364	98.364	94.274	94.1718	94.1718	94.274	94.274	93.9673	93.865	93.865	94.0695	94.274	93.9673	93.7628	94.274	98.364	98.364	93.9673	94.0695	94.0695	98.364	93.9673	93.9673	93.9673	93.865	93.9673	94.0695	93.9673	93.9673	99.6933	94.274	94.274	97.8528	94.274	97.955	97.955	100	97.8528	97.8528	97.8528	97.7505
70	RVA/Human-wt/ZAF/UFS-NGS-MRC-DPRU1652/2007/G1P[8]	93.9673	94.0695	94.0695	94.1718	93.9673	94.0695	94.1718	98.364	98.364	94.274	94.1718	94.1718	94.274	94.274	93.9673	93.865	93.865	94.0695	94.274	93.9673	93.7628	94.274	98.364	98.364	93.9673	94.0695	94.0695	98.364	93.9673	93.9673	93.9673	93.865	93.9673	94.0695	93.9673	93.9673	99.6933	94.274	94.274	97.8528	94.274	97.955	97.955	100	97.8528	97.8528	97.8528	97.7505
71	RVA/Human-wt/ZAF/UFS-NGS-MRC-DPRU1042/2008/G1P[8]	97.955	98.0573	97.6483	98.1595	97.7505	97.6483	97.955	93.865	93.865	98.0573	97.955	98.1595	100	97.8528	97.955	97.8528	97.6483	97.8528	100	97.955	97.7505	100	93.6605	93.6605	97.7505	97.8528	97.8528	93.6605	97.7505	97.7505	97.7505	97.4438	97.7505	97.8528	97.7505	97.7505	94.3763	98.0573	100	93.6605	100	93.6605	93.6605	94.274	93.5583	93.5583	93.5583	93.456
72	RVA/Human-wt/ZAF/UFS-NGS:MRC-DPRU1047/2008/G1P[8]	93.5583	93.6605	93.6605	93.7628	93.5583	93.6605	93.7628	97.955	97.955	93.865	93.7628	93.7628	93.865	93.865	93.5583	93.456	93.456	93.6605	93.865	93.5583	93.3538	93.865	97.955	97.955	93.5583	93.6605	93.6605	97.955	93.5583	93.5583	93.5583	93.456	93.5583	93.6605	93.5583	93.5583	99.2843	93.865	93.865	97.4438	93.865	97.546	97.546	99.592	97.4438	97.4438	97.4438	97.3415
73	RVA/Human-wt/ZAF/UFS-NGS-MRC-DPRU1048/2008/G1P[8]	93.5583	93.6605	93.6605	93.7628	93.5583	93.6605	93.7628	97.955	97.955	93.865	93.7628	93.7628	93.865	93.865	93.5583	93.456	93.456	93.6605	93.865	93.5583	93.3538	93.865	97.955	97.955	93.5583	93.6605	93.6605	97.955	93.5583	93.5583	93.5583	93.456	93.5583	93.6605	93.5583	93.5583	99.2843	93.865	93.865	97.4438	93.865	97.546	97.546	99.592	97.4438	97.4438	97.4438	97.3415
74	RVA/Human-wt/ZAF/UFS-NGS-MRC-DPRU1965/2008/G1P[8]	93.6605	93.7628	93.7628	93.865	93.6605	93.7628	93.865	98.0573	98.0573	93.9673	93.865	93.865	93.9673	93.9673	93.6605	93.5583	93.5583	93.7628	93.9673	93.6605	93.456	93.9673	98.0573	98.0573	93.6605	93.7628	93.7628	98.0573	93.6605	93.6605	93.6605	93.5583	93.6605	93.7628	93.6605	93.6605	99.3865	93.9673	93.9673	97.546	93.9673	97.6483	97.6483	99.6933	97.546	97.546	97.546	97.4438
75	RVA/Human-wt/ZAF/UFS-NGS-MRC-DPRU1967/2008/G1P[8]	93.9673	94.0695	93.865	93.9673	93.7628	93.865	93.9673	98.1595	98.1595	94.0695	93.9673	93.9673	94.274	94.0695	93.9673	93.865	93.865	94.0695	94.274	93.9673	93.7628	94.274	98.1595	98.1595	93.7628	93.865	93.865	98.1595	93.7628	93.7628	93.7628	93.865	93.7628	93.865	93.7628	93.7628	99.4888	94.0695	94.274	97.6483	94.274	97.7505	97.7505	99.7955	97.6483	97.6483	97.6483	97.546
76	RVA/Human-wt/ZAF/UFS-NGS-MRC-DPRU1969/2008/G1P[8]	93.9673	94.0695	93.865	93.9673	93.7628	93.865	93.9673	98.1595	98.1595	94.0695	93.9673	93.9673	94.274	94.0695	93.9673	93.865	93.865	94.0695	94.274	93.9673	93.7628	94.274	98.1595	98.1595	93.7628	93.865	93.865	98.1595	93.7628	93.7628	93.7628	93.865	93.7628	93.865	93.7628	93.7628	99.4888	94.0695	94.274	97.6483	94.274	97.7505	97.7505	99.7955	97.6483	97.6483	97.6483	97.546
77	RVA/Human-wt/ZAF/UFS-NGS-MRC-DPRU1970/2008/G1P[8]	93.456	93.5583	93.5583	93.6605	93.456	93.5583	93.6605	97.6483	97.6483	93.7628	93.6605	93.6605	93.5583	93.7628	93.456	93.3538	93.3538	93.5583	93.5583	93.456	93.2515	93.5583	97.6483	97.6483	93.456	93.5583	93.5583	97.6483	93.456	93.456	93.456	93.1493	93.456	93.5583	93.456	93.456	97.7505	93.7628	93.5583	97.137	93.5583	97.4438	97.4438	97.6483	97.3415	97.3415	97.3415	97.2393
78	RVA/Human-wt/ZAF/UFS-NGS-MRC-DPRU1980/2008/G1P[8]	93.456	93.5583	93.5583	93.6605	93.456	93.5583	93.6605	97.6483	97.6483	93.7628	93.6605	93.6605	93.5583	93.7628	93.456	93.3538	93.3538	93.5583	93.5583	93.456	93.2515	93.5583	97.6483	97.6483	93.456	93.5583	93.5583	97.6483	93.456	93.456	93.456	93.1493	93.456	93.5583	93.456	93.456	97.7505	93.7628	93.5583	97.137	93.5583	97.4438	97.4438	97.6483	97.3415	97.3415	97.3415	97.2393
79	RVA/Human-wt/ZAF/UFS-NGS-MRC-DPRU2006/2008/G1P[8]	93.7628	93.865	93.865	93.9673	93.7628	93.865	93.9673	98.1595	98.1595	94.0695	93.9673	93.9673	94.0695	94.0695	93.7628	93.6605	93.6605	93.865	94.0695	93.7628	93.5583	94.0695	98.1595	98.1595	93.7628	93.865	93.865	98.1595	93.7628	93.7628	93.7628	93.6605	93.7628	93.865	93.7628	93.7628	99.4888	94.0695	94.0695	97.6483	94.0695	97.7505	97.7505	99.7955	97.8528	97.8528	97.6483	97.546
80	RVA/Human-wt/ZAF/UFS-NGS-MRC-DPRU136/2009/G1P[8]	92.638	92.7403	92.7403	92.8425	92.638	92.7403	92.8425	96.8303	96.8303	92.9448	92.8425	92.8425	92.7403	92.9448	92.638	92.5358	92.5358	92.7403	92.7403	92.638	92.4335	92.7403	96.8303	96.8303	92.638	92.7403	92.7403	96.8303	92.638	92.638	92.638	92.3313	92.638	92.7403	92.638	92.638	96.9325	92.9448	92.7403	96.319	92.7403	96.6258	96.6258	96.8303	96.728	96.728	96.5235	96.4213
81	RVA/Human-wt/ZAF/UFS-NGS-MRC-DPRU138/2009/G1P[8]	97.8528	97.955	97.7505	98.0573	97.8528	97.7505	98.0573	93.2515	93.2515	98.1595	98.0573	98.0573	97.6483	97.955	97.8528	97.7505	97.546	97.955	97.6483	98.0573	97.6483	97.6483	93.047	93.047	98.0573	97.955	97.955	93.047	98.0573	98.0573	98.0573	97.3415	98.0573	97.955	97.8528	98.0573	93.7628	98.1595	97.6483	93.047	97.6483	93.047	93.047	93.865	92.9448	92.9448	92.9448	92.8425
82	RVA/Human-wt/ZAF/UFS-NGS-MRC-DPRU139/2009/G1P[8]	93.5583	93.6605	93.6605	93.7628	93.5583	93.6605	93.7628	97.955	97.955	93.865	93.7628	93.7628	93.865	93.865	93.5583	93.456	93.456	93.6605	93.865	93.5583	93.3538	93.865	97.955	97.955	93.5583	93.6605	93.6605	97.955	93.5583	93.5583	93.5583	93.456	93.5583	93.6605	93.5583	93.5583	99.2843	93.865	93.865	97.4438	93.865	97.546	97.546	99.592	97.4438	97.4438	97.4438	97.3415
83	RVA/Human-wt/ZAF/UFS-NGS-MRC-DPRU150/2009/G1P[8]	97.8528	97.955	97.7505	98.0573	97.8528	97.7505	98.0573	93.2515	93.2515	98.1595	98.0573	98.0573	97.6483	97.955	97.8528	97.7505	97.546	97.955	97.6483	98.0573	97.6483	97.6483	93.047	93.047	98.0573	97.955	97.955	93.047	98.0573	98.0573	98.0573	97.3415	98.0573	97.955	97.8528	98.0573	93.7628	98.1595	97.6483	93.047	97.6483	93.047	93.047	93.865	92.9448	92.9448	92.9448	92.8425
84	RVA/Human-wt/ZAF/UFS-NGS-MRC-DPRU157/2009/G1P[8]	97.8528	97.955	97.7505	98.0573	97.8528	97.7505	98.0573	93.2515	93.2515	98.1595	98.0573	98.0573	97.6483	97.955	97.8528	97.7505	97.546	97.955	97.6483	98.0573	97.6483	97.6483	93.047	93.047	98.0573	97.955	97.955	93.047	98.0573	98.0573	98.0573	97.3415	98.0573	97.955	97.8528	98.0573	93.7628	98.1595	97.6483	93.047	97.6483	93.047	93.047	93.865	92.9448	92.9448	92.9448	92.8425
85	RVA/Human-wt/ZAF/UFS-NGS-MRC-DPRU1049/2009/G1P[8]	93.9673	94.0695	93.865	93.9673	93.7628	93.865	93.9673	98.1595	98.1595	94.0695	93.9673	93.9673	94.274	94.0695	93.9673	93.865	93.865	94.0695	94.274	93.9673	93.7628	94.274	98.1595	98.1595	93.7628	93.865	93.865	98.1595	93.7628	93.7628	93.7628	93.865	93.7628	93.865	93.7628	93.7628	99.4888	94.0695	94.274	97.6483	94.274	97.7505	97.7505	99.7955	97.6483	97.6483	97.6483	97.546
86	RVA/Human-wt/ZAF/UFS-NGS-MRC-DPRU1093/2009/G1P[8]	93.5583	93.6605	93.6605	93.7628	93.5583	93.6605	93.7628	97.955	97.955	93.865	93.7628	93.7628	93.865	93.865	93.5583	93.456	93.456	93.6605	93.865	93.5583	93.3538	93.865	97.955	97.955	93.5583	93.6605	93.6605	97.955	93.5583	93.5583	93.5583	93.456	93.5583	93.6605	93.5583	93.5583	99.2843	93.865	93.865	97.4438	93.865	97.546	97.546	99.592	97.4438	97.4438	97.4438	97.3415
87	RVA/Human-wt/ZAF/UFS-NGS-MRC-DPRU1190/2009/G1P[8]	93.5583	93.6605	93.6605	93.7628	93.5583	93.6605	93.7628	97.955	97.955	93.865	93.7628	93.7628	93.865	93.865	93.5583	93.456	93.456	93.6605	93.865	93.5583	93.3538	93.865	97.955	97.955	93.5583	93.6605	93.6605	97.955	93.5583	93.5583	93.5583	93.456	93.5583	93.6605	93.5583	93.5583	99.2843	93.865	93.865	97.4438	93.865	97.546	97.546	99.592	97.4438	97.4438	97.4438	97.3415
88	RVA/Human-wt/ZAF/UFS-NGS-MRC-DPRU1234/2009/G1P[8]	97.8528	97.955	97.7505	98.0573	97.8528	97.7505	98.0573	93.2515	93.2515	98.1595	98.0573	98.0573	97.6483	97.955	97.8528	97.7505	97.546	97.955	97.6483	98.0573	97.6483	97.6483	93.047	93.047	98.0573	97.955	97.955	93.047	98.0573	98.0573	98.0573	97.3415	98.0573	97.955	97.8528	98.0573	93.7628	98.1595	97.6483	93.047	97.6483	93.047	93.047	93.865	92.9448	92.9448	92.9448	92.8425
89	RVA/Human-wt/ZAF/UFS-NGS-MRC-DPRU1270/2009/G1P[8]	97.8528	97.955	97.7505	98.0573	97.8528	97.7505	98.0573	93.2515	93.2515	98.1595	98.0573	98.0573	97.6483	97.955	97.8528	97.7505	97.546	97.955	97.6483	98.0573	97.6483	97.6483	93.047	93.047	98.0573	97.955	97.955	93.047	98.0573	98.0573	98.0573	97.3415	98.0573	97.955	97.8528	98.0573	93.7628	98.1595	97.6483	93.047	97.6483	93.047	93.047	93.865	92.9448	92.9448	92.9448	92.8425
90	RVA/Human-wt/ZAF/UFS-NGS-MRC-DPRU2280/2009/G1P[8]	93.5583	93.6605	93.6605	93.7628	93.5583	93.6605	93.7628	97.955	97.955	93.865	93.7628	93.7628	93.865	93.865	93.5583	93.456	93.456	93.6605	93.865	93.5583	93.3538	93.865	97.955	97.955	93.5583	93.6605	93.6605	97.955	93.5583	93.5583	93.5583	93.456	93.5583	93.6605	93.5583	93.5583	99.2843	93.865	93.865	97.4438	93.865	97.546	97.546	99.592	97.4438	97.4438	97.4438	97.3415
91	RVA/Human-wt/ZAF/UFS-NGS-MRC-DPRU2291/2009/G1P[8]	94.0695	94.1718	94.0695	94.274	94.1718	94.0695	94.274	97.3415	97.3415	94.3763	94.274	94.274	94.274	94.3763	94.0695	93.9673	93.9673	93.9673	94.274	94.0695	93.865	94.274	97.2393	97.2393	94.0695	94.1718	94.1718	97.2393	94.0695	94.0695	94.0695	93.7628	94.0695	94.1718	94.0695	94.0695	97.7505	94.3763	94.274	96.728	94.274	96.8303	96.8303	97.6483	96.728	96.728	96.728	96.6258
92	RVA/Human-wt/ZAF/UFS-NGS-MRC-DPRU2299/2009/G1P[8]	97.8528	97.955	97.7505	98.0573	97.8528	97.7505	98.0573	93.2515	93.2515	98.1595	98.0573	98.0573	97.6483	97.955	97.8528	97.7505	97.546	97.955	97.6483	98.0573	97.6483	97.6483	93.047	93.047	98.0573	97.955	97.955	93.047	98.0573	98.0573	98.0573	97.3415	98.0573	97.955	97.8528	98.0573	93.7628	98.1595	97.6483	93.047	97.6483	93.047	93.047	93.865	92.9448	92.9448	92.9448	92.8425
93	RVA/Human-wt/ZAF/MRC-DPRU4418/2002/G1P[8]	99.592	99.6933	99.4888	100	99.592	99.4888	99.7955	93.7628	93.7628	99.8978	99.7955	100	98.1595	99.6933	99.592	99.4888	99.2843	99.4888	98.1595	99.592	99.3865	98.1595	93.5583	93.5583	99.592	99.6933	99.6933	93.5583	99.592	99.592	99.592	99.0798	99.592	99.6933	99.592	99.592	94.274	99.6933	98.1595	93.5583	98.1595	93.5583	93.5583	94.1718	93.456	93.456	93.456	93.3538
94	RVA/Human-wt/ZAF/MRC-DPRU1192/2002/G1P[8]	99.3865	99.4888	99.2843	99.592	99.3865	99.2843	99.592	93.5583	93.5583	99.6933	99.7955	99.592	97.7505	99.4888	99.3865	99.2843	99.0798	99.2843	97.7505	99.3865	99.182	97.7505	93.3538	93.3538	100	99.8978	99.8978	93.3538	100	100	100	98.8753	100	99.8978	99.7955	100	94.0695	99.4888	97.7505	93.3538	97.7505	93.3538	93.3538	93.9673	93.2515	93.2515	93.2515	93.1493
95	RVA/Human-wt/ZAF/MRC-DPRU6113/2002/G1P[8]	99.6933	99.7955	99.182	99.4888	99.2843	99.182	99.4888	93.456	93.456	99.592	99.4888	99.4888	97.8528	99.3865	99.6933	99.592	99.3865	99.592	97.8528	99.6933	99.4888	97.8528	93.2515	93.2515	99.2843	99.3865	99.3865	93.2515	99.2843	99.2843	99.2843	99.182	99.2843	99.3865	99.2843	99.2843	93.9673	99.3865	97.8528	93.2515	97.8528	93.2515	93.2515	93.865	93.1493	93.1493	93.1493	93.047
96	RVA/Human-wt/ZAF/MRC-DPRU4381/2002/G1P[8]	99.3865	99.4888	99.8978	99.592	100	99.8978	99.592	93.5583	93.5583	99.6933	99.592	99.592	97.7505	99.4888	99.3865	99.2843	99.0798	99.2843	97.7505	99.3865	99.182	97.7505	93.3538	93.3538	99.3865	99.4888	99.4888	93.3538	99.3865	99.3865	99.3865	98.8753	99.3865	99.4888	99.3865	99.3865	94.0695	99.4888	97.7505	93.3538	97.7505	93.3538	93.3538	93.9673	93.2515	93.2515	93.2515	93.1493
97	RVA/Human-wt/ZAF/MRC-DPRU400/2003/G1P[8]	99.8978	100	99.3865	99.6933	99.4888	99.3865	99.6933	93.6605	93.6605	99.7955	99.6933	99.6933	98.0573	99.592	99.8978	99.7955	99.592	99.7955	98.0573	99.8978	99.6933	98.0573	93.456	93.456	99.4888	99.592	99.592	93.456	99.4888	99.4888	99.4888	99.3865	99.4888	99.592	99.4888	99.4888	94.1718	99.592	98.0573	93.456	98.0573	93.456	93.456	94.0695	93.3538	93.3538	93.3538	93.2515
98	RVA/Human-wt/ZAF/MRC-DPRU2198/2003/G1P[8]	99.6933	99.7955	99.182	99.4888	99.2843	99.182	99.4888	93.5583	93.5583	99.592	99.4888	99.4888	97.8528	99.3865	99.6933	100	99.592	99.592	97.8528	99.6933	99.8978	97.8528	93.3538	93.3538	99.2843	99.3865	99.3865	93.3538	99.2843	99.2843	99.2843	99.592	99.2843	99.3865	99.2843	99.2843	93.9673	99.3865	97.8528	93.3538	97.8528	93.3538	93.3538	93.865	93.2515	93.2515	93.2515	93.1493
99	RVA/Human-wt/ZAF/MRC-DPRU648/2003/G1P[8]	99.592	99.6933	99.0798	99.3865	99.182	99.0798	99.3865	93.5583	93.5583	99.4888	99.3865	99.3865	97.955	99.2843	99.592	99.4888	99.2843	99.4888	97.955	99.592	99.3865	97.955	93.3538	93.3538	99.182	99.2843	99.2843	93.3538	99.182	99.182	99.182	99.0798	99.182	99.2843	99.182	99.182	94.0695	99.2843	97.955	93.3538	97.955	93.3538	93.3538	93.9673	93.2515	93.2515	93.2515	93.1493
100	RVA/Human-wt/ZAF/MRC-DPRU451/2003/G1P[8]	99.7955	99.8978	99.2843	99.592	99.3865	99.2843	99.592	93.5583	93.5583	99.6933	99.592	99.592	97.955	99.4888	99.7955	99.6933	99.4888	99.8978	97.955	100	99.592	97.955	93.3538	93.3538	99.3865	99.4888	99.4888	93.3538	99.3865	99.3865	99.3865	99.2843	99.3865	99.4888	99.3865	99.3865	94.0695	99.4888	97.955	93.3538	97.955	93.3538	93.3538	93.9673	93.2515	93.2515	93.2515	93.1493
101	RVA/Human-wt/ZAF/MRC-DPRU445/2003/G1P[8]	99.7955	99.8978	99.2843	99.592	99.3865	99.2843	99.592	93.5583	93.5583	99.6933	99.592	99.592	97.955	99.4888	99.7955	99.6933	99.4888	99.8978	97.955	100	99.592	97.955	93.3538	93.3538	99.3865	99.4888	99.4888	93.3538	99.3865	99.3865	99.3865	99.2843	99.3865	99.4888	99.3865	99.3865	94.0695	99.4888	97.955	93.3538	97.955	93.3538	93.3538	93.9673	93.2515	93.2515	93.2515	93.1493
102	RVA/Human-wt/ZAF/MRC-DPRU2218/2003/G1P[8]	99.4888	99.592	99.3865	99.6933	99.4888	99.3865	99.6933	93.6605	93.6605	99.7955	99.6933	99.6933	97.8528	99.592	99.4888	99.3865	99.182	99.3865	97.8528	99.4888	99.2843	97.8528	93.456	93.456	99.4888	99.592	99.592	93.456	99.4888	99.4888	99.4888	98.9775	99.4888	99.592	99.4888	99.4888	94.1718	99.592	97.8528	93.456	97.8528	93.456	93.456	94.0695	93.3538	93.3538	93.3538	93.2515
103	RVA/Human-wt/ZAF/MRC-DPRU566/2003/G1P[8]	99.7955	99.8978	99.2843	99.592	99.3865	99.2843	99.592	93.5583	93.5583	99.6933	99.592	99.592	97.955	99.4888	99.7955	99.6933	99.4888	99.8978	97.955	100	99.592	97.955	93.3538	93.3538	99.3865	99.4888	99.4888	93.3538	99.3865	99.3865	99.3865	99.2843	99.3865	99.4888	99.3865	99.3865	94.0695	99.4888	97.955	93.3538	97.955	93.3538	93.3538	93.9673	93.2515	93.2515	93.2515	93.1493
104	RVA/Human-wt/ZAF/MRC-DPRU539/2003/G1P[8]	99.592	99.6933	99.0798	99.3865	99.182	99.0798	99.3865	93.456	93.456	99.4888	99.3865	99.3865	97.7505	99.2843	99.592	99.8978	99.4888	99.4888	97.7505	99.592	99.7955	97.7505	93.2515	93.2515	99.182	99.2843	99.2843	93.2515	99.182	99.182	99.182	99.4888	99.182	99.2843	99.182	99.182	93.865	99.2843	97.7505	93.2515	97.7505	93.2515	93.2515	93.7628	93.1493	93.1493	93.1493	93.047
105	RVA/Human-wt/ZAF/MRC-DPRU426/2004/G1P[8]	99.3865	99.4888	99.2843	99.592	99.3865	99.2843	99.592	93.5583	93.5583	99.6933	99.7955	99.592	97.7505	99.4888	99.3865	99.2843	99.0798	99.2843	97.7505	99.3865	99.182	97.7505	93.3538	93.3538	100	99.8978	99.8978	93.3538	100	100	100	98.8753	100	99.8978	99.7955	100	94.0695	99.4888	97.7505	93.3538	97.7505	93.3538	93.3538	93.9673	93.2515	93.2515	93.2515	93.1493
106	RVA/Human-wt/ZAF/MRC-DPRU1224/2004/G1P[8]	99.3865	99.4888	99.2843	99.592	99.3865	99.2843	99.592	93.5583	93.5583	99.6933	99.7955	99.592	97.7505	99.4888	99.3865	99.2843	99.0798	99.2843	97.7505	99.3865	99.182	97.7505	93.3538	93.3538	100	99.8978	99.8978	93.3538	100	100	100	98.8753	100	99.8978	99.7955	100	94.0695	99.4888	97.7505	93.3538	97.7505	93.3538	93.3538	93.9673	93.2515	93.2515	93.2515	93.1493
107	RVA/Human-wt/ZAF/MRC-DPRU1285/2004/G1P[8]	99.3865	99.4888	99.2843	99.592	99.3865	99.2843	99.592	93.5583	93.5583	99.6933	99.7955	99.592	97.7505	99.4888	99.3865	99.2843	99.0798	99.2843	97.7505	99.3865	99.182	97.7505	93.3538	93.3538	100	99.8978	99.8978	93.3538	100	100	100	98.8753	100	99.8978	99.7955	100	94.0695	99.4888	97.7505	93.3538	97.7505	93.3538	93.3538	93.9673	93.2515	93.2515	93.2515	93.1493
108	RVA/Human-wt/ZAF/MRC-DPRU1275/2004/G1P[8]	99.3865	99.4888	99.2843	99.592	99.3865	99.2843	99.592	93.5583	93.5583	99.6933	99.7955	99.592	97.7505	99.4888	99.3865	99.2843	99.0798	99.2843	97.7505	99.3865	99.182	97.7505	93.3538	93.3538	100	99.8978	99.8978	93.3538	100	100	100	98.8753	100	99.8978	99.7955	100	94.0695	99.4888	97.7505	93.3538	97.7505	93.3538	93.3538	93.9673	93.2515	93.2515	93.2515	93.1493
109	RVA/Human-wt/ZAF/MRC-DPRU1264/2004/G1P[8]	99.3865	99.4888	99.2843	99.592	99.3865	99.2843	99.592	93.5583	93.5583	99.6933	99.7955	99.592	97.7505	99.4888	99.3865	99.2843	99.0798	99.2843	97.7505	99.3865	99.182	97.7505	93.3538	93.3538	100	99.8978	99.8978	93.3538	100	100	100	98.8753	100	99.8978	99.7955	100	94.0695	99.4888	97.7505	93.3538	97.7505	93.3538	93.3538	93.9673	93.2515	93.2515	93.2515	93.1493
110	RVA/Human-wt/ZAF/MRC-DPRU1299/2004/G1P[8]	99.3865	99.4888	99.2843	99.592	99.3865	99.2843	99.592	93.5583	93.5583	99.6933	99.7955	99.592	97.7505	99.4888	99.3865	99.2843	99.0798	99.2843	97.7505	99.3865	99.182	97.7505	93.3538	93.3538	100	99.8978	99.8978	93.3538	100	100	100	98.8753	100	99.8978	99.7955	100	94.0695	99.4888	97.7505	93.3538	97.7505	93.3538	93.3538	93.9673	93.2515	93.2515	93.2515	93.1493
111	RVA/Human-wt/ZAF/MRC-DPRU1283/2004/G1P[8]	99.3865	99.4888	99.2843	99.592	99.3865	99.2843	99.592	93.5583	93.5583	99.6933	99.7955	99.592	97.7505	99.4888	99.3865	99.2843	99.0798	99.2843	97.7505	99.3865	99.182	97.7505	93.3538	93.3538	100	99.8978	99.8978	93.3538	100	100	100	98.8753	100	99.8978	99.7955	100	94.0695	99.4888	97.7505	93.3538	97.7505	93.3538	93.3538	93.9673	93.2515	93.2515	93.2515	93.1493
112	RVA/Human-wt/ZAF/MRC-DPRU1277/2004/G1P[8]	99.3865	99.4888	99.2843	99.592	99.3865	99.2843	99.592	93.5583	93.5583	99.6933	99.7955	99.592	97.7505	99.4888	99.3865	99.2843	99.0798	99.2843	97.7505	99.3865	99.182	97.7505	93.3538	93.3538	100	99.8978	99.8978	93.3538	100	100	100	98.8753	100	99.8978	99.7955	100	94.0695	99.4888	97.7505	93.3538	97.7505	93.3538	93.3538	93.9673	93.2515	93.2515	93.2515	93.1493
113	RVA/Human-wt/ZAF/MRC-DPRU1280/2004/G1P[8]	99.3865	99.4888	99.2843	99.592	99.3865	99.2843	99.592	93.5583	93.5583	99.6933	99.7955	99.592	97.7505	99.4888	99.3865	99.2843	99.0798	99.2843	97.7505	99.3865	99.182	97.7505	93.3538	93.3538	100	99.8978	99.8978	93.3538	100	100	100	98.8753	100	99.8978	99.7955	100	94.0695	99.4888	97.7505	93.3538	97.7505	93.3538	93.3538	93.9673	93.2515	93.2515	93.2515	93.1493
114	RVA/Human-wt/ZAF/MRC-DPRU822/2005/G1P[8]	93.3538	93.456	93.456	93.5583	93.3538	93.456	93.5583	99.2843	99.2843	93.6605	93.5583	93.5583	93.6605	93.6605	93.5583	93.3538	93.2515	93.456	93.6605	93.3538	93.2515	93.6605	98.4663	98.4663	93.3538	93.456	93.456	98.4663	93.3538	93.3538	93.3538	92.9448	93.3538	93.456	93.5583	93.3538	97.7505	93.6605	93.6605		93.6605	98.8753	98.8753	97.8528	98.773	98.773	98.773	98.6708
115	RVA/Human-wt/ZAF/MRC-DPRU2132/2005/G1P[8]	93.865	93.9673	93.9673	94.0695	93.865	93.9673	94.0695	98.0573	98.0573	94.1718	94.0695	94.0695	94.1718	94.1718	93.865	93.7628	93.7628	93.9673	94.1718	93.865	93.6605	94.1718	98.0573	98.0573	93.865	93.9673	93.9673	98.0573	93.865	93.865	93.865	93.5583	93.865	93.9673	93.865	93.865	99.3865	94.1718	94.1718	97.546	94.1718	97.6483	97.6483	99.2843	97.546	97.546	97.546	97.4438
116	RVA/Human-wt/ZAF/MRC-DPRU2114/2005/G1P[8]	94.0695	94.1718	94.1718	94.274	94.0695	94.1718	94.274	98.4663	98.4663	94.3763	94.274	94.274	94.3763	94.3763	94.0695	93.9673	93.9673	94.1718	94.3763	94.0695	93.865	94.3763	98.4663	98.4663	94.0695	94.1718	94.1718	98.4663	94.0695	94.0695	94.0695	93.7628	94.0695	94.1718	94.0695	94.0695	99.182	94.3763	94.3763	97.955	94.3763	98.2618	98.2618	99.0798	98.1595	98.1595	98.1595	98.0573
117	RVA/Human-wt/ZAF/MRC-DPRU799/2006/G1P[8]	93.3538	93.456	93.456	93.5583	93.3538	93.456	93.5583	99.3865	99.3865	93.6605	93.5583	93.5583	93.6605	93.6605	93.3538	93.3538	93.2515	93.456	93.6605	93.3538	93.2515	93.6605	98.5685	98.5685	93.3538	93.456	93.456	98.5685	93.3538	93.3538	93.3538	93.1493	93.3538	93.456	93.3538	93.3538	97.8528	93.6605	93.6605	98.8753	93.6605	100	100	97.955	99.8978	99.8978	99.8978	99.7955
118	RVA/Human-wt/ZAF/MRC-DPRU789/2006/G1P[8]	93.3538	93.456	93.456	93.5583	93.3538	93.456	93.5583	99.3865	99.3865	93.6605	93.5583	93.5583	93.6605	93.6605	93.3538	93.3538	93.2515	93.456	93.6605	93.3538	93.2515	93.6605	98.5685	98.5685	93.3538	93.456	93.456	98.5685	93.3538	93.3538	93.3538	93.1493	93.3538	93.456	93.3538	93.3538	97.8528	93.6605	93.6605	98.8753	93.6605	100	100	97.955	99.8978	99.8978	99.8978	99.7955
119	RVA/Human-wt/ZAF/MRC-DPRU748/2006/G1P[8]	93.3538	93.456	93.456	93.5583	93.3538	93.456	93.5583	99.3865	99.3865	93.6605	93.5583	93.5583	93.6605	93.6605	93.3538	93.3538	93.2515	93.456	93.6605	93.3538	93.2515	93.6605	98.5685	98.5685	93.3538	93.456	93.456	98.5685	93.3538	93.3538	93.3538	93.1493	93.3538	93.456	93.3538	93.3538	97.8528	93.6605	93.6605	98.8753	93.6605	100	100	97.955	99.8978	99.8978	99.8978	99.7955
120	RVA/Human-wt/ZAF/MRC-DPRU839/2006/G1P[8]	93.3538	93.456	93.456	93.5583	93.3538	93.456	93.5583	99.3865	99.3865	93.6605	93.5583	93.5583	93.6605	93.6605	93.3538	93.3538	93.2515	93.456	93.6605	93.3538	93.2515	93.6605	98.5685	98.5685	93.3538	93.456	93.456	98.5685	93.3538	93.3538	93.3538	93.1493	93.3538	93.456	93.3538	93.3538	97.8528	93.6605	93.6605	98.8753	93.6605	100	100	97.955	99.8978	99.8978	99.8978	99.7955
121	RVA/Human-wt/ZAF/MRC-DPRU757/2006/G1P[8]	93.3538	93.456	93.456	93.5583	93.3538	93.456	93.5583	99.3865	99.3865	93.6605	93.5583	93.5583	93.6605	93.6605	93.3538	93.3538	93.2515	93.456	93.6605	93.3538	93.2515	93.6605	98.5685	98.5685	93.3538	93.456	93.456	98.5685	93.3538	93.3538	93.3538	93.1493	93.3538	93.456	93.3538	93.3538	97.8528	93.6605	93.6605	98.8753	93.6605	100	100	97.955	99.8978	99.8978	99.8978	99.7955
122	RVA/Human-wt/ZAF/MRC-DPRU832/2006/G1P[8]	93.3538	93.456	93.456	93.5583	93.3538	93.456	93.5583	99.3865	99.3865	93.6605	93.5583	93.5583	93.6605	93.6605	93.3538	93.3538	93.2515	93.456	93.6605	93.3538	93.2515	93.6605	98.5685	98.5685	93.3538	93.456	93.456	98.5685	93.3538	93.3538	93.3538	93.1493	93.3538	93.456	93.3538	93.3538	97.8528	93.6605	93.6605	98.8753	93.6605	100	100	97.955	99.8978	99.8978	99.8978	99.7955
123	RVA/Human-wt/ZAF/MRC-DPRU901/2006/G1P[8]	93.3538	93.456	93.456	93.5583	93.3538	93.456	93.5583	99.3865	99.3865	93.6605	93.5583	93.5583	93.6605	93.6605	93.3538	93.3538	93.2515	93.456	93.6605	93.3538	93.2515	93.6605	98.5685	98.5685	93.3538	93.456	93.456	98.5685	93.3538	93.3538	93.3538	93.1493	93.3538	93.456	93.3538	93.3538	97.8528	93.6605	93.6605	98.8753	93.6605	100	100	97.955	99.8978	99.8978	99.8978	99.7955
124	RVA/Human-wt/ZAF/MRC-DPRU840/2006/G1P[8]	93.2515	93.3538	93.3538	93.456	93.2515	93.3538	93.456	99.2843	99.2843	93.5583	93.456	93.456	93.5583	93.5583	93.2515	93.2515	93.1493	93.3538	93.5583	93.2515	93.1493	93.5583	98.4663	98.4663	93.2515	93.3538	93.3538	98.4663	93.2515	93.2515	93.2515	93.047	93.2515	93.3538	93.2515	93.2515	97.7505	93.5583	93.5583	98.773	93.5583	99.8978	99.8978	97.8528	99.7955	99.7955	99.7955	99.6933
125	RVA/Human-wt/ZAF/MRC-DPRU803/2006/G1P[8]	93.2515	93.3538	93.3538	93.456	93.2515	93.3538	93.456	99.2843	99.2843	93.5583	93.456	93.456	93.5583	93.5583	93.2515	93.2515	93.1493	93.3538	93.5583	93.2515	93.1493	93.5583	98.4663	98.4663	93.2515	93.3538	93.3538	98.4663	93.2515	93.2515	93.2515	93.047	93.2515	93.3538	93.2515	93.2515	97.7505	93.5583	93.5583	98.773	93.5583	99.8978	99.8978	97.8528	99.7955	99.7955	99.7955	99.6933
126	RVA/Human-wt/ZAF/MRC-DPRU1840/2007/G1P[8]	92.9448	93.047	93.047	93.1493	92.9448	93.047	93.1493	98.9775	98.9775	93.2515	93.1493	93.1493	93.6605	93.2515	92.9448	92.9448	92.8425	93.047	93.6605	92.9448	92.8425	93.6605	98.1595	98.1595	92.9448	93.047	93.047	98.1595	92.9448	92.9448	92.9448	92.7403	92.9448	93.047	92.9448	92.9448	97.4438	93.2515	93.6605	98.4663	93.6605	99.592	99.592	97.546	99.4888	99.4888	99.4888	99.3865
127	RVA/Human-wt/ZAF/MRC-DPRU1327/2007/G1P[8]	93.047	93.1493	93.1493	93.2515	93.047	93.1493	93.2515	99.0798	99.0798	93.3538	93.2515	93.2515	93.7628	93.3538	93.047	93.047	92.9448	93.1493	93.7628	93.047	92.9448	93.7628	98.2618	98.2618	93.047	93.1493	93.1493	98.2618	93.047	93.047	93.047	92.8425	93.047	93.1493	93.047	93.047	97.546	93.3538	93.7628	98.5685	93.7628	99.6933	99.6933	97.6483	99.592	99.592	99.592	99.4888
128	RVA/Human-wt/ZAF/MRC-DPRU1370/2007/G1P[8]	94.0695	94.1718	94.1718	94.274	94.0695	94.1718	94.274	98.2618	98.2618	94.3763	94.274	94.274	94.3763	94.3763	94.0695	93.9673	93.9673	94.1718	94.3763	94.0695	93.865	94.3763	98.2618	98.2618	94.0695	94.1718	94.1718	98.2618	94.0695	94.0695	94.0695	93.9673	94.0695	94.1718	94.0695	94.0695	99.592	94.3763	94.3763	97.7505	94.3763	97.8528	97.8528	99.8978	97.7505	97.7505	97.7505	97.6483
129	RVA/Human-wt/ZAF/MRC-DPRU1350/2007/G1P[8]	93.865	93.9673	93.9673	94.0695	93.865	93.9673	94.0695	98.2618	98.2618	94.1718	94.0695	94.0695	94.1718	94.1718	93.865	93.7628	93.7628	93.9673	94.1718	93.865	93.6605	94.1718	98.2618	98.2618	93.865	93.9673	93.9673	98.2618	93.865	93.865	93.865	93.7628	93.865	93.9673	93.865	93.865	99.592	94.1718	94.1718	97.7505	94.1718	97.8528	97.8528	99.8978	97.7505	97.7505	97.7505	97.6483
130	RVA/Human-wt/ZAF/MRC-DPRU1381/2007/G1P[8]	93.9673	94.0695	94.0695	94.1718	93.9673	94.0695	94.1718	98.1595	98.1595	94.274	94.1718	94.1718	94.274	94.274	93.9673	93.865	93.865	94.0695	94.274	93.9673	93.7628	94.274	98.1595	98.1595	93.9673	94.0695	94.0695	98.1595	93.9673	93.9673	93.9673	93.865	93.9673	94.0695	93.9673	93.9673	99.4888	94.274	94.274	97.6483	94.274	97.7505	97.7505	99.592	97.6483	97.6483	97.6483	97.546
131	RVA/Human-wt/ZAF/MRC-DPRU1960/2008/G1P[8]	93.456	93.5583	93.5583	93.6605	93.456	93.5583	93.6605	99.2843	99.2843	93.7628	93.6605	93.6605	93.5583	93.7628	93.456	93.456	93.3538	93.5583	93.5583	93.456	93.3538	93.5583	98.4663	98.4663	93.456	93.5583	93.5583	98.4663	93.456	93.456	93.456	93.2515	93.456	93.5583	93.456	93.456	97.7505	93.7628	93.5583	98.773	93.5583	99.8978	99.8978	97.8528	99.7955	99.7955	99.7955	99.6933
132	RVA/Human-wt/ZAF/MRC-DPRU1039/2008/G1P[8]	93.7628	93.865	93.865	93.9673	93.7628	93.865	93.9673	98.1595	98.1595	94.0695	93.9673	93.9673	94.0695	94.0695	93.7628	93.6605	93.6605	93.865	94.0695	93.7628	93.5583	94.0695	98.1595	98.1595	93.7628	93.865	93.865	98.1595	93.7628	93.7628	93.7628	93.6605	93.7628	93.865	93.7628	93.7628	99.4888	94.0695	94.0695	97.6483	94.0695	97.7505	97.7505	99.7955	97.6483	97.6483	97.6483	97.546
133	RVA/Human-wt/ZAF/MRC-DPRU1052/2008/G1P[8]	93.9673	94.0695	93.865	93.9673	93.7628	93.865	93.9673	98.1595	98.1595	94.0695	93.9673	93.9673	94.274	94.0695	93.9673	93.865	93.865	94.0695	94.274	93.9673	93.7628	94.274	98.1595	98.1595	93.7628	93.865	93.865	98.1595	93.7628	93.7628	93.7628	93.865	93.7628	93.865	93.7628	93.7628	99.4888	94.0695	94.274	97.6483	94.274	97.7505	97.7505	99.7955	97.6483	97.6483	97.6483	97.546
134	RVA/Human-wt/ZAF/MRC-DPRU2429/2008/G1P[8]	93.9673	94.0695	93.865	93.9673	93.7628	93.865	93.9673	98.1595	98.1595	94.0695	93.9673	93.9673	94.274	94.0695	93.9673	93.865	93.865	94.0695	94.274	93.9673	93.7628	94.274	98.1595	98.1595	93.7628	93.865	93.865	98.1595	93.7628	93.7628	93.7628	93.865	93.7628	93.865	93.7628	93.7628	99.4888	94.0695	94.274	97.6483	94.274	97.7505	97.7505	99.7955	97.6483	97.6483	97.6483	97.546
135	RVA/Human-wt/ZAF/MRC-DPRU2125/2008/G1P[8]	93.9673	94.0695	93.865	93.9673	93.7628	93.865	93.9673	98.1595	98.1595	94.0695	93.9673	93.9673	94.274	94.0695	93.9673	93.865	93.865	94.0695	94.274	93.9673	93.7628	94.274	98.1595	98.1595	93.7628	93.865	93.865	98.1595	93.7628	93.7628	93.7628	93.865	93.7628	93.865	93.7628	93.7628	99.4888	94.0695	94.274	97.6483	94.274	97.7505	97.7505	99.7955	97.6483	97.6483	97.6483	97.546
136	RVA/Human-wt/ZAF/MRC-DPRU1270/2009/G1P[8]	97.8528	97.955	97.7505	98.0573	97.8528	97.7505	98.0573	93.2515	93.2515	98.1595	98.0573	98.0573	97.6483	97.955	97.8528	97.7505	97.546	97.955	97.6483	98.0573	97.6483	97.6483	93.047	93.047	98.0573	97.955	97.955	93.047	98.0573	98.0573	98.0573	97.3415	98.0573	97.955	97.8528	98.0573	93.7628	98.1595	97.6483	93.047	97.6483	93.047	93.047	93.865	92.9448	92.9448	92.9448	92.8425
137	RVA/Human-wt/ZAF/MRC-DPRU1389/2009/G1P[8]	97.8528	97.955	97.7505	98.0573	97.8528	97.7505	98.0573	93.2515	93.2515	98.1595	98.0573	98.0573	97.6483	97.955	97.8528	97.7505	97.546	97.955	97.6483	98.0573	97.6483	97.6483	93.047	93.047	98.0573	97.955	97.955	93.047	98.0573	98.0573	98.0573	97.3415	98.0573	97.955	97.8528	98.0573	93.7628	98.1595	97.6483	93.047	97.6483	93.047	93.047	93.865	92.9448	92.9448	92.9448	92.8425
138	RVA/Human-wt/ZAF/MRC-DPRU2801/2009/G1P[8]	97.8528	97.955	97.7505	98.0573	97.8528	97.7505	98.0573	93.2515	93.2515	98.1595	98.0573	98.0573	97.6483	97.955	97.8528	97.7505	97.546	97.955	97.6483	98.0573	97.6483	97.6483	93.047	93.047	98.0573	97.955	97.955	93.047	98.0573	98.0573	98.0573	97.3415	98.0573	97.955	97.8528	98.0573	93.7628	98.1595	97.6483	93.047	97.6483	93.047	93.047	93.865	92.9448	92.9448	92.9448	92.8425
139	RVA/Human-wt/ZAF/MRC-DPRU150/2009/G1P[8]	97.8528	97.955	97.7505	98.0573	97.8528	97.7505	98.0573	93.2515	93.2515	98.1595	98.0573	98.0573	97.6483	97.955	97.8528	97.7505	97.546	97.955	97.6483	98.0573	97.6483	97.6483	93.047	93.047	98.0573	97.955	97.955	93.047	98.0573	98.0573	98.0573	97.3415	98.0573	97.955	97.8528	98.0573	93.7628	98.1595	97.6483	93.047	97.6483	93.047	93.047	93.865	92.9448	92.9448	92.9448	92.8425
140	RVA/Human-wt/ZAF/MRC-DPRU155/2009/G1P[8]	97.8528	97.955	97.7505	98.0573	97.8528	97.7505	98.0573	93.2515	93.2515	98.1595	98.0573	98.0573	97.6483	97.955	97.8528	97.7505	97.546	97.955	97.6483	98.0573	97.6483	97.6483	93.047	93.047	98.0573	97.955	97.955	93.047	98.0573	98.0573	98.0573	97.3415	98.0573	97.955	97.8528	98.0573	93.7628	98.1595	97.6483	93.047	97.6483	93.047	93.047	93.865	92.9448	92.9448	92.9448	92.8425
141	RVA/Human-wt/ZAF/MRC-DPRU2294/2009/G1P[8]	97.7505	97.8528	97.6483	97.955	97.7505	97.6483	97.955	93.3538	93.3538	98.0573	97.955	97.955	97.546	98.0573	97.7505	97.6483	97.4438	97.8528	97.546	97.955	97.546	97.546	93.1493	93.1493	97.955	97.8528	97.8528	93.1493	97.955	97.955	97.955	97.2393	97.955	97.8528	97.7505	97.955	93.865	98.0573	97.546	93.1493	97.546	93.1493	93.1493	93.9673	93.047	93.047	93.047	92.9448
142	RVA/Human-wt/ZAF/MRC-DPRU1269/2009/G1P[8]	97.7505	97.8528	97.6483	97.955	97.7505	97.6483	97.955	93.1493	93.1493	98.0573	97.955	97.955	97.546	97.8528	97.7505	97.6483	97.4438	97.8528	97.546	97.955	97.546	97.546	92.9448	92.9448	97.955	97.8528	97.8528	92.9448	97.955	97.955	97.955	97.2393	97.955	97.8528	97.7505	97.955	93.6605	98.0573	97.546	92.9448	97.546	92.9448	92.9448	93.7628	92.8425	92.8425	92.8425	92.7403
143	RVA/Human-wt/ZAF/MRC-DPRU2325/2009/G1P[8]	93.5583	93.6605	93.6605	93.7628	93.5583	93.6605	93.7628	97.955	97.955	93.865	93.7628	93.7628	93.865	93.865	93.5583	93.456	93.456	93.6605	93.865	93.5583	93.3538	93.865	97.955	97.955	93.5583	93.6605	93.6605	97.955	93.5583	93.5583	93.5583	93.456	93.5583	93.6605	93.5583	93.5583	99.2843	93.865	93.865	97.4438	93.865	97.546	97.546	99.592	97.4438	97.4438	97.4438	97.3415
144	RVA/Human-wt/ZAF/MRC-DPRU2306/2009/G1P[8]	93.5583	93.6605	93.6605	93.7628	93.5583	93.6605	93.7628	97.955	97.955	93.865	93.7628	93.7628	93.865	93.865	93.5583	93.456	93.456	93.6605	93.865	93.5583	93.3538	93.865	97.955	97.955	93.5583	93.6605	93.6605	97.955	93.5583	93.5583	93.5583	93.456	93.5583	93.6605	93.5583	93.5583	99.2843	93.865	93.865	97.4438	93.865	97.546	97.546	99.592	97.4438	97.4438	97.4438	97.3415
145	RVA/Human-wt/ZAF/MRC-DPRU2330/2009/G1P[8]	93.5583	93.6605	93.6605	93.7628	93.5583	93.6605	93.7628	97.955	97.955	93.865	93.7628	93.7628	93.865	93.865	93.5583	93.456	93.456	93.6605	93.865	93.5583	93.3538	93.865	97.955	97.955	93.5583	93.6605	93.6605	97.955	93.5583	93.5583	93.5583	93.456	93.5583	93.6605	93.5583	93.5583	99.2843	93.865	93.865	97.4438	93.865	97.546	97.546	99.592	97.4438	97.4438	97.4438	97.3415
146	RVA/Human-wt/ZAF/MRC-DPRU1217/2009/G1P[8]	93.2515	93.3538	93.3538	93.456	93.2515	93.3538	93.456	97.6483	97.6483	93.5583	93.456	93.456	93.5583	93.5583	93.2515	93.1493	93.1493	93.3538	93.5583	93.2515	93.047	93.5583	97.6483	97.6483	93.2515	93.3538	93.3538	97.6483	93.2515	93.2515	93.2515	93.1493	93.2515	93.3538	93.2515	93.2515	98.9775	93.5583	93.5583	97.137	93.5583	97.2393	97.2393	99.2843	97.137	97.137	97.137	97.0348
147	RVA/Human-wt/ZAF/MRC-DPRU135/2009/G1P[8]	93.456	93.5583	93.5583	93.6605	93.456	93.5583	93.6605	97.6483	97.6483	93.7628	93.6605	93.6605	93.5583	93.7628	93.456	93.3538	93.3538	93.5583	93.5583	93.456	93.2515	93.5583	97.6483	97.6483	93.456	93.5583	93.5583	97.6483	93.456	93.456	93.456	93.1493	93.456	93.5583	93.456	93.456	97.7505	93.7628	93.5583	97.137	93.5583	97.4438	97.4438	97.6483	97.3415	97.3415	97.3415	97.2393
148	RVA/Human-wt/ZAF/MRC-DPRU1923/2009/G1P[8]	93.456	93.5583	93.5583	93.6605	93.456	93.5583	93.6605	97.6483	97.6483	93.7628	93.6605	93.6605	93.5583	93.7628	93.456	93.3538	93.3538	93.5583	93.5583	93.456	93.2515	93.5583	97.6483	97.6483	93.456	93.5583	93.5583	97.6483	93.456	93.456	93.456	93.1493	93.456	93.5583	93.456	93.456	97.7505	93.7628	93.5583	97.137	93.5583	97.4438	97.4438	97.6483	97.3415	97.3415	97.3415	97.2393
149	RVA/Human-wt/ZAF/UFS-NGS-MRC-DPRU2021/2010/G1P[8]	92.9448	93.047	93.047	93.1493	92.9448	93.047	93.1493	98.6708	98.6708	93.2515	93.1493	93.1493	93.2515	93.2515	92.9448	92.9448	92.8425	93.047	93.2515	92.9448	92.8425	93.2515	98.0573	98.0573	92.9448	93.047	93.047	98.0573	92.9448	92.9448	92.9448	92.7403	92.9448	93.047	92.9448	92.9448	97.3415	93.2515	93.2515	98.1595	93.2515	99.0798	99.0798	97.4438	98.9775	98.9775	98.9775	98.8753
150	RVA/Human-wt/ZAF/UFS-NGS-MRC-DPRU2250/2013/G1P[8]	97.955	98.0573	97.6483	98.1595	97.7505	97.6483	97.955	93.865	93.865	98.0573	97.955	98.1595	100	97.8528	97.955	97.8528	97.6483	97.8528	100	97.955	97.7505	100	93.6605	93.6605	97.7505	97.8528	97.8528	93.6605	97.7505	97.7505	97.7505	97.4438	97.7505	97.8528	97.7505	97.7505	94.3763	98.0573	100	93.6605	100	93.6605	93.6605	94.274	93.5583	93.5583	93.5583	93.456
151	RVA/Human-wt/ZAF/UFS-NGS-MRC-DPRU56/2014/G1P[8]	97.137	97.2393	97.0348	97.3415	97.137	97.0348	97.3415	92.7403	92.7403	97.4438	97.3415	97.3415	96.728	97.2393	97.137	97.0348	96.8303	97.2393	96.728	97.3415	96.9325	96.728	92.5358	92.5358	97.3415	97.2393	97.2393	92.5358	97.3415	97.3415	97.3415	96.6258	97.3415	97.2393	97.137	97.3415	93.047	97.4438	96.728	92.5358	96.728	92.5358	92.5358	93.1493	92.4335	92.4335	92.638	92.3313
152	RVA/Human-wt/ZAF/UFS-NGS-MRC-DPRU65/2014/G1P[8]	97.3415	97.2393	97.0348	97.3415	97.137	97.0348	97.3415	92.7403	92.7403	97.4438	97.3415	97.3415	96.728	97.2393	97.137	97.0348	96.8303	97.2393	96.728	97.3415	96.9325	96.728	92.5358	92.5358	97.3415	97.2393	97.2393	92.5358	97.3415	97.3415	97.3415	96.6258	97.3415	97.2393	97.137	97.3415	93.047	97.4438	96.728	92.5358	96.728	92.5358	92.5358	93.1493	92.4335	92.4335	92.638	92.3313
153	RVA/Human-wt/ZAF/UFS-NGS-MRC-DPRU74/2014/G1P[8]	97.2393	97.3415	97.137	97.4438	97.2393	97.137	97.4438	92.8425	92.8425	97.546	97.4438	97.4438	96.8303	97.3415	97.2393	97.137	96.9325	97.3415	96.8303	97.4438	97.0348	96.8303	92.638	92.638	97.4438	97.3415	97.3415	92.638	97.4438	97.4438	97.4438	96.728	97.4438	97.3415	97.2393	97.4438	93.1493	97.546	96.8303	92.638	96.8303	92.638	92.638	93.2515	92.5358	92.5358	92.7403	92.4335
154	RVA/Human-wt/ZAF/UFS-NGS-MRC-DPRU150/2014/G1P[8]	97.2393	97.3415	97.137	97.4438	97.2393	97.137	97.4438	92.8425	92.8425	97.546	97.4438	97.4438	96.8303	97.3415	97.2393	97.137	96.9325	97.3415	96.8303	97.4438	97.0348	96.8303	92.638	92.638	97.4438	97.3415	97.3415	92.638	97.4438	97.4438	97.4438	96.728	97.4438	97.3415	97.2393	97.4438	93.1493	97.546	96.8303	92.638	96.8303	92.638	92.638	93.2515	92.5358	92.5358	92.7403	92.4335
155	RVA/Human-wt/ZAF/UFS-NGS-MRC-DPRU143/2014/G1P[8]	97.137	97.2393	97.0348	97.3415	97.137	97.0348	97.3415	92.9448	92.9448	97.4438	97.3415	97.3415	96.728	97.4438	97.137	97.0348	96.8303	97.2393	96.728	97.3415	96.9325	96.728	92.7403	92.7403	97.3415	97.2393	97.2393	92.7403	97.3415	97.3415	97.3415	96.6258	97.3415	97.2393	97.137	97.3415	93.2515	97.4438	96.728	92.7403	96.728	92.7403	92.7403	93.3538	92.638	92.638	92.8425	92.5358
156	RVA/Human-wt/ZAF/UFS-NGS-MRC-DPRU4347/2015/G1P[8]	97.137	97.2393	97.0348	97.3415	97.137	97.0348	97.3415	92.7403	92.7403	97.4438	97.3415	97.3415	96.728	97.2393	97.137	97.0348	96.8303	97.2393	96.728	97.3415	96.9325	96.728	92.5358	92.5358	97.3415	97.2393	97.2393	92.5358	97.3415	97.3415	97.3415	96.6258	97.3415	97.2393	97.137	97.3415	93.047	97.4438	96.728	92.5358	96.728	92.5358	92.5358	93.1493	92.4335	92.4335	92.638	92.3313
157	RVA/Human-wt/ZAF/UFS-NGS-MRC-DPRU4352/2015/G1P[8]	97.137	97.2393	97.0348	97.3415	97.137	97.0348	97.3415	92.7403	92.7403	97.4438	97.3415	97.3415	96.728	97.2393	97.137	97.0348	96.8303	97.2393	96.728	97.3415	96.9325	96.728	92.5358	92.5358	97.3415	97.2393	97.2393	92.5358	97.3415	97.3415	97.3415	96.6258	97.3415	97.2393	97.137	97.3415	93.047	97.4438	96.728	92.5358	96.728	92.5358	92.5358	93.1493	92.4335	92.4335	92.638	92.3313
158	RVA/Human-wt/ZAF/UFS-NGS-MRC-DPRU4357/2015/G1P[8]	97.137	97.2393	97.0348	97.3415	97.137	97.0348	97.3415	92.7403	92.7403	97.4438	97.3415	97.3415	96.728	97.2393	97.137	97.0348	96.8303	97.2393	96.728	97.3415	96.9325	96.728	92.5358	92.5358	97.3415	97.2393	97.2393	92.5358	97.3415	97.3415	97.3415	96.6258	97.3415	97.2393	97.137	97.3415	93.047	97.4438	96.728	92.5358	96.728	92.5358	92.5358	93.1493	92.4335	92.4335	92.638	92.3313
159	RVA/Human-wt/ZAF/UFS-NGS-MRC-DPRU15948/2017/G1P[8]	97.3415	97.4438	97.2393	97.546	97.3415	97.2393	97.546	92.7403	92.7403	97.6483	97.546	97.546	97.137	97.4438	97.3415	97.4438	97.2393	97.4438	97.137	97.546	97.3415	97.137	92.5358	92.5358	97.546	97.4438	97.4438	92.5358	97.546	97.546	97.546	97.0348	97.546	97.4438	97.3415	97.546	93.2515	97.6483	97.137	92.5358	97.137	92.5358	92.5358	93.3538	92.4335	92.4335	92.4335	92.3313
160	RVA/Human-wt/ZAF/MRC-DPRU2030/2010/G1P[8]	93.047	93.1493	93.1493	93.2515	93.047	93.1493	93.2515	98.773	98.773	93.3538	93.2515	93.2515	93.3538	93.3538	93.047	93.047	92.9448	93.1493	93.3538	93.047	92.9448	93.3538	97.955	97.955	93.047	93.1493	93.1493	97.955	93.047	93.047	93.047	92.8425	93.047	93.1493	93.047	93.047	97.4438	93.3538	93.3538	98.2618	93.3538	99.182	99.182	97.546	99.0798	99.0798	99.0798	98.9775
161	RVA/Human-wt/ZAF/MRC-DPRU2035/2010/G1P[8]	93.047	93.1493	93.1493	93.2515	93.047	93.1493	93.2515	98.773	98.773	93.3538	93.2515	93.2515	93.3538	93.3538	93.047	93.047	92.9448	93.1493	93.3538	93.047	92.9448	93.3538	97.955	97.955	93.047	93.1493	93.1493	97.955	93.047	93.047	93.047	92.8425	93.047	93.1493	93.047	93.047	97.4438	93.3538	93.3538	98.2618	93.3538	99.182	99.182	97.546	99.0798	99.0798	99.0798	98.9775
162	RVA/Human-wt/ZAF/MRC-DPRU2052/2010/G1P[8]	93.047	93.1493	93.1493	93.2515	93.047	93.1493	93.2515	98.773	98.773	93.3538	93.2515	93.2515	93.3538	93.3538	93.047	93.047	92.9448	93.1493	93.3538	93.047	92.9448	93.3538	97.955	97.955	93.047	93.1493	93.1493	97.955	93.047	93.047	93.047	92.8425	93.047	93.1493	93.047	93.047	97.4438	93.3538	93.3538	98.2618	93.3538	99.182	99.182	97.546	99.0798	99.0798	99.0798	98.9775
163	RVA/Human-wt/ZAF/MRC-DPRU1506/2010/G1P[8]	93.047	93.1493	93.1493	93.2515	93.047	93.1493	93.2515	98.773	98.773	93.3538	93.2515	93.2515	93.3538	93.3538	93.047	93.047	92.9448	93.1493	93.3538	93.047	92.9448	93.3538	97.955	97.955	93.047	93.1493	93.1493	97.955	93.047	93.047	93.047	92.8425	93.047	93.1493	93.047	93.047	97.4438	93.3538	93.3538	98.2618	93.3538	99.182	99.182	97.546	99.0798	99.0798	99.0798	98.9775
164	RVA/Human-wt/ZAF/MRC-DPRU1544/2010/G1P[8]	92.9448	93.047	93.047	93.1493	92.9448	93.047	93.1493	98.6708	98.6708	93.2515	93.1493	93.1493	93.2515	93.2515	92.9448	92.9448	92.8425	93.047	93.2515	92.9448	92.8425	93.2515	97.8528	97.8528	92.9448	93.047	93.047	97.8528	92.9448	92.9448	92.9448	92.7403	92.9448	93.047	92.9448	92.9448	97.3415	93.2515	93.2515	98.1595	93.2515	99.0798	99.0798	97.4438	98.9775	98.9775	98.9775	98.8753
165	RVA/Human-wt/ZAF/MRC-DPRU2061/2010/G1P[8]	93.047	93.1493	93.1493	93.2515	93.047	93.1493	93.2515	98.773	98.773	93.3538	93.2515	93.2515	93.3538	93.3538	93.047	93.047	92.9448	93.1493	93.3538	93.047	92.9448	93.3538	97.955	97.955	93.047	93.1493	93.1493	97.955	93.047	93.047	93.047	92.8425	93.047	93.1493	93.047	93.047	97.4438	93.3538	93.3538	98.2618	93.3538	99.182	99.182	97.546	99.0798	99.0798	99.0798	98.9775
166	RVA/Human-wt/ZAF/MRC-DPRU1492/2010/G1P[8]	93.047	93.1493	93.1493	93.2515	93.047	93.1493	93.2515	98.773	98.773	93.3538	93.2515	93.2515	93.3538	93.3538	93.047	93.047	92.9448	93.1493	93.3538	93.047	92.9448	93.3538	97.955	97.955	93.047	93.1493	93.1493	97.955	93.047	93.047	93.047	92.8425	93.047	93.1493	93.047	93.047	97.4438	93.3538	93.3538	98.2618	93.3538	99.182	99.182	97.546	99.0798	99.0798	99.0798	98.9775
167	RVA/Human-wt/ZAF/MRC-DPRU83/2011/G1P[8]	97.7505	97.8528	97.6483	97.955	97.7505	97.6483	97.955	93.1493	93.1493	98.0573	97.955	97.955	97.546	97.8528	97.7505	97.6483	97.4438	97.8528	97.546	97.955	97.546	97.546	92.9448	92.9448	97.955	97.8528	97.8528	92.9448	97.955	97.955	97.955	97.2393	97.955	97.8528	97.7505	97.955	93.6605	98.0573	97.546	92.9448	97.546	92.9448	92.9448	93.7628	92.8425	92.8425	92.8425	92.7403
168	RVA/Human-wt/ZAF/MRC-DPRU6954/2011/G1P[8]	93.3538	93.456	93.456	93.5583	93.3538	93.456	93.5583	98.9775	98.9775	93.6605	93.5583	93.5583	93.6605	93.6605	93.3538	93.3538	93.2515	93.456	93.6605	93.3538	93.2515	93.6605	98.364	98.364	93.3538	93.456	93.456	98.364	93.3538	93.3538	93.3538	93.1493	93.3538	93.456	93.3538	93.3538	97.6483	93.6605	93.6605	98.4663	93.6605	99.3865	99.3865	97.7505	99.2843	99.2843	99.2843	99.182
169	RVA/Human-wt/ZAF/MRC-DPRU120/2011/G1P[8]	93.3538	93.456	93.456	93.5583	93.3538	93.456	93.5583	98.9775	98.9775	93.6605	93.5583	93.5583	93.6605	93.6605	93.3538	93.3538	93.2515	93.456	93.6605	93.3538	93.2515	93.6605	98.364	98.364	93.3538	93.456	93.456	98.364	93.3538	93.3538	93.3538	93.1493	93.3538	93.456	93.3538	93.3538	97.6483	93.6605	93.6605	98.4663	93.6605	99.3865	99.3865	97.7505	99.2843	99.2843	99.2843	99.182
170	RVA/Human-wt/ZAF/MRC-DPRU121/2011/G1P[8]	93.3538	93.456	93.456	93.5583	93.3538	93.456	93.5583	98.9775	98.9775	93.6605	93.5583	93.5583	93.6605	93.6605	93.3538	93.3538	93.2515	93.456	93.6605	93.3538	93.2515	93.6605	98.364	98.364	93.3538	93.456	93.456	98.364	93.3538	93.3538	93.3538	93.1493	93.3538	93.456	93.3538	93.3538	97.6483	93.6605	93.6605	98.4663	93.6605	99.3865	99.3865	97.7505	99.2843	99.2843	99.2843	99.182
171	RVA/Human-wt/ZAF/MRC-DPRU4079-11/2011/G1P[8]	93.3538	93.456	93.456	93.5583	93.3538	93.456	93.5583	98.9775	98.9775	93.6605	93.5583	93.5583	93.6605	93.6605	93.3538	93.3538	93.2515	93.456	93.6605	93.3538	93.2515	93.6605	98.364	98.364	93.3538	93.456	93.456	98.364	93.3538	93.3538	93.3538	93.1493	93.3538	93.456	93.3538	93.3538	97.6483	93.6605	93.6605	98.4663	93.6605	99.3865	99.3865	97.7505	99.2843	99.2843	99.2843	99.182
172	RVA/Vaccine/USA/Rotarix-A41CB052A/1988/G1P[8]	97.955	98.0573	97.6483	98.1595	97.7505	97.6483	97.955	93.865	93.865	98.0573	97.955	98.1595	100	97.8528	97.955	97.8528	97.6483	97.8528	100	97.955	97.7505	100	93.6605	93.6605	97.7505	97.8528	97.8528	93.6605	97.7505	97.7505	97.7505	97.4438	97.7505	97.8528	97.7505	97.7505	94.3763	98.0573	100	93.6605	100	93.6605	93.6605	94.274	93.5583	93.5583	93.5583	93.456
[truncated: 124 more columns]

## Sheet: VP7-AA
	VP7 amino acid identities among strains calculated by distance matrices using p-distance algorithms in MEGA 6 (Tamura et al., 2013 ; www.megasoftware.net)
		1	2	3	4	5	6	7	8	9	10	11	12	13	14	15	16	17	18	19	20	21	22	23	24	25	26	27	28	29	30	31	32	33	34	35	36	37	38	39	40	41	42	43	44	45	46	47	48
1	RVA/Human-wt/ZAF/UFS-NGS-MRC-DPRU3883/2002/G1P[8]
2	RVA/Human-wt/ZAF/UFS-NGS-MRC-DPRU3892/2002/G1P[8]	100
3	RVA/Human-wt/ZAF/UFS-NGS-MRC-DPRU3951/2002/G1P[8]	100	100
4	RVA/Human-wt/ZAF/UFS-NGS-MRC-DPRU3956/2002/G1P[8]	100	100	100
5	RVA/Human-wt/ZAF/UFS-NGS-MRC-DPRU4018/2002/G1P[8]	100	100	100	100
6	RVA/Human-wt/ZAF/UFS-NGS-MRC-DPRU4019/2002/G1P[8]	100	100	100	100	100
7	RVA/Human-wt/ZAF/UFS-NGS-MRC-DPRU4023/2002/G1P[8]	99.6933	99.6933	99.6933	99.6933	99.6933	99.6933
8	RVA/Human-wt/ZAF/UFS-NGS-MRC-DPRU4024/2002/G1P[8]	94.4785	94.4785	94.4785	94.4785	94.4785	94.4785	94.1718
9	RVA/Human-wt/ZAF/UFS-NGS-MRC-DPRU4026/2002/G1P[8]	94.4785	94.4785	94.4785	94.4785	94.4785	94.4785	94.1718	100
10	RVA/Human-wt/ZAF/UFS-NGS-MRC-DPRU4049/2002/G1P[8]	100	100	100	100	100	100	99.6933	94.4785	94.4785
11	RVA/Human-wt/ZAF/UFS-NGS-MRC-DPRU4055/2002/G1P[8]	99.6933	99.6933	99.6933	99.6933	99.6933	99.6933	99.3865	94.1718	94.1718	99.6933
12	RVA/Human-wt/ZAF/UFS-NGS-MRC-DPRU4102/2002/G1P[8]	100	100	100	100	100	100	99.6933	94.4785	94.4785	100	99.6933
13	RVA/Human-wt/ZAF/UFS-NGS-MRC-DPRU4269/2002/G1P[8]	98.4663	98.4663	98.4663	98.4663	98.4663	98.4663	98.1595	95.092	95.092	98.4663	98.1595	98.4663
14	RVA/Human-wt/ZAF/UFS-NGS-MRC-DPRU4271/2002/G1P[8]	99.6933	99.6933	99.6933	99.6933	99.6933	99.6933	99.3865	94.4785	94.4785	99.6933	99.3865	99.6933	98.4663
15	RVA/Human-wt/ZAF/UFS-NGS-MRC-DPRU456/2003/G1P[8]	99.6933	99.6933	99.6933	99.6933	99.6933	99.6933	99.3865	94.1718	94.1718	99.6933	99.3865	99.6933	98.1595	99.3865
16	RVA/Human-wt/ZAF/UFS-NGS-MRC-DPRU493/2003/G1P[8]	99.6933	99.6933	99.6933	99.6933	99.6933	99.6933	99.3865	94.1718	94.1718	99.6933	99.3865	99.6933	98.1595	99.3865	99.3865
17	RVA/Human-wt/ZAF/UFS-NGS-MRC-DPRU609/2003/G1P[8]	99.3865	99.3865	99.3865	99.3865	99.3865	99.3865	99.0798	93.865	93.865	99.3865	99.0798	99.3865	97.8528	99.0798	99.0798	99.6933
18	RVA/Human-wt/ZAF/UFS-NGS-MRC-DPRU632/2003/G1P[8]	100	100	100	100	100	100	99.6933	94.4785	94.4785	100	99.6933	100	98.4663	99.6933	99.6933	99.6933	99.3865
19	RVA/Human-wt/ZAF/UFS-NGS-MRC-DPRU2117/2003/G1P[8]	98.4663	98.4663	98.4663	98.4663	98.4663	98.4663	98.1595	95.092	95.092	98.4663	98.1595	98.4663	100	98.4663	98.1595	98.1595	97.8528	98.4663
20	RVA/Human-wt/ZAF/UFS-NGS-MRC-DPRU2145/2003/G1P[8]	100	100	100	100	100	100	99.6933	94.4785	94.4785	100	99.6933	100	98.4663	99.6933	99.6933	99.6933	99.3865	100	98.4663
21	RVA/Human-wt/ZAF/UFS-NGS-MRC-DPRU2156/2003/G1P[8]	99.6933	99.6933	99.6933	99.6933	99.6933	99.6933	99.3865	94.1718	94.1718	99.6933	99.3865	99.6933	98.1595	99.3865	99.3865	100	99.6933	99.6933	98.1595	99.6933
22	RVA/Human-wt/ZAF/UFS-NGS-MRC-DPRU1104/2004/G1P[8]	98.4663	98.4663	98.4663	98.4663	98.4663	98.4663	98.1595	95.092	95.092	98.4663	98.1595	98.4663	100	98.4663	98.1595	98.1595	97.8528	98.4663	100	98.4663	98.1595
23	RVA/Human-wt/ZAF/UFS-NGS-MRC-DPRU1116/2004/G1P[8]	95.092	95.092	95.092	95.092	95.092	95.092	94.7853	99.3865	99.3865	95.092	94.7853	95.092	95.7055	95.092	94.7853	94.7853	94.4785	95.092	95.7055	95.092	94.7853	95.7055
24	RVA/Human-wt/ZAF/UFS-NGS-MRC-DPRU1131/2004/G1P[8]	95.092	95.092	95.092	95.092	95.092	95.092	94.7853	99.3865	99.3865	95.092	94.7853	95.092	95.7055	95.092	94.7853	94.7853	94.4785	95.092	95.7055	95.092	94.7853	95.7055	100
25	RVA/Human-wt/ZAF/UFS-NGS-MRC-DPRU1135/2004/G1P[8]	99.3865	99.3865	99.3865	99.3865	99.3865	99.3865	99.0798	93.865	93.865	99.3865	99.6933	99.3865	97.8528	99.0798	99.0798	99.0798	98.773	99.3865	97.8528	99.3865	99.0798	97.8528	94.4785	94.4785
26	RVA/Human-wt/ZAF/UFS-NGS-MRC-DPRU1139/2004/G1P[8]	99.3865	99.3865	99.3865	99.3865	99.3865	99.3865	99.0798	93.865	93.865	99.3865	99.6933	99.3865	97.8528	99.0798	99.0798	99.0798	98.773	99.3865	97.8528	99.3865	99.0798	97.8528	94.4785	94.4785	100
27	RVA/Human-wt/ZAF/UFS-NGS-MRC-DPRU1145/2004/G1P[8]	99.3865	99.3865	99.3865	99.3865	99.3865	99.3865	99.0798	93.865	93.865	99.3865	99.6933	99.3865	97.8528	99.0798	99.0798	99.0798	98.773	99.3865	97.8528	99.3865	99.0798	97.8528	94.4785	94.4785	100	100
28	RVA/Human-wt/ZAF/UFS-NGS-MRC-DPRU1148/2004/G1P[8]	95.092	95.092	95.092	95.092	95.092	95.092	94.7853	99.3865	99.3865	95.092	94.7853	95.092	95.7055	95.092	94.7853	94.7853	94.4785	95.092	95.7055	95.092	94.7853	95.7055	100	100	94.4785	94.4785	94.4785
29	RVA/Human-wt/ZAF/UFS-NGS-MRC-DPRU1184/2004/G1P[8]	99.3865	99.3865	99.3865	99.3865	99.3865	99.3865	99.0798	93.865	93.865	99.3865	99.6933	99.3865	97.8528	99.0798	99.0798	99.0798	98.773	99.3865	97.8528	99.3865	99.0798	97.8528	94.4785	94.4785	100	100	100	94.4785
30	RVA/Human-wt/ZAF/UFS-NGS-MRC-DPRU1192/2004/G1P[8]	99.3865	99.3865	99.3865	99.3865	99.3865	99.3865	99.0798	93.865	93.865	99.3865	99.6933	99.3865	97.8528	99.0798	99.0798	99.0798	98.773	99.3865	97.8528	99.3865	99.0798	97.8528	94.4785	94.4785	100	100	100	94.4785	100
31	RVA/Human-wt/ZAF/UFS-NGS-MRC-DPRU1205/2004/G1P[8]	99.3865	99.3865	99.3865	99.3865	99.3865	99.3865	99.0798	93.865	93.865	99.3865	99.6933	99.3865	97.8528	99.0798	99.0798	99.0798	98.773	99.3865	97.8528	99.3865	99.0798	97.8528	94.4785	94.4785	100	100	100	94.4785	100	100
32	RVA/Human-wt/ZAF/UFS-NGS-MRC-DPRU1230/2004/G1P[8]	98.773	98.773	98.773	98.773	98.773	98.773	98.4663	93.865	93.865	98.773	98.4663	98.773	97.2393	98.4663	98.4663	99.0798	98.773	98.773	97.2393	98.773	99.0798	97.2393	94.4785	94.4785	98.1595	98.1595	98.1595	94.4785	98.1595	98.1595	98.1595
33	RVA/Human-wt/ZAF/UFS-NGS-MRC-DPRU1287/2004/G1P[8]	99.3865	99.3865	99.3865	99.3865	99.3865	99.3865	99.0798	93.865	93.865	99.3865	99.6933	99.3865	97.8528	99.0798	99.0798	99.0798	98.773	99.3865	97.8528	99.3865	99.0798	97.8528	94.4785	94.4785	100	100	100	94.4785	100	100	100	98.1595
34	RVA/Human-wt/ZAF/UFS-NGS-MRC-DPRU3410/2004/G1P[8]	99.3865	99.3865	99.3865	99.3865	99.3865	99.3865	99.0798	93.865	93.865	99.3865	99.6933	99.3865	97.8528	99.0798	99.0798	99.0798	98.773	99.3865	97.8528	99.3865	99.0798	97.8528	94.4785	94.4785	100	100	100	94.4785	100	100	100	98.1595	100
35	RVA/Human-wt/ZAF/UFS-NGS-MRC-DPRU3449/2004/G1P[8]	99.3865	99.3865	99.3865	99.3865	99.3865	99.3865	99.0798	93.865	93.865	99.3865	99.6933	99.3865	97.8528	99.0798	99.0798	99.0798	98.773	99.3865	97.8528	99.3865	99.0798	97.8528	94.4785	94.4785	100	100	100	94.4785	100	100	100	98.1595	100	100
36	RVA/Human-wt/ZAF/UFS-NGS-MRC-DPRU451/2005/G1P[8]	99.3865	99.3865	99.3865	99.3865	99.3865	99.3865	99.0798	93.865	93.865	99.3865	99.6933	99.3865	97.8528	99.0798	99.0798	99.0798	98.773	99.3865	97.8528	99.3865	99.0798	97.8528	94.4785	94.4785	100	100	100	94.4785	100	100	100	98.1595	100	100	100
37	RVA/Human-wt/ZAF/UFS-NGS-MRC-DPRU658/2005/G1P[8]	95.092	95.092	95.092	95.092	95.092	95.092	94.7853	98.773	98.773	95.092	94.7853	95.092	95.7055	95.092	94.7853	94.7853	94.4785	95.092	95.7055	95.092	94.7853	95.7055	99.3865	99.3865	94.4785	94.4785	94.4785	99.3865	94.4785	94.4785	94.4785	94.4785	94.4785	94.4785	94.4785	94.4785
38	RVA/Human-wt/ZAF/UFS-NGS-MRC-DPRU682/2005/G1P[8]	100	100	100	100	100	100	99.6933	94.4785	94.4785	100	99.6933	100	98.4663	99.6933	99.6933	99.6933	99.3865	100	98.4663	100	99.6933	98.4663	95.092	95.092	99.3865	99.3865	99.3865	95.092	99.3865	99.3865	99.3865	98.773	99.3865	99.3865	99.3865	99.3865	95.092
39	RVA/Human-wt/ZAF/UFS-NGS-MRC-DPRU687/2005/G1P[8]	98.4663	98.4663	98.4663	98.4663	98.4663	98.4663	98.1595	95.092	95.092	98.4663	98.1595	98.4663	100	98.4663	98.1595	98.1595	97.8528	98.4663	100	98.4663	98.1595	100	95.7055	95.7055	97.8528	97.8528	97.8528	95.7055	97.8528	97.8528	97.8528	97.2393	97.8528	97.8528	97.8528	97.8528	95.7055	98.4663
40	RVA/Human-wt/ZAF/UFS-NGS-MRC-DPRU745/2005/G1P[8]	94.1718	94.1718	94.1718	94.1718	94.1718	94.1718	93.865	99.0798	99.0798	94.1718	93.865	94.1718	94.7853	94.1718	94.4785	93.865	93.5583	94.1718	94.7853	94.1718	93.865	94.7853	98.4663	98.4663	93.865	93.865	93.865	98.4663	93.865	93.865	93.865	92.9448	93.865	93.865	93.865	93.865	97.8528	94.1718	94.7853
41	RVA/Human-wt/ZAF/UFS-NGS-MRC-DPRU747/2005/G1P[8]	98.4663	98.4663	98.4663	98.4663	98.4663	98.4663	98.1595	95.092	95.092	98.4663	98.1595	98.4663	100	98.4663	98.1595	98.1595	97.8528	98.4663	100	98.4663	98.1595	100	95.7055	95.7055	97.8528	97.8528	97.8528	95.7055	97.8528	97.8528	97.8528	97.2393	97.8528	97.8528	97.8528	97.8528	95.7055	98.4663	100	94.7853
42	RVA/Human-wt/ZAF/UFS-NGS-MRC-DPRU732/2006/G1P[8]	94.1718	94.1718	94.1718	94.1718	94.1718	94.1718	93.865	99.6933	99.6933	94.1718	93.865	94.1718	94.7853	94.1718	93.865	93.865	93.5583	94.1718	94.7853	94.1718	93.865	94.7853	99.0798	99.0798	93.5583	93.5583	93.5583	99.0798	93.5583	93.5583	93.5583	93.5583	93.5583	93.5583	93.5583	93.5583	98.4663	94.1718	94.7853	98.773	94.7853
43	RVA/Human-wt/ZAF/UFS-NGS-MRC-DPRU748/2006/G1P[8]	94.1718	94.1718	94.1718	94.1718	94.1718	94.1718	93.865	99.6933	99.6933	94.1718	93.865	94.1718	94.7853	94.1718	93.865	93.865	93.5583	94.1718	94.7853	94.1718	93.865	94.7853	99.0798	99.0798	93.5583	93.5583	93.5583	99.0798	93.5583	93.5583	93.5583	93.5583	93.5583	93.5583	93.5583	93.5583	98.4663	94.1718	94.7853	98.773	94.7853	100
44	RVA/Human-wt/ZAF/UFS-NGS-MRC-DPRU753/2006/G1P[8]	95.092	95.092	95.092	95.092	95.092	95.092	94.7853	98.773	98.773	95.092	94.7853	95.092	95.7055	95.092	94.7853	94.7853	94.4785	95.092	95.7055	95.092	94.7853	95.7055	99.3865	99.3865	94.4785	94.4785	94.4785	99.3865	94.4785	94.4785	94.4785	94.4785	94.4785	94.4785	94.4785	94.4785	99.3865	95.092	95.7055	97.8528	95.7055	98.4663	98.4663
45	RVA/Human-wt/ZAF/UFS-NGS-MRC-DPRU757/2006/G1P[8]	93.865	93.865	93.865	93.865	93.865	93.865	93.5583	99.3865	99.3865	93.865	93.5583	93.865	94.4785	93.865	93.5583	93.5583	93.2515	93.865	94.4785	93.865	93.5583	94.4785	98.773	98.773	93.2515	93.2515	93.2515	98.773	93.2515	93.2515	93.2515	93.2515	93.2515	93.2515	93.2515	93.2515	98.1595	93.865	94.4785	98.4663	94.4785	99.6933	99.6933	98.1595
46	RVA/Human-wt/ZAF/UFS-NGS-MRC-DPRU768/2006/G1P[8]	93.865	93.865	93.865	93.865	93.865	93.865	93.5583	99.3865	99.3865	93.865	93.5583	93.865	94.4785	93.865	93.5583	93.5583	93.2515	93.865	94.4785	93.865	93.5583	94.4785	98.773	98.773	93.2515	93.2515	93.2515	98.773	93.2515	93.2515	93.2515	93.2515	93.2515	93.2515	93.2515	93.2515	98.1595	93.865	94.4785	98.4663	94.4785	99.6933	99.6933	98.1595	100
47	RVA/Human-wt/ZAF/UFS-NGS-MRC-DPRU783/2006/G1P[8]	94.1718	94.1718	94.1718	94.1718	94.1718	94.1718	93.865	99.6933	99.6933	94.1718	93.865	94.1718	94.7853	94.1718	93.865	93.865	93.5583	94.1718	94.7853	94.1718	93.865	94.7853	99.0798	99.0798	93.5583	93.5583	93.5583	99.0798	93.5583	93.5583	93.5583	93.5583	93.5583	93.5583	93.5583	93.5583	98.4663	94.1718	94.7853	98.773	94.7853	100	100	98.4663	99.6933	99.6933
48	RVA/Human-wt/ZAF/UFS-NGS-MRC-DPRU849/2006/G1P[8]	93.5583	93.5583	93.5583	93.5583	93.5583	93.5583	93.2515	99.0798	99.0798	93.5583	93.2515	93.5583	94.1718	93.5583	93.2515	93.2515	92.9448	93.5583	94.1718	93.5583	93.2515	94.1718	98.4663	98.4663	92.9448	92.9448	92.9448	98.4663	92.9448	92.9448	92.9448	92.9448	92.9448	92.9448	92.9448	92.9448	97.8528	93.5583	94.1718	98.1595	94.1718	99.3865	99.3865	97.8528	99.0798	99.0798	99.3865
49	RVA/Human-wt/ZAF/UFS-NGS-MRC-DPRU901/2006/G1P[8]	94.1718	94.1718	94.1718	94.1718	94.1718	94.1718	93.865	99.6933	99.6933	94.1718	93.865	94.1718	94.7853	94.1718	93.865	93.865	93.5583	94.1718	94.7853	94.1718	93.865	94.7853	99.0798	99.0798	93.5583	93.5583	93.5583	99.0798	93.5583	93.5583	93.5583	93.5583	93.5583	93.5583	93.5583	93.5583	98.4663	94.1718	94.7853	98.773	94.7853	100	100	98.4663	99.6933	99.6933	100	99.3865
50	RVA/Human-wt/ZAF/UFS-NGS-MRC-DPRU981/2006/G1P[8]	95.092	95.092	95.092	95.092	95.092	95.092	94.7853	98.1595	98.1595	95.092	94.7853	95.092	95.3988	95.092	94.7853	94.7853	94.4785	95.092	95.3988	95.092	94.7853	95.3988	98.1595	98.1595	94.4785	94.4785	94.4785	98.1595	94.4785	94.4785	94.4785	94.4785	94.4785	94.4785	94.4785	94.4785	97.546	95.092	95.3988	97.2393	95.3988	97.8528	97.8528	97.546	97.546	97.546	97.8528	97.2393
51	RVA/Human-wt/ZAF/UFS-NGS-MRC-DPRU999/2006/G1P[8]	94.1718	94.1718	94.1718	94.1718	94.1718	94.1718	93.865	99.6933	99.6933	94.1718	93.865	94.1718	94.7853	94.1718	93.865	93.865	93.5583	94.1718	94.7853	94.1718	93.865	94.7853	99.0798	99.0798	93.5583	93.5583	93.5583	99.0798	93.5583	93.5583	93.5583	93.5583	93.5583	93.5583	93.5583	93.5583	98.4663	94.1718	94.7853	98.773	94.7853	100	100	98.4663	99.6933	99.6933	100	99.3865
52	RVA/Human-wt/ZAF/UFS-NGS-MRC-DPRU1002/2006/G1P[8]	93.5583	93.5583	93.5583	93.5583	93.5583	93.5583	93.2515	99.0798	99.0798	93.5583	93.2515	93.5583	94.1718	93.5583	93.2515	93.2515	92.9448	93.5583	94.1718	93.5583	93.2515	94.1718	98.4663	98.4663	92.9448	92.9448	92.9448	98.4663	92.9448	92.9448	92.9448	92.9448	92.9448	92.9448	92.9448	92.9448	97.8528	93.5583	94.1718	98.1595	94.1718	99.3865	99.3865	97.8528	99.0798	99.0798	99.3865	98.773
53	RVA/Human-wt/ZAF/UFS-NGS-MRC-DPRU1005/2006/G1P[8]	94.1718	94.1718	94.1718	94.1718	94.1718	94.1718	93.865	99.6933	99.6933	94.1718	93.865	94.1718	94.7853	94.1718	93.865	93.865	93.5583	94.1718	94.7853	94.1718	93.865	94.7853	99.0798	99.0798	93.5583	93.5583	93.5583	99.0798	93.5583	93.5583	93.5583	93.5583	93.5583	93.5583	93.5583	93.5583	98.4663	94.1718	94.7853	98.773	94.7853	100	100	98.4663	99.6933	99.6933	100	99.3865
54	RVA/Human-wt/ZAF/UFS-NGS-MRC-DPRU1006/2006/G1P[8]	98.4663	98.4663	98.4663	98.4663	98.4663	98.4663	98.1595	95.092	95.092	98.4663	98.1595	98.4663	100	98.4663	98.1595	98.1595	97.8528	98.4663	100	98.4663	98.1595	100	95.7055	95.7055	97.8528	97.8528	97.8528	95.7055	97.8528	97.8528	97.8528	97.2393	97.8528	97.8528	97.8528	97.8528	95.7055	98.4663	100	94.7853	100	94.7853	94.7853	95.7055	94.4785	94.4785	94.7853	94.1718
55	RVA/Human-wt/ZAF/UFS-NGS-MRC-DPRU1007/2006/G1P[8]	95.3988	95.3988	95.3988	95.3988	95.3988	95.3988	95.092	98.4663	98.4663	95.3988	95.092	95.3988	95.3988	95.092	95.092	95.092	94.7853	95.3988	95.3988	95.3988	95.092	95.3988	99.0798	99.0798	94.7853	94.7853	94.7853	99.0798	94.7853	94.7853	94.7853	94.7853	94.7853	94.7853	94.7853	94.7853	99.0798	95.3988	95.3988	97.546	95.3988	98.1595	98.1595	99.6933	97.8528	97.8528	98.1595	97.546
56	RVA/Human-wt/ZAF/UFS-NGS-MRC-DPRU1009/2006/G1P[8]	98.4663	98.4663	98.4663	98.4663	98.4663	98.4663	98.1595	95.092	95.092	98.4663	98.1595	98.4663	100	98.4663	98.1595	98.1595	97.8528	98.4663	100	98.4663	98.1595	100	95.7055	95.7055	97.8528	97.8528	97.8528	95.7055	97.8528	97.8528	97.8528	97.2393	97.8528	97.8528	97.8528	97.8528	95.7055	98.4663	100	94.7853	100	94.7853	94.7853	95.7055	94.4785	94.4785	94.7853	94.1718
57	RVA/Human-wt/ZAF/UFS-NGS-MRC-DPRU1012/2006/G1P[8]	94.1718	94.1718	94.1718	94.1718	94.1718	94.1718	93.865	99.3865	99.3865	94.1718	93.865	94.1718	94.7853	94.1718	93.865	93.865	93.5583	94.1718	94.7853	94.1718	93.865	94.7853	98.773	98.773	93.5583	93.5583	93.5583	98.773	93.5583	93.5583	93.5583	93.5583	93.5583	93.5583	93.5583	93.5583	98.1595	94.1718	94.7853	98.4663	94.7853	99.6933	99.6933	98.1595	99.3865	99.3865	99.6933	99.0798
58	RVA/Human-wt/ZAF/UFS-NGS-MRC-DPRU1015/2006/G1P[8]	93.865	93.865	93.865	93.865	93.865	93.865	93.5583	99.3865	99.3865	93.865	93.5583	93.865	94.4785	93.865	93.5583	93.5583	93.2515	93.865	94.4785	93.865	93.5583	94.4785	98.773	98.773	93.2515	93.2515	93.2515	98.773	93.2515	93.2515	93.2515	93.2515	93.2515	93.2515	93.2515	93.2515	98.1595	93.865	94.4785	98.4663	94.4785	99.6933	99.6933	98.1595	99.3865	99.3865	99.6933	99.0798
59	RVA/Human-wt/ZAF/UFS-NGS-MRC-DPRU1019/2006/G1P[8]	98.4663	98.4663	98.4663	98.4663	98.4663	98.4663	98.1595	95.092	95.092	98.4663	98.1595	98.4663	100	98.4663	98.1595	98.1595	97.8528	98.4663	100	98.4663	98.1595	100	95.7055	95.7055	97.8528	97.8528	97.8528	95.7055	97.8528	97.8528	97.8528	97.2393	97.8528	97.8528	97.8528	97.8528	95.7055	98.4663	100	94.7853	100	94.7853	94.7853	95.7055	94.4785	94.4785	94.7853	94.1718
60	RVA/Human-wt/ZAF/UFS-NGS-MRC-DPRU1030/2006/G1P[8]	93.865	93.865	93.865	93.865	93.865	93.865	93.5583	99.3865	99.3865	93.865	93.5583	93.865	94.4785	93.865	93.5583	93.5583	93.2515	93.865	94.4785	93.865	93.5583	94.4785	98.773	98.773	93.2515	93.2515	93.2515	98.773	93.2515	93.2515	93.2515	93.2515	93.2515	93.2515	93.2515	93.2515	98.1595	93.865	94.4785	98.4663	94.4785	99.6933	99.6933	98.1595	99.3865	99.3865	99.6933	99.0798
61	RVA/Human-wt/ZAF/UFS-NGS-MRC-DPRU1039/2006/G1P[8]	94.1718	94.1718	94.1718	94.1718	94.1718	94.1718	93.865	99.6933	99.6933	94.1718	93.865	94.1718	94.7853	94.1718	93.865	93.865	93.5583	94.1718	94.7853	94.1718	93.865	94.7853	99.0798	99.0798	93.5583	93.5583	93.5583	99.0798	93.5583	93.5583	93.5583	93.5583	93.5583	93.5583	93.5583	93.5583	98.4663	94.1718	94.7853	98.773	94.7853	100	100	98.4663	99.6933	99.6933	100	99.3865
62	RVA/Human-wt/ZAF/UFS-NGS-MRC-DPRU1041/2006/G1P[8]	94.1718	94.1718	94.1718	94.1718	94.1718	94.1718	93.865	99.6933	99.6933	94.1718	93.865	94.1718	94.7853	94.1718	93.865	93.865	93.5583	94.1718	94.7853	94.1718	93.865	94.7853	99.0798	99.0798	93.5583	93.5583	93.5583	99.0798	93.5583	93.5583	93.5583	93.5583	93.5583	93.5583	93.5583	93.5583	98.4663	94.1718	94.7853	98.773	94.7853	100	100	98.4663	99.6933	99.6933	100	99.3865
63	RVA/Human-wt/ZAF/UFS-NGS-MRC-DPRU3433/2006/G1P[8]	94.4785	94.4785	94.4785	94.4785	94.4785	94.4785	94.1718	98.1595	98.1595	94.4785	94.1718	94.4785	95.092	94.4785	94.1718	94.1718	93.865	94.4785	95.092	94.4785	94.1718	95.092	98.773	98.773	93.865	93.865	93.865	98.773	93.865	93.865	93.865	93.865	93.865	93.865	93.865	93.865	98.773	94.4785	95.092	97.2393	95.092	97.8528	97.8528	98.773	97.546	97.546	97.8528	97.2393
64	RVA/Human-wt/ZAF/UFS-NGS-MRC-DPRU147/2007/G1P[8]	95.092	95.092	95.092	95.092	95.092	95.092	94.7853	98.773	98.773	95.092	94.7853	95.092	95.7055	95.092	94.7853	94.7853	94.4785	95.092	95.7055	95.092	94.7853	95.7055	99.3865	99.3865	94.4785	94.4785	94.4785	99.3865	94.4785	94.4785	94.4785	94.4785	94.4785	94.4785	94.4785	94.4785	99.3865	95.092	95.7055	97.8528	95.7055	98.4663	98.4663	100	98.1595	98.1595	98.4663	97.8528
65	RVA/Human-wt/ZAF/UFS-NGS-MRC-DPRU792/2007/G1P[8]	95.092	95.092	95.092	95.092	95.092	95.092	94.7853	98.773	98.773	95.092	94.7853	95.092	95.7055	95.092	94.7853	94.7853	94.4785	95.092	95.7055	95.092	94.7853	95.7055	99.3865	99.3865	94.4785	94.4785	94.4785	99.3865	94.4785	94.4785	94.4785	94.4785	94.4785	94.4785	94.4785	94.4785	99.3865	95.092	95.7055	97.8528	95.7055	98.4663	98.4663	100	98.1595	98.1595	98.4663	97.8528
66	RVA/Human-wt/ZAF/UFS-NGS-MRC-DPRU793/2007/G1P[8]	94.7853	94.7853	94.7853	94.7853	94.7853	94.7853	94.4785	98.4663	98.4663	94.7853	94.4785	94.7853	95.3988	94.7853	94.4785	94.4785	94.1718	94.7853	95.3988	94.7853	94.4785	95.3988	99.0798	99.0798	94.1718	94.1718	94.1718	99.0798	94.1718	94.1718	94.1718	94.1718	94.1718	94.1718	94.1718	94.1718	99.0798	94.7853	95.3988	97.546	95.3988	98.1595	98.1595	99.6933	97.8528	97.8528	98.1595	97.546
67	RVA/Human-wt/ZAF/UFS-NGS-MRC-DPRU799/2007/G1P[8]	94.1718	94.1718	94.1718	94.1718	94.1718	94.1718	93.865	99.6933	99.6933	94.1718	93.865	94.1718	94.7853	94.1718	93.865	93.865	93.5583	94.1718	94.7853	94.1718	93.865	94.7853	99.0798	99.0798	93.5583	93.5583	93.5583	99.0798	93.5583	93.5583	93.5583	93.5583	93.5583	93.5583	93.5583	93.5583	98.4663	94.1718	94.7853	98.773	94.7853	100	100	98.4663	99.6933	99.6933		99.3865
68	RVA/Human-wt/ZAF/UFS-NGS-MRC-DPRU1273/2007/G1P[8]	95.092	95.092	95.092	95.092	95.092	95.092	94.7853	98.773	98.773	95.092	94.7853	95.092	95.7055	95.092	94.7853	94.7853	94.4785	95.092	95.7055	95.092	94.7853	95.7055	99.3865	99.3865	94.4785	94.4785	94.4785	99.3865	94.4785	94.4785	94.4785	94.4785	94.4785	94.4785	94.4785	94.4785	99.3865	95.092	95.7055	97.8528	95.7055	98.4663	98.4663	99.3865	98.1595	98.1595	98.4663	97.8528
69	RVA/Human-wt/ZAF/UFS-NGS-MRC-DPRU1302/2007/G1P[8]	95.092	95.092	95.092	95.092	95.092	95.092	94.7853	98.773	98.773	95.092	94.7853	95.092	95.7055	95.092	94.7853	94.7853	94.4785	95.092	95.7055	95.092	94.7853	95.7055	99.3865	99.3865	94.4785	94.4785	94.4785	99.3865	94.4785	94.4785	94.4785	94.4785	94.4785	94.4785	94.4785	94.4785	99.3865	95.092	95.7055	97.8528	95.7055	98.4663	98.4663	100	98.1595	98.1595	98.4663	97.8528
70	RVA/Human-wt/ZAF/UFS-NGS-MRC-DPRU1652/2007/G1P[8]	95.092	95.092	95.092	95.092	95.092	95.092	94.7853	98.773	98.773	95.092	94.7853	95.092	95.7055	95.092	94.7853	94.7853	94.4785	95.092	95.7055	95.092	94.7853	95.7055	99.3865	99.3865	94.4785	94.4785	94.4785	99.3865	94.4785	94.4785	94.4785	94.4785	94.4785	94.4785	94.4785	94.4785	99.3865	95.092	95.7055	97.8528	95.7055	98.4663	98.4663	100	98.1595	98.1595	98.4663	97.8528
71	RVA/Human-wt/ZAF/UFS-NGS-MRC-DPRU1042/2008/G1P[8]	98.4663	98.4663	98.4663	98.4663	98.4663	98.4663	98.1595	95.092	95.092	98.4663	98.1595	98.4663	100	98.4663	98.1595	98.1595	97.8528	98.4663	100	98.4663	98.1595	100	95.7055	95.7055	97.8528	97.8528	97.8528	95.7055	97.8528	97.8528	97.8528	97.2393	97.8528	97.8528	97.8528	97.8528	95.7055	98.4663	100	94.7853	100	94.7853	94.7853	95.7055	94.4785	94.4785	94.7853	94.1718
72	RVA/Human-wt/ZAF/UFS-NGS:MRC-DPRU1047/2008/G1P[8]	94.4785	94.4785	94.4785	94.4785	94.4785	94.4785	94.1718	98.1595	98.1595	94.4785	94.1718	94.4785	95.092	94.4785	94.1718	94.1718	93.865	94.4785	95.092	94.4785	94.1718	95.092	98.773	98.773	93.865	93.865	93.865	98.773	93.865	93.865	93.865	93.865	93.865	93.865	93.865	93.865	98.773	94.4785	95.092	97.2393	95.092	97.8528	97.8528	99.3865	97.546	97.546	97.8528	97.2393
73	RVA/Human-wt/ZAF/UFS-NGS-MRC-DPRU1048/2008/G1P[8]	94.4785	94.4785	94.4785	94.4785	94.4785	94.4785	94.1718	98.1595	98.1595	94.4785	94.1718	94.4785	95.092	94.4785	94.1718	94.1718	93.865	94.4785	95.092	94.4785	94.1718	95.092	98.773	98.773	93.865	93.865	93.865	98.773	93.865	93.865	93.865	93.865	93.865	93.865	93.865	93.865	98.773	94.4785	95.092	97.2393	95.092	97.8528	97.8528	99.3865	97.546	97.546	97.8528	97.2393
74	RVA/Human-wt/ZAF/UFS-NGS-MRC-DPRU1965/2008/G1P[8]	94.7853	94.7853	94.7853	94.7853	94.7853	94.7853	94.4785	98.4663	98.4663	94.7853	94.4785	94.7853	95.3988	94.7853	94.4785	94.4785	94.1718	94.7853	95.3988	94.7853	94.4785	95.3988	99.0798	99.0798	94.1718	94.1718	94.1718	99.0798	94.1718	94.1718	94.1718	94.1718	94.1718	94.1718	94.1718	94.1718	99.0798	94.7853	95.3988	97.546	95.3988	98.1595	98.1595	99.6933	97.8528	97.8528	98.1595	97.546
75	RVA/Human-wt/ZAF/UFS-NGS-MRC-DPRU1967/2008/G1P[8]	94.7853	94.7853	94.7853	94.7853	94.7853	94.7853	94.4785	98.4663	98.4663	94.7853	94.4785	94.7853	95.3988	94.7853	94.4785	94.4785	94.1718	94.7853	95.3988	94.7853	94.4785	95.3988	99.0798	99.0798	94.1718	94.1718	94.1718	99.0798	94.1718	94.1718	94.1718	94.1718	94.1718	94.1718	94.1718	94.1718	99.0798	94.7853	95.3988	97.546	95.3988	98.1595	98.1595	99.6933	97.8528	97.8528	98.1595	97.546
76	RVA/Human-wt/ZAF/UFS-NGS-MRC-DPRU1969/2008/G1P[8]	94.7853	94.7853	94.7853	94.7853	94.7853	94.7853	94.4785	98.4663	98.4663	94.7853	94.4785	94.7853	95.3988	94.7853	94.4785	94.4785	94.1718	94.7853	95.3988	94.7853	94.4785	95.3988	99.0798	99.0798	94.1718	94.1718	94.1718	99.0798	94.1718	94.1718	94.1718	94.1718	94.1718	94.1718	94.1718	94.1718	99.0798	94.7853	95.3988	97.546	95.3988	98.1595	98.1595	99.6933	97.8528	97.8528	98.1595	97.546
77	RVA/Human-wt/ZAF/UFS-NGS-MRC-DPRU1970/2008/G1P[8]	94.7853	94.7853	94.7853	94.7853	94.7853	94.7853	94.4785	98.4663	98.4663	94.7853	94.4785	94.7853	95.3988	94.7853	94.4785	94.4785	94.1718	94.7853	95.3988	94.7853	94.4785	95.3988	99.0798	99.0798	94.1718	94.1718	94.1718	99.0798	94.1718	94.1718	94.1718	94.1718	94.1718	94.1718	94.1718	94.1718	98.4663	94.7853	95.3988	97.546	95.3988	98.1595	98.1595	98.4663	97.8528	97.8528	98.1595	97.546
78	RVA/Human-wt/ZAF/UFS-NGS-MRC-DPRU1980/2008/G1P[8]	94.7853	94.7853	94.7853	94.7853	94.7853	94.7853	94.4785	98.4663	98.4663	94.7853	94.4785	94.7853	95.3988	94.7853	94.4785	94.4785	94.1718	94.7853	95.3988	94.7853	94.4785	95.3988	99.0798	99.0798	94.1718	94.1718	94.1718	99.0798	94.1718	94.1718	94.1718	94.1718	94.1718	94.1718	94.1718	94.1718	98.4663	94.7853	95.3988	97.546	95.3988	98.1595	98.1595	98.4663	97.8528	97.8528	98.1595	97.546
79	RVA/Human-wt/ZAF/UFS-NGS-MRC-DPRU2006/2008/G1P[8]	94.7853	94.7853	94.7853	94.7853	94.7853	94.7853	94.4785	98.4663	98.4663	94.7853	94.4785	94.7853	95.3988	94.7853	94.4785	94.4785	94.1718	94.7853	95.3988	94.7853	94.4785	95.3988	99.0798	99.0798	94.1718	94.1718	94.1718	99.0798	94.1718	94.1718	94.1718	94.1718	94.1718	94.1718	94.1718	94.1718	99.0798	94.7853	95.3988	97.546	95.3988	98.1595	98.1595	99.6933	98.4663	98.4663	98.1595	97.546
80	RVA/Human-wt/ZAF/UFS-NGS-MRC-DPRU136/2009/G1P[8]	93.2515	93.2515	93.2515	93.2515	93.2515	93.2515	92.9448	96.9325	96.9325	93.2515	92.9448	93.2515	93.865	93.2515	92.9448	92.9448	92.638	93.2515	93.865	93.2515	92.9448	93.865	97.546	97.546	92.638	92.638	92.638	97.546	92.638	92.638	92.638	92.638	92.638	92.638	92.638	92.638	96.9325	93.2515	93.865	96.0123	93.865	96.6258	96.6258	96.9325	96.9325	96.9325	96.6258	96.0123
81	RVA/Human-wt/ZAF/UFS-NGS-MRC-DPRU138/2009/G1P[8]	99.0798	99.0798	99.0798	99.0798	99.0798	99.0798	98.773	94.1718	94.1718	99.0798	98.773	99.0798	98.1595	98.773	98.773	98.773	98.4663	99.0798	98.1595	99.0798	98.773	98.1595	94.7853	94.7853	98.4663	98.4663	98.4663	94.7853	98.4663	98.4663	98.4663	97.8528	98.4663	98.4663	98.4663	98.4663	94.7853	99.0798	98.1595	93.865	98.1595	93.865	93.865	95.3988	93.5583	93.5583	93.865	93.2515
82	RVA/Human-wt/ZAF/UFS-NGS-MRC-DPRU139/2009/G1P[8]	95.092	95.092	95.092	95.092	95.092	95.092	94.7853	98.773	98.773	95.092	94.7853	95.092	95.7055	95.092	94.7853	94.7853	94.4785	95.092	95.7055	95.092	94.7853	95.7055	99.3865	99.3865	94.4785	94.4785	94.4785	99.3865	94.4785	94.4785	94.4785	94.4785	94.4785	94.4785	94.4785	94.4785	99.3865	95.092	95.7055	97.8528	95.7055	98.4663	98.4663	100	98.1595	98.1595	98.4663	97.8528
83	RVA/Human-wt/ZAF/UFS-NGS-MRC-DPRU150/2009/G1P[8]	99.0798	99.0798	99.0798	99.0798	99.0798	99.0798	98.773	94.1718	94.1718	99.0798	98.773	99.0798	98.1595	98.773	98.773	98.773	98.4663	99.0798	98.1595	99.0798	98.773	98.1595	94.7853	94.7853	98.4663	98.4663	98.4663	94.7853	98.4663	98.4663	98.4663	97.8528	98.4663	98.4663	98.4663	98.4663	94.7853	99.0798	98.1595	93.865	98.1595	93.865	93.865	95.3988	93.5583	93.5583	93.865	93.2515
84	RVA/Human-wt/ZAF/UFS-NGS-MRC-DPRU157/2009/G1P[8]	99.0798	99.0798	99.0798	99.0798	99.0798	99.0798	98.773	94.1718	94.1718	99.0798	98.773	99.0798	98.1595	98.773	98.773	98.773	98.4663	99.0798	98.1595	99.0798	98.773	98.1595	94.7853	94.7853	98.4663	98.4663	98.4663	94.7853	98.4663	98.4663	98.4663	97.8528	98.4663	98.4663	98.4663	98.4663	94.7853	99.0798	98.1595	93.865	98.1595	93.865	93.865	95.3988	93.5583	93.5583	93.865	93.2515
85	RVA/Human-wt/ZAF/UFS-NGS-MRC-DPRU1049/2009/G1P[8]	94.7853	94.7853	94.7853	94.7853	94.7853	94.7853	94.4785	98.4663	98.4663	94.7853	94.4785	94.7853	95.3988	94.7853	94.4785	94.4785	94.1718	94.7853	95.3988	94.7853	94.4785	95.3988	99.0798	99.0798	94.1718	94.1718	94.1718	99.0798	94.1718	94.1718	94.1718	94.1718	94.1718	94.1718	94.1718	94.1718	99.0798	94.7853	95.3988	97.546	95.3988	98.1595	98.1595	99.6933	97.8528	97.8528	98.1595	97.546
86	RVA/Human-wt/ZAF/UFS-NGS-MRC-DPRU1093/2009/G1P[8]	95.092	95.092	95.092	95.092	95.092	95.092	94.7853	98.773	98.773	95.092	94.7853	95.092	95.7055	95.092	94.7853	94.7853	94.4785	95.092	95.7055	95.092	94.7853	95.7055	99.3865	99.3865	94.4785	94.4785	94.4785	99.3865	94.4785	94.4785	94.4785	94.4785	94.4785	94.4785	94.4785	94.4785	99.3865	95.092	95.7055	97.8528	95.7055	98.4663	98.4663	100	98.1595	98.1595	98.4663	97.8528
87	RVA/Human-wt/ZAF/UFS-NGS-MRC-DPRU1190/2009/G1P[8]	95.092	95.092	95.092	95.092	95.092	95.092	94.7853	98.773	98.773	95.092	94.7853	95.092	95.7055	95.092	94.7853	94.7853	94.4785	95.092	95.7055	95.092	94.7853	95.7055	99.3865	99.3865	94.4785	94.4785	94.4785	99.3865	94.4785	94.4785	94.4785	94.4785	94.4785	94.4785	94.4785	94.4785	99.3865	95.092	95.7055	97.8528	95.7055	98.4663	98.4663	100	98.1595	98.1595	98.4663	97.8528
88	RVA/Human-wt/ZAF/UFS-NGS-MRC-DPRU1234/2009/G1P[8]	99.0798	99.0798	99.0798	99.0798	99.0798	99.0798	98.773	94.1718	94.1718	99.0798	98.773	99.0798	98.1595	98.773	98.773	98.773	98.4663	99.0798	98.1595	99.0798	98.773	98.1595	94.7853	94.7853	98.4663	98.4663	98.4663	94.7853	98.4663	98.4663	98.4663	97.8528	98.4663	98.4663	98.4663	98.4663	94.7853	99.0798	98.1595	93.865	98.1595	93.865	93.865	95.3988	93.5583	93.5583	93.865	93.2515
89	RVA/Human-wt/ZAF/UFS-NGS-MRC-DPRU1270/2009/G1P[8]	99.0798	99.0798	99.0798	99.0798	99.0798	99.0798	98.773	94.1718	94.1718	99.0798	98.773	99.0798	98.1595	98.773	98.773	98.773	98.4663	99.0798	98.1595	99.0798	98.773	98.1595	94.7853	94.7853	98.4663	98.4663	98.4663	94.7853	98.4663	98.4663	98.4663	97.8528	98.4663	98.4663	98.4663	98.4663	94.7853	99.0798	98.1595	93.865	98.1595	93.865	93.865	95.3988	93.5583	93.5583	93.865	93.2515
90	RVA/Human-wt/ZAF/UFS-NGS-MRC-DPRU2280/2009/G1P[8]	95.092	95.092	95.092	95.092	95.092	95.092	94.7853	98.773	98.773	95.092	94.7853	95.092	95.7055	95.092	94.7853	94.7853	94.4785	95.092	95.7055	95.092	94.7853	95.7055	99.3865	99.3865	94.4785	94.4785	94.4785	99.3865	94.4785	94.4785	94.4785	94.4785	94.4785	94.4785	94.4785	94.4785	99.3865	95.092	95.7055	97.8528	95.7055	98.4663	98.4663	100	98.1595	98.1595	98.4663	97.8528
91	RVA/Human-wt/ZAF/UFS-NGS-MRC-DPRU2291/2009/G1P[8]	95.3988	95.3988	95.3988	95.3988	95.3988	95.3988	95.092	97.8528	97.8528	95.3988	95.092	95.3988	95.7055	95.3988	95.092	95.092	94.7853	95.3988	95.7055	95.3988	95.092	95.7055	98.4663	98.4663	94.7853	94.7853	94.7853	98.4663	94.7853	94.7853	94.7853	94.7853	94.7853	94.7853	94.7853	94.7853	98.4663	95.3988	95.7055	96.9325	95.7055	97.546	97.546	98.4663	97.2393	97.2393	97.546	96.9325
92	RVA/Human-wt/ZAF/UFS-NGS-MRC-DPRU2299/2009/G1P[8]	99.0798	99.0798	99.0798	99.0798	99.0798	99.0798	98.773	94.1718	94.1718	99.0798	98.773	99.0798	98.1595	98.773	98.773	98.773	98.4663	99.0798	98.1595	99.0798	98.773	98.1595	94.7853	94.7853	98.4663	98.4663	98.4663	94.7853	98.4663	98.4663	98.4663	97.8528	98.4663	98.4663	98.4663	98.4663	94.7853	99.0798	98.1595	93.865	98.1595	93.865	93.865	95.3988	93.5583	93.5583	93.865	93.2515
93	RVA/Human-wt/ZAF/MRC-DPRU4418/2002/G1P[8]	100	100	100	100	100	100	99.6933	94.4785	94.4785	100	99.6933	100	98.4663	99.6933	99.6933	99.6933	99.3865		98.4663	100	99.6933	98.4663	95.092	95.092	99.3865	99.3865	99.3865	95.092	99.3865	99.3865	99.3865	98.773	99.3865	99.3865	99.3865	99.3865	95.092	100	98.4663	94.1718	98.4663	94.1718	94.1718	95.092	93.865	93.865	94.1718	93.5583
94	RVA/Human-wt/ZAF/MRC-DPRU1192/2002/G1P[8]	99.3865	99.3865	99.3865	99.3865	99.3865	99.3865	99.0798	93.865	93.865	99.3865	99.6933	99.3865	97.8528	99.0798	99.0798	99.0798	98.773	99.3865	97.8528	99.3865	99.0798	97.8528	94.4785	94.4785	100	100	100	94.4785	100	100	100	98.1595	100	100	100	100	94.4785	99.3865	97.8528	93.865	97.8528	93.5583	93.5583	94.4785	93.2515	93.2515	93.5583	92.9448
95	RVA/Human-wt/ZAF/MRC-DPRU6113/2002/G1P[8]	99.6933	99.6933	99.6933	99.6933	99.6933	99.6933	99.3865	94.1718	94.1718	99.6933	99.3865	99.6933	98.1595	99.3865	99.3865	99.3865	99.0798	99.6933	98.1595	99.6933	99.3865	98.1595	94.7853	94.7853	99.0798	99.0798	99.0798	94.7853	99.0798	99.0798	99.0798	98.4663	99.0798	99.0798	99.0798	99.0798	94.7853	99.6933	98.1595	93.865	98.1595	93.865	93.865	94.7853	93.5583	93.5583	93.865	93.2515
96	RVA/Human-wt/ZAF/MRC-DPRU4381/2002/G1P[8]	100	100	100	100	100	100	99.6933	94.4785	94.4785	100	99.6933	100	98.4663	99.6933	99.6933	99.6933	99.3865	100	98.4663	100	99.6933	98.4663	95.092	95.092	99.3865	99.3865	99.3865	95.092	99.3865	99.3865	99.3865	98.773	99.3865	99.3865	99.3865	99.3865	95.092	100	98.4663	94.1718	98.4663	94.1718	94.1718	95.092	93.865	93.865	94.1718	93.5583
97	RVA/Human-wt/ZAF/MRC-DPRU400/2003/G1P[8]	100	100	100	100	100	100	99.6933	94.4785	94.4785	100	99.6933	100	98.4663	99.6933	99.6933	99.6933	99.3865	100	98.4663	100	99.6933	98.4663	95.092	95.092	99.3865	99.3865	99.3865	95.092	99.3865	99.3865	99.3865	98.773	99.3865	99.3865	99.3865	99.3865	95.092	100	98.4663	94.1718	98.4663	94.1718	94.1718	95.092	93.865	93.865	94.1718	93.5583
98	RVA/Human-wt/ZAF/MRC-DPRU2198/2003/G1P[8]	99.6933	99.6933	99.6933	99.6933	99.6933	99.6933	99.3865	94.1718	94.1718	99.6933	99.3865	99.6933	98.1595	99.3865	99.3865		99.6933	99.6933	98.1595	99.6933	100	98.1595	94.7853	94.7853	99.0798	99.0798	99.0798	94.7853	99.0798	99.0798	99.0798	99.0798	99.0798	99.0798	99.0798	99.0798	94.7853	99.6933	98.1595	93.865	98.1595	93.865	93.865	94.7853	93.5583	93.5583	93.865	93.2515
99	RVA/Human-wt/ZAF/MRC-DPRU648/2003/G1P[8]	99.3865	99.3865	99.3865	99.3865	99.3865	99.3865	99.0798	93.865	93.865	99.3865	99.0798	99.3865	97.8528	99.0798	99.0798	99.0798	98.773	99.3865	97.8528	99.3865	99.0798	97.8528	94.4785	94.4785	98.773	98.773	98.773	94.4785	98.773	98.773	98.773	98.1595	98.773	98.773	98.773	98.773	94.4785	99.3865	97.8528	93.5583	97.8528	93.5583	93.5583	94.4785	93.2515	93.2515	93.5583	92.9448
100	RVA/Human-wt/ZAF/MRC-DPRU451/2003/G1P[8]	100	100	100	100	100	100	99.6933	94.4785	94.4785	100	99.6933	100	98.4663	99.6933	99.6933	99.6933	99.3865	100	98.4663	100	99.6933	98.4663	95.092	95.092	99.3865	99.3865	99.3865	95.092	99.3865	99.3865	99.3865	98.773	99.3865	99.3865	99.3865	99.3865	95.092	100	98.4663	94.1718	98.4663	94.1718	94.1718	95.092	93.865	93.865	94.1718	93.5583
101	RVA/Human-wt/ZAF/MRC-DPRU445/2003/G1P[8]	100	100	100	100	100	100	99.6933	94.4785	94.4785	100	99.6933	100	98.4663	99.6933	99.6933	99.6933	99.3865	100	98.4663	100	99.6933	98.4663	95.092	95.092	99.3865	99.3865	99.3865	95.092	99.3865	99.3865	99.3865	98.773	99.3865	99.3865	99.3865	99.3865	95.092	100	98.4663	94.1718	98.4663	94.1718	94.1718	95.092	93.865	93.865	94.1718	93.5583
102	RVA/Human-wt/ZAF/MRC-DPRU2218/2003/G1P[8]	100	100	100	100	100	100	99.6933	94.4785	94.4785	100	99.6933	100	98.4663	99.6933	99.6933	99.6933	99.3865	100	98.4663	100	99.6933	98.4663	95.092	95.092	99.3865	99.3865	99.3865	95.092	99.3865	99.3865	99.3865	98.773	99.3865	99.3865	99.3865	99.3865	95.092	100	98.4663	94.1718	98.4663	94.1718	94.1718	95.092	93.865	93.865	94.1718	93.5583
103	RVA/Human-wt/ZAF/MRC-DPRU566/2003/G1P[8]	100	100	100	100	100	100	99.6933	94.4785	94.4785	100	99.6933	100	98.4663	99.6933	99.6933	99.6933	99.3865	100	98.4663	100	99.6933	98.4663	95.092	95.092	99.3865	99.3865	99.3865	95.092	99.3865	99.3865	99.3865	98.773	99.3865	99.3865	99.3865	99.3865	95.092	100	98.4663	94.1718	98.4663	94.1718	94.1718	95.092	93.865	93.865	94.1718	93.5583
104	RVA/Human-wt/ZAF/MRC-DPRU539/2003/G1P[8]	99.3865	99.3865	99.3865	99.3865	99.3865	99.3865	99.0798	93.865	93.865	99.3865	99.0798	99.3865	97.8528	99.0798	99.0798	99.6933	99.3865	99.3865	97.8528	99.3865	99.6933	97.8528	94.4785	94.4785	98.773	98.773	98.773	94.4785	98.773	98.773	98.773	98.773	98.773	98.773	98.773	98.773	94.4785	99.3865	97.8528	93.5583	97.8528	93.5583	93.5583	94.4785	93.2515	93.2515	93.5583	92.9448
105	RVA/Human-wt/ZAF/MRC-DPRU426/2004/G1P[8]	99.3865	99.3865	99.3865	99.3865	99.3865	99.3865	99.0798	93.865	93.865	99.3865	99.6933	99.3865	97.8528	99.0798	99.0798	99.0798	98.773	99.3865	97.8528	99.3865	99.0798	97.8528	94.4785	94.4785	100	100	100	94.4785	100	100	100	98.1595	100	100	100	100	94.4785	99.3865	97.8528	93.865	97.8528	93.5583	93.5583	94.4785	93.2515	93.2515	93.5583	92.9448
106	RVA/Human-wt/ZAF/MRC-DPRU1224/2004/G1P[8]	99.3865	99.3865	99.3865	99.3865	99.3865	99.3865	99.0798	93.865	93.865	99.3865	99.6933	99.3865	97.8528	99.0798	99.0798	99.0798	98.773	99.3865	97.8528	99.3865	99.0798	97.8528	94.4785	94.4785	100	100	100	94.4785	100	100	100	98.1595	100	100	100	100	94.4785	99.3865	97.8528	93.865	97.8528	93.5583	93.5583	94.4785	93.2515	93.2515	93.5583	92.9448
107	RVA/Human-wt/ZAF/MRC-DPRU1285/2004/G1P[8]	99.3865	99.3865	99.3865	99.3865	99.3865	99.3865	99.0798	93.865	93.865	99.3865	99.6933	99.3865	97.8528	99.0798	99.0798	99.0798	98.773	99.3865	97.8528	99.3865	99.0798	97.8528	94.4785	94.4785	100	100	100	94.4785	100	100	100	98.1595	100	100	100	100	94.4785	99.3865	97.8528	93.865	97.8528	93.5583	93.5583	94.4785	93.2515	93.2515	93.5583	92.9448
108	RVA/Human-wt/ZAF/MRC-DPRU1275/2004/G1P[8]	99.3865	99.3865	99.3865	99.3865	99.3865	99.3865	99.0798	93.865	93.865	99.3865	99.6933	99.3865	97.8528	99.0798	99.0798	99.0798	98.773	99.3865	97.8528	99.3865	99.0798	97.8528	94.4785	94.4785	100	100	100	94.4785	100	100	100	98.1595	100	100	100	100	94.4785	99.3865	97.8528	93.865	97.8528	93.5583	93.5583	94.4785	93.2515	93.2515	93.5583	92.9448
109	RVA/Human-wt/ZAF/MRC-DPRU1264/2004/G1P[8]	99.3865	99.3865	99.3865	99.3865	99.3865	99.3865	99.0798	93.865	93.865	99.3865	99.6933	99.3865	97.8528	99.0798	99.0798	99.0798	98.773	99.3865	97.8528	99.3865	99.0798	97.8528	94.4785	94.4785	100	100	100	94.4785	100	100	100	98.1595	100	100	100	100	94.4785	99.3865	97.8528	93.865	97.8528	93.5583	93.5583	94.4785	93.2515	93.2515	93.5583	92.9448
110	RVA/Human-wt/ZAF/MRC-DPRU1299/2004/G1P[8]	99.3865	99.3865	99.3865	99.3865	99.3865	99.3865	99.0798	93.865	93.865	99.3865	99.6933	99.3865	97.8528	99.0798	99.0798	99.0798	98.773	99.3865	97.8528	99.3865	99.0798	97.8528	94.4785	94.4785	100	100	100	94.4785	100	100	100	98.1595	100	100	100	100	94.4785	99.3865	97.8528	93.865	97.8528	93.5583	93.5583	94.4785	93.2515	93.2515	93.5583	92.9448
111	RVA/Human-wt/ZAF/MRC-DPRU1283/2004/G1P[8]	99.3865	99.3865	99.3865	99.3865	99.3865	99.3865	99.0798	93.865	93.865	99.3865	99.6933	99.3865	97.8528	99.0798	99.0798	99.0798	98.773	99.3865	97.8528	99.3865	99.0798	97.8528	94.4785	94.4785	100	100	100	94.4785	100	100	100	98.1595	100	100	100	100	94.4785	99.3865	97.8528	93.865	97.8528	93.5583	93.5583	94.4785	93.2515	93.2515	93.5583	92.9448
112	RVA/Human-wt/ZAF/MRC-DPRU1277/2004/G1P[8]	99.3865	99.3865	99.3865	99.3865	99.3865	99.3865	99.0798	93.865	93.865	99.3865	99.6933	99.3865	97.8528	99.0798	99.0798	99.0798	98.773	99.3865	97.8528	99.3865	99.0798	97.8528	94.4785	94.4785	100	100	100	94.4785	100	100	100	98.1595	100	100	100	100	94.4785	99.3865	97.8528	93.865	97.8528	93.5583	93.5583	94.4785	93.2515	93.2515	93.5583	92.9448
113	RVA/Human-wt/ZAF/MRC-DPRU1280/2004/G1P[8]	99.3865	99.3865	99.3865	99.3865	99.3865	99.3865	99.0798	93.865	93.865	99.3865	99.6933	99.3865	97.8528	99.0798	99.0798	99.0798	98.773	99.3865	97.8528	99.3865	99.0798	97.8528	94.4785	94.4785	100	100	100	94.4785	100	100	100	98.1595	100	100	100	100	94.4785	99.3865	97.8528	93.865	97.8528	93.5583	93.5583	94.4785	93.2515	93.2515	93.5583	92.9448
114	RVA/Human-wt/ZAF/MRC-DPRU822/2005/G1P[8]	94.1718	94.1718	94.1718	94.1718	94.1718	94.1718	93.865	99.0798	99.0798	94.1718	93.865	94.1718	94.7853	94.1718	94.4785	93.865	93.5583	94.1718	94.7853	94.1718	93.865	94.7853	98.4663	98.4663	93.865	93.865	93.865	98.4663	93.865	93.865	93.865	92.9448	93.865	93.865	93.865	93.865	97.8528	94.1718	94.7853		94.7853	98.773	98.773	97.8528	98.4663	98.4663	98.773	98.1595
115	RVA/Human-wt/ZAF/MRC-DPRU2132/2005/G1P[8]	94.4785	94.4785	94.4785	94.4785	94.4785	94.4785	94.1718	98.1595	98.1595	94.4785	94.1718	94.4785	95.092	94.4785	94.1718	94.1718	93.865	94.4785	95.092	94.4785	94.1718	95.092	98.773	98.773	93.865	93.865	93.865	98.773	93.865	93.865	93.865	93.865	93.865	93.865	93.865	93.865	98.773	94.4785	95.092	97.2393	95.092	97.8528	97.8528	98.773	97.546	97.546	97.8528	97.2393
116	RVA/Human-wt/ZAF/MRC-DPRU2114/2005/G1P[8]	94.7853	94.7853	94.7853	94.7853	94.7853	94.7853	94.4785	99.0798	99.0798	94.7853	94.4785	94.7853	95.3988	94.7853	94.4785	94.4785	94.1718	94.7853	95.3988	94.7853	94.4785	95.3988	99.6933	99.6933	94.1718	94.1718	94.1718	99.6933	94.1718	94.1718	94.1718	94.1718	94.1718	94.1718	94.1718	94.1718	99.0798	94.7853	95.3988	98.1595	95.3988	98.773	98.773	99.0798	98.4663	98.4663	98.773	98.1595
117	RVA/Human-wt/ZAF/MRC-DPRU799/2006/G1P[8]	94.1718	94.1718	94.1718	94.1718	94.1718	94.1718	93.865	99.6933	99.6933	94.1718	93.865	94.1718	94.7853	94.1718	93.865	93.865	93.5583	94.1718	94.7853	94.1718	93.865	94.7853	99.0798	99.0798	93.5583	93.5583	93.5583	99.0798	93.5583	93.5583	93.5583	93.5583	93.5583	93.5583	93.5583	93.5583	98.4663	94.1718	94.7853	98.773	94.7853	100	100	98.4663	99.6933	99.6933		99.3865
118	RVA/Human-wt/ZAF/MRC-DPRU789/2006/G1P[8]	94.1718	94.1718	94.1718	94.1718	94.1718	94.1718	93.865	99.6933	99.6933	94.1718	93.865	94.1718	94.7853	94.1718	93.865	93.865	93.5583	94.1718	94.7853	94.1718	93.865	94.7853	99.0798	99.0798	93.5583	93.5583	93.5583	99.0798	93.5583	93.5583	93.5583	93.5583	93.5583	93.5583	93.5583	93.5583	98.4663	94.1718	94.7853	98.773	94.7853	100	100	98.4663	99.6933	99.6933		99.3865
119	RVA/Human-wt/ZAF/MRC-DPRU748/2006/G1P[8]	94.1718	94.1718	94.1718	94.1718	94.1718	94.1718	93.865	99.6933	99.6933	94.1718	93.865	94.1718	94.7853	94.1718	93.865	93.865	93.5583	94.1718	94.7853	94.1718	93.865	94.7853	99.0798	99.0798	93.5583	93.5583	93.5583	99.0798	93.5583	93.5583	93.5583	93.5583	93.5583	93.5583	93.5583	93.5583	98.4663	94.1718	94.7853	98.773	94.7853	100	100	98.4663	99.6933	99.6933		99.3865
120	RVA/Human-wt/ZAF/MRC-DPRU839/2006/G1P[8]	94.1718	94.1718	94.1718	94.1718	94.1718	94.1718	93.865	99.6933	99.6933	94.1718	93.865	94.1718	94.7853	94.1718	93.865	93.865	93.5583	94.1718	94.7853	94.1718	93.865	94.7853	99.0798	99.0798	93.5583	93.5583	93.5583	99.0798	93.5583	93.5583	93.5583	93.5583	93.5583	93.5583	93.5583	93.5583	98.4663	94.1718	94.7853	98.773	94.7853	100	100	98.4663	99.6933	99.6933		99.3865
121	RVA/Human-wt/ZAF/MRC-DPRU757/2006/G1P[8]	94.1718	94.1718	94.1718	94.1718	94.1718	94.1718	93.865	99.6933	99.6933	94.1718	93.865	94.1718	94.7853	94.1718	93.865	93.865	93.5583	94.1718	94.7853	94.1718	93.865	94.7853	99.0798	99.0798	93.5583	93.5583	93.5583	99.0798	93.5583	93.5583	93.5583	93.5583	93.5583	93.5583	93.5583	93.5583	98.4663	94.1718	94.7853	98.773	94.7853	100	100	98.4663	99.6933	99.6933		99.3865
122	RVA/Human-wt/ZAF/MRC-DPRU832/2006/G1P[8]	94.1718	94.1718	94.1718	94.1718	94.1718	94.1718	93.865	99.6933	99.6933	94.1718	93.865	94.1718	94.7853	94.1718	93.865	93.865	93.5583	94.1718	94.7853	94.1718	93.865	94.7853	99.0798	99.0798	93.5583	93.5583	93.5583	99.0798	93.5583	93.5583	93.5583	93.5583	93.5583	93.5583	93.5583	93.5583	98.4663	94.1718	94.7853	98.773	94.7853	100	100	98.4663	99.6933	99.6933		99.3865
123	RVA/Human-wt/ZAF/MRC-DPRU901/2006/G1P[8]	94.1718	94.1718	94.1718	94.1718	94.1718	94.1718	93.865	99.6933	99.6933	94.1718	93.865	94.1718	94.7853	94.1718	93.865	93.865	93.5583	94.1718	94.7853	94.1718	93.865	94.7853	99.0798	99.0798	93.5583	93.5583	93.5583	99.0798	93.5583	93.5583	93.5583	93.5583	93.5583	93.5583	93.5583	93.5583	98.4663	94.1718	94.7853	98.773	94.7853	100	100	98.4663	99.6933	99.6933		99.3865
124	RVA/Human-wt/ZAF/MRC-DPRU840/2006/G1P[8]	93.865	93.865	93.865	93.865	93.865	93.865	93.5583	99.3865	99.3865	93.865	93.5583	93.865	94.4785	93.865	93.5583	93.5583	93.2515	93.865	94.4785	93.865	93.5583	94.4785	98.773	98.773	93.2515	93.2515	93.2515	98.773	93.2515	93.2515	93.2515	93.2515	93.2515	93.2515	93.2515	93.2515	98.1595	93.865	94.4785	98.4663	94.4785	99.6933	99.6933	98.1595	99.3865	99.3865	99.6933	99.0798
125	RVA/Human-wt/ZAF/MRC-DPRU803/2006/G1P[8]	93.865	93.865	93.865	93.865	93.865	93.865	93.5583	99.3865	99.3865	93.865	93.5583	93.865	94.4785	93.865	93.5583	93.5583	93.2515	93.865	94.4785	93.865	93.5583	94.4785	98.773	98.773	93.2515	93.2515	93.2515	98.773	93.2515	93.2515	93.2515	93.2515	93.2515	93.2515	93.2515	93.2515	98.1595	93.865	94.4785	98.4663	94.4785	99.6933	99.6933	98.1595	99.3865	99.3865	99.6933	99.0798
126	RVA/Human-wt/ZAF/MRC-DPRU1840/2007/G1P[8]	93.865	93.865	93.865	93.865	93.865	93.865	93.5583	99.3865	99.3865	93.865	93.5583	93.865	94.4785	93.865	93.5583	93.5583	93.2515	93.865	94.4785	93.865	93.5583	94.4785	98.773	98.773	93.2515	93.2515	93.2515	98.773	93.2515	93.2515	93.2515	93.2515	93.2515	93.2515	93.2515	93.2515	98.1595	93.865	94.4785	98.4663	94.4785	99.6933	99.6933	98.1595	99.3865	99.3865	99.6933	99.0798
127	RVA/Human-wt/ZAF/MRC-DPRU1327/2007/G1P[8]	94.1718	94.1718	94.1718	94.1718	94.1718	94.1718	93.865	99.6933	99.6933	94.1718	93.865	94.1718	94.7853	94.1718	93.865	93.865	93.5583	94.1718	94.7853	94.1718	93.865	94.7853	99.0798	99.0798	93.5583	93.5583	93.5583	99.0798	93.5583	93.5583	93.5583	93.5583	93.5583	93.5583	93.5583	93.5583	98.4663	94.1718	94.7853	98.773	94.7853	100	100	98.4663	99.6933	99.6933		99.3865
128	RVA/Human-wt/ZAF/MRC-DPRU1370/2007/G1P[8]	95.092	95.092	95.092	95.092	95.092	95.092	94.7853	98.773	98.773	95.092	94.7853	95.092	95.7055	95.092	94.7853	94.7853	94.4785	95.092	95.7055	95.092	94.7853	95.7055	99.3865	99.3865	94.4785	94.4785	94.4785	99.3865	94.4785	94.4785	94.4785	94.4785	94.4785	94.4785	94.4785	94.4785	99.3865	95.092	95.7055	97.8528	95.7055	98.4663	98.4663	100	98.1595	98.1595	98.4663	97.8528
129	RVA/Human-wt/ZAF/MRC-DPRU1350/2007/G1P[8]	94.7853	94.7853	94.7853	94.7853	94.7853	94.7853	94.4785	98.4663	98.4663	94.7853	94.4785	94.7853	95.3988	94.7853	94.4785	94.4785	94.1718	94.7853	95.3988	94.7853	94.4785	95.3988	99.0798	99.0798	94.1718	94.1718	94.1718	99.0798	94.1718	94.1718	94.1718	94.1718	94.1718	94.1718	94.1718	94.1718	99.0798	94.7853	95.3988	97.546	95.3988	98.1595	98.1595	99.6933	97.8528	97.8528	98.1595	97.546
130	RVA/Human-wt/ZAF/MRC-DPRU1381/2007/G1P[8]	95.092	95.092	95.092	95.092	95.092	95.092	94.7853	98.773	98.773	95.092	94.7853	95.092	95.7055	95.092	94.7853	94.7853	94.4785	95.092	95.7055	95.092	94.7853	95.7055	99.3865	99.3865	94.4785	94.4785	94.4785	99.3865	94.4785	94.4785	94.4785	94.4785	94.4785	94.4785	94.4785	94.4785	99.3865	95.092	95.7055	97.8528	95.7055	98.4663	98.4663	99.3865	98.1595	98.1595	98.4663	97.8528
131	RVA/Human-wt/ZAF/MRC-DPRU1960/2008/G1P[8]	94.4785	94.4785	94.4785	94.4785	94.4785	94.4785	94.1718	99.3865	99.3865	94.4785	94.1718	94.4785	94.4785	94.4785	94.1718	94.1718	93.865	94.4785	94.4785	94.4785	94.1718	94.4785	98.773	98.773	93.865	93.865	93.865	98.773	93.865	93.865	93.865	93.865	93.865	93.865	93.865	93.865	98.1595	94.4785	94.4785	98.4663	94.4785	99.6933	99.6933	98.1595	99.3865	99.3865	99.6933	99.0798
132	RVA/Human-wt/ZAF/MRC-DPRU1039/2008/G1P[8]	95.092	95.092	95.092	95.092	95.092	95.092	94.7853	98.773	98.773	95.092	94.7853	95.092	95.7055	95.092	94.7853	94.7853	94.4785	95.092	95.7055	95.092	94.7853	95.7055	99.3865	99.3865	94.4785	94.4785	94.4785	99.3865	94.4785	94.4785	94.4785	94.4785	94.4785	94.4785	94.4785	94.4785	99.3865	95.092	95.7055	97.8528	95.7055	98.4663	98.4663	100	98.1595	98.1595	98.4663	97.8528
133	RVA/Human-wt/ZAF/MRC-DPRU1052/2008/G1P[8]	94.7853	94.7853	94.7853	94.7853	94.7853	94.7853	94.4785	98.4663	98.4663	94.7853	94.4785	94.7853	95.3988	94.7853	94.4785	94.4785	94.1718	94.7853	95.3988	94.7853	94.4785	95.3988	99.0798	99.0798	94.1718	94.1718	94.1718	99.0798	94.1718	94.1718	94.1718	94.1718	94.1718	94.1718	94.1718	94.1718	99.0798	94.7853	95.3988	97.546	95.3988	98.1595	98.1595	99.6933	97.8528	97.8528	98.1595	97.546
134	RVA/Human-wt/ZAF/MRC-DPRU2429/2008/G1P[8]	94.7853	94.7853	94.7853	94.7853	94.7853	94.7853	94.4785	98.4663	98.4663	94.7853	94.4785	94.7853	95.3988	94.7853	94.4785	94.4785	94.1718	94.7853	95.3988	94.7853	94.4785	95.3988	99.0798	99.0798	94.1718	94.1718	94.1718	99.0798	94.1718	94.1718	94.1718	94.1718	94.1718	94.1718	94.1718	94.1718	99.0798	94.7853	95.3988	97.546	95.3988	98.1595	98.1595	99.6933	97.8528	97.8528	98.1595	97.546
135	RVA/Human-wt/ZAF/MRC-DPRU2125/2008/G1P[8]	94.7853	94.7853	94.7853	94.7853	94.7853	94.7853	94.4785	98.4663	98.4663	94.7853	94.4785	94.7853	95.3988	94.7853	94.4785	94.4785	94.1718	94.7853	95.3988	94.7853	94.4785	95.3988	99.0798	99.0798	94.1718	94.1718	94.1718	99.0798	94.1718	94.1718	94.1718	94.1718	94.1718	94.1718	94.1718	94.1718	99.0798	94.7853	95.3988	97.546	95.3988	98.1595	98.1595	99.6933	97.8528	97.8528	98.1595	97.546
136	RVA/Human-wt/ZAF/MRC-DPRU1270/2009/G1P[8]	99.0798	99.0798	99.0798	99.0798	99.0798	99.0798	98.773	94.1718	94.1718	99.0798	98.773	99.0798	98.1595	98.773	98.773	98.773	98.4663	99.0798	98.1595	99.0798	98.773	98.1595	94.7853	94.7853	98.4663	98.4663	98.4663	94.7853	98.4663	98.4663	98.4663	97.8528	98.4663	98.4663	98.4663	98.4663	94.7853	99.0798	98.1595	93.865	98.1595	93.865	93.865	95.3988	93.5583	93.5583	93.865	93.2515
137	RVA/Human-wt/ZAF/MRC-DPRU1389/2009/G1P[8]	99.0798	99.0798	99.0798	99.0798	99.0798	99.0798	98.773	94.1718	94.1718	99.0798	98.773	99.0798	98.1595	98.773	98.773	98.773	98.4663	99.0798	98.1595	99.0798	98.773	98.1595	94.7853	94.7853	98.4663	98.4663	98.4663	94.7853	98.4663	98.4663	98.4663	97.8528	98.4663	98.4663	98.4663	98.4663	94.7853	99.0798	98.1595	93.865	98.1595	93.865	93.865	95.3988	93.5583	93.5583	93.865	93.2515
138	RVA/Human-wt/ZAF/MRC-DPRU2801/2009/G1P[8]	99.0798	99.0798	99.0798	99.0798	99.0798	99.0798	98.773	94.1718	94.1718	99.0798	98.773	99.0798	98.1595	98.773	98.773	98.773	98.4663	99.0798	98.1595	99.0798	98.773	98.1595	94.7853	94.7853	98.4663	98.4663	98.4663	94.7853	98.4663	98.4663	98.4663	97.8528	98.4663	98.4663	98.4663	98.4663	94.7853	99.0798	98.1595	93.865	98.1595	93.865	93.865	95.3988	93.5583	93.5583	93.865	93.2515
139	RVA/Human-wt/ZAF/MRC-DPRU150/2009/G1P[8]	99.0798	99.0798	99.0798	99.0798	99.0798	99.0798	98.773	94.1718	94.1718	99.0798	98.773	99.0798	98.1595	98.773	98.773	98.773	98.4663	99.0798	98.1595	99.0798	98.773	98.1595	94.7853	94.7853	98.4663	98.4663	98.4663	94.7853	98.4663	98.4663	98.4663	97.8528	98.4663	98.4663	98.4663	98.4663	94.7853	99.0798	98.1595	93.865	98.1595	93.865	93.865	95.3988	93.5583	93.5583	93.865	93.2515
140	RVA/Human-wt/ZAF/MRC-DPRU155/2009/G1P[8]	99.0798	99.0798	99.0798	99.0798	99.0798	99.0798	98.773	94.1718	94.1718	99.0798	98.773	99.0798	98.1595	98.773	98.773	98.773	98.4663	99.0798	98.1595	99.0798	98.773	98.1595	94.7853	94.7853	98.4663	98.4663	98.4663	94.7853	98.4663	98.4663	98.4663	97.8528	98.4663	98.4663	98.4663	98.4663	94.7853	99.0798	98.1595	93.865	98.1595	93.865	93.865	95.3988	93.5583	93.5583	93.865	93.2515
141	RVA/Human-wt/ZAF/MRC-DPRU2294/2009/G1P[8]	99.0798	99.0798	99.0798	99.0798	99.0798	99.0798	98.773	94.1718	94.1718	99.0798	98.773	99.0798	98.1595	98.773	98.773	98.773	98.4663	99.0798	98.1595	99.0798	98.773	98.1595	94.7853	94.7853	98.4663	98.4663	98.4663	94.7853	98.4663	98.4663	98.4663	97.8528	98.4663	98.4663	98.4663	98.4663	94.7853	99.0798	98.1595	93.865	98.1595	93.865	93.865	95.3988	93.5583	93.5583	93.865	93.2515
142	RVA/Human-wt/ZAF/MRC-DPRU1269/2009/G1P[8]	99.0798	99.0798	99.0798	99.0798	99.0798	99.0798	98.773	94.1718	94.1718	99.0798	98.773	99.0798	98.1595	98.773	98.773	98.773	98.4663	99.0798	98.1595	99.0798	98.773	98.1595	94.7853	94.7853	98.4663	98.4663	98.4663	94.7853	98.4663	98.4663	98.4663	97.8528	98.4663	98.4663	98.4663	98.4663	94.7853	99.0798	98.1595	93.865	98.1595	93.865	93.865	95.3988	93.5583	93.5583	93.865	93.2515
143	RVA/Human-wt/ZAF/MRC-DPRU2325/2009/G1P[8]	95.092	95.092	95.092	95.092	95.092	95.092	94.7853	98.773	98.773	95.092	94.7853	95.092	95.7055	95.092	94.7853	94.7853	94.4785	95.092	95.7055	95.092	94.7853	95.7055	99.3865	99.3865	94.4785	94.4785	94.4785	99.3865	94.4785	94.4785	94.4785	94.4785	94.4785	94.4785	94.4785	94.4785	99.3865	95.092	95.7055	97.8528	95.7055	98.4663	98.4663	100	98.1595	98.1595	98.4663	97.8528
144	RVA/Human-wt/ZAF/MRC-DPRU2306/2009/G1P[8]	95.092	95.092	95.092	95.092	95.092	95.092	94.7853	98.773	98.773	95.092	94.7853	95.092	95.7055	95.092	94.7853	94.7853	94.4785	95.092	95.7055	95.092	94.7853	95.7055	99.3865	99.3865	94.4785	94.4785	94.4785	99.3865	94.4785	94.4785	94.4785	94.4785	94.4785	94.4785	94.4785	94.4785	99.3865	95.092	95.7055	97.8528	95.7055	98.4663	98.4663	100	98.1595	98.1595	98.4663	97.8528
145	RVA/Human-wt/ZAF/MRC-DPRU2330/2009/G1P[8]	95.092	95.092	95.092	95.092	95.092	95.092	94.7853	98.773	98.773	95.092	94.7853	95.092	95.7055	95.092	94.7853	94.7853	94.4785	95.092	95.7055	95.092	94.7853	95.7055	99.3865	99.3865	94.4785	94.4785	94.4785	99.3865	94.4785	94.4785	94.4785	94.4785	94.4785	94.4785	94.4785	94.4785	99.3865	95.092	95.7055	97.8528	95.7055	98.4663	98.4663	100	98.1595	98.1595	98.4663	97.8528
146	RVA/Human-wt/ZAF/MRC-DPRU1217/2009/G1P[8]	94.4785	94.4785	94.4785	94.4785	94.4785	94.4785	94.1718	98.1595	98.1595	94.4785	94.1718	94.4785	95.092	94.4785	94.1718	94.1718	93.865	94.4785	95.092	94.4785	94.1718	95.092	98.773	98.773	93.865	93.865	93.865	98.773	93.865	93.865	93.865	93.865	93.865	93.865	93.865	93.865	98.773	94.4785	95.092	97.2393	95.092	97.8528	97.8528	99.3865	97.546	97.546	97.8528	97.2393
147	RVA/Human-wt/ZAF/MRC-DPRU135/2009/G1P[8]	94.7853	94.7853	94.7853	94.7853	94.7853	94.7853	94.4785	98.4663	98.4663	94.7853	94.4785	94.7853	95.3988	94.7853	94.4785	94.4785	94.1718	94.7853	95.3988	94.7853	94.4785	95.3988	99.0798	99.0798	94.1718	94.1718	94.1718	99.0798	94.1718	94.1718	94.1718	94.1718	94.1718	94.1718	94.1718	94.1718	98.4663	94.7853	95.3988	97.546	95.3988	98.1595	98.1595	98.4663	97.8528	97.8528	98.1595	97.546
148	RVA/Human-wt/ZAF/MRC-DPRU1923/2009/G1P[8]	94.7853	94.7853	94.7853	94.7853	94.7853	94.7853	94.4785	98.4663	98.4663	94.7853	94.4785	94.7853	95.3988	94.7853	94.4785	94.4785	94.1718	94.7853	95.3988	94.7853	94.4785	95.3988	99.0798	99.0798	94.1718	94.1718	94.1718	99.0798	94.1718	94.1718	94.1718	94.1718	94.1718	94.1718	94.1718	94.1718	98.4663	94.7853	95.3988	97.546	95.3988	98.1595	98.1595	98.4663	97.8528	97.8528	98.1595	97.546
149	RVA/Human-wt/ZAF/UFS-NGS-MRC-DPRU2021/2010/G1P[8]	94.4785	94.4785	94.4785	94.4785	94.4785	94.4785	94.1718	99.6933	99.6933	94.4785	94.1718	94.4785	95.092	94.4785	94.1718	94.1718	93.865	94.4785	95.092	94.4785	94.1718	95.092	99.0798	99.0798	93.865	93.865	93.865	99.0798	93.865	93.865	93.865	93.865	93.865	93.865	93.865	93.865	98.4663	94.4785	95.092	98.773	95.092	99.3865	99.3865	98.4663	99.0798	99.0798	99.3865	98.773
150	RVA/Human-wt/ZAF/UFS-NGS-MRC-DPRU2250/2013/G1P[8]	98.4663	98.4663	98.4663	98.4663	98.4663	98.4663	98.1595	95.092	95.092	98.4663	98.1595	98.4663	100	98.4663	98.1595	98.1595	97.8528	98.4663	100	98.4663	98.1595	100	95.7055	95.7055	97.8528	97.8528	97.8528	95.7055	97.8528	97.8528	97.8528	97.2393	97.8528	97.8528	97.8528	97.8528	95.7055	98.4663	100	94.7853	100	94.7853	94.7853	95.7055	94.4785	94.4785	94.7853	94.1718
151	RVA/Human-wt/ZAF/UFS-NGS-MRC-DPRU56/2014/G1P[8]	98.4663	98.4663	98.4663	98.4663	98.4663	98.4663	98.1595	93.865	93.865	98.4663	98.1595	98.4663	96.9325	98.1595	98.1595	98.1595	97.8528	98.4663	96.9325	98.4663	98.1595	96.9325	94.4785	94.4785	97.8528	97.8528	97.8528	94.4785	97.8528	97.8528	97.8528	97.2393	97.8528	97.8528	97.8528	97.8528	94.4785	98.4663	96.9325	93.5583	96.9325	93.5583	93.5583	95.092	93.2515	93.2515	93.5583	92.9448
152	RVA/Human-wt/ZAF/UFS-NGS-MRC-DPRU65/2014/G1P[8]	98.773	98.773	98.773	98.773	98.773	98.773	98.4663	93.865	93.865	98.773	98.4663	98.773	97.2393	98.4663	98.4663	98.4663	98.1595	98.773	97.2393	98.773	98.4663	97.2393	94.4785	94.4785	98.1595	98.1595	98.1595	94.4785	98.1595	98.1595	98.1595	97.546	98.1595	98.1595	98.1595	98.1595	94.4785	98.773	97.2393	93.5583	97.2393	93.5583	93.5583	95.092	93.2515	93.2515	93.5583	92.9448
153	RVA/Human-wt/ZAF/UFS-NGS-MRC-DPRU74/2014/G1P[8]	98.773	98.773	98.773	98.773	98.773	98.773	98.4663	93.865	93.865	98.773	98.4663	98.773	97.2393	98.4663	98.4663	98.4663	98.1595	98.773	97.2393	98.773	98.4663	97.2393	94.4785	94.4785	98.1595	98.1595	98.1595	94.4785	98.1595	98.1595	98.1595	97.546	98.1595	98.1595	98.1595	98.1595	94.4785	98.773	97.2393	93.5583	97.2393	93.5583	93.5583	95.092	93.2515	93.2515	93.5583	92.9448
154	RVA/Human-wt/ZAF/UFS-NGS-MRC-DPRU150/2014/G1P[8]	98.773	98.773	98.773	98.773	98.773	98.773	98.4663	93.865	93.865	98.773	98.4663	98.773	97.2393	98.4663	98.4663	98.4663	98.1595	98.773	97.2393	98.773	98.4663	97.2393	94.4785	94.4785	98.1595	98.1595	98.1595	94.4785	98.1595	98.1595	98.1595	97.546	98.1595	98.1595	98.1595	98.1595	94.4785	98.773	97.2393	93.5583	97.2393	93.5583	93.5583	95.092	93.2515	93.2515	93.5583	92.9448
155	RVA/Human-wt/ZAF/UFS-NGS-MRC-DPRU143/2014/G1P[8]	98.773	98.773	98.773	98.773	98.773	98.773	98.4663	93.865	93.865	98.773	98.4663	98.773	97.2393	98.4663	98.4663	98.4663	98.1595	98.773	97.2393	98.773	98.4663	97.2393	94.4785	94.4785	98.1595	98.1595	98.1595	94.4785	98.1595	98.1595	98.1595	97.546	98.1595	98.1595	98.1595	98.1595	94.4785	98.773	97.2393	93.5583	97.2393	93.5583	93.5583	95.092	93.2515	93.2515	93.5583	92.9448
156	RVA/Human-wt/ZAF/UFS-NGS-MRC-DPRU4347/2015/G1P[8]	98.4663	98.4663	98.4663	98.4663	98.4663	98.4663	98.1595	93.5583	93.5583	98.4663	98.1595	98.4663	96.9325	98.1595	98.1595	98.1595	97.8528	98.4663	96.9325	98.4663	98.1595	96.9325	94.1718	94.1718	97.8528	97.8528	97.8528	94.1718	97.8528	97.8528	97.8528	97.2393	97.8528	97.8528	97.8528	97.8528	94.1718	98.4663	96.9325	93.2515	96.9325	93.2515	93.2515	94.7853	92.9448	92.9448	93.2515	92.638
157	RVA/Human-wt/ZAF/UFS-NGS-MRC-DPRU4352/2015/G1P[8]	98.4663	98.4663	98.4663	98.4663	98.4663	98.4663	98.1595	93.5583	93.5583	98.4663	98.1595	98.4663	96.9325	98.1595	98.1595	98.1595	97.8528	98.4663	96.9325	98.4663	98.1595	96.9325	94.1718	94.1718	97.8528	97.8528	97.8528	94.1718	97.8528	97.8528	97.8528	97.2393	97.8528	97.8528	97.8528	97.8528	94.1718	98.4663	96.9325	93.2515	96.9325	93.2515	93.2515	94.7853	92.9448	92.9448	93.2515	92.638
158	RVA/Human-wt/ZAF/UFS-NGS-MRC-DPRU4357/2015/G1P[8]	98.4663	98.4663	98.4663	98.4663	98.4663	98.4663	98.1595	93.5583	93.5583	98.4663	98.1595	98.4663	96.9325	98.1595	98.1595	98.1595	97.8528	98.4663	96.9325	98.4663	98.1595	96.9325	94.1718	94.1718	97.8528	97.8528	97.8528	94.1718	97.8528	97.8528	97.8528	97.2393	97.8528	97.8528	97.8528	97.8528	94.1718	98.4663	96.9325	93.2515	96.9325	93.2515	93.2515	94.7853	92.9448	92.9448	93.2515	92.638
159	RVA/Human-wt/ZAF/UFS-NGS-MRC-DPRU15948/2017/G1P[8]	98.773	98.773	98.773	98.773	98.773	98.773	98.4663	93.865	93.865	98.773	98.4663	98.773	97.8528	98.4663	98.4663	99.0798	98.773	98.773	97.8528	98.773	99.0798	97.8528	94.4785	94.4785	98.1595	98.1595	98.1595	94.4785	98.1595	98.1595	98.1595	98.1595	98.1595	98.1595	98.1595	98.1595	94.4785	98.773	97.8528	93.5583	97.8528	93.5583	93.5583	95.092	93.2515	93.2515	93.5583	92.9448
160	RVA/Human-wt/ZAF/MRC-DPRU2030/2010/G1P[8]	94.4785	94.4785	94.4785	94.4785	94.4785	94.4785	94.1718	99.6933	99.6933	94.4785	94.1718	94.4785	95.092	94.4785	94.1718	94.1718	93.865	94.4785	95.092	94.4785	94.1718	95.092	99.0798	99.0798	93.865	93.865	93.865	99.0798	93.865	93.865	93.865	93.865	93.865	93.865	93.865	93.865	98.4663	94.4785	95.092	98.773	95.092	99.3865	99.3865	98.4663	99.0798	99.0798	99.3865	98.773
161	RVA/Human-wt/ZAF/MRC-DPRU2035/2010/G1P[8]	94.4785	94.4785	94.4785	94.4785	94.4785	94.4785	94.1718	99.6933	99.6933	94.4785	94.1718	94.4785	95.092	94.4785	94.1718	94.1718	93.865	94.4785	95.092	94.4785	94.1718	95.092	99.0798	99.0798	93.865	93.865	93.865	99.0798	93.865	93.865	93.865	93.865	93.865	93.865	93.865	93.865	98.4663	94.4785	95.092	98.773	95.092	99.3865	99.3865	98.4663	99.0798	99.0798	99.3865	98.773
162	RVA/Human-wt/ZAF/MRC-DPRU2052/2010/G1P[8]	94.4785	94.4785	94.4785	94.4785	94.4785	94.4785	94.1718	99.6933	99.6933	94.4785	94.1718	94.4785	95.092	94.4785	94.1718	94.1718	93.865	94.4785	95.092	94.4785	94.1718	95.092	99.0798	99.0798	93.865	93.865	93.865	99.0798	93.865	93.865	93.865	93.865	93.865	93.865	93.865	93.865	98.4663	94.4785	95.092	98.773	95.092	99.3865	99.3865	98.4663	99.0798	99.0798	99.3865	98.773
163	RVA/Human-wt/ZAF/MRC-DPRU1506/2010/G1P[8]	94.4785	94.4785	94.4785	94.4785	94.4785	94.4785	94.1718	99.6933	99.6933	94.4785	94.1718	94.4785	95.092	94.4785	94.1718	94.1718	93.865	94.4785	95.092	94.4785	94.1718	95.092	99.0798	99.0798	93.865	93.865	93.865	99.0798	93.865	93.865	93.865	93.865	93.865	93.865	93.865	93.865	98.4663	94.4785	95.092	98.773	95.092	99.3865	99.3865	98.4663	99.0798	99.0798	99.3865	98.773
164	RVA/Human-wt/ZAF/MRC-DPRU1544/2010/G1P[8]	94.1718	94.1718	94.1718	94.1718	94.1718	94.1718	93.865	99.3865	99.3865	94.1718	93.865	94.1718	94.7853	94.1718	93.865	93.865	93.5583	94.1718	94.7853	94.1718	93.865	94.7853	98.773	98.773	93.5583	93.5583	93.5583	98.773	93.5583	93.5583	93.5583	93.5583	93.5583	93.5583	93.5583	93.5583	98.1595	94.1718	94.7853	98.4663	94.7853	99.0798	99.0798	98.1595	98.773	98.773	99.0798	98.4663
165	RVA/Human-wt/ZAF/MRC-DPRU2061/2010/G1P[8]	94.4785	94.4785	94.4785	94.4785	94.4785	94.4785	94.1718	99.6933	99.6933	94.4785	94.1718	94.4785	95.092	94.4785	94.1718	94.1718	93.865	94.4785	95.092	94.4785	94.1718	95.092	99.0798	99.0798	93.865	93.865	93.865	99.0798	93.865	93.865	93.865	93.865	93.865	93.865	93.865	93.865	98.4663	94.4785	95.092	98.773	95.092	99.3865	99.3865	98.4663	99.0798	99.0798	99.3865	98.773
166	RVA/Human-wt/ZAF/MRC-DPRU1492/2010/G1P[8]	94.4785	94.4785	94.4785	94.4785	94.4785	94.4785	94.1718	99.6933	99.6933	94.4785	94.1718	94.4785	95.092	94.4785	94.1718	94.1718	93.865	94.4785	95.092	94.4785	94.1718	95.092	99.0798	99.0798	93.865	93.865	93.865	99.0798	93.865	93.865	93.865	93.865	93.865	93.865	93.865	93.865	98.4663	94.4785	95.092	98.773	95.092	99.3865	99.3865	98.4663	99.0798	99.0798	99.3865	98.773
167	RVA/Human-wt/ZAF/MRC-DPRU83/2011/G1P[8]	99.0798	99.0798	99.0798	99.0798	99.0798	99.0798	98.773	94.1718	94.1718	99.0798	98.773	99.0798	98.1595	98.773	98.773	98.773	98.4663	99.0798	98.1595	99.0798	98.773	98.1595	94.7853	94.7853	98.4663	98.4663	98.4663	94.7853	98.4663	98.4663	98.4663	97.8528	98.4663	98.4663	98.4663	98.4663	94.7853	99.0798	98.1595	93.865	98.1595	93.865	93.865	95.3988	93.5583	93.5583	93.865	93.2515
168	RVA/Human-wt/ZAF/MRC-DPRU6954/2011/G1P[8]	93.5583	93.5583	93.5583	93.5583	93.5583	93.5583	93.2515	99.0798	99.0798	93.5583	93.2515	93.5583	94.1718	93.5583	93.5583	93.2515	92.9448	93.5583	94.1718	93.5583	93.2515	94.1718	98.4663	98.4663	92.9448	92.9448	92.9448	98.4663	92.9448	92.9448	92.9448	92.9448	92.9448	92.9448	92.9448	92.9448	97.8528	93.5583	94.1718	98.4663	94.1718	99.3865	99.3865	97.8528	99.0798	99.0798	99.3865	98.773
169	RVA/Human-wt/ZAF/MRC-DPRU120/2011/G1P[8]	93.865	93.865	93.865	93.865	93.865	93.865	93.5583	99.3865	99.3865	93.865	93.5583	93.865	94.4785	93.865	93.865	93.5583	93.2515	93.865	94.4785	93.865	93.5583	94.4785	98.773	98.773	93.2515	93.2515	93.2515	98.773	93.2515	93.2515	93.2515	93.2515	93.2515	93.2515	93.2515	93.2515	98.1595	93.865	94.4785	98.773	94.4785	99.6933	99.6933	98.1595	99.3865	99.3865	99.6933	99.0798
170	RVA/Human-wt/ZAF/MRC-DPRU121/2011/G1P[8]	93.865	93.865	93.865	93.865	93.865	93.865	93.5583	99.3865	99.3865	93.865	93.5583	93.865	94.4785	93.865	93.865	93.5583	93.2515	93.865	94.4785	93.865	93.5583	94.4785	98.773	98.773	93.2515	93.2515	93.2515	98.773	93.2515	93.2515	93.2515	93.2515	93.2515	93.2515	93.2515	93.2515	98.1595	93.865	94.4785	98.773	94.4785	99.6933	99.6933	98.1595	99.3865	99.3865	99.6933	99.0798
171	RVA/Human-wt/ZAF/MRC-DPRU4079-11/2011/G1P[8]	93.865	93.865	93.865	93.865	93.865	93.865	93.5583	99.3865	99.3865	93.865	93.5583	93.865	94.4785	93.865	93.865	93.5583	93.2515	93.865	94.4785	93.865	93.5583	94.4785	98.773	98.773	93.2515	93.2515	93.2515	98.773	93.2515	93.2515	93.2515	93.2515	93.2515	93.2515	93.2515	93.2515	98.1595	93.865	94.4785	98.773	94.4785	99.6933	99.6933	98.1595	99.3865	99.3865	99.6933	99.0798
172	RVA/Vaccine/USA/Rotarix-A41CB052A/1988/G1P[8]	98.4663	98.4663	98.4663	98.4663	98.4663	98.4663	98.1595	95.092	95.092	98.4663	98.1595	98.4663	100	98.4663	98.1595	98.1595	97.8528	98.4663	100	98.4663	98.1595	100	95.7055	95.7055	97.8528	97.8528	97.8528	95.7055	97.8528	97.8528	97.8528	97.2393	97.8528	97.8528	97.8528	97.8528	95.7055	98.4663	100	94.7853	100	94.7853	94.7853	95.7055	94.4785	94.4785	94.7853	94.1718
[truncated: 124 more columns]

## Sheet: VP4-NT
	VP4 nucleotide identities among strains calculated by distance matrices using p-distance algorithms in MEGA 6 (Tamura et al., 2013 ; www.megasoftware.net)
		1	2	3	4	5	6	7	8	9	10	11	12	13	14	15	16	17	18	19	20	21	22	23	24	25	26	27	28	29	30	31	32	33	34	35	36	37	38	39	40	41	42	43	44	45	46	47	48
1	RVA/Human-wt/ZAF/UFS-NGS-MRC-DPRU3883/2002/G1P[8]
2	RVA/Human-wt/ZAF/UFS-NGS-MRC-DPRU3956/2002/G1P[8]	99.871
3	RVA/Human-wt/ZAF/UFS-NGS-MRC-DPRU3892/2002/G1P[8]	99.828	99.7849
4	RVA/Human-wt/ZAF/UFS-NGS-MRC-DPRU4049/2002/G1P[8]	99.871	99.828	99.871
5	RVA/Human-wt/ZAF/UFS-NGS-MRC-DPRU3951/2002/G1P[8]	99.6129	99.6559	99.6129	99.6559
6	RVA/Human-wt/ZAF/UFS-NGS-MRC-DPRU4018/2002/G1P[8]	99.5699	99.6129	99.5699	99.6129	99.957
7	RVA/Human-wt/ZAF/UFS-NGS-MRC-DPRU4019/2002/G1P[8]	99.5699	99.6129	99.5699	99.6129	99.957	99.914
8	RVA/Human-wt/ZAF/UFS-NGS-MRC-DPRU4055/2002/G1P[8]	99.5269	99.5699	99.5269	99.5699	99.914	99.871	99.871
9	RVA/Human-wt/ZAF/UFS-NGS-MRC-DPRU4271/2002/G1P[8]	99.5269	99.5699	99.5269	99.5699	99.914	99.871	99.871	99.828
10	RVA/Human-wt/ZAF/UFS-NGS-MRC-DPRU4102/2002/G1P[8]	99.4839	99.5269	99.4839	99.5269	99.871	99.828	99.828	99.7849	99.7849
11	RVA/Human-wt/ZAF/UFS-NGS-MRC-DPRU4023/2002/G1P[8]	99.2258	99.2688	99.2258	99.2688	99.6129	99.5699	99.5699	99.5269	99.5269	99.4839
12	RVA/Human-wt/ZAF/UFS-NGS-MRC-DPRU4269/2002/G1P[8]	96.5161	96.4731	96.4301	96.4731	96.6452	96.6022	96.6022	96.5591	96.5591	96.6022	96.3011
13	RVA/Human-wt/ZAF/UFS-NGS-MRC-DPRU4024/2002/G1P[8]	97.3763	97.4194	97.3763	97.4194	97.5054	97.4624	97.4624	97.4194	97.4194	97.3763	97.2043	96.086
14	RVA/Human-wt/ZAF/UFS-NGS-MRC-DPRU4026/2002/G1P[8]	97.3763	97.4194	97.3763	97.4194	97.5054	97.4624	97.4624	97.4194	97.4194	97.3763	97.2043	96.086	100
15	RVA/Human-wt/ZAF/UFS-NGS-MRC-DPRU456/2003/G1P[8]	99.914	99.871	99.828	99.871	99.6129	99.5699	99.5699	99.5269	99.5269	99.4839	99.2258	96.4301	97.3763	97.3763
16	RVA/Human-wt/ZAF/UFS-NGS-MRC-DPRU493/2003/G1P[8]	99.7849	99.7419	99.7849	99.828	99.5699	99.5269	99.5269	99.4839	99.4839	99.4409	99.1828	96.3871	97.3333	97.3333	99.7849
17	RVA/Human-wt/ZAF/UFS-NGS-MRC-DPRU2156/2003/G1P[8]	99.7849	99.7419	99.7849	99.828	99.5699	99.5269	99.5269	99.4839	99.4839	99.4409	99.1828	96.3871	97.3333	97.3333	99.7849	99.828
18	RVA/Human-wt/ZAF/UFS-NGS-MRC-DPRU609/2003/G1P[8]	99.4409	99.3978	99.4409	99.4839	99.2258	99.1828	99.1828	99.1398	99.1398	99.0968	98.8387	96.043	96.9892	96.9892	99.4409	99.3978	99.3978
19	RVA/Human-wt/ZAF/UFS-NGS-MRC-DPRU632/2003/G1P[8]	99.5269	99.4839	99.5269	99.5699	99.3118	99.2688	99.2688	99.2258	99.2258	99.1828	98.9247	96.129	97.0753	97.0753	99.5269	99.4839	99.4839	99.7419
20	RVA/Human-wt/ZAF/UFS-NGS-MRC-DPRU2145/2003/G1P[8]	99.5699	99.5269	99.5699	99.6129	99.3548	99.3118	99.3118	99.2688	99.2688	99.2258	98.9677	96.172	97.1183	97.1183	99.5699	99.5269	99.5269	99.7849	99.871
21	RVA/Human-wt/ZAF/UFS-NGS-MRC-DPRU2117/2003/G1P[8]	96.5161	96.4731	96.4301	96.4731	96.6452	96.6022	96.6022	96.5591	96.5591	96.6022	96.3011	100	96.086	96.086	96.4301	96.3871	96.3871	96.043	96.129	96.172
22	RVA/Human-wt/ZAF/UFS-NGS-MRC-DPRU1230/2004/G1P[8]	99.5699	99.5269	99.5699	99.6129	99.3548	99.3118	99.3118	99.2688	99.2688	99.2258	98.9677	96.2581	97.1183	97.1183	99.5699	99.5269	99.5269	99.6989	99.7849	99.828	96.2581
23	RVA/Human-wt/ZAF/UFS-NGS-MRC-DPRU1135/2004/G1P[8]	99.1398	99.1828	99.1398	99.1828	99.4409	99.3978	99.3978	99.5269	99.3548	99.3118	99.0538	96.086	97.0323	97.0323	99.1398	99.0968	99.0968	99.3548	99.3548	99.4839	96.086	99.3978
24	RVA/Human-wt/ZAF/UFS-NGS-MRC-DPRU1184/2004/G1P[8]	99.1828	99.2258	99.1828	99.2258	99.4839	99.4409	99.4409	99.5699	99.3978	99.3548	99.0968	96.129	97.0753	97.0753	99.1828	99.1398	99.1398	99.3118	99.3978	99.4409	96.129	99.4409	99.957
25	RVA/Human-wt/ZAF/UFS-NGS-MRC-DPRU1192/2004/G1P[8]	99.1828	99.2258	99.1828	99.2258	99.4839	99.4409	99.4409	99.5699	99.3978	99.3548	99.0968	96.129	97.0753	97.0753	99.1828	99.1398	99.1398	99.3118	99.3978	99.4409	96.129	99.4409	99.957	100
26	RVA/Human-wt/ZAF/UFS-NGS-MRC-DPRU1205/2004/G1P[8]	99.1828	99.2258	99.1828	99.2258	99.4839	99.4409	99.4409	99.5699	99.3978	99.3548	99.0968	96.129	97.0753	97.0753	99.1828	99.1398	99.1398	99.3118	99.3978	99.4409	96.129	99.4409	99.957	100	100
27	RVA/Human-wt/ZAF/UFS-NGS-MRC-DPRU1139/2004/G1P[8]	99.1398	99.1828	99.1398	99.1828	99.4409	99.3978	99.3978	99.5269	99.3548	99.3118	99.0538	96.086	97.0323	97.0323	99.1398	99.0968	99.0968	99.3548	99.3548	99.4839	96.086	99.3978	99.914	99.871	99.871	99.871
28	RVA/Human-wt/ZAF/UFS-NGS-MRC-DPRU1145/2004/G1P[8]	99.1828	99.2258	99.1828	99.2258	99.4839	99.4409	99.4409	99.5699	99.3978	99.3548	99.0968	96.129	97.0753	97.0753	99.1828	99.1398	99.1398	99.3118	99.3978	99.4409	96.129	99.4409	99.871	99.914	99.914	99.914	99.957
29	RVA/Human-wt/ZAF/UFS-NGS-MRC-DPRU1104/2004/G1P[8]	96.5161	96.4731	96.4301	96.4731	96.6452	96.6022	96.6022	96.5591	96.5591	96.6022	96.3011	100	96.086	96.086	96.4301	96.3871	96.3871	96.043	96.129	96.172	100	96.2581	96.086	96.129	96.129	96.129	96.086	96.129
30	RVA/Human-wt/ZAF/UFS-NGS-MRC-DPRU1116/2004/G1P[8]	97.4194	97.4624	97.4194	97.4624	97.6344	97.5914	97.5914	97.5484	97.5484	97.5054	97.2473	98.0215	97.1183	97.1183	97.4194	97.3763	97.3763	97.0323	97.1183	97.1613	98.0215	97.1613	97.0753	97.1183	97.1183	97.1183	97.0753	97.1183	98.0215
31	RVA/Human-wt/ZAF/UFS-NGS-MRC-DPRU1131/2004/G1P[8]	97.4194	97.4624	97.4194	97.4624	97.6344	97.5914	97.5914	97.5484	97.5484	97.5054	97.2473	98.0215	97.1183	97.1183	97.4194	97.3763	97.3763	97.0323	97.1183	97.1613	98.0215	97.1613	97.0753	97.1183	97.1183	97.1183	97.0753	97.1183	98.0215	100
32	RVA/Human-wt/ZAF/UFS-NGS-MRC-DPRU1148/2004/G1P[8]	97.3763	97.4194	97.3763	97.4194	97.5914	97.5484	97.5484	97.5054	97.5054	97.4624	97.2043	97.9785	97.0753	97.0753	97.3763	97.3333	97.3333	96.9892	97.0753	97.1183	97.9785	97.1183	97.0323	97.0753	97.0753	97.0753	97.0323	97.0753	97.9785	99.871	99.871
33	RVA/Human-wt/ZAF/UFS-NGS-MRC-DPRU1287/2004/G1P[8]	97.1183	97.1613	97.1183	97.1613	97.3333	97.2903	97.2903	97.2473	97.2473	97.2043	96.9462	97.6344	96.8172	96.8172	97.1183	97.0753	97.0753	97.2473	97.3333	97.3763	97.6344	97.3763	97.2903	97.3333	97.3333	97.3333	97.2903	97.3333	97.6344	98.4946	98.4946	98.4516
34	RVA/Human-wt/ZAF/UFS-NGS-MRC-DPRU3410/2004/G1P[8]	97.1183	97.1613	97.1183	97.1613	97.3333	97.2903	97.2903	97.2473	97.2473	97.2043	96.9462	97.7204	96.8172	96.8172	97.1183	97.0753	97.0753	97.2473	97.3333	97.3763	97.7204	97.3763	97.2903	97.3333	97.3333	97.3333	97.2903	97.3333	97.7204	98.5806	98.5806	98.5376	99.914
35	RVA/Human-wt/ZAF/UFS-NGS-MRC-DPRU3449/2004/G1P[8]	97.0753	97.1183	97.0753	97.1183	97.2903	97.2473	97.2473	97.2043	97.2043	97.1613	96.9032	97.6774	96.8602	96.8602	97.0753	97.0323	97.0323	97.2043	97.2903	97.3333	97.6774	97.3333	97.2473	97.2903	97.2903	97.2903	97.2473	97.2903	97.6774	98.5376	98.5376	98.4946	99.871	99.957
36	RVA/Human-wt/ZAF/UFS-NGS-MRC-DPRU451/2005/G1P[8]	99.1828	99.2258	99.1828	99.2258	99.4839	99.4409	99.4409	99.5699	99.3978	99.3548	99.0968	96.129	97.0753	97.0753	99.1828	99.1398	99.1398	99.3118	99.3978	99.4409	96.129	99.4409	99.957	100	100	100	99.871	99.914	96.129	97.1183	97.1183	97.0753	97.3333	97.3333	97.2903
37	RVA/Human-wt/ZAF/UFS-NGS-MRC-DPRU687/2005/G1P[8]	96.5161	96.4731	96.4301	96.4731	96.6452	96.6022	96.6022	96.5591	96.5591	96.6022	96.3011	100	96.086	96.086	96.4301	96.3871	96.3871	96.043	96.129	96.172	100	96.2581	96.086	96.129	96.129	96.129	96.086	96.129	100	98.0215	98.0215	97.9785	97.6344	97.7204	97.6774	96.129
38	RVA/Human-wt/ZAF/UFS-NGS-MRC-DPRU747/2005/G1P[8]	96.5161	96.4731	96.4301	96.4731	96.6452	96.6022	96.6022	96.5591	96.5591	96.6022	96.3011	100	96.086	96.086	96.4301	96.3871	96.3871	96.043	96.129	96.172	100	96.2581	96.086	96.129	96.129	96.129	96.086	96.129	100	98.0215	98.0215	97.9785	97.6344	97.7204	97.6774	96.129	100
39	RVA/Human-wt/ZAF/UFS-NGS-MRC-DPRU745/2005/G1P[8]	97.2043	97.2473	97.2043	97.2473	97.4194	97.3763	97.3763	97.3333	97.3333	97.2903	97.0323	97.9785	96.9032	96.9032	97.2043	97.1613	97.1613	97.3333	97.4194	97.4624	97.9785	97.4624	97.3763	97.4194	97.4194	97.4194	97.3763	97.4194	97.9785	99.0968	99.0968	99.0538	98.7957	98.8817	98.8387	97.4194	97.9785	97.9785
40	RVA/Human-wt/ZAF/UFS-NGS-MRC-DPRU658/2005/G1P[8]	97.3333	97.3763	97.3333	97.3763	97.5484	97.5054	97.5054	97.4624	97.4624	97.4194	97.1613	97.9355	97.1183	97.1183	97.3333	97.2903	97.2903	96.9462	97.0323	97.0753	97.9355	97.0753	96.9892	97.0323	97.0323	97.0323	96.9892	97.0323	97.9355	99.1398	99.1398	99.1828	98.4086	98.4946	98.4516	97.0323	97.9355	97.9355	98.9247
41	RVA/Human-wt/ZAF/UFS-NGS-MRC-DPRU682/2005/G1P[8]	88.2151	88.172	88.2151	88.172	88.2581	88.2151	88.2151	88.172	88.172	88.3011	88.043	88.043	88.6452	88.6452	88.2151	88.086	88.086	88.4301	88.4301	88.4731	88.043	88.3871	88.3871	88.3441	88.3441	88.3441	88.4731	88.4301	88.043	88	88	88.043	88.3441	88.2581	88.3011	88.3441	88.043	88.043	88.3441	88.2151
42	RVA/Human-wt/ZAF/UFS-NGS-MRC-DPRU1006/2006/G1P[8]	96.5161	96.4731	96.4301	96.4731	96.6452	96.6022	96.6022	96.5591	96.5591	96.6022	96.3011	100	96.086	96.086	96.4301	96.3871	96.3871	96.043	96.129	96.172	100	96.2581	96.086	96.129	96.129	96.129	96.086	96.129	100	98.0215	98.0215	97.9785	97.6344	97.7204	97.6774	96.129	100	100	97.9785	97.9355	88.043
43	RVA/Human-wt/ZAF/UFS-NGS-MRC-DPRU1009/2006/G1P[8]	96.5161	96.4731	96.4301	96.4731	96.6452	96.6022	96.6022	96.5591	96.5591	96.6022	96.3011	100	96.086	96.086	96.4301	96.3871	96.3871	96.043	96.129	96.172	100	96.2581	96.086	96.129	96.129	96.129	96.086	96.129	100	98.0215	98.0215	97.9785	97.6344	97.7204	97.6774	96.129	100	100	97.9785	97.9355	88.043	100
44	RVA/Human-wt/ZAF/UFS-NGS-MRC-DPRU1019/2006/G1P[8]	96.5161	96.4731	96.4301	96.4731	96.6452	96.6022	96.6022	96.5591	96.5591	96.6022	96.3011	100	96.086	96.086	96.4301	96.3871	96.3871	96.043	96.129	96.172	100	96.2581	96.086	96.129	96.129	96.129	96.086	96.129	100	98.0215	98.0215	97.9785	97.6344	97.7204	97.6774	96.129	100	100	97.9785	97.9355	88.043	100	100
45	RVA/Human-wt/ZAF/UFS-NGS-MRC-DPRU1039/2006/G1P[8]	96.5161	96.4731	96.4301	96.4731	96.6452	96.6022	96.6022	96.5591	96.5591	96.6022	96.3011	100	96.086	96.086	96.4301	96.3871	96.3871	96.043	96.129	96.172	100	96.2581	96.086	96.129	96.129	96.129	96.086	96.129	100	98.0215	98.0215	97.9785	97.6344	97.7204	97.6774	96.129	100	100	97.9785	97.9355	88.043	100	100	100
46	RVA/Human-wt/ZAF/UFS-NGS-MRC-DPRU1007/2006/G1P[8]	97.2473	97.2903	97.2473	97.2903	97.4624	97.4194	97.4194	97.3763	97.3763	97.3333	97.0753	97.7634	96.9462	96.9462	97.2473	97.2043	97.2043	96.8602	96.9462	96.9892	97.7634	96.9892	96.9032	96.9462	96.9462	96.9462	96.9032	96.9462	97.7634	98.9677	98.9677	99.0108	98.3226	98.3226	98.2796	96.9462	97.7634	97.7634	98.7527	99.6559	88.4301	97.7634	97.7634	97.7634	97.7634
47	RVA/Human-wt/ZAF/UFS-NGS-MRC-DPRU753/2006/G1P[8]	97.0323	97.0753	97.0323	97.0753	97.2473	97.2043	97.2043	97.1613	97.1613	97.1183	96.8602	97.6344	96.8172	96.8172	97.0323	96.9892	96.9892	97.1613	97.2473	97.2903	97.6344	97.2903	97.2043	97.2473	97.2473	97.2473	97.2043	97.2473	97.6344	98.8387	98.8387	98.8817	98.6237	98.7097	98.6667	97.2473	97.6344	97.6344	99.1398	99.5269	88.5591	97.6344	97.6344	97.6344	97.6344	99.5269
48	RVA/Human-wt/ZAF/UFS-NGS-MRC-DPRU732/2006/G1P[8]	96.8602	96.9032	96.8602	96.9032	97.0753	97.0323	97.0323	96.9892	96.9892	96.9462	96.6882	97.5484	96.6452	96.6452	96.8602	96.8172	96.8172	96.9892	97.0753	97.1183	97.5484	97.1183	97.0323	97.0753	97.0753	97.0753	97.0323	97.0753	97.5484	98.7527	98.7527	98.7957	98.5376	98.6237	98.5806	97.0753	97.5484	97.5484	99.0538	99.1828	88.3871	97.5484	97.5484	97.5484	97.5484	99.0108	99.3978
49	RVA/Human-wt/ZAF/UFS-NGS-MRC-DPRU757/2006/G1P[8]	96.8602	96.9032	96.8602	96.9032	97.0753	97.0323	97.0323	96.9892	96.9892	96.9462	96.6882	97.5484	96.6452	96.6452	96.8602	96.8172	96.8172	96.9892	97.0753	97.1183	97.5484	97.1183	97.0323	97.0753	97.0753	97.0753	97.0323	97.0753	97.5484	98.7527	98.7527	98.7957	98.5376	98.6237	98.5806	97.0753	97.5484	97.5484	99.0538	99.1828	88.3871	97.5484	97.5484	97.5484	97.5484	99.0108	99.3978	100
50	RVA/Human-wt/ZAF/UFS-NGS-MRC-DPRU768/2006/G1P[8]	96.8602	96.9032	96.8602	96.9032	97.0753	97.0323	97.0323	96.9892	96.9892	96.9462	96.6882	97.5484	96.6452	96.6452	96.8602	96.8172	96.8172	96.9892	97.0753	97.1183	97.5484	97.1183	97.0323	97.0753	97.0753	97.0753	97.0323	97.0753	97.5484	98.7527	98.7527	98.7957	98.5376	98.6237	98.5806	97.0753	97.5484	97.5484	99.0538	99.1828	88.3871	97.5484	97.5484	97.5484	97.5484	99.0108	99.3978	100
51	RVA/Human-wt/ZAF/UFS-NGS-MRC-DPRU1005/2006/G1P[8]	96.8172	96.8602	96.8172	96.8602	97.0323	96.9892	96.9892	96.9462	96.9462	96.9032	96.6452	97.5054	96.6022	96.6022	96.8172	96.7742	96.7742	97.0323	97.0323	97.1613	97.5054	97.0753	97.0753	97.0323	97.0323	97.0323	97.0753	97.0323	97.5054	98.7097	98.7097	98.7527	98.4946	98.5806	98.5376	97.0323	97.5054	97.5054	99.0108	99.1398	88.4301	97.5054	97.5054	97.5054	97.5054	98.9677	99.3548	99.957
52	RVA/Human-wt/ZAF/UFS-NGS-MRC-DPRU748/2006/G1P[8]	96.7742	96.8172	96.7742	96.8172	96.9892	96.9462	96.9462	96.9032	96.9032	96.8602	96.6022	97.4624	96.5591	96.5591	96.7742	96.7312	96.7312	96.9032	96.9892	97.0323	97.4624	97.0323	96.9462	96.9892	96.9892	96.9892	96.9462	96.9892	97.4624	98.6667	98.6667	98.7097	98.4516	98.5376	98.4946	96.9892	97.4624	97.4624	98.9677	99.0968	88.3011	97.4624	97.4624	97.4624	97.4624	98.9247	99.3118	99.914
53	RVA/Human-wt/ZAF/UFS-NGS-MRC-DPRU901/2006/G1P[8]	96.7312	96.7742	96.7312	96.7742	96.9462	96.9032	96.9032	96.8602	96.8602	96.8172	96.5591	97.4194	96.5161	96.5161	96.7312	96.6882	96.6882	96.9462	97.0323	97.0753	97.4194	96.9892	96.9892	96.9462	96.9462	96.9462	96.9892	96.9462	97.4194	98.6237	98.6237	98.6667	98.4086	98.4946	98.4516	96.9462	97.4194	97.4194	98.9247	99.0538	88.3441	97.4194	97.4194	97.4194	97.4194	98.8817	99.2688	99.871
54	RVA/Human-wt/ZAF/UFS-NGS-MRC-DPRU1012/2006/G1P[8]	96.7312	96.7742	96.7312	96.7742	96.9462	96.9032	96.9032	96.8602	96.8602	96.8172	96.5591	97.4194	96.6022	96.6022	96.7312	96.6882	96.6882	96.9462	96.9462	97.0753	97.4194	96.9892	96.9892	96.9462	96.9462	96.9462	96.9892	96.9462	97.4194	98.6237	98.6237	98.6667	98.4086	98.4946	98.4516	96.9462	97.4194	97.4194	98.9247	99.0538	88.3441	97.4194	97.4194	97.4194	97.4194	98.8817	99.2688	99.871
55	RVA/Human-wt/ZAF/UFS-NGS-MRC-DPRU849/2006/G1P[8]	96.8172	96.8602	96.8172	96.8602	97.0323	96.9892	96.9892	96.9462	96.9462	96.9032	96.6452	97.5054	96.6022	96.6022	96.8172	96.7742	96.7742	96.9462	97.0323	97.0753	97.5054	97.0753	96.9892	97.0323	97.0323	97.0323	96.9892	97.0323	97.5054	98.7097	98.7097	98.7527	98.4946	98.5806	98.5376	97.0323	97.5054	97.5054	99.0108	99.1398	88.3441	97.5054	97.5054	97.5054	97.5054	98.9677	99.3548	99.957
56	RVA/Human-wt/ZAF/UFS-NGS-MRC-DPRU783/2006/G1P[8]	97.0323	97.0753	97.0323	97.0753	97.2473	97.2043	97.2043	97.1613	97.1613	97.1183	96.8602	97.7204	96.9032	96.9032	97.0323	96.9892	96.9892	96.6452	96.7312	96.7742	97.7204	96.7742	96.6882	96.7312	96.7312	96.7312	96.6882	96.7312	97.7204	98.9247	98.9247	98.9677	98.1935	98.2796	98.2366	96.7312	97.7204	97.7204	98.7097	99.3548	88.043	97.7204	97.7204	97.7204	97.7204	99.1828	99.0538	99.6559
57	RVA/Human-wt/ZAF/UFS-NGS-MRC-DPRU999/2006/G1P[8]	97.0753	97.1183	97.0753	97.1183	97.2903	97.2473	97.2473	97.2043	97.2043	97.1613	96.9032	97.7634	96.9462	96.9462	97.0753	97.0323	97.0323	96.6882	96.7742	96.8172	97.7634	96.8172	96.7312	96.7742	96.7742	96.7742	96.7312	96.7742	97.7634	98.9677	98.9677	99.0108	98.2366	98.3226	98.2796	96.7742	97.7634	97.7634	98.7527	99.3978	88.086	97.7634	97.7634	97.7634	97.7634	99.2258	99.0968	99.6989
58	RVA/Human-wt/ZAF/UFS-NGS-MRC-DPRU1002/2006/G1P[8]	97.1183	97.1613	97.1183	97.1613	97.3333	97.2903	97.2903	97.2473	97.2473	97.2043	96.9462	97.8065	96.9032	96.9032	97.1183	97.0753	97.0753	96.7312	96.8172	96.8602	97.8065	96.8602	96.7742	96.8172	96.8172	96.8172	96.7742	96.8172	97.8065	99.0108	99.0108	99.0538	98.2796	98.3656	98.3226	96.8172	97.8065	97.8065	98.7957	99.4409	88.129	97.8065	97.8065	97.8065	97.8065	99.2688	99.1398	99.7419
59	RVA/Human-wt/ZAF/UFS-NGS-MRC-DPRU1041/2006/G1P[8]	97.0753	97.1183	97.0753	97.1183	97.2903	97.2473	97.2473	97.2043	97.2043	97.1613	96.9032	97.7634	96.8602	96.8602	97.0753	97.0323	97.0323	96.6882	96.7742	96.8172	97.7634	96.8172	96.7312	96.7742	96.7742	96.7742	96.7312	96.7742	97.7634	98.9677	98.9677	99.0108	98.2366	98.3226	98.2796	96.7742	97.7634	97.7634	98.7527	99.3978	88.086	97.7634	97.7634	97.7634	97.7634	99.2258	99.0968	99.6989
60	RVA/Human-wt/ZAF/UFS-NGS-MRC-DPRU1030/2006/G1P[8]	97.0753	97.1183	97.0753	97.1183	97.2043	97.1613	97.1613	97.1183	97.1183	97.0753	96.8172	97.7634	96.7742	96.7742	97.0753	97.0323	97.0323	96.6882	96.7742	96.8172	97.7634	96.8172	96.6452	96.6882	96.6882	96.6882	96.6452	96.6882	97.7634	98.8817	98.8817	98.9247	98.2366	98.3226	98.2796	96.6882	97.7634	97.7634	98.6667	99.3118	88.172	97.7634	97.7634	97.7634	97.7634	99.1398	99.0108	99.6129
61	RVA/Human-wt/ZAF/UFS-NGS-MRC-DPRU1015/2006/G1P[8]	96.9462	96.9892	96.9462	96.9892	97.1613	97.1183	97.1183	97.0753	97.0753	97.0323	96.7742	97.4624	96.6452	96.6452	96.9462	96.9032	96.9032	97.0753	97.1613	97.2043	97.4624	97.2043	97.1183	97.1613	97.1613	97.1613	97.1183	97.1613	97.4624	98.3226	98.3226	98.2796	99.828	99.7419	99.6989	97.1613	97.4624	97.4624	98.6237	98.2366	88.172	97.4624	97.4624	97.4624	97.4624	98.1505	98.4516	98.3656
62	RVA/Human-wt/ZAF/UFS-NGS-MRC-DPRU981/2006/G1P[8]	97.2473	97.2903	97.2473	97.2903	97.4624	97.4194	97.4194	97.3763	97.3763	97.3333	97.0753	97.6344	96.8602	96.8602	97.2473	97.2043	97.2043	96.8602	96.9462	96.9892	97.6344	96.9892	96.9032	96.9462	96.9462	96.9462	96.9032	96.9462	97.6344	98.5376	98.5376	98.4946	98.2366	98.3226	98.2796	96.9462	97.6344	97.6344	98.3226	98.4516	87.914	97.6344	97.6344	97.6344	97.6344	98.2796	98.1505	98.0645
63	RVA/Human-wt/ZAF/UFS-NGS-MRC-DPRU3433/2006/G1P[8]	88.5161	88.4731	88.5161	88.4731	88.5591	88.5161	88.5161	88.4731	88.4731	88.6022	88.3441	88.5161	89.0323	89.0323	88.5161	88.3871	88.3871	88.2151	88.2151	88.2581	88.5161	88.172	88.2581	88.2151	88.2151	88.2151	88.2581	88.2151	88.5161	88.3871	88.3871	88.4301	88.3011	88.2151	88.2581	88.2151	88.5161	88.5161	88.2151	88.5161	97.6774	88.5161	88.5161	88.5161	88.5161	88.6452	88.3441	88.2581
64	RVA/Human-wt/ZAF/UFS-NGS-MRC-DPRU147/2007/G1P[8]	97.0323	97.0753	97.0323	97.0753	97.2473	97.2043	97.2043	97.1613	97.1613	97.1183	96.8602	97.6344	96.8172	96.8172	97.0323	96.9892	96.9892	97.1613	97.2473	97.2903	97.6344	97.2903	97.2043	97.2473	97.2473	97.2473	97.2043	97.2473	97.6344	98.8387	98.8387	98.8817	98.6237	98.7097	98.6667	97.2473	97.6344	97.6344	99.1398	99.5269	88.5591	97.6344	97.6344	97.6344	97.6344	99.5269	99.914	99.3978
65	RVA/Human-wt/ZAF/UFS-NGS-MRC-DPRU1652/2007/G1P[8]	96.9892	97.0323	96.9892	97.0323	97.2043	97.1613	97.1613	97.1183	97.1183	97.0753	96.8172	97.5914	96.7742	96.7742	96.9892	96.9462	96.9462	97.1183	97.2043	97.2473	97.5914	97.2473	97.1613	97.2043	97.2043	97.2043	97.1613	97.2043	97.5914	98.7957	98.7957	98.8387	98.5806	98.6667	98.6237	97.2043	97.5914	97.5914	99.0968	99.4839	88.6022	97.5914	97.5914	97.5914	97.5914	99.4839	99.871	99.3548
66	RVA/Human-wt/ZAF/UFS-NGS-MRC-DPRU1302/2007/G1P[8]	96.9462	96.9892	96.9462	96.9892	97.1613	97.1183	97.1183	97.0753	97.0753	97.0323	96.7742	97.5484	96.7312	96.7312	96.9462	96.9032	96.9032	97.0753	97.1613	97.2043	97.5484	97.2043	97.1183	97.1613	97.1613	97.1613	97.1183	97.1613	97.5484	98.7527	98.7527	98.7957	98.5376	98.6237	98.5806	97.1613	97.5484	97.5484	99.0538	99.4409	88.4731	97.5484	97.5484	97.5484	97.5484	99.4409	99.828	99.3118
67	RVA/Human-wt/ZAF/UFS-NGS-MRC-DPRU792/2007/G1P[8]	96.9462	96.9892	96.9462	96.9892	97.1613	97.1183	97.1183	97.0753	97.0753	97.0323	96.7742	97.5484	96.7312	96.7312	96.9462	96.9032	96.9032	97.0753	97.1613	97.2043	97.5484	97.2043	97.1183	97.1613	97.1613	97.1613	97.1183	97.1613	97.5484	98.7527	98.7527	98.7957	98.5376	98.6237	98.5806	97.1613	97.5484	97.5484	99.0538	99.4409	88.5591	97.5484	97.5484	97.5484	97.5484	99.4409	99.828	99.3118
68	RVA/Human-wt/ZAF/UFS-NGS-MRC-DPRU793/2007/G1P[8]	96.9032	96.9462	96.9892	96.9462	97.1183	97.0753	97.0753	97.0323	97.0323	96.9892	96.7312	97.5054	96.6882	96.6882	96.9032	96.8602	96.8602	97.1183	97.1183	97.2473	97.5054	97.1613	97.1613	97.1183	97.1183	97.1183	97.1613	97.1183	97.5054	98.7097	98.7097	98.7527	98.4946	98.5806	98.5376	97.1183	97.5054	97.5054	99.0108	99.3978	88.6022	97.5054	97.5054	97.5054	97.5054	99.3978	99.7849	99.2688
69	RVA/Human-wt/ZAF/UFS-NGS-MRC-DPRU1273/2007/G1P[8]	97.2473	97.2903	97.3333	97.2903	97.4624	97.4194	97.4194	97.3763	97.3763	97.3333	97.0753	97.7634	96.9462	96.9462	97.2473	97.2043	97.2043	96.8602	96.9462	96.9892	97.7634	96.9892	96.9032	96.9462	96.9462	96.9462	96.9032	96.9462	97.7634	98.8817	98.8817	98.9247	98.2366	98.3226	98.2796	96.9462	97.7634	97.7634	98.6667	99.5699	88.2151	97.7634	97.7634	97.7634	97.7634	99.5699	99.3548	98.9247
70	RVA/Human-wt/ZAF/UFS-NGS-MRC-DPRU799/2007/G1P[8]	96.8172	96.8602	96.8172	96.8602	97.0323	96.9892	96.9892	96.9462	96.9462	96.9032	96.6452	97.5054	96.6022	96.6022	96.8172	96.7742	96.7742	96.9462	97.0323	97.0753	97.5054	97.0753	96.9892	97.0323	97.0323	97.0323	96.9892	97.0323	97.5054	98.7097	98.7097	98.7527	98.4946	98.5806	98.5376	97.0323	97.5054	97.5054	99.0108	99.1398	88.3441	97.5054	97.5054	97.5054	97.5054	98.9677	99.3548	99.957
71	RVA/Human-wt/ZAF/UFS-NGS-MRC-DPRU1042/2008/G1P[8]	96.5161	96.4731	96.4301	96.4731	96.6452	96.6022	96.6022	96.5591	96.5591	96.6022	96.3011	100	96.086	96.086	96.4301	96.3871	96.3871	96.043	96.129	96.172	100	96.2581	96.086	96.129	96.129	96.129	96.086	96.129	100	98.0215	98.0215	97.9785	97.6344	97.7204	97.6774	96.129	100	100	97.9785	97.9355	88.043	100	100	100	100	97.7634	97.6344	97.5484
72	RVA/Human-wt/ZAF/UFS-NGS-MRC-DPRU1967/2008/G1P[8]	97.2473	97.2903	97.2473	97.2903	97.4624	97.4194	97.4194	97.3763	97.3763	97.3333	97.0753	97.8495	97.0323	97.0323	97.2473	97.2043	97.2043	96.8602	96.9462	96.9892	97.8495	96.9892	96.9032	96.9462	96.9462	96.9462	96.9032	96.9462	97.8495	99.0538	99.0538	99.0968	98.3226	98.4086	98.3656	96.9462	97.8495	97.8495	98.8387	99.7419	88.2581	97.8495	97.8495	97.8495	97.8495	99.7419	99.6129	99.0968
73	RVA/Human-wt/ZAF/UFS-NGS:MRC-DPRU1047/2008/G1P[8]	97.0323	97.0753	97.1183	97.0753	97.2473	97.2043	97.2043	97.1613	97.1613	97.1183	96.8602	97.7204	96.8172	96.8172	97.0323	96.9892	96.9892	96.6452	96.8172	96.7742	97.7204	96.7742	96.6882	96.7312	96.7312	96.7312	96.6882	96.7312	97.7204	98.8387	98.8387	98.8817	98.1935	98.2796	98.2366	96.7312	97.7204	97.7204	98.6237	99.5269	88.2151	97.7204	97.7204	97.7204	97.7204	99.5269	99.3978	98.8817
74	RVA/Human-wt/ZAF/UFS-NGS-MRC-DPRU1965/2008/G1P[8]	97.2043	97.2473	97.2043	97.2473	97.4194	97.3763	97.3763	97.3333	97.3333	97.2903	97.0323	97.8065	96.9892	96.9892	97.2043	97.1613	97.1613	96.8172	96.9032	96.9462	97.8065	96.9462	96.8602	96.9032	96.9032	96.9032	96.8602	96.9032	97.8065	99.0108	99.0108	99.0538	98.2796	98.3656	98.3226	96.9032	97.8065	97.8065	98.7957	99.6129	88.2151	97.8065	97.8065	97.8065	97.8065	99.6129	99.4839	98.9677
75	RVA/Human-wt/ZAF/UFS-NGS-MRC-DPRU1969/2008/G1P[8]	96.9892	97.0323	96.9892	97.0323	97.2043	97.1613	97.1613	97.1183	97.1183	97.0753	96.8172	97.5914	96.7742	96.7742	96.9892	96.9462	96.9462	97.1183	97.2043	97.2473	97.5914	97.2473	97.1613	97.2043	97.2043	97.2043	97.1613	97.2043	97.5914	98.7957	98.7957	98.8387	98.5806	98.6667	98.6237	97.2043	97.5914	97.5914	99.0968	99.4839	88.5161	97.5914	97.5914	97.5914	97.5914	99.4839	99.871	99.3548
76	RVA/Human-wt/ZAF/UFS-NGS-MRC-DPRU1048/2008/G1P[8]	96.7742	96.8172	96.8602	96.8172	96.9892	96.9462	96.9462	96.9032	96.9032	96.8602	96.6022	97.4624	96.5591	96.5591	96.7742	96.7312	96.7312	96.9032	96.9892	97.0323	97.4624	97.0323	96.9462	96.9892	96.9892	96.9892	96.9462	96.9892	97.4624	98.5806	98.5806	98.6237	98.4516	98.5376	98.4946	96.9892	97.4624	97.4624	98.8817	99.2688	88.5161	97.4624	97.4624	97.4624	97.4624	99.2688	99.6559	99.1398
77	RVA/Human-wt/ZAF/UFS-NGS-MRC-DPRU2006/2008/G1P[8]	96.8602	96.9032	96.8602	96.9032	97.0753	97.0323	97.0323	96.9892	96.9892	96.9462	96.7312	97.4624	96.6452	96.6452	96.8602	96.8172	96.8172	97.0753	97.0753	97.2043	97.4624	97.1183	97.1183	97.0753	97.0753	97.0753	97.1183	97.0753	97.4624	98.6667	98.6667	98.7097	98.4516	98.5376	98.4946	97.0753	97.4624	97.4624	98.9677	99.3548	88.5591	97.4624	97.4624	97.4624	97.4624	99.3548	99.7419	99.2258
78	RVA/Human-wt/ZAF/UFS-NGS-MRC-DPRU1970/2008/G1P[8]	96.9892	97.0323	97.0753	97.0323	97.2043	97.1613	97.1613	97.1183	97.1183	97.0753	96.8172	96.9892	96.6022	96.6022	96.9892	96.9462	96.9462	96.6022	96.6882	96.7312	96.9892	96.7312	96.6452	96.6882	96.6882	96.6882	96.6452	96.6882	96.9892	98.0215	98.0215	97.9785	97.7204	97.8065	97.7634	96.6882	96.9892	96.9892	97.8925	98.0215	88.043	96.9892	96.9892	96.9892	96.9892	97.8495	97.7204	97.6344
79	RVA/Human-wt/ZAF/UFS-NGS-MRC-DPRU1980/2008/G1P[8]	96.7312	96.7742	96.8172	96.7742	96.9462	96.9032	96.9032	96.8602	96.8602	96.8172	96.5591	96.6452	96.3441	96.3441	96.7312	96.6882	96.6882	96.8602	96.9462	96.9892	96.6452	96.9892	96.9032	96.9462	96.9462	96.9462	96.9032	96.9462	96.6452	97.7634	97.7634	97.7204	97.9785	98.0645	98.0215	96.9462	96.6452	96.6452	98.1505	97.7634	88.2151	96.6452	96.6452	96.6452	96.6452	97.5914	97.9785	97.8925
80	RVA/Human-wt/ZAF/UFS-NGS-MRC-DPRU2280/2009/G1P[8]	96.9032	96.9462	96.9032	96.9462	97.1183	97.0753	97.0753	97.0323	97.0323	96.9892	96.7312	97.5054	96.6022	96.6022	96.9032	96.8602	96.8602	96.5161	96.6022	96.6452	97.5054	96.6452	96.5591	96.6022	96.6022	96.6022	96.5591	96.6022	97.5054	98.6237	98.6237	98.6667	97.9785	98.0645	98.0215	96.6022	97.5054	97.5054	98.4086	99.3118	88.129	97.5054	97.5054	97.5054	97.5054	99.3118	99.1828	98.6667
81	RVA/Human-wt/ZAF/UFS-NGS-MRC-DPRU1049/2009/G1P[8]	97.0323	97.0753	97.0323	97.0753	97.2473	97.2043	97.2043	97.1613	97.1613	97.1183	96.8602	97.6344	96.8172	96.8172	97.0323	96.9892	96.9892	97.1613	97.2473	97.2903	97.6344	97.2903	97.2043	97.2473	97.2473	97.2473	97.2043	97.2473	97.6344	98.8387	98.8387	98.8817	98.6237	98.7097	98.6667	97.2473	97.6344	97.6344	99.1398	99.5269	88.5591	97.6344	97.6344	97.6344	97.6344	99.5269	99.914	99.3978
82	RVA/Human-wt/ZAF/UFS-NGS-MRC-DPRU139/2009/G1P[8]	96.7742	96.8172	96.7742	96.8172	96.9892	96.9462	96.9462	96.9032	96.9032	96.8602	96.6022	97.3763	96.4731	96.4731	96.7742	96.7312	96.7312	96.9032	96.9892	97.0323	97.3763	97.0323	96.9462	96.9892	96.9892	96.9892	96.9462	96.9892	97.3763	98.4946	98.4946	98.5376	98.3656	98.4516	98.4086	96.9892	97.3763	97.3763	98.7957	99.1828	88.3871	97.3763	97.3763	97.3763	97.3763	99.1828	99.5699	99.0538
83	RVA/Human-wt/ZAF/UFS-NGS-MRC-DPRU1190/2009/G1P[8]	96.6022	96.6452	96.6022	96.6452	96.8172	96.7742	96.7742	96.7312	96.7312	96.6882	96.5161	97.2043	96.3011	96.3011	96.6022	96.5591	96.5591	96.8172	96.8172	96.9462	97.2043	96.8602	96.8602	96.8172	96.8172	96.8172	96.8602	96.8172	97.2043	98.3226	98.3226	98.3656	98.1935	98.2796	98.2366	96.8172	97.2043	97.2043	98.6237	99.0108	88.4301	97.2043	97.2043	97.2043	97.2043	99.0108	99.3978	98.8817
84	RVA/Human-wt/ZAF/UFS-NGS-MRC-DPRU1093/2009/G1P[8]	96.4731	96.5161	96.4731	96.5161	96.6882	96.6452	96.6452	96.6022	96.6022	96.5591	96.3011	97.0753	96.172	96.172	96.4731	96.4301	96.4301	96.6452	96.6882	96.7742	97.0753	96.7312	96.6882	96.6882	96.6882	96.6882	96.6882	96.6882	97.0753	98.1935	98.1935	98.2366	98.0645	98.1505	98.1075	96.6882	97.0753	97.0753	98.4946	98.8817	88.2151	97.0753	97.0753	97.0753	97.0753	98.8817	99.2688	98.7527
85	RVA/Human-wt/ZAF/UFS-NGS-MRC-DPRU138/2009/G1P[8]	96.9462	96.9892	97.0323	96.9892	97.1613	97.1183	97.1183	97.0753	97.0753	97.0323	96.8602	97.1183	96.3871	96.3871	96.9462	96.9032	96.9032	97.0753	97.1613	97.2043	97.1183	97.2043	97.1183	97.1613	97.1613	97.1613	97.1183	97.1613	97.1183	98.2366	98.2366	98.1935	98.4516	98.5376	98.4946	97.1613	97.1183	97.1183	98.5376	98.1505	88.3011	97.1183	97.1183	97.1183	97.1183	98.1505	98.4516	98.3656
86	RVA/Human-wt/ZAF/UFS-NGS-MRC-DPRU157/2009/G1P[8]	96.9032	96.9462	96.9892	96.9462	97.1183	97.0753	97.0753	97.0323	97.0323	96.9892	96.8172	97.1613	96.3441	96.3441	96.9032	96.8602	96.8602	97.0323	97.1183	97.1613	97.1613	97.1613	97.0753	97.1183	97.1183	97.1183	97.0753	97.1183	97.1613	98.1935	98.1935	98.1505	98.4086	98.4946	98.4516	97.1183	97.1613	97.1613	98.4946	98.1075	88.3441	97.1613	97.1613	97.1613	97.1613	98.1075	98.4086	98.3226
87	RVA/Human-wt/ZAF/UFS-NGS-MRC-DPRU150/2009/G1P[8]	96.9032	96.9462	96.9892	96.9462	97.1183	97.0753	97.0753	97.0323	97.0323	97.0323	96.8172	97.1613	96.3441	96.3441	96.9032	96.8602	96.8602	97.0323	97.1183	97.1613	97.1613	97.1613	97.0753	97.1183	97.1183	97.1183	97.0753	97.1183	97.1613	98.1935	98.1935	98.1505	98.4086	98.4946	98.4516	97.1183	97.1613	97.1613	98.4946	98.1075	88.3871	97.1613	97.1613	97.1613	97.1613	98.1075	98.4086	98.3226
88	RVA/Human-wt/ZAF/UFS-NGS-MRC-DPRU1234/2009/G1P[8]	97.1183	97.1613	97.2043	97.1613	97.3333	97.2903	97.2903	97.2473	97.2473	97.2043	97.0323	97.3763	96.5591	96.5591	97.1183	97.0753	97.0753	96.7312	96.8172	96.8602	97.3763	96.8602	96.7742	96.8172	96.8172	96.8172	96.7742	96.8172	97.3763	98.4086	98.4086	98.3656	98.1075	98.1935	98.1505	96.8172	97.3763	97.3763	98.1935	98.3226	88.043	97.3763	97.3763	97.3763	97.3763	98.3226	98.1075	98.0215
89	RVA/Human-wt/ZAF/UFS-NGS-MRC-DPRU2299/2009/G1P[8]	97.1613	97.2043	97.2473	97.2043	97.3763	97.3333	97.3333	97.2903	97.2903	97.2473	97.0753	97.4194	96.6022	96.6022	97.1613	97.1183	97.1183	96.7742	96.8602	96.9032	97.4194	96.9032	96.8172	96.8602	96.8602	96.8602	96.8172	96.8602	97.4194	98.4516	98.4516	98.4086	98.1505	98.2366	98.1935	96.8602	97.4194	97.4194	98.2366	98.3656	88.086	97.4194	97.4194	97.4194	97.4194	98.3656	98.1505	98.0645
90	RVA/Human-wt/ZAF/UFS-NGS-MRC-DPRU136/2009/G1P[8]	96.7742	96.8172	96.8602	96.8172	96.9892	96.9462	96.9462	96.9032	96.9032	96.8602	96.6022	96.6452	96.3441	96.3441	96.7742	96.7312	96.7312	96.9892	96.9892	97.1183	96.6452	97.0323	97.0323	96.9892	96.9892	96.9892	97.0323	96.9892	96.6452	97.6774	97.6774	97.6344	97.8925	97.9785	97.9355	96.9892	96.6452	96.6452	98.0645	97.7634	88.3441	96.6452	96.6452	96.6452	96.6452	97.5914	97.9785	97.8065
91	RVA/Human-wt/ZAF/UFS-NGS-MRC-DPRU1270/2009/G1P[8]	97.2903	97.3333	97.3763	97.3333	97.5054	97.4624	97.4624	97.4194	97.4194	97.3763	97.2043	97.4624	96.7312	96.7312	97.2903	97.2473	97.2473	96.9032	96.9892	97.0323	97.4624	97.0323	96.9462	96.9892	96.9892	96.9892	96.9462	96.9892	97.4624	98.5806	98.5806	98.5376	98.2796	98.3656	98.3226	96.9892	97.4624	97.4624	98.3656	98.4946	88.129	97.4624	97.4624	97.4624	97.4624	98.4946	98.2796	98.1075
92	RVA/Human-wt/ZAF/UFS-NGS-MRC-DPRU2291/2009/G1P[8]	97.4624	97.5054	97.4624	97.5054	97.5054	97.4624	97.4624	97.5054	97.4194	97.3763	97.2043	96.6452	96.8602	96.8602	97.4624	97.4194	97.4194	97.0753	97.1613	97.2043	96.6452	97.2043	97.0323	97.0753	97.0753	97.0753	97.0323	97.0753	96.6452	97.7204	97.7204	97.6774	97.3333	97.3333	97.2903	97.0753	96.6452	96.6452	97.4194	97.5484	88.086	96.6452	96.6452	96.6452	96.6452	97.3763	97.2473	97.1613
93	RVA/Human-wt/ZAF/MRC-DPRU6113/2002/G1P[8]	99.828	99.7849	99.828	99.871	99.6129	99.5699	99.5699	99.5269	99.5269	99.4839	99.2258	96.5161	97.3763	97.3763	99.828	99.7849	99.7849	99.4409	99.5269	99.5699	96.5161	99.5699	99.1398	99.1828	99.1828	99.1828	99.1398	99.1828	96.5161	97.4194	97.4194	97.3763	97.1183	97.1183	97.0753	99.1828	96.5161	96.5161	97.2043	97.3333	88.2151	96.5161	96.5161	96.5161	96.5161	97.2473	97.0323	96.8602
94	RVA/Human-wt/ZAF/MRC-DPRU4381/2002/G1P[8]	99.5699	99.6129	99.5699	99.6129	99.957	99.914	99.914	99.871	99.871	99.828	99.5699	96.6882	97.4624	97.4624	99.5699	99.5269	99.5269	99.1828	99.2688	99.3118	96.6882	99.3118	99.3978	99.4409	99.4409	99.4409	99.3978	99.4409	96.6882	97.5914	97.5914	97.5484	97.2903	97.2903	97.2473	99.4409	96.6882	96.6882	97.3763	97.5054	88.3011	96.6882	96.6882	96.6882	96.6882	97.4194	97.2043	97.0323
95	RVA/Human-wt/ZAF/MRC-DPRU4418/2002/G1P[8]	99.3978	99.4409	99.3978	99.4409	99.7849	99.7419	99.7419	99.6989	99.6989	99.914	99.3978	96.6022	97.2903	97.2903	99.3978	99.3548	99.3548	99.0108	99.0968	99.1398	96.6022	99.1398	99.2258	99.2688	99.2688	99.2688	99.2258	99.2688	96.6022	97.4194	97.4194	97.3763	97.1183	97.1183	97.0753	99.2688	96.6022	96.6022	97.2043	97.3333	88.3011	96.6022	96.6022	96.6022	96.6022	97.2473	97.0323	96.8602
96	RVA/Human-wt/ZAF/MRC-DPRU1192/2002/G1P[8]	99.3978	99.4409	99.3978	99.4409	99.6989	99.6559	99.6559	99.7849	99.6129	99.5699	99.3118	96.4301	97.2903	97.2903	99.3978	99.3548	99.3548	99.0108	99.0968	99.1398	96.4301	99.1398	99.6559	99.6989	99.6989	99.6989	99.5699	99.6129	96.4301	97.3333	97.3333	97.2903	97.0323	97.0323	96.9892	99.6989	96.4301	96.4301	97.1183	97.2473	88.129	96.4301	96.4301	96.4301	96.4301	97.1613	96.9462	96.7742
97	RVA/Human-wt/ZAF/MRC-DPRU566/2003/G1P[8]	99.7849	99.7419	99.7849	99.828	99.5699	99.5269	99.5269	99.4839	99.4839	99.4409	99.1828	96.4731	97.3333	97.3333	99.7849	99.7419	99.7419	99.3978	99.5699	99.6129	96.4731	99.5269	99.0968	99.1398	99.1398	99.1398	99.0968	99.1398	96.4731	97.3763	97.3763	97.3333	97.0753	97.0753	97.0323	99.1398	96.4731	96.4731	97.1613	97.2903	88.172	96.4731	96.4731	96.4731	96.4731	97.2043	96.9892	96.8172
98	RVA/Human-wt/ZAF/MRC-DPRU451/2003/G1P[8]	99.828	99.7849	99.828	99.871	99.6129	99.5699	99.5699	99.5269	99.5269	99.4839	99.2258	96.5161	97.3763	97.3763	99.828	99.7849	99.7849	99.4409	99.6129	99.6559	96.5161	99.5699	99.1398	99.1828	99.1828	99.1828	99.1398	99.1828	96.5161	97.4194	97.4194	97.3763	97.1183	97.1183	97.0753	99.1828	96.5161	96.5161	97.2043	97.3333	88.2151	96.5161	96.5161	96.5161	96.5161	97.2473	97.0323	96.8602
99	RVA/Human-wt/ZAF/MRC-DPRU445/2003/G1P[8]	99.828	99.7849	99.828	99.871	99.6129	99.5699	99.5699	99.5269	99.5269	99.4839	99.2258	96.5161	97.3763	97.3763	99.828	99.7849	99.7849	99.4409	99.6129	99.6559	96.5161	99.5699	99.1398	99.1828	99.1828	99.1828	99.1398	99.1828	96.5161	97.4194	97.4194	97.3763	97.1183	97.1183	97.0753	99.1828	96.5161	96.5161	97.2043	97.3333	88.2151	96.5161	96.5161	96.5161	96.5161	97.2473	97.0323	96.8602
100	RVA/Human-wt/ZAF/MRC-DPRU400/2003/G1P[8]	99.871	99.828	99.7849	99.828	99.5699	99.5269	99.5269	99.4839	99.4839	99.4409	99.1828	96.4731	97.3333	97.3333	99.871	99.7419	99.7419	99.3978	99.4839	99.5269	96.4731	99.5269	99.0968	99.1398	99.1398	99.1398	99.0968	99.1398	96.4731	97.3763	97.3763	97.3333	97.0753	97.0753	97.0323	99.1398	96.4731	96.4731	97.1613	97.2903	88.172	96.4731	96.4731	96.4731	96.4731	97.2043	96.9892	96.8172
101	RVA/Human-wt/ZAF/MRC-DPRU2198/2003/G1P[8]	99.828	99.7849	99.828	99.871	99.6129	99.5699	99.5699	99.5269	99.5269	99.4839	99.2258	96.5161	97.3763	97.3763	99.828	99.7849	99.7849	99.4409	99.5269	99.5699	96.5161	99.5699	99.1398	99.1828	99.1828	99.1828	99.1398	99.1828	96.5161	97.4194	97.4194	97.3763	97.1183	97.1183	97.0753	99.1828	96.5161	96.5161	97.2043	97.3333	88.2151	96.5161	96.5161	96.5161	96.5161	97.2473	97.0323	96.8602
102	RVA/Human-wt/ZAF/MRC-DPRU2218/2003/G1P[8]	97.7634	97.8065	97.7634	97.8065	97.8925	97.8495	97.8495	97.8065	97.8065	97.7634	97.5484	97.0753	97.1183	97.1183	97.7634	97.7204	97.7204	97.3763	97.4624	97.5054	97.0753	97.5054	97.3333	97.3763	97.3763	97.3763	97.3333	97.3763	97.0753	97.6774	97.6774	97.6344	97.5484	97.4624	97.4194	97.3763	97.0753	97.0753	97.6344	97.5914	88	97.0753	97.0753	97.0753	97.0753	97.5054	97.2903	97.2043
103	RVA/Human-wt/ZAF/MRC-DPRU539/2003/G1P[8]	99.7849	99.7419	99.7849	99.828	99.5699	99.5269	99.5269	99.4839	99.4839	99.4409	99.1828	96.4731	97.3333	97.3333	99.7849	99.7849	99.7849	99.3978	99.4839	99.5269	96.4731	99.5269	99.0968	99.1398	99.1398	99.1398	99.0968	99.1398	96.4731	97.3763	97.3763	97.3333	97.0753	97.0753	97.0323	99.1398	96.4731	96.4731	97.1613	97.2903	88.172	96.4731	96.4731	96.4731	96.4731	97.2043	96.9892	96.8172
104	RVA/Human-wt/ZAF/MRC-DPRU648/2003/G1P[8]	99.6129	99.5699	99.6129	99.6559	99.3978	99.3548	99.3548	99.3118	99.3118	99.2688	99.0968	96.4301	97.1613	97.1613	99.6129	99.5699	99.5699	99.2258	99.3118	99.3548	96.4301	99.3548	98.9247	98.9677	98.9677	98.9677	98.9247	98.9677	96.4301	97.2043	97.2043	97.1613	96.9032	96.9032	96.8602	98.9677	96.4301	96.4301	96.9892	97.1183	88.172	96.4301	96.4301	96.4301	96.4301	97.0323	96.8172	96.6452
105	RVA/Human-wt/ZAF/MRC-DPRU426/2004/G1P[8]	99.3978	99.4409	99.3978	99.4409	99.6989	99.6559	99.6559	99.7849	99.6129	99.5699	99.3118	96.4301	97.2903	97.2903	99.3978	99.3548	99.3548	99.0108	99.0968	99.1398	96.4301	99.1398	99.6559	99.6989	99.6989	99.6989	99.5699	99.6129	96.4301	97.3333	97.3333	97.2903	97.0323	97.0323	96.9892	99.6989	96.4301	96.4301	97.1183	97.2473	88.129	96.4301	96.4301	96.4301	96.4301	97.1613	96.9462	96.7742
106	RVA/Human-wt/ZAF/MRC-DPRU1224/2004/G1P[8]	99.3978	99.4409	99.3978	99.4409	99.6989	99.6559	99.6559	99.7849	99.6129	99.5699	99.3118	96.4301	97.2903	97.2903	99.3978	99.3548	99.3548	99.0108	99.0968	99.1398	96.4301	99.1398	99.6559	99.6989	99.6989	99.6989	99.5699	99.6129	96.4301	97.3333	97.3333	97.2903	97.0323	97.0323	96.9892	99.6989	96.4301	96.4301	97.1183	97.2473	88.129	96.4301	96.4301	96.4301	96.4301	97.1613	96.9462	96.7742
107	RVA/Human-wt/ZAF/MRC-DPRU1285/2004/G1P[8]	99.3978	99.4409	99.3978	99.4409	99.6989	99.6559	99.6559	99.7849	99.6129	99.5699	99.3118	96.4301	97.2903	97.2903	99.3978	99.3548	99.3548	99.0108	99.0968	99.1398	96.4301	99.1398	99.6559	99.6989	99.6989	99.6989	99.5699	99.6129	96.4301	97.3333	97.3333	97.2903	97.0323	97.0323	96.9892	99.6989	96.4301	96.4301	97.1183	97.2473	88.129	96.4301	96.4301	96.4301	96.4301	97.1613	96.9462	96.7742
108	RVA/Human-wt/ZAF/MRC-DPRU1275/2004/G1P[8]	99.3978	99.4409	99.3978	99.4409	99.6989	99.6559	99.6559	99.7849	99.6129	99.5699	99.3118	96.4301	97.2903	97.2903	99.3978	99.3548	99.3548	99.0108	99.0968	99.1398	96.4301	99.1398	99.6559	99.6989	99.6989	99.6989	99.5699	99.6129	96.4301	97.3333	97.3333	97.2903	97.0323	97.0323	96.9892	99.6989	96.4301	96.4301	97.1183	97.2473	88.129	96.4301	96.4301	96.4301	96.4301	97.1613	96.9462	96.7742
109	RVA/Human-wt/ZAF/MRC-DPRU1264/2004/G1P[8]	99.3978	99.4409	99.3978	99.4409	99.6989	99.6559	99.6559	99.7849	99.6129	99.5699	99.3118	96.4301	97.2903	97.2903	99.3978	99.3548	99.3548	99.0108	99.0968	99.1398	96.4301	99.1398	99.6559	99.6989	99.6989	99.6989	99.5699	99.6129	96.4301	97.3333	97.3333	97.2903	97.0323	97.0323	96.9892	99.6989	96.4301	96.4301	97.1183	97.2473	88.129	96.4301	96.4301	96.4301	96.4301	97.1613	96.9462	96.7742
110	RVA/Human-wt/ZAF/MRC-DPRU1299/2004/G1P[8]	99.3978	99.4409	99.3978	99.4409	99.6989	99.6559	99.6559	99.7849	99.6129	99.5699	99.3118	96.4301	97.2903	97.2903	99.3978	99.3548	99.3548	99.0108	99.0968	99.1398	96.4301	99.1398	99.6559	99.6989	99.6989	99.6989	99.5699	99.6129	96.4301	97.3333	97.3333	97.2903	97.0323	97.0323	96.9892	99.6989	96.4301	96.4301	97.1183	97.2473	88.129	96.4301	96.4301	96.4301	96.4301	97.1613	96.9462	96.7742
111	RVA/Human-wt/ZAF/MRC-DPRU1280-04/2004/G1P[8]	99.3548	99.3978	99.3548	99.3978	99.6559	99.6129	99.6129	99.7419	99.5699	99.5269	99.2688	96.3871	97.2473	97.2473	99.3548	99.3118	99.3118	98.9677	99.0538	99.0968	96.3871	99.0968	99.6129	99.6559	99.6559	99.6559	99.5269	99.5699	96.3871	97.2903	97.2903	97.2473	96.9892	96.9892	96.9462	99.6559	96.3871	96.3871	97.0753	97.2043	88.086	96.3871	96.3871	96.3871	96.3871	97.1183	96.9032	96.7312
112	RVA/Human-wt/ZAF/MRC-DPRU1277/2004/G1P[8]	99.3978	99.4409	99.3978	99.4409	99.6989	99.6559	99.6559	99.7849	99.6129	99.5699	99.3118	96.4301	97.2903	97.2903	99.3978	99.3548	99.3548	99.0108	99.0968	99.1398	96.4301	99.1398	99.5699	99.6129	99.6129	99.6129	99.5699	99.6129	96.4301	97.3333	97.3333	97.2903	97.0323	97.0323	96.9892	99.6129	96.4301	96.4301	97.1183	97.2473	88.129	96.4301	96.4301	96.4301	96.4301	97.1613	96.9462	96.7742
113	RVA/Human-wt/ZAF/MRC-DPRU1283/2004/G1P[8]	99.3978	99.4409	99.3978	99.4409	99.6989	99.6559	99.6559	99.7849	99.6129	99.5699	99.3118	96.4301	97.2903	97.2903	99.3978	99.3548	99.3548	99.0108	99.0968	99.1398	96.4301	99.1398	99.5699	99.6129	99.6129	99.6129	99.5699	99.6129	96.4301	97.3333	97.3333	97.2903	97.0753	97.0753	97.0323	99.6129	96.4301	96.4301	97.1183	97.2473	88.129	96.4301	96.4301	96.4301	96.4301	97.1613	96.9462	96.7742
114	RVA/Human-wt/ZAF/MRC-DPRU822/2005/G1P[8]	97.3763	97.4194	97.3763	97.4194	97.5914	97.5484	97.5484	97.5054	97.5054	97.4624	97.2043	98.2366	97.0753	97.0753	97.3763	97.3333	97.3333	96.9892	97.0753	97.1183	98.2366	97.1183	97.0323	97.0753	97.0753	97.0753	97.0323	97.0753	98.2366	99.2688	99.2688	99.2258	98.4516	98.5376	98.4946	97.0753	98.2366	98.2366	99.6559	99.0968	88.086	98.2366	98.2366	98.2366	98.2366	98.9247	98.7957	98.7097
115	RVA/Human-wt/ZAF/MRC-DPRU2132/2005/G1P[8]	88.3871	88.3441	88.3871	88.3441	88.4301	88.3871	88.3871	88.3441	88.3441	88.4731	88.2151	88.4301	88.9032	88.9032	88.3871	88.2581	88.2581	88.086	88.086	88.129	88.4301	88.043	88.129	88.086	88.086	88.086	88.129	88.086	88.4301	88.3011	88.3011	88.3441	88.2151	88.129	88.172	88.086	88.4301	88.4301	88.129	88.4301	97.5484	88.4301	88.4301	88.4301	88.4301	88.5591	88.2581	88.172
116	RVA/Human-wt/ZAF/MRC-DPRU2114/2005/G1P[8]	88.4731	88.4301	88.4731	88.4301	88.5161	88.4731	88.4731	88.4301	88.4301	88.5591	88.3011	88.4731	89.0753	89.0753	88.4731	88.3441	88.3441	88.172	88.172	88.2151	88.4731	88.129	88.2151	88.172	88.172	88.172	88.2151	88.172	88.4731	88.4301	88.4301	88.4731	88.2581	88.172	88.2151	88.172	88.4731	88.4731	88.2581	88.5591	97.3763	88.4731	88.4731	88.4731	88.4731	88.6882	88.3871	88.3011
117	RVA/Human-wt/ZAF/MRC-DPRU799/2006/G1P[8]	97.0753	97.1183	97.0753	97.1183	97.2903	97.2473	97.2473	97.2043	97.2043	97.1613	96.9032	97.8495	96.8602	96.8602	97.0753	97.0323	97.0323	96.6882	96.7742	96.8172	97.8495	96.8172	96.7312	96.7742	96.7742	96.7742	96.7312	96.7742	97.8495	98.9677	98.9677	99.0108	98.2366	98.3226	98.2796	96.7742	97.8495	97.8495	98.7527	99.3978	88.172	97.8495	97.8495	97.8495	97.8495	99.2258	99.0968	99.6989
118	RVA/Human-wt/ZAF/MRC-DPRU757/2006/G1P[8]	97.0753	97.1183	97.0753	97.1183	97.2903	97.2473	97.2473	97.2043	97.2043	97.1613	96.9032	97.8495	96.8602	96.8602	97.0753	97.0323	97.0323	96.6882	96.7742	96.8172	97.8495	96.8172	96.7312	96.7742	96.7742	96.7742	96.7312	96.7742	97.8495	98.9677	98.9677	99.0108	98.2366	98.3226	98.2796	96.7742	97.8495	97.8495	98.7527	99.3978	88.172	97.8495	97.8495	97.8495	97.8495	99.2258	99.0968	99.6989
119	RVA/Human-wt/ZAF/MRC-DPRU832/2006/G1P[8]	97.0753	97.1183	97.0753	97.1183	97.2903	97.2473	97.2473	97.2043	97.2043	97.1613	96.9032	97.8495	96.8602	96.8602	97.0753	97.0323	97.0323	96.6882	96.7742	96.8172	97.8495	96.8172	96.7312	96.7742	96.7742	96.7742	96.7312	96.7742	97.8495	98.9677	98.9677	99.0108	98.2366	98.3226	98.2796	96.7742	97.8495	97.8495	98.7527	99.3978	88.172	97.8495	97.8495	97.8495	97.8495	99.2258	99.0968	99.6989
120	RVA/Human-wt/ZAF/MRC-DPRU789/2006/G1P[8]	97.0323	97.0753	97.0323	97.0753	97.2473	97.2043	97.2043	97.1613	97.1613	97.1183	96.8602	97.8065	96.9032	96.9032	97.0323	96.9892	96.9892	96.6452	96.7312	96.7742	97.8065	96.7742	96.6882	96.7312	96.7312	96.7312	96.6882	96.7312	97.8065	98.9247	98.9247	98.9677	98.1935	98.2796	98.2366	96.7312	97.8065	97.8065	98.7097	99.3548	88.129	97.8065	97.8065	97.8065	97.8065	99.1828	99.0538	99.6559
121	RVA/Human-wt/ZAF/MRC-DPRU803/2006/G1P[8]	97.0323	97.0753	97.0323	97.0753	97.2473	97.2043	97.2043	97.1613	97.1613	97.1183	96.8602	97.8065	96.8172	96.8172	97.0323	96.9892	96.9892	96.6452	96.7312	96.7742	97.8065	96.7742	96.6882	96.7312	96.7312	96.7312	96.6882	96.7312	97.8065	98.9247	98.9247	98.9677	98.1935	98.2796	98.2366	96.7312	97.8065	97.8065	98.7097	99.3548	88.129	97.8065	97.8065	97.8065	97.8065	99.1828	99.0538	99.6559
122	RVA/Human-wt/ZAF/MRC-DPRU840/2006/G1P[8]	97.0753	97.1183	97.0753	97.1183	97.2903	97.2473	97.2473	97.2043	97.2043	97.1613	96.9032	97.7634	96.8602	96.8602	97.0753	97.0323	97.0323	96.6882	96.7742	96.8172	97.7634	96.8172	96.7312	96.7742	96.7742	96.7742	96.7312	96.7742	97.7634	98.8817	98.8817	98.9247	98.1505	98.2366	98.1935	96.7742	97.7634	97.7634	98.6667	99.3118	88.2581	97.7634	97.7634	97.7634	97.7634	99.1398	99.0108	99.6129
123	RVA/Human-wt/ZAF/MRC-DPRU748/2006/G1P[8]	96.9892	97.0323	96.9892	97.0323	97.2043	97.1613	97.1613	97.1183	97.1183	97.0753	96.8172	97.7634	96.7742	96.7742	96.9892	96.9462	96.9462	96.6022	96.6882	96.7312	97.7634	96.7312	96.6452	96.6882	96.6882	96.6882	96.6452	96.6882	97.7634	98.8817	98.8817	98.9247	98.1505	98.2366	98.1935	96.6882	97.7634	97.7634	98.6667	99.3118	88.086	97.7634	97.7634	97.7634	97.7634	99.1398	99.0108	99.6129
124	RVA/Human-wt/ZAF/MRC-DPRU839/2006/G1P[8]	96.9892	97.0323	96.9892	97.0323	97.2043	97.1613	97.1613	97.1183	97.1183	97.0753	96.8172	97.7634	96.7742	96.7742	96.9892	96.9462	96.9462	96.6022	96.6882	96.7312	97.7634	96.7312	96.6452	96.6882	96.6882	96.6882	96.6452	96.6882	97.7634	98.8817	98.8817	98.9247	98.1505	98.2366	98.1935	96.6882	97.7634	97.7634	98.6667	99.3118	88.086	97.7634	97.7634	97.7634	97.7634	99.1398	99.0108	99.6129
125	RVA/Human-wt/ZAF/MRC-DPRU901/2006/G1P[8]	96.9892	97.0323	96.9892	97.0323	97.2043	97.1613	97.1613	97.1183	97.1183	97.0753	96.8172	97.7634	96.7742	96.7742	96.9892	96.9462	96.9462	96.6022	96.7742	96.7312	97.7634	96.7312	96.6452	96.6882	96.6882	96.6882	96.6452	96.6882	97.7634	98.8817	98.8817	98.9247	98.1505	98.2366	98.1935	96.6882	97.7634	97.7634	98.6667	99.3118	88.086	97.7634	97.7634	97.7634	97.7634	99.1398	99.0108	99.6129
126	RVA/Human-wt/ZAF/MRC-DPRU1370/2007/G1P[8]	97.2043	97.2473	97.2043	97.2473	97.4194	97.3763	97.3763	97.3333	97.3333	97.2903	97.0323	97.8925	96.9892	96.9892	97.2043	97.1613	97.1613	96.8172	96.9032	96.9462	97.8925	96.9462	96.8602	96.9032	96.9032	96.9032	96.8602	96.9032	97.8925	99.0108	99.0108	99.0538	98.2796	98.3656	98.3226	96.9032	97.8925	97.8925	98.7957	99.6989	88.3011	97.8925	97.8925	97.8925	97.8925	99.6989	99.5699	99.0538
127	RVA/Human-wt/ZAF/MRC-DPRU1350/2007/G1P[8]	97.2043	97.2473	97.2043	97.2473	97.4194	97.3763	97.3763	97.3333	97.3333	97.2903	97.0323	97.8925	96.9892	96.9892	97.2043	97.1613	97.1613	96.8172	96.9032	96.9462	97.8925	96.9462	96.8602	96.9032	96.9032	96.9032	96.8602	96.9032	97.8925	99.0108	99.0108	99.0538	98.2796	98.3656	98.3226	96.9032	97.8925	97.8925	98.7957	99.6989	88.3011	97.8925	97.8925	97.8925	97.8925	99.6989	99.5699	99.0538
128	RVA/Human-wt/ZAF/MRC-DPRU1381/2007/G1P[8]	97.2043	97.2473	97.2903	97.2473	97.4194	97.3763	97.3763	97.3333	97.3333	97.2903	97.0323	97.8065	96.9032	96.9032	97.2043	97.1613	97.1613	96.8172	96.9032	96.9462	97.8065	96.9462	96.8602	96.9032	96.9032	96.9032	96.8602	96.9032	97.8065	98.8387	98.8387	98.8817	98.1935	98.2796	98.2366	96.9032	97.8065	97.8065	98.6237	99.5269	88.2581	97.8065	97.8065	97.8065	97.8065	99.5269	99.3118	98.8817
129	RVA/Human-wt/ZAF/MRC-DPRU1327/2007/G1P[8]	97.0323	97.0753	97.0323	97.0753	97.2473	97.2043	97.2043	97.1613	97.1613	97.1183	96.8602	97.8925	96.9032	96.9032	97.0323	96.9892	96.9892	96.6452	96.7312	96.7742	97.8925	96.7742	96.6882	96.7312	96.7312	96.7312	96.6882	96.7312	97.8925	98.9247	98.9247	98.9677	98.2796	98.3656	98.3226	96.7312	97.8925	97.8925	98.7097	99.3548	88.2151	97.8925	97.8925	97.8925	97.8925	99.1828	99.0538	99.6559
130	RVA/Human-wt/ZAF/MRC-DPRU1840/2007/G1P[8]	88.3871	88.3441	88.3871	88.3441	88.4301	88.3871	88.3871	88.3441	88.3441	88.4731	88.3011	88.3011	88.7312	88.7312	88.3871	88.2581	88.2581	88.086	88.086	88.129	88.3011	88.043	88.129	88.086	88.086	88.086	88.129	88.086	88.3011	88.086	88.086	88.129	88	87.914	87.957	88.086	88.3011	88.3011	88	88.2151	97.0323	88.3011	88.3011	88.3011	88.3011	88.3441	88.043	87.957
131	RVA/Human-wt/ZAF/MRC-DPRU1052/2008/G1P[8]	97.2043	97.2473	97.2043	97.2473	97.4194	97.3763	97.3763	97.3333	97.3333	97.2903	97.0323	97.8925	96.9892	96.9892	97.2043	97.1613	97.1613	96.8172	96.9032	96.9462	97.8925	96.9462	96.8602	96.9032	96.9032	96.9032	96.8602	96.9032	97.8925	99.0108	99.0108	99.0538	98.2796	98.3656	98.3226	96.9032	97.8925	97.8925	98.7957	99.6989	88.3011	97.8925	97.8925	97.8925	97.8925	99.6989	99.5699	99.0538
132	RVA/Human-wt/ZAF/MRC-DPRU2125/2008/G1P[8]	97.2473	97.2903	97.2473	97.2903	97.4624	97.4194	97.4194	97.3763	97.3763	97.3333	97.0753	97.9355	97.0323	97.0323	97.2473	97.2043	97.2043	96.8602	96.9462	96.9892	97.9355	96.9892	96.9032	96.9462	96.9462	96.9462	96.9032	96.9462	97.9355	99.0538	99.0538	99.0968	98.3226	98.4086	98.3656	96.9462	97.9355	97.9355	98.8387	99.7419	88.3441	97.9355	97.9355	97.9355	97.9355	99.7419	99.6129	99.0968
133	RVA/Human-wt/ZAF/MRC-DPRU2429/2008/G1P[8]	97.2043	97.2473	97.2043	97.2473	97.4194	97.3763	97.3763	97.3333	97.3333	97.2903	97.0323	97.8925	96.9892	96.9892	97.2043	97.1613	97.1613	96.8172	96.9032	96.9462	97.8925	96.9462	96.8602	96.9032	96.9032	96.9032	96.8602	96.9032	97.8925	99.0108	99.0108	99.0538	98.2796	98.3656	98.3226	96.9032	97.8925	97.8925	98.7957	99.6989	88.3011	97.8925	97.8925	97.8925	97.8925	99.6989	99.5699	99.0538
134	RVA/Human-wt/ZAF/MRC-DPRU1039/2008/G1P[8]	97.1613	97.2043	97.1613	97.2043	97.3763	97.3333	97.3333	97.2903	97.2903	97.2473	96.9892	97.8495	96.9462	96.9462	97.1613	97.1183	97.1183	96.7742	96.8602	96.9032	97.8495	96.9032	96.8172	96.8602	96.8602	96.8602	96.8172	96.8602	97.8495	98.9677	98.9677	99.0108	98.2366	98.3226	98.2796	96.8602	97.8495	97.8495	98.7527	99.6559	88.2581	97.8495	97.8495	97.8495	97.8495	99.6559	99.5269	99.0108
135	RVA/Human-wt/ZAF/MRC-DPRU1960/2008/G1P[8]	96.9032	96.9462	96.9032	96.9462	97.1183	97.0753	97.0753	97.0323	97.0323	96.9892	96.7312	97.6774	96.6882	96.6882	96.9032	96.8602	96.8602	96.5161	96.6022	96.6452	97.6774	96.6452	96.5591	96.6022	96.6022	96.6022	96.5591	96.6022	97.6774	98.7957	98.7957	98.8387	98.0645	98.1505	98.1075	96.6022	97.6774	97.6774	98.5806	99.2258	88.043	97.6774	97.6774	97.6774	97.6774	99.0538	98.9247	99.5269
136	RVA/Human-wt/ZAF/MRC-DPRU1217/2009/G1P[8]	97.2903	97.2473	97.2043	97.2473	97.4194	97.3763	97.3763	97.3333	97.3333	97.2903	97.0323	98.1505	96.9892	96.9892	97.2043	97.2473	97.1613	96.8172	96.9032	96.9462	98.1505	96.9462	96.8602	96.9032	96.9032	96.9032	96.8602	96.9032	98.1505	98.9247	98.9247	98.9677	98.3656	98.4516	98.4086	96.9032	98.1505	98.1505	98.7957	98.9247	88.2151	98.1505	98.1505	98.1505	98.1505	98.7527	98.6237	98.6237
137	RVA/Human-wt/ZAF/MRC-DPRU2330/2009/G1P[8]	96.8602	96.9032	96.8602	96.9032	97.0753	97.0323	97.0323	96.9892	96.9892	96.9462	96.6882	97.5484	96.5591	96.5591	96.8602	96.8172	96.8172	96.4731	96.5591	96.6022	97.5484	96.6022	96.5161	96.5591	96.5591	96.5591	96.5161	96.5591	97.5484	98.5806	98.5806	98.6237	97.9355	98.0215	97.9785	96.5591	97.5484	97.5484	98.3656	99.2688	88.172	97.5484	97.5484	97.5484	97.5484	99.2688	99.1398	98.6237
138	RVA/Human-wt/ZAF/MRC-DPRU2325/2009/G1P[8]	96.9462	96.9892	96.9462	96.9892	97.1613	97.1183	97.1183	97.0753	97.0753	97.0323	96.7742	97.6344	96.6452	96.6452	96.9462	96.9032	96.9032	96.5591	96.6452	96.6882	97.6344	96.6882	96.6022	96.6452	96.6452	96.6452	96.6022	96.6452	97.6344	98.6667	98.6667	98.7097	98.0215	98.1075	98.0645	96.6452	97.6344	97.6344	98.4516	99.3548	88.2151	97.6344	97.6344	97.6344	97.6344	99.3548	99.2258	98.7097
139	RVA/Human-wt/ZAF/MRC-DPRU2306/2009/G1P[8]	96.9462	96.9892	96.9462	96.9892	97.1613	97.1183	97.1183	97.0753	97.0753	97.0323	96.7742	97.6344	96.6452	96.6452	96.9462	96.9032	96.9032	96.5591	96.6452	96.6882	97.6344	96.6882	96.6022	96.6452	96.6452	96.6452	96.6022	96.6452	97.6344	98.6667	98.6667	98.7097	98.0215	98.1075	98.0645	96.6452	97.6344	97.6344	98.4516	99.3548	88.2151	97.6344	97.6344	97.6344	97.6344	99.3548	99.2258	98.7097
140	RVA/Human-wt/ZAF/MRC-DPRU1389/2009/G1P[8]	97.1613	97.2043	97.2473	97.2043	97.3763	97.3333	97.3333	97.2903	97.2903	97.2473	97.0753	97.4194	96.6022	96.6022	97.1613	97.1183	97.1183	96.7742	96.8602	96.9032	97.4194	96.9032	96.8172	96.8602	96.8602	96.8602	96.8172	96.8602	97.4194	98.4516	98.4516	98.4086	98.1505	98.2366	98.1935	96.8602	97.4194	97.4194	98.2366	98.3656	88.086	97.4194	97.4194	97.4194	97.4194	98.3656	98.1505	98.0645
141	RVA/Human-wt/ZAF/MRC-DPRU1270/2009/G1P[8]	97.2043	97.2473	97.2903	97.2473	97.4194	97.3763	97.3763	97.3333	97.3333	97.2903	97.1183	97.4624	96.6452	96.6452	97.2043	97.1613	97.1613	96.8172	96.9032	96.9462	97.4624	96.9462	96.8602	96.9032	96.9032	96.9032	96.8602	96.9032	97.4624	98.4946	98.4946	98.4516	98.1935	98.2796	98.2366	96.9032	97.4624	97.4624	98.2796	98.4086	88.129	97.4624	97.4624	97.4624	97.4624	98.4086	98.1935	98.0215
142	RVA/Human-wt/ZAF/MRC-DPRU2294/2009/G1P[8]	97.1183	97.1613	97.2043	97.1613	97.3333	97.2903	97.2903	97.2473	97.2473	97.2043	97.0323	97.3763	96.5591	96.5591	97.1183	97.0753	97.0753	96.7312	96.8172	96.8602	97.3763	96.8602	96.7742	96.8172	96.8172	96.8172	96.7742	96.8172	97.3763	98.4086	98.4086	98.3656	98.1075	98.1935	98.1505	96.8172	97.3763	97.3763	98.1935	98.3226	88.129	97.3763	97.3763	97.3763	97.3763	98.3226	98.1075	98.0215
143	RVA/Human-wt/ZAF/MRC-DPRU1269/2009/G1P[8]	97.1183	97.1613	97.2043	97.1613	97.3333	97.2903	97.2903	97.2473	97.2473	97.2043	97.0323	97.3763	96.5591	96.5591	97.1183	97.0753	97.0753	96.7312	96.8172	96.8602	97.3763	96.8602	96.7742	96.8172	96.8172	96.8172	96.7742	96.8172	97.3763	98.4086	98.4086	98.3656	98.1075	98.1935	98.1505	96.8172	97.3763	97.3763	98.1935	98.3226	88.043	97.3763	97.3763	97.3763	97.3763	98.3226	98.1075	98.0215
144	RVA/Human-wt/ZAF/MRC-DPRU2801/2009/G1P[8]	97.1183	97.1613	97.2043	97.1613	97.3333	97.2903	97.2903	97.2473	97.2473	97.2473	97.0323	97.3763	96.5591	96.5591	97.1183	97.0753	97.0753	96.7312	96.8172	96.8602	97.3763	96.8602	96.7742	96.8172	96.8172	96.8172	96.7742	96.8172	97.3763	98.4086	98.4086	98.3656	98.1075	98.1935	98.1505	96.8172	97.3763	97.3763	98.1935	98.3226	88.086	97.3763	97.3763	97.3763	97.3763	98.3226	98.1075	98.0215
145	RVA/Human-wt/ZAF/MRC-DPRU150/2009/G1P[8]	97.1183	97.1613	97.2043	97.1613	97.3333	97.2903	97.2903	97.2473	97.2473	97.2473	97.0323	97.3763	96.5591	96.5591	97.1183	97.0753	97.0753	96.7312	96.8172	96.8602	97.3763	96.8602	96.7742	96.8172	96.8172	96.8172	96.7742	96.8172	97.3763	98.4086	98.4086	98.3656	98.1075	98.1935	98.1505	96.8172	97.3763	97.3763	98.1935	98.3226	88.086	97.3763	97.3763	97.3763	97.3763	98.3226	98.1075	98.0215
146	RVA/Human-wt/ZAF/MRC-DPRU155/2009/G1P[8]	97.0323	97.0753	97.1183	97.0753	97.2473	97.2043	97.2043	97.1613	97.1613	97.1183	96.9462	97.3763	96.4731	96.4731	97.0323	96.9892	96.9892	96.6452	96.7312	96.7742	97.3763	96.7742	96.6882	96.7312	96.7312	96.7312	96.6882	96.7312	97.3763	98.4086	98.4086	98.3656	98.0215	98.1075	98.0645	96.7312	97.3763	97.3763	98.1935	98.3226	88.043	97.3763	97.3763	97.3763	97.3763	98.3226	98.1075	98.0215
147	RVA/Human-wt/ZAF/MRC-DPRU135/2009/G1P[8]	97.0323	97.0753	97.1183	97.0753	97.2473	97.2043	97.2043	97.1613	97.1613	97.1183	96.8602	96.9892	96.6022	96.6022	97.0323	96.9892	96.9892	96.6452	96.7312	96.7742	96.9892	96.7742	96.6882	96.7312	96.7312	96.7312	96.6882	96.7312	96.9892	97.9355	97.9355	97.8925	97.6344	97.7204	97.6774	96.7312	96.9892	96.9892	97.8065	98.0215	88.086	96.9892	96.9892	96.9892	96.9892	97.8495	97.7204	97.5484
148	RVA/Human-wt/ZAF/MRC-DPRU1923/2009/G1P[8]	96.9892	97.0323	97.0753	97.0323	97.2043	97.1613	97.1613	97.1183	97.1183	97.0753	96.9032	97.0753	96.6022	96.6022	96.9892	96.9462	96.9462	96.6882	96.6882	96.7312	97.0753	96.7312	96.6452	96.6882	96.6882	96.6882	96.6452	96.6882	97.0753	98.0215	98.0215	97.9785	97.7204	97.8065	97.7634	96.6882	97.0753	97.0753	97.8065	98.0215	88	97.0753	97.0753	97.0753	97.0753	97.8495	97.7204	97.6344
149	RVA/Human-wt/RWA/UFS-NGS-MRC-DPRU2021/2010/G1P[8]	96.6452	96.6882	96.6452	96.6882	96.8602	96.8172	96.8172	96.7742	96.7742	96.7312	96.4731	97.4194	96.3441	96.3441	96.6452	96.6882	96.6022	96.2581	96.3441	96.3871	97.4194	96.3871	96.3011	96.3441	96.3441	96.3441	96.3011	96.3441	97.4194	98.4516	98.4516	98.4946	97.8065	97.8925	97.8495	96.3441	97.4194	97.4194	98.2366	98.8817	87.914	97.4194	97.4194	97.4194	97.4194	98.7097	98.5806	99.1828
150	RVA/Human-wt/ZAF/UFS-NGS-MRC-DPRU2250/2013/G1P[8]	91.0968	91.0538	91.0108	91.0538	90.9677	90.9247	90.9247	90.8817	90.8817	90.9247	90.7527	89.7204	91.0108	91.0108	91.0968	91.0538	90.9677	90.7097	90.7097	90.8387	89.7204	90.8387	90.5806	90.5376	90.5376	90.5376	90.6667	90.6237	89.7204	90.4516	90.4516	90.4086	90.0645	90.0645	90.1075	90.5376	89.7204	89.7204	90.1935	90.7097	89.2043	89.7204	89.7204	89.7204	89.7204	90.6667	90.4516	90.3656
151	RVA/Human-wt/ZAF/UFS-NGS-MRC-DPRU56/2014/G1P[8]	96.5591	96.6022	96.5591	96.6022	96.6882	96.6452	96.6452	96.6022	96.6022	96.8172	96.3011	95.957	96.3441	96.3441	96.5591	96.5161	96.5161	96.6882	96.7742	96.8172	95.957	96.8172	96.6452	96.6882	96.6882	96.6882	96.7312	96.7742	95.957	96.8172	96.8172	96.7742	96.9462	96.9462	96.9032	96.6882	95.957	95.957	97.2043	96.7312	88.172	95.957	95.957	95.957	95.957	96.5591	96.9462	96.8602
152	RVA/Human-wt/ZAF/UFS-NGS-MRC-DPRU65/2014/G1P[8]	96.6022	96.6452	96.6022	96.6452	96.7312	96.6882	96.6882	96.6452	96.6452	96.7742	96.3441	96	96.3871	96.3871	96.6022	96.5591	96.5591	96.7312	96.8172	96.8602	96	96.8602	96.6882	96.7312	96.7312	96.7312	96.7742	96.8172	96	96.8602	96.8602	96.8172	96.9892	96.9892	96.9462	96.7312	96	96	97.2473	96.7742	88.2151	96	96	96	96	96.6022	96.9892	96.9032
153	RVA/Human-wt/ZAF/UFS-NGS-MRC-DPRU74/2014/G1P[8]	96.5161	96.5591	96.5161	96.5591	96.6452	96.6022	96.6022	96.5591	96.5591	96.6882	96.2581	95.914	96.3011	96.3011	96.5161	96.4731	96.4731	96.6452	96.7312	96.7742	95.914	96.7742	96.6022	96.6452	96.6452	96.6452	96.6882	96.7312	95.914	96.7742	96.7742	96.7312	96.9032	96.9032	96.8602	96.6452	95.914	95.914	97.1613	96.6882	88.129	95.914	95.914	95.914	95.914	96.5161	96.9032	96.8172
154	RVA/Human-wt/ZAF/UFS-NGS-MRC-DPRU143/2014/G1P[8]	96.5161	96.5591	96.5161	96.5591	96.6452	96.6022	96.6022	96.5591	96.5591	96.6882	96.2581	96	96.3871	96.3871	96.5161	96.4731	96.4731	96.6452	96.7312	96.7742	96	96.7742	96.6022	96.6452	96.6452	96.6452	96.6882	96.7312	96	96.8602	96.8602	96.8172	96.9892	96.9892	96.9462	96.6452	96	96	97.2473	96.7742	88.129	96	96	96	96	96.6022	96.9892	96.9892
155	RVA/Human-wt/ZAF/UFS-NGS-MRC-DPRU150/2014/G1P[8]	96.8602	96.9032	96.8602	96.9032	96.9892	96.9462	96.9462	96.9032	96.9032	97.0323	96.6022	96.2581	96.6452	96.6452	96.8602	96.8172	96.8172	96.4731	96.5591	96.6022	96.2581	96.6022	96.4301	96.4731	96.4731	96.4731	96.5161	96.5591	96.2581	97.1183	97.1183	97.0753	96.7312	96.7312	96.6882	96.4731	96.2581	96.2581	96.9892	97.0323	87.957	96.2581	96.2581	96.2581	96.2581	96.8602	96.7312	96.6452
156	RVA/Human-wt/ZAF/UFS-NGS-MRC-DPRU4347/2015/G1P[8]	96.6882	96.7312	96.6882	96.7312	96.8172	96.7742	96.7742	96.7312	96.7312	96.8602	96.4301	96.172	96.5591	96.5591	96.6882	96.6452	96.6452	96.3011	96.3871	96.4301	96.172	96.4301	96.2581	96.3011	96.3011	96.3011	96.3441	96.3871	96.172	97.0323	97.0323	96.9892	96.6452	96.6452	96.6022	96.3011	96.172	96.172	96.9032	96.9462	87.7849	96.172	96.172	96.172	96.172	96.7742	96.6452	96.5591
157	RVA/Human-wt/ZAF/UFS-NGS-MRC-DPRU4352/2015/G1P[8]	96.6882	96.7312	96.6882	96.7312	96.8172	96.7742	96.7742	96.7312	96.7312	96.8602	96.4301	96.172	96.5591	96.5591	96.6882	96.6452	96.6452	96.3011	96.3871	96.4301	96.172	96.4301	96.2581	96.3011	96.3011	96.3011	96.3441	96.3871	96.172	97.0323	97.0323	96.9892	96.6452	96.6452	96.6022	96.3011	96.172	96.172	96.9032	96.9462	87.7849	96.172	96.172	96.172	96.172	96.7742	96.6452	96.5591
158	RVA/Human-wt/ZAF/UFS-NGS-MRC-DPRU4357/2015/G1P[8]	96.6022	96.6452	96.6022	96.6452	96.7312	96.6882	96.6882	96.6452	96.6452	96.7742	96.3441	96.086	96.5161	96.5161	96.6022	96.5591	96.5591	96.2151	96.3011	96.3441	96.086	96.3441	96.172	96.2151	96.2151	96.2151	96.2581	96.3011	96.086	96.9462	96.9462	96.9032	96.5591	96.5591	96.5161	96.2151	96.086	96.086	96.8172	96.8602	87.7849	96.086	96.086	96.086	96.086	96.6882	96.5591	96.4731
159	RVA/Human-wt/ZAF/UFS-NGS-MRC-DPRU15948/2017/G1P[8]	96.6452	96.6022	96.5591	96.6022	96.7742	96.7312	96.7312	96.6882	96.6882	96.6452	96.4731	98.5376	96.2581	96.2581	96.5591	96.5161	96.5161	96.6882	96.7742	96.8172	98.5376	96.8172	96.7312	96.7742	96.7742	96.7742	96.7312	96.7742	98.5376	98.1075	98.1075	98.0645	98.1505	98.2366	98.1935	96.7742	98.5376	98.5376	98.5806	98.0215	88.3871	98.5376	98.5376	98.5376	98.5376	97.8495	98.2366	98.1505
160	RVA/Human-wt/ZAF/MRC-DPRU2061/2010/G1P[8]	96.6452	96.6882	96.6452	96.6882	96.8602	96.8172	96.8172	96.7742	96.7742	96.7312	96.4731	97.5054	96.3441	96.3441	96.6452	96.6882	96.6022	96.2581	96.3441	96.3871	97.5054	96.3871	96.3011	96.3441	96.3441	96.3441	96.3011	96.3441	97.5054	98.4516	98.4516	98.4946	97.8065	97.8925	97.8495	96.3441	97.5054	97.5054	98.2366	98.8817	88	97.5054	97.5054	97.5054	97.5054	98.7097	98.5806	99.1828
161	RVA/Human-wt/ZAF/MRC-DPRU2035/2010/G1P[8]	96.6452	96.6882	96.6452	96.6882	96.8602	96.8172	96.8172	96.7742	96.7742	96.7312	96.4731	97.5054	96.3441	96.3441	96.6452	96.6882	96.6022	96.2581	96.3441	96.3871	97.5054	96.3871	96.3011	96.3441	96.3441	96.3441	96.3011	96.3441	97.5054	98.4516	98.4516	98.4946	97.8065	97.8925	97.8495	96.3441	97.5054	97.5054	98.2366	98.8817	88	97.5054	97.5054	97.5054	97.5054	98.7097	98.5806	99.1828
162	RVA/Human-wt/ZAF/MRC-DPRU2030/2010/G1P[8]	96.6022	96.6452	96.6022	96.6452	96.8172	96.7742	96.7742	96.7312	96.7312	96.6882	96.4301	97.4624	96.3011	96.3011	96.6022	96.6452	96.5591	96.2151	96.3011	96.3441	97.4624	96.3441	96.2581	96.3011	96.3011	96.3011	96.2581	96.3011	97.4624	98.4086	98.4086	98.4516	97.7634	97.8495	97.8065	96.3011	97.4624	97.4624	98.1935	98.8387	87.957	97.4624	97.4624	97.4624	97.4624	98.6667	98.5376	99.1398
163	RVA/Human-wt/ZAF/MRC-DPRU1544/2010/G1P[8]	96.6022	96.6452	96.6022	96.6452	96.8172	96.7742	96.7742	96.7312	96.7312	96.6882	96.4301	97.4624	96.3011	96.3011	96.6022	96.6452	96.5591	96.2151	96.3011	96.3441	97.4624	96.3441	96.2581	96.3011	96.3011	96.3011	96.2581	96.3011	97.4624	98.4086	98.4086	98.4516	97.7634	97.8495	97.8065	96.3011	97.4624	97.4624	98.1935	98.8387	87.957	97.4624	97.4624	97.4624	97.4624	98.6667	98.5376	99.1398
164	RVA/Human-wt/ZAF/MRC-DPRU2052/2010/G1P[8]	96.6022	96.6452	96.6022	96.6452	96.8172	96.7742	96.7742	96.7312	96.7312	96.6882	96.4301	97.4624	96.3011	96.3011	96.6022	96.6452	96.5591	96.2151	96.3011	96.3441	97.4624	96.3441	96.2581	96.3011	96.3011	96.3011	96.2581	96.3011	97.4624	98.4086	98.4086	98.4516	97.7634	97.8495	97.8065	96.3011	97.4624	97.4624	98.1935	98.8387	88.043	97.4624	97.4624	97.4624	97.4624	98.6667	98.5376	99.1398
165	RVA/Human-wt/ZAF/MRC-DPRU1492/2010/G1P[8]	96.6022	96.6452	96.6022	96.6452	96.8172	96.7742	96.7742	96.7312	96.7312	96.6882	96.4301	97.4624	96.3011	96.3011	96.6022	96.6452	96.5591	96.2151	96.3011	96.3441	97.4624	96.3441	96.2581	96.3011	96.3011	96.3011	96.2581	96.3011	97.4624	98.4086	98.4086	98.4516	97.7634	97.8495	97.8065	96.3011	97.4624	97.4624	98.1935	98.8387	87.957	97.4624	97.4624	97.4624	97.4624	98.6667	98.5376	99.1398
166	RVA/Human-wt/ZAF/MRC-DPRU1506/2010/G1P[8]	96.6022	96.6452	96.6022	96.6452	96.8172	96.7742	96.7742	96.7312	96.7312	96.6882	96.4301	97.4624	96.3011	96.3011	96.6022	96.6452	96.5591	96.2151	96.3011	96.3441	97.4624	96.3441	96.2581	96.3011	96.3011	96.3011	96.2581	96.3011	97.4624	98.4086	98.4086	98.4516	97.7634	97.8495	97.8065	96.3011	97.4624	97.4624	98.1935	98.8387	87.957	97.4624	97.4624	97.4624	97.4624	98.6667	98.5376	99.1398
167	RVA/Human-wt/ZAF/MRC-DPRU83/2011/G1P[8]	96.9032	96.8602	96.8172	96.8602	97.0323	96.9892	96.9892	96.9462	96.9462	96.9032	96.7312	98.8817	96.4301	96.4301	96.8172	96.7742	96.7742	96.4301	96.5161	96.5591	98.8817	96.5591	96.4731	96.5161	96.5161	96.5161	96.4731	96.5161	98.8817	98.4516	98.4516	98.4086	97.9785	98.0645	98.0215	96.5161	98.8817	98.8817	98.4086	98.3656	87.957	98.8817	98.8817	98.8817	98.8817	98.1935	98.0645	97.9785
168	RVA/Human-wt/ZAF/MRC-DPRU6954/2011/G1P[8]	97.0753	97.0323	97.0753	97.0323	97.2043	97.1613	97.1613	97.1183	97.1183	97.0753	96.8602	97.9355	96.5161	96.5161	96.9892	96.9462	96.9462	96.6022	96.6882	96.7312	97.9355	96.7312	96.6452	96.6882	96.6882	96.6882	96.6452	96.6882	97.9355	98.7097	98.7097	98.6667	98.0645	98.1505	98.1075	96.6882	97.9355	97.9355	98.4946	98.5376	88.086	97.9355	97.9355	97.9355	97.9355	98.4516	98.2366	98.1505
169	RVA/Human-wt/ZAF/MRC-DPRU120/2011/G1P[8]	97.0753	97.0323	97.0753	97.0323	97.2043	97.1613	97.1613	97.1183	97.1183	97.0753	96.8602	97.9355	96.5161	96.5161	96.9892	96.9462	96.9462	96.6022	96.6882	96.7312	97.9355	96.7312	96.6452	96.6882	96.6882	96.6882	96.6452	96.6882	97.9355	98.7097	98.7097	98.6667	98.0645	98.1505	98.1075	96.6882	97.9355	97.9355	98.4946	98.5376	88.086	97.9355	97.9355	97.9355	97.9355	98.4516	98.2366	98.1505
170	RVA/Human-wt/ZAF/MRC-DPRU4079/2011/G1P[8]	97.0753	97.0323	97.0753	97.0323	97.2043	97.1613	97.1613	97.1183	97.1183	97.0753	96.8602	97.9355	96.5161	96.5161	96.9892	96.9462	96.9462	96.6022	96.6882	96.7312	97.9355	96.7312	96.6452	96.6882	96.6882	96.6882	96.6452	96.6882	97.9355	98.7097	98.7097	98.6667	98.0645	98.1505	98.1075	96.6882	97.9355	97.9355	98.4946	98.5376	88.086	97.9355	97.9355	97.9355	97.9355	98.4516	98.2366	98.1505
171	RVA/Human-wt/ZAF/MRC-DPRU121/2011/G1P[8]	97.0323	96.9892	97.0323	96.9892	97.1613	97.1183	97.1183	97.0753	97.0753	97.0323	96.8172	97.8925	96.4731	96.4731	96.9462	96.9032	96.9032	96.5591	96.6452	96.6882	97.8925	96.6882	96.6022	96.6452	96.6452	96.6452	96.6022	96.6452	97.8925	98.6667	98.6667	98.6237	98.0215	98.1075	98.0645	96.6452	97.8925	97.8925	98.4516	98.4946	88.043	97.8925	97.8925	97.8925	97.8925	98.4086	98.1935	98.1075
172	RVA/Vaccine/USA/Rotarix-A41CB052A/1988/G1P[8]	91.0929	91.0499	91.0069	91.0499	90.9639	90.9208	90.9208	90.8778	90.8778	90.9208	90.7487	89.8021	91.0069	91.0069	91.0929	91.0499	90.9639	90.7057	90.7057	90.8348	89.8021	90.8348	90.5766	90.5336	90.5336	90.5336	90.6627	90.6196	89.8021	90.4475	90.4475	90.4045	90.0602	90.0602	90.1033	90.5336	89.8021	89.8021	90.1893	90.7057	89.2857	89.8021	89.8021	89.8021	89.8021	90.6627	90.4475	90.3614
[truncated: 124 more columns]

## Sheet: VP4-AA
	VP4 amino acid identities among strains calculated by distance matrices using p-distance algorithms in MEGA 6 (Tamura et al., 2013 ; www.megasoftware.net)
		1	2	3	4	5	6	7	8	9	10	11	12	13	14	15	16	17	18	19	20	21	22	23	24	25	26	27	28	29	30	31	32	33	34	35	36	37	38	39	40	41	42	43	44	45	46	47	48
1	RVA/Human-wt/ZAF/UFS-NGS-MRC-DPRU3883/2002/G1P[8]
2	RVA/Human-wt/ZAF/UFS-NGS-MRC-DPRU3956/2002/G1P[8]	99.871
3	RVA/Human-wt/ZAF/UFS-NGS-MRC-DPRU3892/2002/G1P[8]	100	99.871
4	RVA/Human-wt/ZAF/UFS-NGS-MRC-DPRU4049/2002/G1P[8]	99.871	99.7419	99.871
5	RVA/Human-wt/ZAF/UFS-NGS-MRC-DPRU3951/2002/G1P[8]	99.871	99.7419	99.871	99.7419
6	RVA/Human-wt/ZAF/UFS-NGS-MRC-DPRU4018/2002/G1P[8]	99.7419	99.6129	99.7419	99.6129	99.871
7	RVA/Human-wt/ZAF/UFS-NGS-MRC-DPRU4019/2002/G1P[8]	99.871	99.7419	99.871	99.7419	100	99.871
8	RVA/Human-wt/ZAF/UFS-NGS-MRC-DPRU4055/2002/G1P[8]	99.871	99.7419	99.871	99.7419	100	99.871	100
9	RVA/Human-wt/ZAF/UFS-NGS-MRC-DPRU4271/2002/G1P[8]	99.7419	99.6129	99.7419	99.6129	99.871	99.7419	99.871	99.871
10	RVA/Human-wt/ZAF/UFS-NGS-MRC-DPRU4102/2002/G1P[8]	99.7419	99.6129	99.7419	99.6129	99.871	99.7419	99.871	99.871	99.7419
11	RVA/Human-wt/ZAF/UFS-NGS-MRC-DPRU4023/2002/G1P[8]	99.3548	99.2258	99.3548	99.2258	99.4839	99.3548	99.4839	99.4839	99.3548	99.3548
12	RVA/Human-wt/ZAF/UFS-NGS-MRC-DPRU4269/2002/G1P[8]	98.4516	98.3226	98.4516	98.3226	98.5806	98.4516	98.5806	98.5806	98.4516	98.4516	98.0645
13	RVA/Human-wt/ZAF/UFS-NGS-MRC-DPRU4024/2002/G1P[8]	98.7097	98.5806	98.7097	98.5806	98.8387	98.7097	98.8387	98.8387	98.7097	98.7097	98.3226	98.4516
14	RVA/Human-wt/ZAF/UFS-NGS-MRC-DPRU4026/2002/G1P[8]	98.7097	98.5806	98.7097	98.5806	98.8387	98.7097	98.8387	98.8387	98.7097	98.7097	98.3226	98.4516	100
15	RVA/Human-wt/ZAF/UFS-NGS-MRC-DPRU456/2003/G1P[8]	100	99.871	100	99.871	99.871	99.7419	99.871	99.871	99.7419	99.7419	99.3548	98.4516	98.7097	98.7097
16	RVA/Human-wt/ZAF/UFS-NGS-MRC-DPRU493/2003/G1P[8]	100	99.871	100	99.871	99.871	99.7419	99.871	99.871	99.7419	99.7419	99.3548	98.4516	98.7097	98.7097	100
17	RVA/Human-wt/ZAF/UFS-NGS-MRC-DPRU2156/2003/G1P[8]	100	99.871	100	99.871	99.871	99.7419	99.871	99.871	99.7419	99.7419	99.3548	98.4516	98.7097	98.7097	100	100
18	RVA/Human-wt/ZAF/UFS-NGS-MRC-DPRU609/2003/G1P[8]	99.4839	99.3548	99.4839	99.3548	99.3548	99.2258	99.3548	99.3548	99.2258	99.2258	98.8387	97.9355	98.1935	98.1935	99.4839	99.4839	99.4839
19	RVA/Human-wt/ZAF/UFS-NGS-MRC-DPRU632/2003/G1P[8]	99.3548	99.2258	99.3548	99.2258	99.2258	99.0968	99.2258	99.2258	99.0968	99.0968	98.7097	97.8065	98.0645	98.0645	99.3548	99.3548	99.3548	99.871
20	RVA/Human-wt/ZAF/UFS-NGS-MRC-DPRU2145/2003/G1P[8]	99.6129	99.4839	99.6129	99.4839	99.4839	99.3548	99.4839	99.4839	99.3548	99.3548	98.9677	98.0645	98.3226	98.3226	99.6129	99.6129	99.6129	99.871	99.7419
21	RVA/Human-wt/ZAF/UFS-NGS-MRC-DPRU2117/2003/G1P[8]	98.4516	98.3226	98.4516	98.3226	98.5806	98.4516	98.5806	98.5806	98.4516	98.4516	98.0645	100	98.4516	98.4516	98.4516	98.4516	98.4516	97.9355	97.8065	98.0645
22	RVA/Human-wt/ZAF/UFS-NGS-MRC-DPRU1230/2004/G1P[8]	99.4839	99.3548	99.4839	99.3548	99.3548	99.2258	99.3548	99.3548	99.2258	99.2258	98.8387	97.9355	98.1935	98.1935	99.4839	99.4839	99.4839	99.7419	99.6129	99.871	97.9355
23	RVA/Human-wt/ZAF/UFS-NGS-MRC-DPRU1135/2004/G1P[8]	99.6129	99.4839	99.6129	99.4839	99.4839	99.3548	99.4839	99.4839	99.3548	99.3548	98.9677	98.0645	98.3226	98.3226	99.6129	99.6129	99.6129	99.871	99.7419	100	98.0645	99.871
24	RVA/Human-wt/ZAF/UFS-NGS-MRC-DPRU1184/2004/G1P[8]	99.6129	99.4839	99.6129	99.4839	99.4839	99.3548	99.4839	99.4839	99.3548	99.3548	98.9677	98.0645	98.3226	98.3226	99.6129	99.6129	99.6129	99.871	99.7419	100	98.0645	99.871	100
25	RVA/Human-wt/ZAF/UFS-NGS-MRC-DPRU1192/2004/G1P[8]	99.6129	99.4839	99.6129	99.4839	99.4839	99.3548	99.4839	99.4839	99.3548	99.3548	98.9677	98.0645	98.3226	98.3226	99.6129	99.6129	99.6129	99.871	99.7419	100	98.0645	99.871	100	100
26	RVA/Human-wt/ZAF/UFS-NGS-MRC-DPRU1205/2004/G1P[8]	99.6129	99.4839	99.6129	99.4839	99.4839	99.3548	99.4839	99.4839	99.3548	99.3548	98.9677	98.0645	98.3226	98.3226	99.6129	99.6129	99.6129	99.871	99.7419	100	98.0645	99.871	100	100	100
27	RVA/Human-wt/ZAF/UFS-NGS-MRC-DPRU1139/2004/G1P[8]	99.6129	99.4839	99.6129	99.4839	99.4839	99.3548	99.4839	99.4839	99.3548	99.3548	98.9677	98.0645	98.3226	98.3226	99.6129	99.6129	99.6129	99.871	99.7419	100	98.0645	99.871	100	100	100	100
28	RVA/Human-wt/ZAF/UFS-NGS-MRC-DPRU1145/2004/G1P[8]	99.6129	99.4839	99.6129	99.4839	99.4839	99.3548	99.4839	99.4839	99.3548	99.3548	98.9677	98.0645	98.3226	98.3226	99.6129	99.6129	99.6129	99.871	99.7419	100	98.0645	99.871	100	100	100	100	100
29	RVA/Human-wt/ZAF/UFS-NGS-MRC-DPRU1104/2004/G1P[8]	98.4516	98.3226	98.4516	98.3226	98.5806	98.4516	98.5806	98.5806	98.4516	98.4516	98.0645	100	98.4516	98.4516	98.4516	98.4516	98.4516	97.9355	97.8065	98.0645	100	97.9355	98.0645	98.0645	98.0645	98.0645	98.0645	98.0645
30	RVA/Human-wt/ZAF/UFS-NGS-MRC-DPRU1116/2004/G1P[8]	98.8387	98.7097	98.8387	98.7097	98.9677	98.8387	98.9677	98.9677	98.8387	98.8387	98.4516	99.0968	98.9677	98.9677	98.8387	98.8387	98.8387	98.3226	98.1935	98.4516	99.0968	98.3226	98.4516	98.4516	98.4516	98.4516	98.4516	98.4516	99.0968
31	RVA/Human-wt/ZAF/UFS-NGS-MRC-DPRU1131/2004/G1P[8]	98.8387	98.7097	98.8387	98.7097	98.9677	98.8387	98.9677	98.9677	98.8387	98.8387	98.4516	99.0968	98.9677	98.9677	98.8387	98.8387	98.8387	98.3226	98.1935	98.4516	99.0968	98.3226	98.4516	98.4516	98.4516	98.4516	98.4516	98.4516	99.0968	100
32	RVA/Human-wt/ZAF/UFS-NGS-MRC-DPRU1148/2004/G1P[8]	98.7097	98.5806	98.7097	98.5806	98.8387	98.7097	98.8387	98.8387	98.7097	98.7097	98.3226	98.9677	98.8387	98.8387	98.7097	98.7097	98.7097	98.1935	98.0645	98.3226	98.9677	98.1935	98.3226	98.3226	98.3226	98.3226	98.3226	98.3226	98.9677	99.871	99.871
33	RVA/Human-wt/ZAF/UFS-NGS-MRC-DPRU1287/2004/G1P[8]	98.3226	98.1935	98.3226	98.1935	98.4516	98.3226	98.4516	98.4516	98.3226	98.3226	97.9355	98.5806	98.3226	98.3226	98.3226	98.3226	98.3226	98.5806	98.4516	98.7097	98.5806	98.5806	98.7097	98.7097	98.7097	98.7097	98.7097	98.7097	98.5806	98.9677	98.9677	98.8387
34	RVA/Human-wt/ZAF/UFS-NGS-MRC-DPRU3410/2004/G1P[8]	98.3226	98.1935	98.3226	98.1935	98.4516	98.3226	98.4516	98.4516	98.3226	98.3226	97.9355	98.5806	98.3226	98.3226	98.3226	98.3226	98.3226	98.5806	98.4516	98.7097	98.5806	98.5806	98.7097	98.7097	98.7097	98.7097	98.7097	98.7097	98.5806	98.9677	98.9677	98.8387	100
35	RVA/Human-wt/ZAF/UFS-NGS-MRC-DPRU3449/2004/G1P[8]	98.3226	98.1935	98.3226	98.1935	98.4516	98.3226	98.4516	98.4516	98.3226	98.3226	97.9355	98.5806	98.3226	98.3226	98.3226	98.3226	98.3226	98.5806	98.4516	98.7097	98.5806	98.5806	98.7097	98.7097	98.7097	98.7097	98.7097	98.7097	98.5806	98.9677	98.9677	98.8387	100	100
36	RVA/Human-wt/ZAF/UFS-NGS-MRC-DPRU451/2005/G1P[8]	99.6129	99.4839	99.6129	99.4839	99.4839	99.3548	99.4839	99.4839	99.3548	99.3548	98.9677	98.0645	98.3226	98.3226	99.6129	99.6129	99.6129	99.871	99.7419	100	98.0645	99.871	100	100	100	100	100	100	98.0645	98.4516	98.4516	98.3226	98.7097	98.7097	98.7097
37	RVA/Human-wt/ZAF/UFS-NGS-MRC-DPRU687/2005/G1P[8]	98.4516	98.3226	98.4516	98.3226	98.5806	98.4516	98.5806	98.5806	98.4516	98.4516	98.0645	100	98.4516	98.4516	98.4516	98.4516	98.4516	97.9355	97.8065	98.0645	100	97.9355	98.0645	98.0645	98.0645	98.0645	98.0645	98.0645	100	99.0968	99.0968	98.9677	98.5806	98.5806	98.5806	98.0645
38	RVA/Human-wt/ZAF/UFS-NGS-MRC-DPRU747/2005/G1P[8]	98.4516	98.3226	98.4516	98.3226	98.5806	98.4516	98.5806	98.5806	98.4516	98.4516	98.0645	100	98.4516	98.4516	98.4516	98.4516	98.4516	97.9355	97.8065	98.0645	100	97.9355	98.0645	98.0645	98.0645	98.0645	98.0645	98.0645	100	99.0968	99.0968	98.9677	98.5806	98.5806	98.5806	98.0645	100
39	RVA/Human-wt/ZAF/UFS-NGS-MRC-DPRU745/2005/G1P[8]	98.4516	98.3226	98.4516	98.3226	98.5806	98.4516	98.5806	98.5806	98.4516	98.4516	98.0645	98.7097	98.7097	98.7097	98.4516	98.4516	98.4516	98.7097	98.5806	98.8387	98.7097	98.7097	98.8387	98.8387	98.8387	98.8387	98.8387	98.8387	98.7097	99.2258	99.2258	99.0968	99.3548	99.3548	99.3548	98.8387	98.7097	98.7097
40	RVA/Human-wt/ZAF/UFS-NGS-MRC-DPRU658/2005/G1P[8]	98.8387	98.7097	98.8387	98.7097	98.9677	98.8387	98.9677	98.9677	98.8387	98.8387	98.4516	98.9677	99.0968	99.0968	98.8387	98.8387	98.8387	98.3226	98.1935	98.4516	98.9677	98.3226	98.4516	98.4516	98.4516	98.4516	98.4516	98.4516	98.9677	99.4839	99.4839	99.3548	98.8387	98.8387	98.8387	98.4516	98.9677	98.9677	99.2258
41	RVA/Human-wt/ZAF/UFS-NGS-MRC-DPRU682/2005/G1P[8]	92.129	92	92.129	92	92.2581	92.129	92.2581	92.2581	92.129	92.129	91.871	92.3871	91.871	91.871	92.129	92.129	92.129	92.6452	92.5161	92.5161	92.3871	92.3871	92.5161	92.5161	92.5161	92.5161	92.5161	92.5161	92.3871	92.129	92.129	92	92.5161	92.5161	92.5161	92.5161	92.3871	92.3871	92.5161	92.129
42	RVA/Human-wt/ZAF/UFS-NGS-MRC-DPRU1006/2006/G1P[8]	98.4516	98.3226	98.4516	98.3226	98.5806	98.4516	98.5806	98.5806	98.4516	98.4516	98.0645	100	98.4516	98.4516	98.4516	98.4516	98.4516	97.9355	97.8065	98.0645	100	97.9355	98.0645	98.0645	98.0645	98.0645	98.0645	98.0645	100	99.0968	99.0968	98.9677	98.5806	98.5806	98.5806	98.0645	100	100	98.7097	98.9677	92.3871
43	RVA/Human-wt/ZAF/UFS-NGS-MRC-DPRU1009/2006/G1P[8]	98.4516	98.3226	98.4516	98.3226	98.5806	98.4516	98.5806	98.5806	98.4516	98.4516	98.0645	100	98.4516	98.4516	98.4516	98.4516	98.4516	97.9355	97.8065	98.0645	100	97.9355	98.0645	98.0645	98.0645	98.0645	98.0645	98.0645	100	99.0968	99.0968	98.9677	98.5806	98.5806	98.5806	98.0645	100	100	98.7097	98.9677	92.3871	100
44	RVA/Human-wt/ZAF/UFS-NGS-MRC-DPRU1019/2006/G1P[8]	98.4516	98.3226	98.4516	98.3226	98.5806	98.4516	98.5806	98.5806	98.4516	98.4516	98.0645	100	98.4516	98.4516	98.4516	98.4516	98.4516	97.9355	97.8065	98.0645	100	97.9355	98.0645	98.0645	98.0645	98.0645	98.0645	98.0645	100	99.0968	99.0968	98.9677	98.5806	98.5806	98.5806	98.0645	100	100	98.7097	98.9677	92.3871	100	100
45	RVA/Human-wt/ZAF/UFS-NGS-MRC-DPRU1039/2006/G1P[8]	98.4516	98.3226	98.4516	98.3226	98.5806	98.4516	98.5806	98.5806	98.4516	98.4516	98.0645	100	98.4516	98.4516	98.4516	98.4516	98.4516	97.9355	97.8065	98.0645	100	97.9355	98.0645	98.0645	98.0645	98.0645	98.0645	98.0645	100	99.0968	99.0968	98.9677	98.5806	98.5806	98.5806	98.0645	100	100	98.7097	98.9677	92.3871	100	100	100
46	RVA/Human-wt/ZAF/UFS-NGS-MRC-DPRU1007/2006/G1P[8]	98.4516	98.3226	98.4516	98.3226	98.5806	98.4516	98.5806	98.5806	98.4516	98.4516	98.0645	98.7097	98.7097	98.7097	98.4516	98.4516	98.4516	97.9355	97.8065	98.0645	98.7097	97.9355	98.0645	98.0645	98.0645	98.0645	98.0645	98.0645	98.7097	99.2258	99.2258	99.0968	98.5806	98.5806	98.5806	98.0645	98.7097	98.7097	98.9677	99.4839	92	98.7097	98.7097	98.7097	98.7097
47	RVA/Human-wt/ZAF/UFS-NGS-MRC-DPRU753/2006/G1P[8]	98.1935	98.0645	98.1935	98.0645	98.3226	98.1935	98.3226	98.3226	98.1935	98.1935	97.8065	98.4516	98.4516	98.4516	98.1935	98.1935	98.1935	98.4516	98.3226	98.5806	98.4516	98.4516	98.5806	98.5806	98.5806	98.5806	98.5806	98.5806	98.4516	98.9677	98.9677	98.8387	99.0968	99.0968	99.0968	98.5806	98.4516	98.4516	99.4839	99.2258	92.5161	98.4516	98.4516	98.4516	98.4516	99.4839
48	RVA/Human-wt/ZAF/UFS-NGS-MRC-DPRU732/2006/G1P[8]	98.3226	98.1935	98.3226	98.1935	98.4516	98.3226	98.4516	98.4516	98.3226	98.3226	97.9355	98.5806	98.5806	98.5806	98.3226	98.3226	98.3226	98.5806	98.4516	98.7097	98.5806	98.5806	98.7097	98.7097	98.7097	98.7097	98.7097	98.7097	98.5806	99.0968	99.0968	98.9677	99.2258	99.2258	99.2258	98.7097	98.5806	98.5806	99.6129	99.3548	92.3871	98.5806	98.5806	98.5806	98.5806	99.0968	99.6129
49	RVA/Human-wt/ZAF/UFS-NGS-MRC-DPRU757/2006/G1P[8]	98.3226	98.1935	98.3226	98.1935	98.4516	98.3226	98.4516	98.4516	98.3226	98.3226	97.9355	98.5806	98.5806	98.5806	98.3226	98.3226	98.3226	98.5806	98.4516	98.7097	98.5806	98.5806	98.7097	98.7097	98.7097	98.7097	98.7097	98.7097	98.5806	99.0968	99.0968	98.9677	99.2258	99.2258	99.2258	98.7097	98.5806	98.5806	99.6129	99.3548	92.3871	98.5806	98.5806	98.5806	98.5806	99.0968	99.6129	100
50	RVA/Human-wt/ZAF/UFS-NGS-MRC-DPRU768/2006/G1P[8]	98.3226	98.1935	98.3226	98.1935	98.4516	98.3226	98.4516	98.4516	98.3226	98.3226	97.9355	98.5806	98.5806	98.5806	98.3226	98.3226	98.3226	98.5806	98.4516	98.7097	98.5806	98.5806	98.7097	98.7097	98.7097	98.7097	98.7097	98.7097	98.5806	99.0968	99.0968	98.9677	99.2258	99.2258	99.2258	98.7097	98.5806	98.5806	99.6129	99.3548	92.3871	98.5806	98.5806	98.5806	98.5806	99.0968	99.6129	100
51	RVA/Human-wt/ZAF/UFS-NGS-MRC-DPRU1005/2006/G1P[8]	98.3226	98.1935	98.3226	98.1935	98.4516	98.3226	98.4516	98.4516	98.3226	98.3226	97.9355	98.5806	98.5806	98.5806	98.3226	98.3226	98.3226	98.5806	98.4516	98.7097	98.5806	98.5806	98.7097	98.7097	98.7097	98.7097	98.7097	98.7097	98.5806	99.0968	99.0968	98.9677	99.2258	99.2258	99.2258	98.7097	98.5806	98.5806	99.6129	99.3548	92.3871	98.5806	98.5806	98.5806	98.5806	99.0968	99.6129	100
52	RVA/Human-wt/ZAF/UFS-NGS-MRC-DPRU748/2006/G1P[8]	98.1935	98.0645	98.1935	98.0645	98.3226	98.1935	98.3226	98.3226	98.1935	98.1935	97.8065	98.4516	98.4516	98.4516	98.1935	98.1935	98.1935	98.4516	98.3226	98.5806	98.4516	98.4516	98.5806	98.5806	98.5806	98.5806	98.5806	98.5806	98.4516	98.9677	98.9677	98.8387	99.0968	99.0968	99.0968	98.5806	98.4516	98.4516	99.4839	99.2258	92.2581	98.4516	98.4516	98.4516	98.4516	98.9677	99.4839	99.871
53	RVA/Human-wt/ZAF/UFS-NGS-MRC-DPRU901/2006/G1P[8]	98.0645	97.9355	98.0645	97.9355	98.1935	98.0645	98.1935	98.1935	98.0645	98.0645	97.6774	98.3226	98.3226	98.3226	98.0645	98.0645	98.0645	98.3226	98.4516	98.4516	98.3226	98.3226	98.4516	98.4516	98.4516	98.4516	98.4516	98.4516	98.3226	98.8387	98.8387	98.7097	98.9677	98.9677	98.9677	98.4516	98.3226	98.3226	99.3548	99.0968	92.129	98.3226	98.3226	98.3226	98.3226	98.8387	99.3548	99.7419
54	RVA/Human-wt/ZAF/UFS-NGS-MRC-DPRU1012/2006/G1P[8]	98.1935	98.0645	98.1935	98.0645	98.3226	98.1935	98.3226	98.3226	98.1935	98.1935	97.8065	98.4516	98.7097	98.7097	98.1935	98.1935	98.1935	98.4516	98.3226	98.5806	98.4516	98.4516	98.5806	98.5806	98.5806	98.5806	98.5806	98.5806	98.4516	98.9677	98.9677	98.8387	99.0968	99.0968	99.0968	98.5806	98.4516	98.4516	99.4839	99.2258	92.2581	98.4516	98.4516	98.4516	98.4516	98.9677	99.4839	99.871
55	RVA/Human-wt/ZAF/UFS-NGS-MRC-DPRU849/2006/G1P[8]	98.3226	98.1935	98.3226	98.1935	98.4516	98.3226	98.4516	98.4516	98.3226	98.3226	97.9355	98.5806	98.5806	98.5806	98.3226	98.3226	98.3226	98.5806	98.4516	98.7097	98.5806	98.5806	98.7097	98.7097	98.7097	98.7097	98.7097	98.7097	98.5806	99.0968	99.0968	98.9677	99.2258	99.2258	99.2258	98.7097	98.5806	98.5806	99.6129	99.3548	92.3871	98.5806	98.5806	98.5806	98.5806	99.0968	99.6129	100
56	RVA/Human-wt/ZAF/UFS-NGS-MRC-DPRU783/2006/G1P[8]	98.4516	98.3226	98.4516	98.3226	98.5806	98.4516	98.5806	98.5806	98.4516	98.4516	98.0645	98.7097	98.9677	98.9677	98.4516	98.4516	98.4516	97.9355	97.8065	98.0645	98.7097	97.9355	98.0645	98.0645	98.0645	98.0645	98.0645	98.0645	98.7097	99.2258	99.2258	99.0968	98.5806	98.5806	98.5806	98.0645	98.7097	98.7097	98.9677	99.4839	91.7419	98.7097	98.7097	98.7097	98.7097	99.2258	98.9677	99.3548
57	RVA/Human-wt/ZAF/UFS-NGS-MRC-DPRU999/2006/G1P[8]	98.5806	98.4516	98.5806	98.4516	98.7097	98.5806	98.7097	98.7097	98.5806	98.5806	98.1935	98.8387	99.0968	99.0968	98.5806	98.5806	98.5806	98.0645	97.9355	98.1935	98.8387	98.0645	98.1935	98.1935	98.1935	98.1935	98.1935	98.1935	98.8387	99.3548	99.3548	99.2258	98.7097	98.7097	98.7097	98.1935	98.8387	98.8387	99.0968	99.6129	91.871	98.8387	98.8387	98.8387	98.8387	99.3548	99.0968	99.4839
58	RVA/Human-wt/ZAF/UFS-NGS-MRC-DPRU1002/2006/G1P[8]	98.7097	98.5806	98.7097	98.5806	98.8387	98.7097	98.8387	98.8387	98.7097	98.7097	98.3226	98.9677	98.9677	98.9677	98.7097	98.7097	98.7097	98.1935	98.0645	98.3226	98.9677	98.1935	98.3226	98.3226	98.3226	98.3226	98.3226	98.3226	98.9677	99.4839	99.4839	99.3548	98.8387	98.8387	98.8387	98.3226	98.9677	98.9677	99.2258	99.7419	92	98.9677	98.9677	98.9677	98.9677	99.4839	99.2258	99.6129
59	RVA/Human-wt/ZAF/UFS-NGS-MRC-DPRU1041/2006/G1P[8]	98.5806	98.4516	98.5806	98.4516	98.7097	98.5806	98.7097	98.7097	98.5806	98.5806	98.1935	98.8387	98.8387	98.8387	98.5806	98.5806	98.5806	98.0645	97.9355	98.1935	98.8387	98.0645	98.1935	98.1935	98.1935	98.1935	98.1935	98.1935	98.8387	99.3548	99.3548	99.2258	98.7097	98.7097	98.7097	98.1935	98.8387	98.8387	99.0968	99.6129	91.871	98.8387	98.8387	98.8387	98.8387	99.3548	99.0968	99.4839
60	RVA/Human-wt/ZAF/UFS-NGS-MRC-DPRU1030/2006/G1P[8]	98.7097	98.5806	98.7097	98.5806	98.8387	98.7097	98.8387	98.8387	98.7097	98.7097	98.3226	98.9677	98.9677	98.9677	98.7097	98.7097	98.7097	98.1935	98.0645	98.3226	98.9677	98.1935	98.3226	98.3226	98.3226	98.3226	98.3226	98.3226	98.9677	99.4839	99.4839	99.3548	98.8387	98.8387	98.8387	98.3226	98.9677	98.9677	99.2258	99.7419	92	98.9677	98.9677	98.9677	98.9677	99.4839	99.2258	99.6129
61	RVA/Human-wt/ZAF/UFS-NGS-MRC-DPRU1015/2006/G1P[8]	98.0645	97.9355	98.0645	97.9355	98.1935	98.0645	98.1935	98.1935	98.0645	98.0645	97.6774	98.3226	98.0645	98.0645	98.0645	98.0645	98.0645	98.3226	98.1935	98.4516	98.3226	98.3226	98.4516	98.4516	98.4516	98.4516	98.4516	98.4516	98.3226	98.7097	98.7097	98.5806	99.7419	99.7419	99.7419	98.4516	98.3226	98.3226	99.0968	98.5806	92.2581	98.3226	98.3226	98.3226	98.3226	98.3226	98.8387	98.9677
62	RVA/Human-wt/ZAF/UFS-NGS-MRC-DPRU981/2006/G1P[8]	98.4516	98.3226	98.4516	98.3226	98.5806	98.4516	98.5806	98.5806	98.4516	98.4516	98.0645	98.7097	98.4516	98.4516	98.4516	98.4516	98.4516	97.9355	97.8065	98.0645	98.7097	97.9355	98.0645	98.0645	98.0645	98.0645	98.0645	98.0645	98.7097	99.0968	99.0968	98.9677	98.5806	98.5806	98.5806	98.0645	98.7097	98.7097	98.7097	98.9677	91.7419	98.7097	98.7097	98.7097	98.7097	98.7097	98.4516	98.5806
63	RVA/Human-wt/ZAF/UFS-NGS-MRC-DPRU3433/2006/G1P[8]	92.9032	92.7742	92.9032	92.7742	93.0323	92.9032	93.0323	93.0323	92.9032	92.9032	92.6452	93.1613	92.6452	92.6452	92.9032	92.9032	92.9032	92.6452	92.5161	92.5161	93.1613	92.3871	92.5161	92.5161	92.5161	92.5161	92.5161	92.5161	93.1613	93.0323	93.0323	92.9032	92.5161	92.5161	92.5161	92.5161	93.1613	93.1613	92.5161	92.9032	98.0645	93.1613	93.1613	93.1613	93.1613	92.6452	92.3871	92.3871
64	RVA/Human-wt/ZAF/UFS-NGS-MRC-DPRU147/2007/G1P[8]	98.1935	98.0645	98.1935	98.0645	98.3226	98.1935	98.3226	98.3226	98.1935	98.1935	97.8065	98.4516	98.4516	98.4516	98.1935	98.1935	98.1935	98.4516	98.3226	98.5806	98.4516	98.4516	98.5806	98.5806	98.5806	98.5806	98.5806	98.5806	98.4516	98.9677	98.9677	98.8387	99.0968	99.0968	99.0968	98.5806	98.4516	98.4516	99.4839	99.2258	92.5161	98.4516	98.4516	98.4516	98.4516	99.4839	100	99.6129
65	RVA/Human-wt/ZAF/UFS-NGS-MRC-DPRU1652/2007/G1P[8]	98.0645	97.9355	98.0645	97.9355	98.1935	98.0645	98.1935	98.1935	98.0645	98.0645	97.6774	98.3226	98.3226	98.3226	98.0645	98.0645	98.0645	98.3226	98.1935	98.4516	98.3226	98.3226	98.4516	98.4516	98.4516	98.4516	98.4516	98.4516	98.3226	98.8387	98.8387	98.7097	98.9677	98.9677	98.9677	98.4516	98.3226	98.3226	99.3548	99.0968	92.3871	98.3226	98.3226	98.3226	98.3226	99.3548	99.871	99.4839
66	RVA/Human-wt/ZAF/UFS-NGS-MRC-DPRU1302/2007/G1P[8]	98.1935	98.0645	98.1935	98.0645	98.3226	98.1935	98.3226	98.3226	98.1935	98.1935	97.8065	98.4516	98.4516	98.4516	98.1935	98.1935	98.1935	98.4516	98.3226	98.5806	98.4516	98.4516	98.5806	98.5806	98.5806	98.5806	98.5806	98.5806	98.4516	98.9677	98.9677	98.8387	99.0968	99.0968	99.0968	98.5806	98.4516	98.4516	99.4839	99.2258	92.5161	98.4516	98.4516	98.4516	98.4516	99.4839	100	99.6129
67	RVA/Human-wt/ZAF/UFS-NGS-MRC-DPRU792/2007/G1P[8]	98.0645	97.9355	98.0645	97.9355	98.1935	98.0645	98.1935	98.1935	98.0645	98.0645	97.6774	98.3226	98.3226	98.3226	98.0645	98.0645	98.0645	98.3226	98.1935	98.4516	98.3226	98.3226	98.4516	98.4516	98.4516	98.4516	98.4516	98.4516	98.3226	98.8387	98.8387	98.7097	98.9677	98.9677	98.9677	98.4516	98.3226	98.3226	99.3548	99.0968	92.6452	98.3226	98.3226	98.3226	98.3226	99.3548	99.871	99.4839
68	RVA/Human-wt/ZAF/UFS-NGS-MRC-DPRU793/2007/G1P[8]	98.0645	97.9355	98.0645	97.9355	98.1935	98.0645	98.1935	98.1935	98.0645	98.0645	97.6774	98.3226	98.3226	98.3226	98.0645	98.0645	98.0645	98.3226	98.1935	98.4516	98.3226	98.3226	98.4516	98.4516	98.4516	98.4516	98.4516	98.4516	98.3226	98.8387	98.8387	98.7097	98.9677	98.9677	98.9677	98.4516	98.3226	98.3226	99.3548	99.0968	92.5161	98.3226	98.3226	98.3226	98.3226	99.3548	99.871	99.4839
69	RVA/Human-wt/ZAF/UFS-NGS-MRC-DPRU1273/2007/G1P[8]	98.7097	98.5806	98.7097	98.5806	98.8387	98.7097	98.8387	98.8387	98.7097	98.7097	98.3226	98.9677	98.9677	98.9677	98.7097	98.7097	98.7097	98.1935	98.0645	98.3226	98.9677	98.1935	98.3226	98.3226	98.3226	98.3226	98.3226	98.3226	98.9677	99.4839	99.4839	99.3548	98.8387	98.8387	98.8387	98.3226	98.9677	98.9677	99.2258	99.7419	92.129	98.9677	98.9677	98.9677	98.9677	99.7419	99.4839	99.3548
70	RVA/Human-wt/ZAF/UFS-NGS-MRC-DPRU799/2007/G1P[8]	98.1935	98.0645	98.1935	98.0645	98.3226	98.1935	98.3226	98.3226	98.1935	98.1935	97.8065	98.4516	98.4516	98.4516	98.1935	98.1935	98.1935	98.4516	98.3226	98.5806	98.4516	98.4516	98.5806	98.5806	98.5806	98.5806	98.5806	98.5806	98.4516	98.9677	98.9677	98.8387	99.0968	99.0968	99.0968	98.5806	98.4516	98.4516	99.4839	99.2258	92.2581	98.4516	98.4516	98.4516	98.4516	98.9677	99.4839	99.871
71	RVA/Human-wt/ZAF/UFS-NGS-MRC-DPRU1042/2008/G1P[8]	98.4516	98.3226	98.4516	98.3226	98.5806	98.4516	98.5806	98.5806	98.4516	98.4516	98.0645	100	98.4516	98.4516	98.4516	98.4516	98.4516	97.9355	97.8065	98.0645	100	97.9355	98.0645	98.0645	98.0645	98.0645	98.0645	98.0645	100	99.0968	99.0968	98.9677	98.5806	98.5806	98.5806	98.0645	100	100	98.7097	98.9677	92.3871	100	100	100	100	98.7097	98.4516	98.5806
72	RVA/Human-wt/ZAF/UFS-NGS-MRC-DPRU1967/2008/G1P[8]	98.4516	98.3226	98.4516	98.3226	98.5806	98.4516	98.5806	98.5806	98.4516	98.4516	98.0645	98.7097	98.7097	98.7097	98.4516	98.4516	98.4516	97.9355	97.8065	98.0645	98.7097	97.9355	98.0645	98.0645	98.0645	98.0645	98.0645	98.0645	98.7097	99.2258	99.2258	99.0968	98.5806	98.5806	98.5806	98.0645	98.7097	98.7097	98.9677	99.4839	92	98.7097	98.7097	98.7097	98.7097	99.7419	99.4839	99.0968
73	RVA/Human-wt/ZAF/UFS-NGS:MRC-DPRU1047/2008/G1P[8]	98.1935	98.0645	98.1935	98.0645	98.3226	98.1935	98.3226	98.3226	98.1935	98.1935	97.8065	98.4516	98.4516	98.4516	98.1935	98.1935	98.1935	97.6774	97.8065	97.8065	98.4516	97.6774	97.8065	97.8065	97.8065	97.8065	97.8065	97.8065	98.4516	98.9677	98.9677	98.8387	98.3226	98.3226	98.3226	97.8065	98.4516	98.4516	98.7097	99.2258	91.871	98.4516	98.4516	98.4516	98.4516	99.4839	99.2258	98.8387
74	RVA/Human-wt/ZAF/UFS-NGS-MRC-DPRU1965/2008/G1P[8]	98.4516	98.3226	98.4516	98.3226	98.5806	98.4516	98.5806	98.5806	98.4516	98.4516	98.0645	98.7097	98.7097	98.7097	98.4516	98.4516	98.4516	97.9355	97.8065	98.0645	98.7097	97.9355	98.0645	98.0645	98.0645	98.0645	98.0645	98.0645	98.7097	99.2258	99.2258	99.0968	98.5806	98.5806	98.5806	98.0645	98.7097	98.7097	98.9677	99.4839	92	98.7097	98.7097	98.7097	98.7097	99.7419	99.4839	99.0968
75	RVA/Human-wt/ZAF/UFS-NGS-MRC-DPRU1969/2008/G1P[8]	98.0645	97.9355	98.0645	97.9355	98.1935	98.0645	98.1935	98.1935	98.0645	98.0645	97.6774	98.3226	98.3226	98.3226	98.0645	98.0645	98.0645	98.3226	98.1935	98.4516	98.3226	98.3226	98.4516	98.4516	98.4516	98.4516	98.4516	98.4516	98.3226	98.8387	98.8387	98.7097	98.9677	98.9677	98.9677	98.4516	98.3226	98.3226	99.3548	99.0968	92.3871	98.3226	98.3226	98.3226	98.3226	99.3548	99.871	99.4839
76	RVA/Human-wt/ZAF/UFS-NGS-MRC-DPRU1048/2008/G1P[8]	97.9355	97.8065	97.9355	97.8065	98.0645	97.9355	98.0645	98.0645	97.9355	97.9355	97.5484	98.1935	98.1935	98.1935	97.9355	97.9355	97.9355	98.1935	98.0645	98.3226	98.1935	98.1935	98.3226	98.3226	98.3226	98.3226	98.3226	98.3226	98.1935	98.7097	98.7097	98.5806	98.8387	98.8387	98.8387	98.3226	98.1935	98.1935	99.2258	98.9677	92.3871	98.1935	98.1935	98.1935	98.1935	99.2258	99.7419	99.3548
77	RVA/Human-wt/ZAF/UFS-NGS-MRC-DPRU2006/2008/G1P[8]	98.1935	98.0645	98.1935	98.0645	98.3226	98.1935	98.3226	98.3226	98.1935	98.1935	97.8065	98.4516	98.4516	98.4516	98.1935	98.1935	98.1935	98.4516	98.3226	98.5806	98.4516	98.4516	98.5806	98.5806	98.5806	98.5806	98.5806	98.5806	98.4516	98.9677	98.9677	98.8387	99.0968	99.0968	99.0968	98.5806	98.4516	98.4516	99.4839	99.2258	92.5161	98.4516	98.4516	98.4516	98.4516	99.4839	100	99.6129
78	RVA/Human-wt/ZAF/UFS-NGS-MRC-DPRU1970/2008/G1P[8]	98.3226	98.1935	98.3226	98.1935	98.4516	98.3226	98.4516	98.4516	98.3226	98.3226	97.9355	98.5806	98.3226	98.3226	98.3226	98.3226	98.3226	97.8065	97.6774	97.9355	98.5806	97.8065	97.9355	97.9355	97.9355	97.9355	97.9355	97.9355	98.5806	98.7097	98.7097	98.5806	98.1935	98.1935	98.1935	97.9355	98.5806	98.5806	98.5806	98.7097	91.7419	98.5806	98.5806	98.5806	98.5806	98.3226	98.0645	98.1935
79	RVA/Human-wt/ZAF/UFS-NGS-MRC-DPRU1980/2008/G1P[8]	97.9355	97.8065	97.9355	97.8065	98.0645	97.9355	98.0645	98.0645	97.9355	97.9355	97.5484	97.9355	97.9355	97.9355	97.9355	97.9355	97.9355	98.1935	98.0645	98.3226	97.9355	98.1935	98.3226	98.3226	98.3226	98.3226	98.3226	98.3226	97.9355	98.3226	98.3226	98.1935	98.5806	98.5806	98.5806	98.3226	97.9355	97.9355	98.9677	98.3226	91.871	97.9355	97.9355	97.9355	97.9355	98.0645	98.4516	98.5806
80	RVA/Human-wt/ZAF/UFS-NGS-MRC-DPRU2280/2009/G1P[8]	98.1935	98.0645	98.1935	98.0645	98.3226	98.1935	98.3226	98.3226	98.1935	98.1935	97.8065	98.4516	98.4516	98.4516	98.1935	98.1935	98.1935	97.6774	97.5484	97.8065	98.4516	97.6774	97.8065	97.8065	97.8065	97.8065	97.8065	97.8065	98.4516	98.9677	98.9677	98.8387	98.3226	98.3226	98.3226	97.8065	98.4516	98.4516	98.7097	99.2258	91.871	98.4516	98.4516	98.4516	98.4516	99.4839	99.2258	98.8387
81	RVA/Human-wt/ZAF/UFS-NGS-MRC-DPRU1049/2009/G1P[8]	98.1935	98.0645	98.1935	98.0645	98.3226	98.1935	98.3226	98.3226	98.1935	98.1935	97.8065	98.4516	98.4516	98.4516	98.1935	98.1935	98.1935	98.4516	98.3226	98.5806	98.4516	98.4516	98.5806	98.5806	98.5806	98.5806	98.5806	98.5806	98.4516	98.9677	98.9677	98.8387	99.0968	99.0968	99.0968	98.5806	98.4516	98.4516	99.4839	99.2258	92.5161	98.4516	98.4516	98.4516	98.4516	99.4839	100	99.6129
82	RVA/Human-wt/ZAF/UFS-NGS-MRC-DPRU139/2009/G1P[8]	98.0645	97.9355	98.0645	97.9355	98.1935	98.0645	98.1935	98.1935	98.0645	98.0645	97.6774	98.3226	98.3226	98.3226	98.0645	98.0645	98.0645	98.3226	98.1935	98.4516	98.3226	98.3226	98.4516	98.4516	98.4516	98.4516	98.4516	98.4516	98.3226	98.8387	98.8387	98.7097	98.9677	98.9677	98.9677	98.4516	98.3226	98.3226	99.3548	99.0968	92.3871	98.3226	98.3226	98.3226	98.3226	99.3548	99.871	99.4839
83	RVA/Human-wt/ZAF/UFS-NGS-MRC-DPRU1190/2009/G1P[8]	97.9355	97.8065	97.9355	97.8065	98.0645	97.9355	98.0645	98.0645	97.9355	97.9355	97.5484	98.1935	98.1935	98.1935	97.9355	97.9355	97.9355	98.1935	98.0645	98.3226	98.1935	98.1935	98.3226	98.3226	98.3226	98.3226	98.3226	98.3226	98.1935	98.7097	98.7097	98.5806	98.8387	98.8387	98.8387	98.3226	98.1935	98.1935	99.2258	98.9677	92.2581	98.1935	98.1935	98.1935	98.1935	99.2258	99.7419	99.3548
84	RVA/Human-wt/ZAF/UFS-NGS-MRC-DPRU1093/2009/G1P[8]	97.6774	97.5484	97.6774	97.5484	97.8065	97.6774	97.8065	97.8065	97.6774	97.6774	97.2903	97.9355	97.9355	97.9355	97.6774	97.6774	97.6774	97.9355	97.8065	98.0645	97.9355	97.9355	98.0645	98.0645	98.0645	98.0645	98.0645	98.0645	97.9355	98.4516	98.4516	98.3226	98.5806	98.5806	98.5806	98.0645	97.9355	97.9355	98.9677	98.7097	92	97.9355	97.9355	97.9355	97.9355	98.9677	99.4839	99.0968
85	RVA/Human-wt/ZAF/UFS-NGS-MRC-DPRU138/2009/G1P[8]	97.9355	97.8065	97.9355	97.8065	98.0645	97.9355	98.0645	98.0645	97.9355	97.9355	97.5484	98.1935	97.9355	97.9355	97.9355	97.9355	97.9355	98.1935	98.0645	98.3226	98.1935	98.1935	98.3226	98.3226	98.3226	98.3226	98.3226	98.3226	98.1935	98.5806	98.5806	98.4516	98.8387	98.8387	98.8387	98.3226	98.1935	98.1935	98.9677	98.4516	92.2581	98.1935	98.1935	98.1935	98.1935	98.4516	98.9677	98.8387
86	RVA/Human-wt/ZAF/UFS-NGS-MRC-DPRU157/2009/G1P[8]	97.8065	97.6774	97.8065	97.6774	97.9355	97.8065	97.9355	97.9355	97.8065	97.8065	97.4194	98.3226	97.8065	97.8065	97.8065	97.8065	97.8065	98.0645	97.9355	98.1935	98.3226	98.0645	98.1935	98.1935	98.1935	98.1935	98.1935	98.1935	98.3226	98.4516	98.4516	98.3226	98.7097	98.7097	98.7097	98.1935	98.3226	98.3226	98.8387	98.3226	92.3871	98.3226	98.3226	98.3226	98.3226	98.3226	98.8387	98.7097
87	RVA/Human-wt/ZAF/UFS-NGS-MRC-DPRU150/2009/G1P[8]	97.9355	97.8065	97.9355	97.8065	98.0645	97.9355	98.0645	98.0645	97.9355	97.9355	97.5484	98.4516	97.9355	97.9355	97.9355	97.9355	97.9355	98.1935	98.0645	98.3226	98.4516	98.1935	98.3226	98.3226	98.3226	98.3226	98.3226	98.3226	98.4516	98.5806	98.5806	98.4516	98.8387	98.8387	98.8387	98.3226	98.4516	98.4516	98.9677	98.4516	92.5161	98.4516	98.4516	98.4516	98.4516	98.4516	98.9677	98.8387
88	RVA/Human-wt/ZAF/UFS-NGS-MRC-DPRU1234/2009/G1P[8]	98.0645	97.9355	98.0645	97.9355	98.1935	98.0645	98.1935	98.1935	98.1935	98.0645	97.6774	98.5806	98.0645	98.0645	98.0645	98.0645	98.0645	97.5484	97.4194	97.6774	98.5806	97.5484	97.6774	97.6774	97.6774	97.6774	97.6774	97.6774	98.5806	98.7097	98.7097	98.5806	98.1935	98.1935	98.1935	97.6774	98.5806	98.5806	98.3226	98.5806	91.871	98.5806	98.5806	98.5806	98.5806	98.5806	98.3226	98.1935
89	RVA/Human-wt/ZAF/UFS-NGS-MRC-DPRU2299/2009/G1P[8]	98.3226	98.1935	98.3226	98.1935	98.4516	98.3226	98.4516	98.4516	98.3226	98.3226	97.9355	98.7097	98.3226	98.3226	98.3226	98.3226	98.3226	97.8065	97.6774	97.9355	98.7097	97.8065	97.9355	97.9355	97.9355	97.9355	97.9355	97.9355	98.7097	98.9677	98.9677	98.8387	98.4516	98.4516	98.4516	97.9355	98.7097	98.7097	98.5806	98.8387	92	98.7097	98.7097	98.7097	98.7097	98.8387	98.5806	98.4516
90	RVA/Human-wt/ZAF/UFS-NGS-MRC-DPRU136/2009/G1P[8]	98.1935	98.0645	98.1935	98.0645	98.3226	98.1935	98.3226	98.3226	98.1935	98.1935	97.8065	98.1935	98.1935	98.1935	98.1935	98.1935	98.1935	98.4516	98.3226	98.5806	98.1935	98.4516	98.5806	98.5806	98.5806	98.5806	98.5806	98.5806	98.1935	98.5806	98.5806	98.4516	98.8387	98.8387	98.8387	98.5806	98.1935	98.1935	99.2258	98.5806	92.129	98.1935	98.1935	98.1935	98.1935	98.1935	98.7097	98.8387
91	RVA/Human-wt/ZAF/UFS-NGS-MRC-DPRU1270/2009/G1P[8]	98.4516	98.3226	98.4516	98.3226	98.5806	98.4516	98.5806	98.5806	98.4516	98.4516	98.0645	98.7097	98.4516	98.4516	98.4516	98.4516	98.4516	97.9355	97.8065	98.0645	98.7097	97.9355	98.0645	98.0645	98.0645	98.0645	98.0645	98.0645	98.7097	99.0968	99.0968	98.9677	98.5806	98.5806	98.5806	98.0645	98.7097	98.7097	98.7097	98.9677	92	98.7097	98.7097	98.7097	98.7097	98.9677	98.7097	98.5806
92	RVA/Human-wt/ZAF/UFS-NGS-MRC-DPRU2291/2009/G1P[8]	98.8387	98.7097	98.8387	98.7097	98.9677	98.8387	98.9677	98.9677	98.9677	98.8387	98.4516	98.5806	98.8387	98.8387	98.8387	98.8387	98.8387	98.3226	98.1935	98.4516	98.5806	98.3226	98.4516	98.4516	98.4516	98.4516	98.4516	98.4516	98.5806	98.9677	98.9677	98.8387	98.4516	98.4516	98.4516	98.4516	98.5806	98.5806	98.5806	98.9677	92.129	98.5806	98.5806	98.5806	98.5806	98.5806	98.3226	98.4516
93	RVA/Human-wt/ZAF/MRC-DPRU6113/2002/G1P[8]	99.7419	99.6129	99.7419	99.6129	99.6129	99.4839	99.6129	99.6129	99.4839	99.4839	99.0968	98.4516	98.4516	98.4516	99.7419	99.7419	99.7419	99.2258	99.0968	99.3548	98.4516	99.2258	99.3548	99.3548	99.3548	99.3548	99.3548	99.3548	98.4516	98.5806	98.5806	98.4516	98.0645	98.0645	98.0645	99.3548	98.4516	98.4516	98.1935	98.5806	92.129	98.4516	98.4516	98.4516	98.4516	98.1935	97.9355	98.0645
94	RVA/Human-wt/ZAF/MRC-DPRU4381/2002/G1P[8]	99.7419	99.6129	99.7419	99.6129	99.871	99.7419	99.871	99.871	99.7419	99.7419	99.3548	98.7097	98.7097	98.7097	99.7419	99.7419	99.7419	99.2258	99.0968	99.3548	98.7097	99.2258	99.3548	99.3548	99.3548	99.3548	99.3548	99.3548	98.7097	98.8387	98.8387	98.7097	98.3226	98.3226	98.3226	99.3548	98.7097	98.7097	98.4516	98.8387	92.3871	98.7097	98.7097	98.7097	98.7097	98.4516	98.1935	98.3226
95	RVA/Human-wt/ZAF/MRC-DPRU4418/2002/G1P[8]	99.4839	99.3548	99.4839	99.3548	99.6129	99.4839	99.6129	99.6129	99.4839	99.7419	99.0968	98.4516	98.4516	98.4516	99.4839	99.4839	99.4839	98.9677	98.8387	99.0968	98.4516	98.9677	99.0968	99.0968	99.0968	99.0968	99.0968	99.0968	98.4516	98.5806	98.5806	98.4516	98.0645	98.0645	98.0645	99.0968	98.4516	98.4516	98.1935	98.5806	92.129	98.4516	98.4516	98.4516	98.4516	98.1935	97.9355	98.0645
96	RVA/Human-wt/ZAF/MRC-DPRU1192/2002/G1P[8]	99.871	99.7419	99.871	99.7419	99.7419	99.6129	99.7419	99.7419	99.6129	99.6129	99.2258	98.5806	98.5806	98.5806	99.871	99.871	99.871	99.3548	99.2258	99.4839	98.5806	99.3548	99.4839	99.4839	99.4839	99.4839	99.4839	99.4839	98.5806	98.7097	98.7097	98.5806	98.1935	98.1935	98.1935	99.4839	98.5806	98.5806	98.3226	98.7097	92.2581	98.5806	98.5806	98.5806	98.5806	98.3226	98.0645	98.1935
97	RVA/Human-wt/ZAF/MRC-DPRU566/2003/G1P[8]	99.7419	99.6129	99.7419	99.6129	99.6129	99.4839	99.6129	99.6129	99.4839	99.4839	99.0968	98.4516	98.4516	98.4516	99.7419	99.7419	99.7419	99.2258	99.0968	99.3548	98.4516	99.2258	99.3548	99.3548	99.3548	99.3548	99.3548	99.3548	98.4516	98.5806	98.5806	98.4516	98.0645	98.0645	98.0645	99.3548	98.4516	98.4516	98.1935	98.5806	92.129	98.4516	98.4516	98.4516	98.4516	98.1935	97.9355	98.0645
98	RVA/Human-wt/ZAF/MRC-DPRU451/2003/G1P[8]	99.871	99.7419	99.871	99.7419	99.7419	99.6129	99.7419	99.7419	99.6129	99.6129	99.2258	98.5806	98.5806	98.5806	99.871	99.871	99.871	99.3548	99.2258	99.4839	98.5806	99.3548	99.4839	99.4839	99.4839	99.4839	99.4839	99.4839	98.5806	98.7097	98.7097	98.5806	98.1935	98.1935	98.1935	99.4839	98.5806	98.5806	98.3226	98.7097	92.2581	98.5806	98.5806	98.5806	98.5806	98.3226	98.0645	98.1935
99	RVA/Human-wt/ZAF/MRC-DPRU445/2003/G1P[8]	99.871	99.7419	99.871	99.7419	99.7419	99.6129	99.7419	99.7419	99.6129	99.6129	99.2258	98.5806	98.5806	98.5806	99.871	99.871	99.871	99.3548	99.2258	99.4839	98.5806	99.3548	99.4839	99.4839	99.4839	99.4839	99.4839	99.4839	98.5806	98.7097	98.7097	98.5806	98.1935	98.1935	98.1935	99.4839	98.5806	98.5806	98.3226	98.7097	92.2581	98.5806	98.5806	98.5806	98.5806	98.3226	98.0645	98.1935
100	RVA/Human-wt/ZAF/MRC-DPRU400/2003/G1P[8]	99.7419	99.6129	99.7419	99.6129	99.6129	99.4839	99.6129	99.6129	99.4839	99.4839	99.0968	98.4516	98.4516	98.4516	99.7419	99.7419	99.7419	99.2258	99.0968	99.3548	98.4516	99.2258	99.3548	99.3548	99.3548	99.3548	99.3548	99.3548	98.4516	98.5806	98.5806	98.4516	98.0645	98.0645	98.0645	99.3548	98.4516	98.4516	98.1935	98.5806	92.129	98.4516	98.4516	98.4516	98.4516	98.1935	97.9355	98.0645
101	RVA/Human-wt/ZAF/MRC-DPRU2198/2003/G1P[8]	99.7419	99.6129	99.7419	99.6129	99.6129	99.4839	99.6129	99.6129	99.4839	99.4839	99.0968	98.4516	98.4516	98.4516	99.7419	99.7419	99.7419	99.2258	99.0968	99.3548	98.4516	99.2258	99.3548	99.3548	99.3548	99.3548	99.3548	99.3548	98.4516	98.5806	98.5806	98.4516	98.0645	98.0645	98.0645	99.3548	98.4516	98.4516	98.1935	98.5806	92.129	98.4516	98.4516	98.4516	98.4516	98.1935	97.9355	98.0645
102	RVA/Human-wt/ZAF/MRC-DPRU2218/2003/G1P[8]	98.4516	98.3226	98.4516	98.3226	98.5806	98.4516	98.5806	98.5806	98.4516	98.4516	98.0645	98.7097	98.7097	98.7097	98.4516	98.4516	98.4516	97.9355	97.8065	98.0645	98.7097	97.9355	98.0645	98.0645	98.0645	98.0645	98.0645	98.0645	98.7097	98.7097	98.7097	98.5806	98.0645	98.0645	98.0645	98.0645	98.7097	98.7097	98.4516	98.8387	92.129	98.7097	98.7097	98.7097	98.7097	98.4516	98.1935	98.3226
103	RVA/Human-wt/ZAF/MRC-DPRU539/2003/G1P[8]	99.871	99.7419	99.871	99.7419	99.7419	99.6129	99.7419	99.7419	99.6129	99.6129	99.2258	98.5806	98.5806	98.5806	99.871	99.871	99.871	99.3548	99.2258	99.4839	98.5806	99.3548	99.4839	99.4839	99.4839	99.4839	99.4839	99.4839	98.5806	98.7097	98.7097	98.5806	98.1935	98.1935	98.1935	99.4839	98.5806	98.5806	98.3226	98.7097	92.2581	98.5806	98.5806	98.5806	98.5806	98.3226	98.0645	98.1935
104	RVA/Human-wt/ZAF/MRC-DPRU648/2003/G1P[8]	99.4839	99.3548	99.4839	99.3548	99.3548	99.2258	99.3548	99.3548	99.2258	99.2258	98.8387	98.3226	98.1935	98.1935	99.4839	99.4839	99.4839	98.9677	98.8387	99.0968	98.3226	98.9677	99.0968	99.0968	99.0968	99.0968	99.0968	99.0968	98.3226	98.3226	98.3226	98.1935	97.8065	97.8065	97.8065	99.0968	98.3226	98.3226	97.9355	98.3226	92	98.3226	98.3226	98.3226	98.3226	97.9355	97.6774	97.8065
105	RVA/Human-wt/ZAF/MRC-DPRU426/2004/G1P[8]	99.871	99.7419	99.871	99.7419	99.7419	99.6129	99.7419	99.7419	99.6129	99.6129	99.2258	98.5806	98.5806	98.5806	99.871	99.871	99.871	99.3548	99.2258	99.4839	98.5806	99.3548	99.4839	99.4839	99.4839	99.4839	99.4839	99.4839	98.5806	98.7097	98.7097	98.5806	98.1935	98.1935	98.1935	99.4839	98.5806	98.5806	98.3226	98.7097	92.2581	98.5806	98.5806	98.5806	98.5806	98.3226	98.0645	98.1935
106	RVA/Human-wt/ZAF/MRC-DPRU1224/2004/G1P[8]	99.871	99.7419	99.871	99.7419	99.7419	99.6129	99.7419	99.7419	99.6129	99.6129	99.2258	98.5806	98.5806	98.5806	99.871	99.871	99.871	99.3548	99.2258	99.4839	98.5806	99.3548	99.4839	99.4839	99.4839	99.4839	99.4839	99.4839	98.5806	98.7097	98.7097	98.5806	98.1935	98.1935	98.1935	99.4839	98.5806	98.5806	98.3226	98.7097	92.2581	98.5806	98.5806	98.5806	98.5806	98.3226	98.0645	98.1935
107	RVA/Human-wt/ZAF/MRC-DPRU1285/2004/G1P[8]	99.871	99.7419	99.871	99.7419	99.7419	99.6129	99.7419	99.7419	99.6129	99.6129	99.2258	98.5806	98.5806	98.5806	99.871	99.871	99.871	99.3548	99.2258	99.4839	98.5806	99.3548	99.4839	99.4839	99.4839	99.4839	99.4839	99.4839	98.5806	98.7097	98.7097	98.5806	98.1935	98.1935	98.1935	99.4839	98.5806	98.5806	98.3226	98.7097	92.2581	98.5806	98.5806	98.5806	98.5806	98.3226	98.0645	98.1935
108	RVA/Human-wt/ZAF/MRC-DPRU1275/2004/G1P[8]	99.871	99.7419	99.871	99.7419	99.7419	99.6129	99.7419	99.7419	99.6129	99.6129	99.2258	98.5806	98.5806	98.5806	99.871	99.871	99.871	99.3548	99.2258	99.4839	98.5806	99.3548	99.4839	99.4839	99.4839	99.4839	99.4839	99.4839	98.5806	98.7097	98.7097	98.5806	98.1935	98.1935	98.1935	99.4839	98.5806	98.5806	98.3226	98.7097	92.2581	98.5806	98.5806	98.5806	98.5806	98.3226	98.0645	98.1935
109	RVA/Human-wt/ZAF/MRC-DPRU1264/2004/G1P[8]	99.871	99.7419	99.871	99.7419	99.7419	99.6129	99.7419	99.7419	99.6129	99.6129	99.2258	98.5806	98.5806	98.5806	99.871	99.871	99.871	99.3548	99.2258	99.4839	98.5806	99.3548	99.4839	99.4839	99.4839	99.4839	99.4839	99.4839	98.5806	98.7097	98.7097	98.5806	98.1935	98.1935	98.1935	99.4839	98.5806	98.5806	98.3226	98.7097	92.2581	98.5806	98.5806	98.5806	98.5806	98.3226	98.0645	98.1935
110	RVA/Human-wt/ZAF/MRC-DPRU1299/2004/G1P[8]	99.871	99.7419	99.871	99.7419	99.7419	99.6129	99.7419	99.7419	99.6129	99.6129	99.2258	98.5806	98.5806	98.5806	99.871	99.871	99.871	99.3548	99.2258	99.4839	98.5806	99.3548	99.4839	99.4839	99.4839	99.4839	99.4839	99.4839	98.5806	98.7097	98.7097	98.5806	98.1935	98.1935	98.1935	99.4839	98.5806	98.5806	98.3226	98.7097	92.2581	98.5806	98.5806	98.5806	98.5806	98.3226	98.0645	98.1935
111	RVA/Human-wt/ZAF/MRC-DPRU1280-04/2004/G1P[8]	99.7419	99.6129	99.7419	99.6129	99.6129	99.4839	99.6129	99.6129	99.4839	99.4839	99.0968	98.4516	98.4516	98.4516	99.7419	99.7419	99.7419	99.2258	99.0968	99.3548	98.4516	99.2258	99.3548	99.3548	99.3548	99.3548	99.3548	99.3548	98.4516	98.5806	98.5806	98.4516	98.0645	98.0645	98.0645	99.3548	98.4516	98.4516	98.1935	98.5806	92.129	98.4516	98.4516	98.4516	98.4516	98.1935	97.9355	98.0645
112	RVA/Human-wt/ZAF/MRC-DPRU1277/2004/G1P[8]	99.7419	99.6129	99.7419	99.6129	99.6129	99.4839	99.6129	99.6129	99.4839	99.4839	99.0968	98.4516	98.4516	98.4516	99.7419	99.7419	99.7419	99.2258	99.0968	99.3548	98.4516	99.2258	99.3548	99.3548	99.3548	99.3548	99.3548	99.3548	98.4516	98.5806	98.5806	98.4516	98.0645	98.0645	98.0645	99.3548	98.4516	98.4516	98.1935	98.5806	92.129	98.4516	98.4516	98.4516	98.4516	98.1935	97.9355	98.0645
113	RVA/Human-wt/ZAF/MRC-DPRU1283/2004/G1P[8]	99.7419	99.6129	99.7419	99.6129	99.6129	99.4839	99.6129	99.6129	99.4839	99.4839	99.0968	98.4516	98.4516	98.4516	99.7419	99.7419	99.7419	99.2258	99.0968	99.3548	98.4516	99.2258	99.3548	99.3548	99.3548	99.3548	99.3548	99.3548	98.4516	98.5806	98.5806	98.4516	98.0645	98.0645	98.0645	99.3548	98.4516	98.4516	98.1935	98.5806	92.129	98.4516	98.4516	98.4516	98.4516	98.1935	97.9355	98.0645
114	RVA/Human-wt/ZAF/MRC-DPRU822/2005/G1P[8]	98.7097	98.5806	98.7097	98.5806	98.8387	98.7097	98.8387	98.8387	98.7097	98.7097	98.3226	99.2258	98.9677	98.9677	98.7097	98.7097	98.7097	98.1935	98.0645	98.3226	99.2258	98.1935	98.3226	98.3226	98.3226	98.3226	98.3226	98.3226	99.2258	99.4839	99.4839	99.3548	98.8387	98.8387	98.8387	98.3226	99.2258	99.2258	99.4839	99.4839	92.2581	99.2258	99.2258	99.2258	99.2258	99.2258	98.9677	99.0968
115	RVA/Human-wt/ZAF/MRC-DPRU2132/2005/G1P[8]	92.6452	92.5161	92.6452	92.5161	92.7742	92.6452	92.7742	92.7742	92.6452	92.6452	92.3871	92.9032	92.3871	92.3871	92.6452	92.6452	92.6452	92.3871	92.2581	92.2581	92.9032	92.129	92.2581	92.2581	92.2581	92.2581	92.2581	92.2581	92.9032	92.6452	92.6452	92.5161	92.2581	92.2581	92.2581	92.2581	92.9032	92.9032	92.2581	92.6452	97.8065	92.9032	92.9032	92.9032	92.9032	92.3871	92.129	92.129
116	RVA/Human-wt/ZAF/MRC-DPRU2114/2005/G1P[8]	92.5161	92.3871	92.5161	92.3871	92.6452	92.5161	92.6452	92.6452	92.5161	92.5161	92.2581	92.7742	92.2581	92.2581	92.5161	92.5161	92.5161	92.2581	92.129	92.129	92.7742	92	92.129	92.129	92.129	92.129	92.129	92.129	92.7742	92.5161	92.5161	92.3871	92.129	92.129	92.129	92.129	92.7742	92.7742	92.129	92.5161	97.9355	92.7742	92.7742	92.7742	92.7742	92.2581	92	92
117	RVA/Human-wt/ZAF/MRC-DPRU799/2006/G1P[8]	98.5806	98.4516	98.5806	98.4516	98.7097	98.5806	98.7097	98.7097	98.5806	98.5806	98.1935	99.0968	98.8387	98.8387	98.5806	98.5806	98.5806	98.0645	97.9355	98.1935	99.0968	98.0645	98.1935	98.1935	98.1935	98.1935	98.1935	98.1935	99.0968	99.3548	99.3548	99.2258	98.7097	98.7097	98.7097	98.1935	99.0968	99.0968	99.0968	99.6129	92.129	99.0968	99.0968	99.0968	99.0968	99.3548	99.0968	99.4839
118	RVA/Human-wt/ZAF/MRC-DPRU757/2006/G1P[8]	98.5806	98.4516	98.5806	98.4516	98.7097	98.5806	98.7097	98.7097	98.5806	98.5806	98.1935	99.0968	98.8387	98.8387	98.5806	98.5806	98.5806	98.0645	97.9355	98.1935	99.0968	98.0645	98.1935	98.1935	98.1935	98.1935	98.1935	98.1935	99.0968	99.3548	99.3548	99.2258	98.7097	98.7097	98.7097	98.1935	99.0968	99.0968	99.0968	99.6129	92.129	99.0968	99.0968	99.0968	99.0968	99.3548	99.0968	99.4839
119	RVA/Human-wt/ZAF/MRC-DPRU832/2006/G1P[8]	98.5806	98.4516	98.5806	98.4516	98.7097	98.5806	98.7097	98.7097	98.5806	98.5806	98.1935	99.0968	98.8387	98.8387	98.5806	98.5806	98.5806	98.0645	97.9355	98.1935	99.0968	98.0645	98.1935	98.1935	98.1935	98.1935	98.1935	98.1935	99.0968	99.3548	99.3548	99.2258	98.7097	98.7097	98.7097	98.1935	99.0968	99.0968	99.0968	99.6129	92.129	99.0968	99.0968	99.0968	99.0968	99.3548	99.0968	99.4839
120	RVA/Human-wt/ZAF/MRC-DPRU789/2006/G1P[8]	98.4516	98.3226	98.4516	98.3226	98.5806	98.4516	98.5806	98.5806	98.4516	98.4516	98.0645	98.9677	98.9677	98.9677	98.4516	98.4516	98.4516	97.9355	97.8065	98.0645	98.9677	97.9355	98.0645	98.0645	98.0645	98.0645	98.0645	98.0645	98.9677	99.2258	99.2258	99.0968	98.5806	98.5806	98.5806	98.0645	98.9677	98.9677	98.9677	99.4839	92	98.9677	98.9677	98.9677	98.9677	99.2258	98.9677	99.3548
121	RVA/Human-wt/ZAF/MRC-DPRU803/2006/G1P[8]	98.4516	98.3226	98.4516	98.3226	98.5806	98.4516	98.5806	98.5806	98.4516	98.4516	98.0645	98.9677	98.7097	98.7097	98.4516	98.4516	98.4516	97.9355	97.8065	98.0645	98.9677	97.9355	98.0645	98.0645	98.0645	98.0645	98.0645	98.0645	98.9677	99.2258	99.2258	99.0968	98.5806	98.5806	98.5806	98.0645	98.9677	98.9677	98.9677	99.4839	92	98.9677	98.9677	98.9677	98.9677	99.2258	98.9677	99.3548
122	RVA/Human-wt/ZAF/MRC-DPRU840/2006/G1P[8]	98.5806	98.4516	98.5806	98.4516	98.7097	98.5806	98.7097	98.7097	98.5806	98.5806	98.1935	99.0968	98.8387	98.8387	98.5806	98.5806	98.5806	98.0645	97.9355	98.1935	99.0968	98.0645	98.1935	98.1935	98.1935	98.1935	98.1935	98.1935	99.0968	99.3548	99.3548	99.2258	98.7097	98.7097	98.7097	98.1935	99.0968	99.0968	99.0968	99.6129	92.129	99.0968	99.0968	99.0968	99.0968	99.3548	99.0968	99.4839
123	RVA/Human-wt/ZAF/MRC-DPRU748/2006/G1P[8]	98.4516	98.3226	98.4516	98.3226	98.5806	98.4516	98.5806	98.5806	98.4516	98.4516	98.0645	98.9677	98.7097	98.7097	98.4516	98.4516	98.4516	97.9355	97.8065	98.0645	98.9677	97.9355	98.0645	98.0645	98.0645	98.0645	98.0645	98.0645	98.9677	99.2258	99.2258	99.0968	98.5806	98.5806	98.5806	98.0645	98.9677	98.9677	98.9677	99.4839	92	98.9677	98.9677	98.9677	98.9677	99.2258	98.9677	99.3548
124	RVA/Human-wt/ZAF/MRC-DPRU839/2006/G1P[8]	98.4516	98.3226	98.4516	98.3226	98.5806	98.4516	98.5806	98.5806	98.4516	98.4516	98.0645	98.9677	98.7097	98.7097	98.4516	98.4516	98.4516	97.9355	97.8065	98.0645	98.9677	97.9355	98.0645	98.0645	98.0645	98.0645	98.0645	98.0645	98.9677	99.2258	99.2258	99.0968	98.5806	98.5806	98.5806	98.0645	98.9677	98.9677	98.9677	99.4839	92	98.9677	98.9677	98.9677	98.9677	99.2258	98.9677	99.3548
125	RVA/Human-wt/ZAF/MRC-DPRU901/2006/G1P[8]	98.3226	98.1935	98.3226	98.1935	98.4516	98.3226	98.4516	98.4516	98.3226	98.3226	97.9355	98.8387	98.5806	98.5806	98.3226	98.3226	98.3226	97.8065	97.9355	97.9355	98.8387	97.8065	97.9355	97.9355	97.9355	97.9355	97.9355	97.9355	98.8387	99.0968	99.0968	98.9677	98.4516	98.4516	98.4516	97.9355	98.8387	98.8387	98.8387	99.3548	91.871	98.8387	98.8387	98.8387	98.8387	99.0968	98.8387	99.2258
126	RVA/Human-wt/ZAF/MRC-DPRU1370/2007/G1P[8]	98.4516	98.3226	98.4516	98.3226	98.5806	98.4516	98.5806	98.5806	98.4516	98.4516	98.0645	98.9677	98.7097	98.7097	98.4516	98.4516	98.4516	97.9355	97.8065	98.0645	98.9677	97.9355	98.0645	98.0645	98.0645	98.0645	98.0645	98.0645	98.9677	99.2258	99.2258	99.0968	98.5806	98.5806	98.5806	98.0645	98.9677	98.9677	98.9677	99.4839	92.2581	98.9677	98.9677	98.9677	98.9677	99.7419	99.4839	99.0968
127	RVA/Human-wt/ZAF/MRC-DPRU1350/2007/G1P[8]	98.3226	98.1935	98.3226	98.1935	98.4516	98.3226	98.4516	98.4516	98.3226	98.3226	97.9355	98.8387	98.5806	98.5806	98.3226	98.3226	98.3226	97.8065	97.6774	97.9355	98.8387	97.8065	97.9355	97.9355	97.9355	97.9355	97.9355	97.9355	98.8387	99.0968	99.0968	98.9677	98.4516	98.4516	98.4516	97.9355	98.8387	98.8387	98.8387	99.3548	92.2581	98.8387	98.8387	98.8387	98.8387	99.6129	99.3548	98.9677
128	RVA/Human-wt/ZAF/MRC-DPRU1381/2007/G1P[8]	98.5806	98.4516	98.5806	98.4516	98.7097	98.5806	98.7097	98.7097	98.5806	98.5806	98.1935	99.0968	98.8387	98.8387	98.5806	98.5806	98.5806	98.0645	97.9355	98.1935	99.0968	98.0645	98.1935	98.1935	98.1935	98.1935	98.1935	98.1935	99.0968	99.3548	99.3548	99.2258	98.7097	98.7097	98.7097	98.1935	99.0968	99.0968	99.0968	99.6129	92.2581	99.0968	99.0968	99.0968	99.0968	99.6129	99.3548	99.2258
129	RVA/Human-wt/ZAF/MRC-DPRU1327/2007/G1P[8]	98.5806	98.4516	98.5806	98.4516	98.7097	98.5806	98.7097	98.7097	98.5806	98.5806	98.1935	99.0968	98.8387	98.8387	98.5806	98.5806	98.5806	98.0645	97.9355	98.1935	99.0968	98.0645	98.1935	98.1935	98.1935	98.1935	98.1935	98.1935	99.0968	99.3548	99.3548	99.2258	98.7097	98.7097	98.7097	98.1935	99.0968	99.0968	99.0968	99.6129	92.129	99.0968	99.0968	99.0968	99.0968	99.3548	99.0968	99.4839
130	RVA/Human-wt/ZAF/MRC-DPRU1840/2007/G1P[8]	92.2581	92.129	92.2581	92.129	92.3871	92.2581	92.3871	92.3871	92.2581	92.2581	92.2581	92.5161	92	92	92.2581	92.2581	92.2581	92	91.871	91.871	92.5161	91.7419	91.871	91.871	91.871	91.871	91.871	91.871	92.5161	92.2581	92.2581	92.129	91.871	91.871	91.871	91.871	92.5161	92.5161	92.129	92.2581	97.2903	92.5161	92.5161	92.5161	92.5161	92	91.7419	91.7419
131	RVA/Human-wt/ZAF/MRC-DPRU1052/2008/G1P[8]	98.3226	98.1935	98.3226	98.1935	98.4516	98.3226	98.4516	98.4516	98.3226	98.3226	97.9355	98.8387	98.5806	98.5806	98.3226	98.3226	98.3226	97.8065	97.6774	97.9355	98.8387	97.8065	97.9355	97.9355	97.9355	97.9355	97.9355	97.9355	98.8387	99.0968	99.0968	98.9677	98.4516	98.4516	98.4516	97.9355	98.8387	98.8387	98.8387	99.3548	92.129	98.8387	98.8387	98.8387	98.8387	99.6129	99.3548	98.9677
132	RVA/Human-wt/ZAF/MRC-DPRU2125/2008/G1P[8]	98.4516	98.3226	98.4516	98.3226	98.5806	98.4516	98.5806	98.5806	98.4516	98.4516	98.0645	98.9677	98.7097	98.7097	98.4516	98.4516	98.4516	97.9355	97.8065	98.0645	98.9677	97.9355	98.0645	98.0645	98.0645	98.0645	98.0645	98.0645	98.9677	99.2258	99.2258	99.0968	98.5806	98.5806	98.5806	98.0645	98.9677	98.9677	98.9677	99.4839	92.2581	98.9677	98.9677	98.9677	98.9677	99.7419	99.4839	99.0968
133	RVA/Human-wt/ZAF/MRC-DPRU2429/2008/G1P[8]	98.3226	98.1935	98.3226	98.1935	98.4516	98.3226	98.4516	98.4516	98.3226	98.3226	97.9355	98.8387	98.5806	98.5806	98.3226	98.3226	98.3226	97.8065	97.6774	97.9355	98.8387	97.8065	97.9355	97.9355	97.9355	97.9355	97.9355	97.9355	98.8387	99.0968	99.0968	98.9677	98.4516	98.4516	98.4516	97.9355	98.8387	98.8387	98.8387	99.3548	92.129	98.8387	98.8387	98.8387	98.8387	99.6129	99.3548	98.9677
134	RVA/Human-wt/ZAF/MRC-DPRU1039/2008/G1P[8]	98.1935	98.0645	98.1935	98.0645	98.3226	98.1935	98.3226	98.3226	98.1935	98.1935	97.8065	98.7097	98.4516	98.4516	98.1935	98.1935	98.1935	97.6774	97.5484	97.8065	98.7097	97.6774	97.8065	97.8065	97.8065	97.8065	97.8065	97.8065	98.7097	98.9677	98.9677	98.8387	98.3226	98.3226	98.3226	97.8065	98.7097	98.7097	98.7097	99.2258	92	98.7097	98.7097	98.7097	98.7097	99.4839	99.2258	98.8387
135	RVA/Human-wt/ZAF/MRC-DPRU1960/2008/G1P[8]	98.4516	98.3226	98.4516	98.3226	98.5806	98.4516	98.5806	98.5806	98.4516	98.4516	98.0645	98.9677	98.7097	98.7097	98.4516	98.4516	98.4516	97.9355	97.8065	98.0645	98.9677	97.9355	98.0645	98.0645	98.0645	98.0645	98.0645	98.0645	98.9677	99.2258	99.2258	99.0968	98.5806	98.5806	98.5806	98.0645	98.9677	98.9677	99.0968	99.4839	92	98.9677	98.9677	98.9677	98.9677	99.2258	98.9677	99.3548
136	RVA/Human-wt/ZAF/MRC-DPRU1217/2009/G1P[8]	98.4516	98.3226	98.4516	98.3226	98.5806	98.4516	98.5806	98.5806	98.4516	98.4516	98.1935	99.2258	98.4516	98.4516	98.4516	98.4516	98.4516	97.9355	97.8065	98.0645	99.2258	97.9355	98.0645	98.0645	98.0645	98.0645	98.0645	98.0645	99.2258	99.0968	99.0968	98.9677	98.5806	98.5806	98.5806	98.0645	99.2258	99.2258	98.9677	98.9677	92.2581	99.2258	99.2258	99.2258	99.2258	98.7097	98.4516	98.5806
137	RVA/Human-wt/ZAF/MRC-DPRU2330/2009/G1P[8]	98.0645	97.9355	98.0645	97.9355	98.1935	98.0645	98.1935	98.1935	98.0645	98.0645	97.6774	98.5806	98.3226	98.3226	98.0645	98.0645	98.0645	97.5484	97.4194	97.6774	98.5806	97.5484	97.6774	97.6774	97.6774	97.6774	97.6774	97.6774	98.5806	98.8387	98.8387	98.7097	98.1935	98.1935	98.1935	97.6774	98.5806	98.5806	98.5806	99.0968	92	98.5806	98.5806	98.5806	98.5806	99.3548	99.0968	98.7097
138	RVA/Human-wt/ZAF/MRC-DPRU2325/2009/G1P[8]	98.3226	98.1935	98.3226	98.1935	98.4516	98.3226	98.4516	98.4516	98.3226	98.3226	97.9355	98.8387	98.5806	98.5806	98.3226	98.3226	98.3226	97.8065	97.6774	97.9355	98.8387	97.8065	97.9355	97.9355	97.9355	97.9355	97.9355	97.9355	98.8387	99.0968	99.0968	98.9677	98.4516	98.4516	98.4516	97.9355	98.8387	98.8387	98.8387	99.3548	92.129	98.8387	98.8387	98.8387	98.8387	99.6129	99.3548	98.9677
139	RVA/Human-wt/ZAF/MRC-DPRU2306/2009/G1P[8]	98.3226	98.1935	98.3226	98.1935	98.4516	98.3226	98.4516	98.4516	98.3226	98.3226	97.9355	98.8387	98.5806	98.5806	98.3226	98.3226	98.3226	97.8065	97.6774	97.9355	98.8387	97.8065	97.9355	97.9355	97.9355	97.9355	97.9355	97.9355	98.8387	99.0968	99.0968	98.9677	98.4516	98.4516	98.4516	97.9355	98.8387	98.8387	98.8387	99.3548	92.129	98.8387	98.8387	98.8387	98.8387	99.6129	99.3548	98.9677
140	RVA/Human-wt/ZAF/MRC-DPRU1389/2009/G1P[8]	98.3226	98.1935	98.3226	98.1935	98.4516	98.3226	98.4516	98.4516	98.3226	98.3226	97.9355	98.7097	98.3226	98.3226	98.3226	98.3226	98.3226	97.8065	97.6774	97.9355	98.7097	97.8065	97.9355	97.9355	97.9355	97.9355	97.9355	97.9355	98.7097	98.9677	98.9677	98.8387	98.4516	98.4516	98.4516	97.9355	98.7097	98.7097	98.5806	98.8387	92	98.7097	98.7097	98.7097	98.7097	98.8387	98.5806	98.4516
141	RVA/Human-wt/ZAF/MRC-DPRU1270/2009/G1P[8]	98.3226	98.1935	98.3226	98.1935	98.4516	98.3226	98.4516	98.4516	98.3226	98.3226	97.9355	98.7097	98.3226	98.3226	98.3226	98.3226	98.3226	97.8065	97.6774	97.9355	98.7097	97.8065	97.9355	97.9355	97.9355	97.9355	97.9355	97.9355	98.7097	98.9677	98.9677	98.8387	98.4516	98.4516	98.4516	97.9355	98.7097	98.7097	98.5806	98.8387	92	98.7097	98.7097	98.7097	98.7097	98.8387	98.5806	98.4516
142	RVA/Human-wt/ZAF/MRC-DPRU2294/2009/G1P[8]	98.1935	98.0645	98.1935	98.0645	98.3226	98.1935	98.3226	98.3226	98.1935	98.1935	97.8065	98.5806	98.1935	98.1935	98.1935	98.1935	98.1935	97.6774	97.5484	97.8065	98.5806	97.6774	97.8065	97.8065	97.8065	97.8065	97.8065	97.8065	98.5806	98.8387	98.8387	98.7097	98.3226	98.3226	98.3226	97.8065	98.5806	98.5806	98.4516	98.7097	92.129	98.5806	98.5806	98.5806	98.5806	98.7097	98.4516	98.3226
143	RVA/Human-wt/ZAF/MRC-DPRU1269/2009/G1P[8]	98.1935	98.0645	98.1935	98.0645	98.3226	98.1935	98.3226	98.3226	98.1935	98.1935	97.8065	98.5806	98.1935	98.1935	98.1935	98.1935	98.1935	97.6774	97.5484	97.8065	98.5806	97.6774	97.8065	97.8065	97.8065	97.8065	97.8065	97.8065	98.5806	98.8387	98.8387	98.7097	98.3226	98.3226	98.3226	97.8065	98.5806	98.5806	98.4516	98.7097	91.871	98.5806	98.5806	98.5806	98.5806	98.7097	98.4516	98.3226
144	RVA/Human-wt/ZAF/MRC-DPRU2801/2009/G1P[8]	98.3226	98.1935	98.3226	98.1935	98.4516	98.3226	98.4516	98.4516	98.3226	98.3226	97.9355	98.7097	98.3226	98.3226	98.3226	98.3226	98.3226	97.8065	97.6774	97.9355	98.7097	97.8065	97.9355	97.9355	97.9355	97.9355	97.9355	97.9355	98.7097	98.9677	98.9677	98.8387	98.4516	98.4516	98.4516	97.9355	98.7097	98.7097	98.5806	98.8387	92	98.7097	98.7097	98.7097	98.7097	98.8387	98.5806	98.4516
145	RVA/Human-wt/ZAF/MRC-DPRU150/2009/G1P[8]	98.3226	98.1935	98.3226	98.1935	98.4516	98.3226	98.4516	98.4516	98.3226	98.3226	97.9355	98.7097	98.3226	98.3226	98.3226	98.3226	98.3226	97.8065	97.6774	97.9355	98.7097	97.8065	97.9355	97.9355	97.9355	97.9355	97.9355	97.9355	98.7097	98.9677	98.9677	98.8387	98.4516	98.4516	98.4516	97.9355	98.7097	98.7097	98.5806	98.8387	92	98.7097	98.7097	98.7097	98.7097	98.8387	98.5806	98.4516
146	RVA/Human-wt/ZAF/MRC-DPRU155/2009/G1P[8]	98.0645	97.9355	98.0645	97.9355	98.1935	98.0645	98.1935	98.1935	98.0645	98.0645	97.6774	98.4516	98.0645	98.0645	98.0645	98.0645	98.0645	97.5484	97.4194	97.6774	98.4516	97.5484	97.6774	97.6774	97.6774	97.6774	97.6774	97.6774	98.4516	98.7097	98.7097	98.5806	98.1935	98.1935	98.1935	97.6774	98.4516	98.4516	98.3226	98.5806	91.7419	98.4516	98.4516	98.4516	98.4516	98.5806	98.3226	98.1935
147	RVA/Human-wt/ZAF/MRC-DPRU135/2009/G1P[8]	98.4516	98.3226	98.4516	98.3226	98.5806	98.4516	98.5806	98.5806	98.4516	98.4516	98.0645	98.7097	98.4516	98.4516	98.4516	98.4516	98.4516	97.9355	97.8065	98.0645	98.7097	97.9355	98.0645	98.0645	98.0645	98.0645	98.0645	98.0645	98.7097	98.8387	98.8387	98.7097	98.3226	98.3226	98.3226	98.0645	98.7097	98.7097	98.7097	98.8387	91.871	98.7097	98.7097	98.7097	98.7097	98.4516	98.1935	98.3226
148	RVA/Human-wt/ZAF/MRC-DPRU1923/2009/G1P[8]	98.3226	98.1935	98.3226	98.1935	98.4516	98.3226	98.4516	98.4516	98.3226	98.3226	97.9355	98.5806	98.3226	98.3226	98.3226	98.3226	98.3226	97.8065	97.6774	97.9355	98.5806	97.8065	97.9355	97.9355	97.9355	97.9355	97.9355	97.9355	98.5806	98.8387	98.8387	98.7097	98.1935	98.1935	98.1935	97.9355	98.5806	98.5806	98.3226	98.7097	92.2581	98.5806	98.5806	98.5806	98.5806	98.3226	98.0645	98.1935
149	RVA/Human-wt/RWA/UFS-NGS-MRC-DPRU2021/2010/G1P[8]	98.5806	98.4516	98.5806	98.4516	98.7097	98.5806	98.7097	98.7097	98.5806	98.5806	98.1935	98.8387	98.5806	98.5806	98.5806	98.5806	98.5806	98.0645	97.9355	98.1935	98.8387	98.0645	98.1935	98.1935	98.1935	98.1935	98.1935	98.1935	98.8387	99.2258	99.2258	99.0968	98.7097	98.7097	98.7097	98.1935	98.8387	98.8387	98.8387	99.3548	91.871	98.8387	98.8387	98.8387	98.8387	99.0968	98.8387	99.2258
150	RVA/Human-wt/ZAF/UFS-NGS-MRC-DPRU2250/2013/G1P[8]	95.0968	94.9677	95.0968	94.9677	95.2258	95.0968	95.2258	95.2258	95.0968	95.0968	94.8387	94.1935	94.8387	94.8387	95.0968	95.0968	95.0968	94.5806	94.4516	94.7097	94.1935	94.5806	94.7097	94.7097	94.7097	94.7097	94.7097	94.7097	94.1935	94.7097	94.7097	94.5806	94.0645	94.0645	94.0645	94.7097	94.1935	94.1935	94.4516	95.0968	92.129	94.1935	94.1935	94.1935	94.1935	94.8387	94.5806	94.5806
151	RVA/Human-wt/ZAF/UFS-NGS-MRC-DPRU56/2014/G1P[8]	98.1935	98.0645	98.1935	98.0645	98.3226	98.1935	98.3226	98.3226	98.1935	98.4516	97.8065	98.1935	98.4516	98.4516	98.1935	98.1935	98.1935	98.4516	98.3226	98.5806	98.1935	98.4516	98.5806	98.5806	98.5806	98.5806	98.5806	98.5806	98.1935	98.4516	98.4516	98.3226	98.5806	98.5806	98.5806	98.5806	98.1935	98.1935	99.2258	98.5806	92.2581	98.1935	98.1935	98.1935	98.1935	98.1935	98.7097	98.8387
152	RVA/Human-wt/ZAF/UFS-NGS-MRC-DPRU65/2014/G1P[8]	98.3226	98.1935	98.3226	98.1935	98.4516	98.3226	98.4516	98.4516	98.3226	98.3226	97.9355	98.3226	98.5806	98.5806	98.3226	98.3226	98.3226	98.5806	98.4516	98.7097	98.3226	98.5806	98.7097	98.7097	98.7097	98.7097	98.7097	98.7097	98.3226	98.5806	98.5806	98.4516	98.7097	98.7097	98.7097	98.7097	98.3226	98.3226	99.3548	98.7097	92.3871	98.3226	98.3226	98.3226	98.3226	98.3226	98.8387	98.9677
153	RVA/Human-wt/ZAF/UFS-NGS-MRC-DPRU74/2014/G1P[8]	98.1935	98.0645	98.1935	98.0645	98.3226	98.1935	98.3226	98.3226	98.1935	98.1935	97.8065	98.1935	98.4516	98.4516	98.1935	98.1935	98.1935	98.4516	98.3226	98.5806	98.1935	98.4516	98.5806	98.5806	98.5806	98.5806	98.5806	98.5806	98.1935	98.4516	98.4516	98.3226	98.5806	98.5806	98.5806	98.5806	98.1935	98.1935	99.2258	98.5806	92.2581	98.1935	98.1935	98.1935	98.1935	98.1935	98.7097	98.8387
154	RVA/Human-wt/ZAF/UFS-NGS-MRC-DPRU143/2014/G1P[8]	98.1935	98.0645	98.1935	98.0645	98.3226	98.1935	98.3226	98.3226	98.1935	98.1935	97.8065	98.1935	98.4516	98.4516	98.1935	98.1935	98.1935	98.4516	98.3226	98.5806	98.1935	98.4516	98.5806	98.5806	98.5806	98.5806	98.5806	98.5806	98.1935	98.4516	98.4516	98.3226	98.5806	98.5806	98.5806	98.5806	98.1935	98.1935	99.2258	98.5806	92.2581	98.1935	98.1935	98.1935	98.1935	98.1935	98.7097	99.0968
155	RVA/Human-wt/ZAF/UFS-NGS-MRC-DPRU150/2014/G1P[8]	98.7097	98.5806	98.7097	98.5806	98.8387	98.7097	98.8387	98.8387	98.7097	98.7097	98.3226	98.7097	98.9677	98.9677	98.7097	98.7097	98.7097	98.1935	98.0645	98.3226	98.7097	98.1935	98.3226	98.3226	98.3226	98.3226	98.3226	98.3226	98.7097	98.9677	98.9677	98.8387	98.3226	98.3226	98.3226	98.3226	98.7097	98.7097	98.9677	99.0968	92	98.7097	98.7097	98.7097	98.7097	98.7097	98.4516	98.5806
156	RVA/Human-wt/ZAF/UFS-NGS-MRC-DPRU4347/2015/G1P[8]	98.4516	98.3226	98.4516	98.3226	98.5806	98.4516	98.5806	98.5806	98.4516	98.4516	98.0645	98.4516	98.7097	98.7097	98.4516	98.4516	98.4516	97.9355	97.8065	98.0645	98.4516	97.9355	98.0645	98.0645	98.0645	98.0645	98.0645	98.0645	98.4516	98.7097	98.7097	98.5806	98.0645	98.0645	98.0645	98.0645	98.4516	98.4516	98.7097	98.8387	91.871	98.4516	98.4516	98.4516	98.4516	98.4516	98.1935	98.3226
157	RVA/Human-wt/ZAF/UFS-NGS-MRC-DPRU4352/2015/G1P[8]	98.4516	98.3226	98.4516	98.3226	98.5806	98.4516	98.5806	98.5806	98.4516	98.4516	98.0645	98.4516	98.7097	98.7097	98.4516	98.4516	98.4516	97.9355	97.8065	98.0645	98.4516	97.9355	98.0645	98.0645	98.0645	98.0645	98.0645	98.0645	98.4516	98.7097	98.7097	98.5806	98.0645	98.0645	98.0645	98.0645	98.4516	98.4516	98.7097	98.8387	91.871	98.4516	98.4516	98.4516	98.4516	98.4516	98.1935	98.3226
158	RVA/Human-wt/ZAF/UFS-NGS-MRC-DPRU4357/2015/G1P[8]	98.4516	98.4516	98.4516	98.3226	98.5806	98.4516	98.5806	98.5806	98.4516	98.4516	98.0645	98.4516	98.8387	98.8387	98.4516	98.4516	98.4516	97.9355	97.8065	98.0645	98.4516	97.9355	98.0645	98.0645	98.0645	98.0645	98.0645	98.0645	98.4516	98.7097	98.7097	98.5806	98.0645	98.0645	98.0645	98.0645	98.4516	98.4516	98.7097	98.8387	91.7419	98.4516	98.4516	98.4516	98.4516	98.4516	98.1935	98.3226
159	RVA/Human-wt/ZAF/UFS-NGS-MRC-DPRU15948/2017/G1P[8]	97.9355	97.8065	97.9355	97.8065	98.0645	97.9355	98.0645	98.0645	97.9355	97.9355	97.8065	98.9677	98.1935	98.1935	97.9355	97.9355	97.9355	98.1935	98.0645	98.3226	98.9677	98.1935	98.3226	98.3226	98.3226	98.3226	98.3226	98.3226	98.9677	98.5806	98.5806	98.4516	98.8387	98.8387	98.8387	98.3226	98.9677	98.9677	98.9677	98.4516	92.3871	98.9677	98.9677	98.9677	98.9677	98.1935	98.7097	98.8387
160	RVA/Human-wt/ZAF/MRC-DPRU2061/2010/G1P[8]	98.5806	98.4516	98.5806	98.4516	98.7097	98.5806	98.7097	98.7097	98.5806	98.5806	98.1935	99.0968	98.5806	98.5806	98.5806	98.5806	98.5806	98.0645	97.9355	98.1935	99.0968	98.0645	98.1935	98.1935	98.1935	98.1935	98.1935	98.1935	99.0968	99.2258	99.2258	99.0968	98.7097	98.7097	98.7097	98.1935	99.0968	99.0968	98.8387	99.3548	92.129	99.0968	99.0968	99.0968	99.0968	99.0968	98.8387	99.2258
161	RVA/Human-wt/ZAF/MRC-DPRU2035/2010/G1P[8]	98.5806	98.4516	98.5806	98.4516	98.7097	98.5806	98.7097	98.7097	98.5806	98.5806	98.1935	99.0968	98.5806	98.5806	98.5806	98.5806	98.5806	98.0645	97.9355	98.1935	99.0968	98.0645	98.1935	98.1935	98.1935	98.1935	98.1935	98.1935	99.0968	99.2258	99.2258	99.0968	98.7097	98.7097	98.7097	98.1935	99.0968	99.0968	98.8387	99.3548	92.129	99.0968	99.0968	99.0968	99.0968	99.0968	98.8387	99.2258
162	RVA/Human-wt/ZAF/MRC-DPRU2030/2010/G1P[8]	98.4516	98.3226	98.4516	98.3226	98.5806	98.4516	98.5806	98.5806	98.4516	98.4516	98.0645	98.9677	98.4516	98.4516	98.4516	98.4516	98.4516	97.9355	97.8065	98.0645	98.9677	97.9355	98.0645	98.0645	98.0645	98.0645	98.0645	98.0645	98.9677	99.0968	99.0968	98.9677	98.5806	98.5806	98.5806	98.0645	98.9677	98.9677	98.7097	99.2258	92	98.9677	98.9677	98.9677	98.9677	98.9677	98.7097	99.0968
163	RVA/Human-wt/ZAF/MRC-DPRU1544/2010/G1P[8]	98.5806	98.4516	98.5806	98.4516	98.7097	98.5806	98.7097	98.7097	98.5806	98.5806	98.1935	99.0968	98.5806	98.5806	98.5806	98.5806	98.5806	98.0645	97.9355	98.1935	99.0968	98.0645	98.1935	98.1935	98.1935	98.1935	98.1935	98.1935	99.0968	99.2258	99.2258	99.0968	98.7097	98.7097	98.7097	98.1935	99.0968	99.0968	98.8387	99.3548	92.129	99.0968	99.0968	99.0968	99.0968	99.0968	98.8387	99.2258
164	RVA/Human-wt/ZAF/MRC-DPRU2052/2010/G1P[8]	98.5806	98.4516	98.5806	98.4516	98.7097	98.5806	98.7097	98.7097	98.5806	98.5806	98.1935	99.0968	98.5806	98.5806	98.5806	98.5806	98.5806	98.0645	97.9355	98.1935	99.0968	98.0645	98.1935	98.1935	98.1935	98.1935	98.1935	98.1935	99.0968	99.2258	99.2258	99.0968	98.7097	98.7097	98.7097	98.1935	99.0968	99.0968	98.8387	99.3548	92.129	99.0968	99.0968	99.0968	99.0968	99.0968	98.8387	99.2258
165	RVA/Human-wt/ZAF/MRC-DPRU1492/2010/G1P[8]	98.5806	98.4516	98.5806	98.4516	98.7097	98.5806	98.7097	98.7097	98.5806	98.5806	98.1935	99.0968	98.5806	98.5806	98.5806	98.5806	98.5806	98.0645	97.9355	98.1935	99.0968	98.0645	98.1935	98.1935	98.1935	98.1935	98.1935	98.1935	99.0968	99.2258	99.2258	99.0968	98.7097	98.7097	98.7097	98.1935	99.0968	99.0968	98.8387	99.3548	92.129	99.0968	99.0968	99.0968	99.0968	99.0968	98.8387	99.2258
166	RVA/Human-wt/ZAF/MRC-DPRU1506/2010/G1P[8]	98.5806	98.4516	98.5806	98.4516	98.7097	98.5806	98.7097	98.7097	98.5806	98.5806	98.1935	99.0968	98.5806	98.5806	98.5806	98.5806	98.5806	98.0645	97.9355	98.1935	99.0968	98.0645	98.1935	98.1935	98.1935	98.1935	98.1935	98.1935	99.0968	99.2258	99.2258	99.0968	98.7097	98.7097	98.7097	98.1935	99.0968	99.0968	98.8387	99.3548	92.129	99.0968	99.0968	99.0968	99.0968	99.0968	98.8387	99.2258
167	RVA/Human-wt/ZAF/MRC-DPRU83/2011/G1P[8]	98.1935	98.0645	98.1935	98.0645	98.3226	98.1935	98.3226	98.3226	98.1935	98.1935	98.0645	99.4839	98.1935	98.1935	98.1935	98.1935	98.1935	97.6774	97.5484	97.8065	99.4839	97.6774	97.8065	97.8065	97.8065	97.8065	97.8065	97.8065	99.4839	98.8387	98.8387	98.7097	98.3226	98.3226	98.3226	97.8065	99.4839	99.4839	98.4516	98.7097	92.129	99.4839	99.4839	99.4839	99.4839	98.4516	98.1935	98.3226
168	RVA/Human-wt/ZAF/MRC-DPRU6954/2011/G1P[8]	98.9677	98.8387	98.9677	98.8387	99.0968	98.9677	99.0968	99.0968	98.9677	98.9677	98.5806	99.4839	98.7097	98.7097	98.9677	98.9677	98.9677	98.4516	98.3226	98.5806	99.4839	98.4516	98.5806	98.5806	98.5806	98.5806	98.5806	98.5806	99.4839	99.3548	99.3548	99.2258	98.8387	98.8387	98.8387	98.5806	99.4839	99.4839	98.9677	99.2258	92.2581	99.4839	99.4839	99.4839	99.4839	98.9677	98.7097	98.8387
169	RVA/Human-wt/ZAF/MRC-DPRU120/2011/G1P[8]	98.9677	98.8387	98.9677	98.8387	99.0968	98.9677	99.0968	99.0968	98.9677	98.9677	98.5806	99.4839	98.7097	98.7097	98.9677	98.9677	98.9677	98.4516	98.3226	98.5806	99.4839	98.4516	98.5806	98.5806	98.5806	98.5806	98.5806	98.5806	99.4839	99.3548	99.3548	99.2258	98.8387	98.8387	98.8387	98.5806	99.4839	99.4839	98.9677	99.2258	92.2581	99.4839	99.4839	99.4839	99.4839	98.9677	98.7097	98.8387
170	RVA/Human-wt/ZAF/MRC-DPRU4079/2011/G1P[8]	98.9677	98.8387	98.9677	98.8387	99.0968	98.9677	99.0968	99.0968	98.9677	98.9677	98.5806	99.4839	98.7097	98.7097	98.9677	98.9677	98.9677	98.4516	98.3226	98.5806	99.4839	98.4516	98.5806	98.5806	98.5806	98.5806	98.5806	98.5806	99.4839	99.3548	99.3548	99.2258	98.8387	98.8387	98.8387	98.5806	99.4839	99.4839	98.9677	99.2258	92.2581	99.4839	99.4839	99.4839	99.4839	98.9677	98.7097	98.8387
171	RVA/Human-wt/ZAF/MRC-DPRU121/2011/G1P[8]	98.8387	98.7097	98.8387	98.7097	98.9677	98.8387	98.9677	98.9677	98.8387	98.8387	98.4516	99.3548	98.5806	98.5806	98.8387	98.8387	98.8387	98.3226	98.1935	98.4516	99.3548	98.3226	98.4516	98.4516	98.4516	98.4516	98.4516	98.4516	99.3548	99.2258	99.2258	99.0968	98.7097	98.7097	98.7097	98.4516	99.3548	99.3548	98.8387	99.0968	92.129	99.3548	99.3548	99.3548	99.3548	98.8387	98.5806	98.7097
172	RVA/Vaccine/USA/Rotarix-A41CB052A/1988/G1P[8]	94.832	94.7028	94.832	94.7028	94.9612	94.832	94.9612	94.9612	94.832	94.832	94.5736	94.186	94.5736	94.5736	94.832	94.832	94.832	94.3152	94.186	94.4444	94.186	94.3152	94.4444	94.4444	94.4444	94.4444	94.4444	94.4444	94.186	94.4444	94.4444	94.3152	93.7984	93.7984	93.7984	94.4444	94.186	94.186	94.186	94.832	92.1189	94.186	94.186	94.186	94.186	94.5736	94.3152	94.3152
[truncated: 124 more columns]

## Sheet: VP6-NT
	VP6 nucleotide identities among strains calculated by distance matrices using p-distance algorithms in MEGA 6 (Tamura et al., 2013 ; www.megasoftware.net)
		1	2	3	4	5	6	7	8	9	10	11	12	13	14	15	16	17	18	19	20	21	22	23	24	25	26	27	28	29	30	31	32	33	34	35	36	37	38	39	40	41	42	43	44	45	46	47	48
1	RVA/Human-wt/ZAF/UFS-NGS-MRC-DPRU4023/2002/G1P[8]
2	RVA/Human-wt/ZAF/UFS-NGS-MRC-DPRU4271/2002/G1P[8]	100
3	RVA/Human-wt/ZAF/UFS-NGS-MRC-DPRU4024/2002/G1P[8]	99.916	99.916
4	RVA/Human-wt/ZAF/UFS-NGS-MRC-DPRU4026/2002/G1P[8]	99.916	99.916	100
5	RVA/Human-wt/ZAF/UFS-NGS-MRC-DPRU4055/2002/G1P[8]	99.8321	99.8321	99.916	99.916
6	RVA/Human-wt/ZAF/UFS-NGS-MRC-DPRU3951/2002/G1P[8]	99.6641	99.6641	99.5802	99.5802	99.4962
7	RVA/Human-wt/ZAF/UFS-NGS-MRC-DPRU4018/2002/G1P[8]	99.6641	99.6641	99.5802	99.5802	99.4962	100
8	RVA/Human-wt/ZAF/UFS-NGS-MRC-DPRU4019/2002/G1P[8]	99.6641	99.6641	99.5802	99.5802	99.4962	100	100
9	RVA/Human-wt/ZAF/UFS-NGS-MRC-DPRU3883/2002/G1P[8]	96.1377	96.1377	96.0537	96.0537	95.9698	96.1377	96.1377	96.1377
10	RVA/Human-wt/ZAF/UFS-NGS-MRC-DPRU3892/2002/G1P[8]	96.1377	96.1377	96.0537	96.0537	95.9698	96.1377	96.1377	96.1377	99.8321
11	RVA/Human-wt/ZAF/UFS-NGS-MRC-DPRU3956/2002/G1P[8]	96.3056	96.3056	96.2217	96.2217	96.1377	96.3056	96.3056	96.3056	99.8321	99.8321
12	RVA/Human-wt/ZAF/UFS-NGS-MRC-DPRU4102/2002/G1P[8]	96.3056	96.3056	96.2217	96.2217	96.1377	96.3056	96.3056	96.3056	99.8321	99.8321	100
13	RVA/Human-wt/ZAF/UFS-NGS-MRC-DPRU4049/2002/G1P[8]	96.2217	96.2217	96.1377	96.1377	96.0537	96.2217	96.2217	96.2217	99.7481	99.7481	99.916	99.916
14	RVA/Human-wt/ZAF/UFS-NGS-MRC-DPRU4269/2002/G1P[8]	89.7565	89.7565	89.6725	89.6725	89.5886	89.9244	89.9244	89.9244	89.1688	89.3367	89.3367	89.3367	89.4207
15	RVA/Human-wt/ZAF/UFS-NGS-MRC-DPRU2156/2003/G1P[8]	96.1377	96.1377	96.0537	96.0537	95.9698	96.1377	96.1377	96.1377	99.6641	99.6641	99.6641	99.6641	99.5802	89.3367
16	RVA/Human-wt/ZAF/UFS-NGS-MRC-DPRU2145/2003/G1P[8]	96.2217	96.2217	96.1377	96.1377	96.0537	96.2217	96.2217	96.2217	99.916	99.916	99.916	99.916	99.8321	89.2527	99.7481
17	RVA/Human-wt/ZAF/UFS-NGS-MRC-DPRU456/2003/G1P[8]	96.2217	96.2217	96.1377	96.1377	96.0537	96.2217	96.2217	96.2217	99.916	99.916	99.916	99.916	99.8321	89.2527	99.7481	100
18	RVA/Human-wt/ZAF/UFS-NGS-MRC-DPRU632/2003/G1P[8]	96.2217	96.2217	96.1377	96.1377	96.0537	96.2217	96.2217	96.2217	99.916	99.916	99.916	99.916	99.8321	89.2527	99.7481	100	100
19	RVA/Human-wt/ZAF/UFS-NGS-MRC-DPRU609/2003/G1P[8]	96.1377	96.1377	96.0537	96.0537	95.9698	96.1377	96.1377	96.1377	99.8321	99.8321	99.8321	99.8321	99.7481	89.3367	99.8321	99.916	99.916	99.916
20	RVA/Human-wt/ZAF/UFS-NGS-MRC-DPRU493/2003/G1P[8]	95.8858	95.8858	95.8018	95.8018	95.7179	95.8858	95.8858	95.8858	99.5802	99.5802	99.5802	99.5802	99.4962	89.2527	99.7481	99.6641	99.6641	99.6641	99.7481
21	RVA/Human-wt/ZAF/UFS-NGS-MRC-DPRU2117/2003/G1P[8]	89.7565	89.7565	89.6725	89.6725	89.5886	89.9244	89.9244	89.9244	89.1688	89.3367	89.3367	89.3367	89.4207	100	89.3367	89.2527	89.2527	89.2527	89.3367	89.2527
22	RVA/Human-wt/ZAF/UFS-NGS-MRC-DPRU1184/2004/G1P[8]	99.6641	99.6641	99.7481	99.7481	99.6641	99.6641	99.6641	99.6641	96.1377	96.1377	96.3056	96.3056	96.2217	89.9244	96.1377	96.2217	96.2217	96.2217	96.1377	95.8858	89.9244
23	RVA/Human-wt/ZAF/UFS-NGS-MRC-DPRU1205/2004/G1P[8]	99.6641	99.6641	99.7481	99.7481	99.6641	99.6641	99.6641	99.6641	96.1377	96.1377	96.3056	96.3056	96.2217	89.9244	96.1377	96.2217	96.2217	96.2217	96.1377	95.8858	89.9244	100
24	RVA/Human-wt/ZAF/UFS-NGS-MRC-DPRU1104/2004/G1P[8]	89.7565	89.7565	89.6725	89.6725	89.5886	89.9244	89.9244	89.9244	89.1688	89.3367	89.3367	89.3367	89.4207	100	89.3367	89.2527	89.2527	89.2527	89.3367	89.2527	100	89.9244	89.9244
25	RVA/Human-wt/ZAF/UFS-NGS-MRC-DPRU1116/2004/G1P[8]	97.9009	97.9009	97.817	97.817	97.733	97.5651	97.5651	97.5651	95.7179	95.7179	95.8858	95.8858	95.8018	89.0848	95.7179	95.8018	95.8018	95.8018	95.7179	95.6339	89.0848	97.5651	97.5651	89.0848
26	RVA/Human-wt/ZAF/UFS-NGS-MRC-DPRU1131/2004/G1P[8]	97.9009	97.9009	97.817	97.817	97.733	97.5651	97.5651	97.5651	95.7179	95.7179	95.8858	95.8858	95.8018	89.0848	95.7179	95.8018	95.8018	95.8018	95.7179	95.6339	89.0848	97.5651	97.5651	89.0848	100
27	RVA/Human-wt/ZAF/UFS-NGS-MRC-DPRU1148/2004/G1P[8]	97.9009	97.9009	97.817	97.817	97.733	97.5651	97.5651	97.5651	95.7179	95.7179	95.8858	95.8858	95.8018	89.0848	95.7179	95.8018	95.8018	95.8018	95.7179	95.6339	89.0848	97.5651	97.5651	89.0848	100	100
28	RVA/Human-wt/ZAF/UFS-NGS-MRC-DPRU1192/2004/G1P[8]	98.6566	98.6566	98.7406	98.7406	98.6566	98.6566	98.6566	98.6566	95.1301	95.1301	95.2981	95.2981	95.2141	89.1688	95.1301	95.2141	95.2141	95.2141	95.1301	94.8783	89.1688	98.9924	98.9924	89.1688	96.5575	96.5575	96.5575
29	RVA/Human-wt/ZAF/UFS-NGS-MRC-DPRU1287/2004/G1P[8]	98.2368	98.2368	98.1528	98.1528	98.0688	98.2368	98.2368	98.2368	96.2217	96.2217	96.3896	96.3896	96.3056	89.1688	96.2217	96.3056	96.3056	96.3056	96.2217	96.1377	89.1688	98.2368	98.2368	89.1688	97.817	97.817	97.817	97.2292
30	RVA/Human-wt/ZAF/UFS-NGS-MRC-DPRU3410/2004/G1P[8]	98.3207	98.3207	98.2368	98.2368	98.1528	98.3207	98.3207	98.3207	96.3056	96.3056	96.4736	96.4736	96.3896	89.3367	96.3896	96.3896	96.3896	96.3896	96.3056	96.3056	89.3367	98.3207	98.3207	89.3367	97.9009	97.9009	97.9009	97.3132	99.7481
31	RVA/Human-wt/ZAF/UFS-NGS-MRC-DPRU3449/2004/G1P[8]	97.733	97.733	97.649	97.649	97.5651	97.733	97.733	97.733	95.7179	95.7179	95.8858	95.8858	95.8018	88.8329	95.7179	95.8018	95.8018	95.8018	95.7179	95.6339	88.8329	97.733	97.733	88.8329	97.3132	97.3132	97.3132	97.9009	99.1604	99.2443
32	RVA/Human-wt/ZAF/UFS-NGS-MRC-DPRU1135/2004/G1P[8]	99.4962	99.4962	99.5802	99.5802	99.4962	99.4962	99.4962	99.4962	95.9698	95.9698	96.1377	96.1377	96.0537	89.9244	95.9698	96.0537	96.0537	96.0537	95.9698	95.7179	89.9244	99.8321	99.8321	89.9244	97.3971	97.3971	97.3971	99.1604	98.0688	98.1528	97.733
33	RVA/Human-wt/ZAF/UFS-NGS-MRC-DPRU1139/2004/G1P[8]	99.5802	99.5802	99.6641	99.6641	99.5802	99.5802	99.5802	99.5802	96.0537	96.0537	96.2217	96.2217	96.1377	90.0084	96.0537	96.1377	96.1377	96.1377	96.0537	95.8018	90.0084	99.916	99.916	90.0084	97.4811	97.4811	97.4811	99.0764	98.1528	98.2368	97.649	99.916
34	RVA/Human-wt/ZAF/UFS-NGS-MRC-DPRU1145/2004/G1P[8]	99.5802	99.5802	99.6641	99.6641	99.5802	99.5802	99.5802	99.5802	96.0537	96.0537	96.2217	96.2217	96.1377	90.0084	96.0537	96.1377	96.1377	96.1377	96.0537	95.8018	90.0084	99.916	99.916	90.0084	97.4811	97.4811	97.4811	99.0764	98.1528	98.2368	97.649	99.916	100
35	RVA/Human-wt/ZAF/UFS-NGS-MRC-DPRU1230/2004/G1P[8]	95.9698	95.9698	95.8858	95.8858	95.8018	95.9698	95.9698	95.9698	99.6641	99.6641	99.6641	99.6641	99.5802	89.3367	99.8321	99.7481	99.7481	99.7481	99.8321	99.7481	89.3367	95.9698	95.9698	89.3367	95.55	95.55	95.55	94.9622	96.0537	96.2217	95.55	95.8018	95.8858	95.8858
36	RVA/Human-wt/ZAF/UFS-NGS-MRC-DPRU687/2005/G1P[8]	89.7565	89.7565	89.6725	89.6725	89.5886	89.9244	89.9244	89.9244	89.1688	89.3367	89.3367	89.3367	89.4207	100	89.3367	89.2527	89.2527	89.2527	89.3367	89.2527	100	89.9244	89.9244	100	89.0848	89.0848	89.0848	89.1688	89.1688	89.3367	88.8329	89.9244	90.0084	90.0084	89.3367
37	RVA/Human-wt/ZAF/UFS-NGS-MRC-DPRU658/2005/G1P[8]	97.2292	97.2292	97.1453	97.1453	97.0613	96.8934	96.8934	96.8934	95.382	95.382	95.55	95.55	95.466	89.1688	95.382	95.466	95.466	95.466	95.382	95.1301	89.1688	96.8934	96.8934	89.1688	98.4887	98.4887	98.4887	96.0537	96.9773	97.0613	96.4736	96.7254	96.8094	96.8094	95.2141	89.1688
38	RVA/Human-wt/ZAF/UFS-NGS-MRC-DPRU682/2005/G1P[8]	96.2217	96.2217	96.1377	96.1377	96.0537	96.2217	96.2217	96.2217	98.4047	98.4047	98.5726	98.5726	98.4887	89.5886	98.2368	98.4887	98.4887	98.4887	98.4047	98.1528	89.5886	96.2217	96.2217	89.5886	95.6339	95.6339	95.6339	95.2141	96.4736	96.3896	95.8018	96.0537	96.1377	96.1377	98.2368	89.5886	95.466
39	RVA/Human-wt/ZAF/UFS-NGS-MRC-DPRU747/2005/G1P[8]	89.7565	89.7565	89.6725	89.6725	89.5886	89.9244	89.9244	89.9244	89.1688	89.3367	89.3367	89.3367	89.4207	100	89.3367	89.2527	89.2527	89.2527	89.3367	89.2527	100	89.9244	89.9244	100	89.0848	89.0848	89.0848	89.1688	89.1688	89.3367	88.8329	89.9244	90.0084	90.0084	89.3367	100	89.1688	89.5886
40	RVA/Human-wt/ZAF/UFS-NGS-MRC-DPRU745/2005/G1P[8]	97.3132	97.3132	97.2292	97.2292	97.1453	97.3132	97.3132	97.3132	95.466	95.466	95.6339	95.6339	95.55	89.1688	95.6339	95.55	95.55	95.55	95.466	95.382	89.1688	97.3132	97.3132	89.1688	98.5726	98.5726	98.5726	96.6415	97.3971	97.5651	96.8934	97.3132	97.3971	97.3971	95.466	89.1688	98.7406	95.382	89.1688
41	RVA/Human-wt/ZAF/UFS-NGS-MRC-DPRU451/2005/G1P[8]	99.5802	99.5802	99.6641	99.6641	99.5802	99.5802	99.5802	99.5802	96.0537	96.0537	96.2217	96.2217	96.1377	90.0084	96.0537	96.1377	96.1377	96.1377	96.0537	95.8018	90.0084	99.916	99.916	90.0084	97.4811	97.4811	97.4811	99.0764	98.1528	98.2368	97.649	99.916	100	100	95.8858	90.0084	96.8094	96.1377	90.0084	97.3971
42	RVA/Human-wt/ZAF/UFS-NGS-MRC-DPRU1009/2006/G1P[8]	89.7565	89.7565	89.6725	89.6725	89.5886	89.9244	89.9244	89.9244	89.1688	89.3367	89.3367	89.3367	89.4207	100	89.3367	89.2527	89.2527	89.2527	89.3367	89.2527	100	89.9244	89.9244	100	89.0848	89.0848	89.0848	89.1688	89.1688	89.3367	88.8329	89.9244	90.0084	90.0084	89.3367	100	89.1688	89.5886	100	89.1688	90.0084
43	RVA/Human-wt/ZAF/UFS-NGS-MRC-DPRU1019/2006/G1P[8]	89.7565	89.7565	89.6725	89.6725	89.5886	89.9244	89.9244	89.9244	89.1688	89.3367	89.3367	89.3367	89.4207	100	89.3367	89.2527	89.2527	89.2527	89.3367	89.2527	100	89.9244	89.9244	100	89.0848	89.0848	89.0848	89.1688	89.1688	89.3367	88.8329	89.9244	90.0084	90.0084	89.3367	100	89.1688	89.5886	100	89.1688	90.0084	100
44	RVA/Human-wt/ZAF/UFS-NGS-MRC-DPRU1006/2006/G1P[8]	89.7565	89.7565	89.6725	89.6725	89.5886	89.9244	89.9244	89.9244	89.1688	89.3367	89.3367	89.3367	89.4207	100	89.3367	89.2527	89.2527	89.2527	89.3367	89.2527	100	89.9244	89.9244	100	89.0848	89.0848	89.0848	89.1688	89.1688	89.3367	88.8329	89.9244	90.0084	90.0084	89.3367	100	89.1688	89.5886	100	89.1688	90.0084	100	100
45	RVA/Human-wt/ZAF/UFS-NGS-MRC-DPRU1007/2006/G1P[8]	97.4811	97.4811	97.3971	97.3971	97.3132	97.1453	97.1453	97.1453	95.466	95.466	95.6339	95.6339	95.55	89.0848	95.466	95.55	95.55	95.55	95.466	95.2141	89.0848	97.1453	97.1453	89.0848	98.5726	98.5726	98.5726	96.1377	97.0613	97.1453	96.5575	96.9773	97.0613	97.0613	95.2981	89.0848	99.5802	95.382	89.0848	98.6566	97.0613	89.0848	89.0848	89.0848
46	RVA/Human-wt/ZAF/UFS-NGS-MRC-DPRU753/2006/G1P[8]	97.1453	97.1453	97.0613	97.0613	96.9773	97.1453	97.1453	97.1453	95.466	95.466	95.6339	95.6339	95.55	89.0848	95.466	95.55	95.55	95.55	95.466	95.2141	89.0848	97.1453	97.1453	89.0848	98.2368	98.2368	98.2368	96.4736	97.0613	97.1453	96.8934	97.1453	97.0613	97.0613	95.2981	89.0848	99.2443	95.382	89.0848	98.6566	97.0613	89.0848	89.0848	89.0848	99.6641
47	RVA/Human-wt/ZAF/UFS-NGS-MRC-DPRU1012/2006/G1P[8]	97.4811	97.4811	97.3971	97.3971	97.3132	97.4811	97.4811	97.4811	95.9698	95.9698	96.1377	96.1377	96.0537	89.3367	95.9698	96.0537	96.0537	96.0537	95.9698	95.7179	89.3367	97.4811	97.4811	89.3367	98.7406	98.7406	98.7406	96.4736	97.5651	97.649	97.0613	97.3132	97.3971	97.3971	95.8018	89.3367	98.4047	95.7179	89.3367	98.8245	97.3971	89.3367	89.3367	89.3367	98.4887	98.4887
48	RVA/Human-wt/ZAF/UFS-NGS-MRC-DPRU757/2006/G1P[8]	97.4811	97.4811	97.3971	97.3971	97.3132	97.4811	97.4811	97.4811	95.9698	95.9698	96.1377	96.1377	96.0537	89.3367	95.9698	96.0537	96.0537	96.0537	95.9698	95.7179	89.3367	97.4811	97.4811	89.3367	98.7406	98.7406	98.7406	96.4736	97.5651	97.649	97.0613	97.3132	97.3971	97.3971	95.8018	89.3367	98.4047	95.7179	89.3367	98.8245	97.3971	89.3367	89.3367	89.3367	98.4887	98.4887	100
49	RVA/Human-wt/ZAF/UFS-NGS-MRC-DPRU768/2006/G1P[8]	97.4811	97.4811	97.3971	97.3971	97.3132	97.4811	97.4811	97.4811	95.9698	95.9698	96.1377	96.1377	96.0537	89.3367	95.9698	96.0537	96.0537	96.0537	95.9698	95.7179	89.3367	97.4811	97.4811	89.3367	98.7406	98.7406	98.7406	96.4736	97.5651	97.649	97.0613	97.3132	97.3971	97.3971	95.8018	89.3367	98.4047	95.7179	89.3367	98.8245	97.3971	89.3367	89.3367	89.3367	98.4887	98.4887	100	100
50	RVA/Human-wt/ZAF/UFS-NGS-MRC-DPRU849/2006/G1P[8]	97.4811	97.4811	97.3971	97.3971	97.3132	97.4811	97.4811	97.4811	95.9698	95.9698	96.1377	96.1377	96.0537	89.3367	95.9698	96.0537	96.0537	96.0537	95.9698	95.7179	89.3367	97.4811	97.4811	89.3367	98.7406	98.7406	98.7406	96.4736	97.5651	97.649	97.0613	97.3132	97.3971	97.3971	95.8018	89.3367	98.4047	95.7179	89.3367	98.8245	97.3971	89.3367	89.3367	89.3367	98.4887	98.4887	100	100
51	RVA/Human-wt/ZAF/UFS-NGS-MRC-DPRU901/2006/G1P[8]	97.3971	97.3971	97.3132	97.3132	97.2292	97.3971	97.3971	97.3971	95.8858	95.8858	96.0537	96.0537	95.9698	89.2527	95.8858	95.9698	95.9698	95.9698	95.8858	95.6339	89.2527	97.3971	97.3971	89.2527	98.6566	98.6566	98.6566	96.3896	97.4811	97.5651	96.9773	97.2292	97.3132	97.3132	95.7179	89.2527	98.3207	95.6339	89.2527	98.7406	97.3132	89.2527	89.2527	89.2527	98.4047	98.4047	99.916	99.916
52	RVA/Human-wt/ZAF/UFS-NGS-MRC-DPRU1030/2006/G1P[8]	97.649	97.649	97.5651	97.5651	97.4811	97.3132	97.3132	97.3132	95.8018	95.8018	95.9698	95.9698	95.8858	89.1688	95.8018	95.8858	95.8858	95.8858	95.8018	95.55	89.1688	97.3132	97.3132	89.1688	98.9085	98.9085	98.9085	96.3056	97.3971	97.4811	96.8934	97.1453	97.2292	97.2292	95.6339	89.1688	98.5726	95.55	89.1688	98.6566	97.2292	89.1688	89.1688	89.1688	98.6566	98.3207	99.8321	99.8321
53	RVA/Human-wt/ZAF/UFS-NGS-MRC-DPRU732/2006/G1P[8]	97.3971	97.3971	97.3132	97.3132	97.2292	97.3971	97.3971	97.3971	95.8858	95.8858	96.0537	96.0537	95.9698	89.4207	95.8858	95.9698	95.9698	95.9698	95.8858	95.6339	89.4207	97.3971	97.3971	89.4207	98.6566	98.6566	98.6566	96.5575	97.4811	97.5651	96.9773	97.3971	97.4811	97.4811	95.7179	89.4207	98.3207	95.6339	89.4207	98.9085	97.4811	89.4207	89.4207	89.4207	98.4047	98.4047	99.916	99.916
54	RVA/Human-wt/ZAF/UFS-NGS-MRC-DPRU748/2006/G1P[8]	97.3971	97.3971	97.3132	97.3132	97.2292	97.3971	97.3971	97.3971	95.8858	95.8858	96.0537	96.0537	95.9698	89.4207	95.8858	95.9698	95.9698	95.9698	95.8858	95.6339	89.4207	97.3971	97.3971	89.4207	98.6566	98.6566	98.6566	96.5575	97.4811	97.5651	96.9773	97.3971	97.4811	97.4811	95.7179	89.4207	98.3207	95.6339	89.4207	98.9085	97.4811	89.4207	89.4207	89.4207	98.4047	98.4047	99.916	99.916
55	RVA/Human-wt/ZAF/UFS-NGS-MRC-DPRU1041/2006/G1P[8]	97.649	97.649	97.5651	97.5651	97.4811	97.3132	97.3132	97.3132	95.8018	95.8018	95.9698	95.9698	95.8858	89.1688	95.8018	95.8858	95.8858	95.8858	95.8018	95.55	89.1688	97.3132	97.3132	89.1688	98.9085	98.9085	98.9085	96.3056	97.3971	97.4811	96.8934	97.1453	97.2292	97.2292	95.6339	89.1688	98.5726	95.55	89.1688	98.6566	97.2292	89.1688	89.1688	89.1688	98.6566	98.3207	99.8321	99.8321
56	RVA/Human-wt/ZAF/UFS-NGS-MRC-DPRU1002/2006/G1P[8]	97.649	97.649	97.5651	97.5651	97.4811	97.3132	97.3132	97.3132	95.8018	95.8018	95.9698	95.9698	95.8858	89.1688	95.8018	95.8858	95.8858	95.8858	95.8018	95.55	89.1688	97.3132	97.3132	89.1688	98.9085	98.9085	98.9085	96.3056	97.3971	97.4811	96.8934	97.1453	97.2292	97.2292	95.6339	89.1688	98.5726	95.55	89.1688	98.6566	97.2292	89.1688	89.1688	89.1688	98.6566	98.3207	99.8321	99.8321
57	RVA/Human-wt/ZAF/UFS-NGS-MRC-DPRU783/2006/G1P[8]	97.649	97.649	97.5651	97.5651	97.4811	97.3132	97.3132	97.3132	95.8018	95.8018	95.9698	95.9698	95.8858	89.1688	95.8018	95.8858	95.8858	95.8858	95.8018	95.55	89.1688	97.3132	97.3132	89.1688	98.9085	98.9085	98.9085	96.3056	97.3971	97.4811	96.8934	97.1453	97.2292	97.2292	95.6339	89.1688	98.5726	95.55	89.1688	98.6566	97.2292	89.1688	89.1688	89.1688	98.6566	98.3207	99.8321	99.8321
58	RVA/Human-wt/ZAF/UFS-NGS-MRC-DPRU999/2006/G1P[8]	97.649	97.649	97.5651	97.5651	97.4811	97.3132	97.3132	97.3132	95.8018	95.8018	95.9698	95.9698	95.8858	89.1688	95.8018	95.8858	95.8858	95.8858	95.8018	95.55	89.1688	97.3132	97.3132	89.1688	98.9085	98.9085	98.9085	96.3056	97.3971	97.4811	96.8934	97.1453	97.2292	97.2292	95.6339	89.1688	98.5726	95.55	89.1688	98.6566	97.2292	89.1688	89.1688	89.1688	98.6566	98.3207	99.8321	99.8321
59	RVA/Human-wt/ZAF/UFS-NGS-MRC-DPRU1015/2006/G1P[8]	97.1453	97.1453	97.0613	97.0613	96.9773	97.1453	97.1453	97.1453	95.6339	95.6339	95.8018	95.8018	95.7179	89.1688	95.6339	95.7179	95.7179	95.7179	95.6339	95.382	89.1688	97.1453	97.1453	89.1688	98.4047	98.4047	98.4047	96.8094	97.2292	97.3132	97.2292	97.3132	97.2292	97.2292	95.466	89.1688	98.0688	95.382	89.1688	98.6566	97.2292	89.1688	89.1688	89.1688	98.1528	98.4887	99.6641	99.6641
60	RVA/Human-wt/ZAF/UFS-NGS-MRC-DPRU1039/2006/G1P[8]	97.1453	97.1453	97.0613	97.0613	96.9773	96.9773	96.9773	96.9773	95.466	95.466	95.6339	95.6339	95.55	89.2527	95.466	95.55	95.55	95.55	95.466	95.2141	89.2527	96.9773	96.9773	89.2527	98.4047	98.4047	98.4047	96.6415	97.0613	97.1453	96.7254	97.1453	97.0613	97.0613	95.2981	89.2527	98.0688	95.2141	89.2527	98.4887	97.0613	89.2527	89.2527	89.2527	98.1528	98.1528	99.4962	99.4962
61	RVA/Human-wt/ZAF/UFS-NGS-MRC-DPRU1005/2006/G1P[8]	96.6415	96.6415	96.5575	96.5575	96.4736	96.3056	96.3056	96.3056	94.7943	94.7943	94.9622	94.9622	94.8783	88.4131	94.7943	94.8783	94.8783	94.8783	94.7943	94.5424	88.4131	96.3056	96.3056	88.4131	97.9009	97.9009	97.9009	97.1453	96.3896	96.4736	97.0613	96.4736	96.3896	96.3896	94.6264	88.4131	97.5651	94.5424	88.4131	97.817	96.3896	88.4131	88.4131	88.4131	97.649	97.649	98.8245	98.8245
62	RVA/Human-wt/ZAF/UFS-NGS-MRC-DPRU3433/2006/G1P[8]	97.9009	97.9009	97.817	97.817	97.733	97.733	97.733	97.733	95.8858	95.8858	96.0537	96.0537	95.9698	89.1688	95.8858	95.9698	95.9698	95.9698	95.8858	95.6339	89.1688	97.733	97.733	89.1688	98.9924	98.9924	98.9924	96.7254	97.817	97.9009	97.3132	97.5651	97.649	97.649	95.7179	89.1688	98.8245	95.8018	89.1688	99.0764	97.649	89.1688	89.1688	89.1688	98.9085	98.7406	99.0764	99.0764
63	RVA/Human-wt/ZAF/UFS-NGS-MRC-DPRU981/2006/G1P[8]	96.9773	96.9773	96.8934	96.8934	96.8094	96.6415	96.6415	96.6415	96.3896	96.3896	96.5575	96.5575	96.4736	90.0924	96.2217	96.4736	96.4736	96.4736	96.3896	96.1377	90.0924	96.6415	96.6415	90.0924	96.4736	96.4736	96.4736	95.6339	96.7254	96.8094	96.2217	96.4736	96.5575	96.5575	96.2217	90.0924	96.0537	96.6415	90.0924	95.8858	96.5575	90.0924	90.0924	90.0924	96.1377	95.8018	96.1377	96.1377
64	RVA/Human-wt/ZAF/UFS-NGS-MRC-DPRU793/2007/G1P[8]	97.3971	97.3971	97.3132	97.3132	97.2292	97.3971	97.3971	97.3971	95.55	95.55	95.7179	95.7179	95.6339	89.1688	95.55	95.6339	95.6339	95.6339	95.55	95.2981	89.1688	97.3971	97.3971	89.1688	98.3207	98.3207	98.3207	96.3896	97.1453	97.2292	96.6415	97.2292	97.3132	97.3132	95.382	89.1688	99.3283	95.466	89.1688	98.7406	97.3132	89.1688	89.1688	89.1688	99.7481	99.7481	98.5726	98.5726
65	RVA/Human-wt/ZAF/UFS-NGS-MRC-DPRU147/2007/G1P[8]	97.3132	97.3132	97.2292	97.2292	97.1453	97.3132	97.3132	97.3132	95.6339	95.6339	95.8018	95.8018	95.7179	89.2527	95.6339	95.7179	95.7179	95.7179	95.6339	95.382	89.2527	97.3132	97.3132	89.2527	98.4047	98.4047	98.4047	96.3056	97.2292	97.3132	96.7254	97.1453	97.2292	97.2292	95.466	89.2527	99.4123	95.55	89.2527	98.8245	97.2292	89.2527	89.2527	89.2527	99.8321	99.8321	98.6566	98.6566
66	RVA/Human-wt/ZAF/UFS-NGS-MRC-DPRU799/2007/G1P[8]	97.3971	97.3971	97.3132	97.3132	97.2292	97.3971	97.3971	97.3971	95.8858	95.8858	96.0537	96.0537	95.9698	89.4207	95.8858	95.9698	95.9698	95.9698	95.8858	95.6339	89.4207	97.3971	97.3971	89.4207	98.6566	98.6566	98.6566	96.5575	97.4811	97.5651	96.9773	97.3971	97.4811	97.4811	95.7179	89.4207	98.3207	95.6339	89.4207	98.9085	97.4811	89.4207	89.4207	89.4207	98.4047	98.4047	99.916	99.916
67	RVA/Human-wt/ZAF/UFS-NGS-MRC-DPRU1273/2007/G1P[8]	97.5651	97.5651	97.4811	97.4811	97.3971	97.2292	97.2292	97.2292	95.382	95.382	95.55	95.55	95.466	89.0008	95.55	95.466	95.466	95.466	95.55	95.2981	89.0008	97.2292	97.2292	89.0008	98.6566	98.6566	98.6566	96.2217	97.3132	97.3971	96.8094	97.0613	97.1453	97.1453	95.382	89.0008	98.4887	95.466	89.0008	98.5726	97.1453	89.0008	89.0008	89.0008	98.5726	98.2368	98.5726	98.5726
68	RVA/Human-wt/ZAF/UFS-NGS-MRC-DPRU1302/2007/G1P[8]	96.4736	96.4736	96.3896	96.3896	96.3056	96.1377	96.1377	96.1377	94.4584	94.4584	94.6264	94.6264	94.5424	88.3291	94.4584	94.5424	94.5424	94.5424	94.4584	94.2065	88.3291	96.1377	96.1377	88.3291	97.5651	97.5651	97.5651	96.9773	96.0537	96.1377	96.7254	96.3056	96.2217	96.2217	94.2905	88.3291	98.5726	94.3745	88.3291	97.817	96.2217	88.3291	88.3291	88.3291	98.9924	98.9924	97.4811	97.4811
69	RVA/Human-wt/ZAF/UFS-NGS-MRC-DPRU792/2007/G1P[8]	96.7254	96.7254	96.6415	96.6415	96.5575	96.7254	96.7254	96.7254	96.4736	96.4736	96.6415	96.6415	96.5575	90.3442	96.3056	96.5575	96.5575	96.5575	96.4736	96.2217	90.3442	96.7254	96.7254	90.3442	96.2217	96.2217	96.2217	95.8858	96.8094	96.8934	96.3056	96.7254	96.8094	96.8094	96.3056	90.3442	95.8018	96.7254	90.3442	96.1377	96.8094	90.3442	90.3442	90.3442	95.8858	95.8858	96.2217	96.2217
70	RVA/Human-wt/ZAF/UFS-NGS-MRC-DPRU1652/2007/G1P[8]	95.8858	95.8858	95.8018	95.8018	95.7179	95.8858	95.8858	95.8858	95.6339	95.6339	95.8018	95.8018	95.7179	89.5886	95.466	95.7179	95.7179	95.7179	95.6339	95.382	89.5886	95.8858	95.8858	89.5886	95.382	95.382	95.382	96.5575	95.9698	96.0537	96.6415	96.0537	95.9698	95.9698	95.466	89.5886	94.9622	95.8858	89.5886	95.2981	95.9698	89.5886	89.5886	89.5886	95.0462	95.382	95.382	95.382
71	RVA/Human-wt/ZAF/UFS-NGS-MRC-DPRU1042/2008/G1P[8]	89.7565	89.7565	89.6725	89.6725	89.5886	89.9244	89.9244	89.9244	89.1688	89.3367	89.3367	89.3367	89.4207	100	89.3367	89.2527	89.2527	89.2527	89.3367	89.2527	100	89.9244	89.9244	100	89.0848	89.0848	89.0848	89.1688	89.1688	89.3367	88.8329	89.9244	90.0084	90.0084	89.3367	100	89.1688	89.5886	100	89.1688	90.0084	100	100	100	89.0848	89.0848	89.3367	89.3367
72	RVA/Human-wt/ZAF/UFS-NGS:MRC-DPRU1047/2008/G1P[8]	97.5651	97.5651	97.4811	97.4811	97.3971	97.2292	97.2292	97.2292	95.382	95.382	95.55	95.55	95.466	89.0008	95.382	95.466	95.466	95.466	95.382	95.1301	89.0008	97.2292	97.2292	89.0008	98.4887	98.4887	98.4887	96.2217	96.9773	97.0613	96.4736	97.0613	97.1453	97.1453	95.2141	89.0008	99.4962	95.2981	89.0008	98.5726	97.1453	89.0008	89.0008	89.0008	99.916	99.5802	98.4047	98.4047
73	RVA/Human-wt/ZAF/UFS-NGS-MRC-DPRU1967/2008/G1P[8]	97.4811	97.4811	97.3971	97.3971	97.3132	97.1453	97.1453	97.1453	95.466	95.466	95.6339	95.6339	95.55	89.0848	95.466	95.55	95.55	95.55	95.466	95.2141	89.0848	97.1453	97.1453	89.0848	98.5726	98.5726	98.5726	96.1377	97.0613	97.1453	96.5575	96.9773	97.0613	97.0613	95.2981	89.0848	99.5802	95.382	89.0848	98.6566	97.0613	89.0848	89.0848	89.0848	100	99.6641	98.4887	98.4887
74	RVA/Human-wt/ZAF/UFS-NGS-MRC-DPRU1048/2008/G1P[8]	97.3971	97.3971	97.3132	97.3132	97.2292	97.3971	97.3971	97.3971	95.55	95.55	95.7179	95.7179	95.6339	89.1688	95.55	95.6339	95.6339	95.6339	95.55	95.2981	89.1688	97.3971	97.3971	89.1688	98.3207	98.3207	98.3207	96.3896	97.1453	97.2292	96.6415	97.2292	97.3132	97.3132	95.382	89.1688	99.3283	95.466	89.1688	98.7406	97.3132	89.1688	89.1688	89.1688	99.7481	99.7481	98.5726	98.5726
75	RVA/Human-wt/ZAF/UFS-NGS-MRC-DPRU2280/2009/G1P[8]	97.3971	97.3971	97.3132	97.3132	97.2292	97.0613	97.0613	97.0613	95.382	95.382	95.55	95.55	95.466	89.0008	95.382	95.466	95.466	95.466	95.382	95.1301	89.0008	97.0613	97.0613	89.0008	98.4887	98.4887	98.4887	96.0537	96.9773	97.0613	96.4736	96.8934	96.9773	96.9773	95.2141	89.0008	99.4962	95.2981	89.0008	98.5726	96.9773	89.0008	89.0008	89.0008	99.916	99.5802	98.4047	98.4047
76	RVA/Human-wt/ZAF/UFS-NGS-MRC-DPRU1969/2008/G1P[8]	97.3132	97.3132	97.2292	97.2292	97.1453	97.3132	97.3132	97.3132	95.6339	95.6339	95.8018	95.8018	95.7179	89.2527	95.6339	95.7179	95.7179	95.7179	95.6339	95.382	89.2527	97.3132	97.3132	89.2527	98.4047	98.4047	98.4047	96.3056	97.2292	97.3132	96.7254	97.1453	97.2292	97.2292	95.466	89.2527	99.4123	95.55	89.2527	98.8245	97.2292	89.2527	89.2527	89.2527	99.8321	99.8321	98.6566	98.6566
77	RVA/Human-wt/ZAF/UFS-NGS-MRC-DPRU2006/2008/G1P[8]	97.1453	97.1453	97.0613	97.0613	96.9773	97.1453	97.1453	97.1453	95.466	95.466	95.6339	95.6339	95.55	89.1688	95.466	95.55	95.55	95.55	95.466	95.2141	89.1688	97.1453	97.1453	89.1688	98.2368	98.2368	98.2368	96.1377	97.0613	97.1453	96.5575	96.9773	97.0613	97.0613	95.2981	89.1688	99.2443	95.382	89.1688	98.6566	97.0613	89.1688	89.1688	89.1688	99.6641	99.6641	98.4887	98.4887
78	RVA/Human-wt/ZAF/UFS-NGS-MRC-DPRU1965/2008/G1P[8]	97.5651	97.5651	97.4811	97.4811	97.3971	97.2292	97.2292	97.2292	95.7179	95.7179	95.8858	95.8858	95.8018	89.0848	95.7179	95.8018	95.8018	95.8018	95.7179	95.466	89.0848	97.2292	97.2292	89.0848	98.8245	98.8245	98.8245	96.2217	97.3132	97.3971	96.8094	97.0613	97.1453	97.1453	95.55	89.0848	98.3207	95.55	89.0848	98.4047	97.1453	89.0848	89.0848	89.0848	98.4047	98.0688	99.5802	99.5802
79	RVA/Human-wt/ZAF/UFS-NGS-MRC-DPRU1970/2008/G1P[8]	97.649	97.649	97.5651	97.5651	97.4811	97.649	97.649	97.649	96.0537	96.0537	96.2217	96.2217	96.1377	90.1763	96.0537	96.1377	96.1377	96.1377	96.2217	95.9698	90.1763	97.649	97.649	90.1763	97.0613	97.0613	97.0613	96.6415	97.5651	97.649	97.0613	97.4811	97.5651	97.5651	96.0537	90.1763	96.7254	96.1377	90.1763	96.8094	97.5651	90.1763	90.1763	90.1763	96.8094	96.8094	96.9773	96.9773
80	RVA/Human-wt/ZAF/UFS-NGS-MRC-DPRU1980/2008/G1P[8]	97.5651	97.5651	97.4811	97.4811	97.3971	97.5651	97.5651	97.5651	95.9698	95.9698	96.1377	96.1377	96.0537	90.0924	95.9698	96.0537	96.0537	96.0537	96.1377	95.8858	90.0924	97.5651	97.5651	90.0924	96.9773	96.9773	96.9773	96.5575	97.4811	97.5651	96.9773	97.3971	97.4811	97.4811	95.9698	90.0924	96.6415	96.0537	90.0924	96.7254	97.4811	90.0924	90.0924	90.0924	96.7254	96.7254	96.8934	96.8934
81	RVA/Human-wt/ZAF/UFS-NGS-MRC-DPRU1049/2009/G1P[8]	97.2292	97.2292	97.1453	97.1453	97.0613	97.2292	97.2292	97.2292	95.55	95.55	95.7179	95.7179	95.6339	89.1688	95.55	95.6339	95.6339	95.6339	95.55	95.2981	89.1688	97.2292	97.2292	89.1688	98.3207	98.3207	98.3207	96.3896	97.1453	97.2292	96.8094	97.0613	97.1453	97.1453	95.382	89.1688	99.3283	95.466	89.1688	98.7406	97.1453	89.1688	89.1688	89.1688	99.7481	99.916	98.5726	98.5726
82	RVA/Human-wt/ZAF/UFS-NGS-MRC-DPRU1093/2009/G1P[8]	97.2292	97.2292	97.1453	97.1453	97.0613	97.2292	97.2292	97.2292	95.55	95.55	95.7179	95.7179	95.6339	89.1688	95.55	95.6339	95.6339	95.6339	95.55	95.2981	89.1688	97.2292	97.2292	89.1688	98.3207	98.3207	98.3207	96.2217	97.1453	97.2292	96.6415	97.0613	97.1453	97.1453	95.382	89.1688	99.3283	95.466	89.1688	98.7406	97.1453	89.1688	89.1688	89.1688	99.7481	99.7481	98.5726	98.5726
83	RVA/Human-wt/ZAF/UFS-NGS-MRC-DPRU139/2009/G1P[8]	97.2292	97.2292	97.1453	97.1453	97.0613	97.2292	97.2292	97.2292	95.55	95.55	95.7179	95.7179	95.6339	89.1688	95.55	95.6339	95.6339	95.6339	95.55	95.2981	89.1688	97.2292	97.2292	89.1688	98.3207	98.3207	98.3207	96.2217	97.1453	97.2292	96.6415	97.0613	97.1453	97.1453	95.382	89.1688	99.3283	95.466	89.1688	98.7406	97.1453	89.1688	89.1688	89.1688	99.7481	99.7481	98.5726	98.5726
84	RVA/Human-wt/ZAF/UFS-NGS-MRC-DPRU2291/2009/G1P[8]	98.1528	98.1528	98.0688	98.0688	97.9849	97.817	97.817	97.817	95.8018	95.8018	95.9698	95.9698	95.8858	88.9169	95.8018	95.8858	95.8858	95.8858	95.8018	95.7179	88.9169	97.817	97.817	88.9169	97.733	97.733	97.733	96.8094	98.9085	98.9924	98.4047	97.649	97.733	97.733	95.6339	88.9169	97.0613	95.8858	88.9169	97.1453	97.733	88.9169	88.9169	88.9169	97.1453	96.8094	97.3132	97.3132
85	RVA/Human-wt/ZAF/UFS-NGS-MRC-DPRU1190/2009/G1P[8]	95.9698	95.9698	95.8858	95.8858	95.8018	95.8018	95.8018	95.8018	94.7103	94.7103	94.8783	94.8783	94.7943	89.5886	94.7103	94.7943	94.7943	94.7943	94.8783	94.6264	89.5886	95.8018	95.8018	89.5886	96.1377	96.1377	96.1377	96.6415	95.55	95.6339	96.2217	95.9698	95.8858	95.8858	94.7103	89.5886	96.5575	94.7943	89.5886	96.2217	95.8858	89.5886	89.5886	89.5886	96.9773	97.1453	96.1377	96.1377
86	RVA/Human-wt/ZAF/UFS-NGS-MRC-DPRU1234/2009/G1P[8]	96.2217	96.2217	96.1377	96.1377	96.0537	95.8858	95.8858	95.8858	95.6339	95.6339	95.8018	95.8018	95.7179	90.2603	95.6339	95.7179	95.7179	95.7179	95.8018	95.55	90.2603	95.8858	95.8858	90.2603	95.55	95.55	95.55	94.8783	95.8018	95.8858	95.2981	95.7179	95.8018	95.8018	95.6339	90.2603	95.2981	96.0537	90.2603	94.9622	95.8018	90.2603	90.2603	90.2603	95.382	95.0462	95.2141	95.2141
87	RVA/Human-wt/ZAF/UFS-NGS-MRC-DPRU2299/2009/G1P[8]	96.3896	96.3896	96.3056	96.3056	96.2217	96.0537	96.0537	96.0537	95.8018	95.8018	95.9698	95.9698	95.8858	90.1763	95.8018	95.8858	95.8858	95.8858	95.9698	95.7179	90.1763	96.0537	96.0537	90.1763	95.7179	95.7179	95.7179	95.0462	95.9698	96.0537	95.466	95.8858	95.9698	95.9698	95.8018	90.1763	95.466	96.2217	90.1763	95.1301	95.9698	90.1763	90.1763	90.1763	95.55	95.2141	95.382	95.382
88	RVA/Human-wt/ZAF/UFS-NGS-MRC-DPRU1270/2009/G1P[8]	96.1377	96.1377	96.0537	96.0537	95.9698	95.8018	95.8018	95.8018	95.55	95.55	95.7179	95.7179	95.6339	90.0084	95.55	95.6339	95.6339	95.6339	95.7179	95.466	90.0084	95.8018	95.8018	90.0084	95.466	95.466	95.466	94.7943	95.7179	95.8018	95.2141	95.6339	95.7179	95.7179	95.55	90.0084	95.2141	95.9698	90.0084	94.8783	95.7179	90.0084	90.0084	90.0084	95.2981	94.9622	95.1301	95.1301
89	RVA/Human-wt/ZAF/UFS-NGS-MRC-DPRU138/2009/G1P[8]	95.55	95.55	95.466	95.466	95.382	95.2141	95.2141	95.2141	94.9622	94.9622	95.1301	95.1301	95.0462	89.5886	94.9622	95.0462	95.0462	95.0462	95.1301	94.8783	89.5886	95.2141	95.2141	89.5886	94.8783	94.8783	94.8783	95.55	95.1301	95.2141	95.466	95.382	95.2981	95.2981	94.9622	89.5886	94.6264	95.382	89.5886	94.4584	95.2981	89.5886	89.5886	89.5886	94.7103	94.7103	94.5424	94.5424
90	RVA/Human-wt/ZAF/UFS-NGS-MRC-DPRU150/2009/G1P[8]	95.6339	95.6339	95.55	95.55	95.466	95.2981	95.2981	95.2981	95.0462	95.0462	95.2141	95.2141	95.1301	89.5886	95.0462	95.1301	95.1301	95.1301	95.2141	94.9622	89.5886	95.2981	95.2981	89.5886	94.9622	94.9622	94.9622	95.6339	95.2141	95.2981	95.7179	95.466	95.382	95.382	95.0462	89.5886	94.7103	95.466	89.5886	94.5424	95.382	89.5886	89.5886	89.5886	94.7943	94.7943	94.6264	94.6264
91	RVA/Human-wt/ZAF/UFS-NGS-MRC-DPRU157/2009/G1P[8]	95.55	95.55	95.466	95.466	95.382	95.2141	95.2141	95.2141	94.9622	94.9622	95.1301	95.1301	95.0462	89.5886	94.9622	95.0462	95.0462	95.0462	95.1301	94.8783	89.5886	95.2141	95.2141	89.5886	94.8783	94.8783	94.8783	95.2141	95.1301	95.2141	95.466	95.2141	95.1301	95.1301	94.9622	89.5886	94.6264	95.382	89.5886	94.2905	95.1301	89.5886	89.5886	89.5886	94.7103	94.7103	94.5424	94.5424
92	RVA/Human-wt/ZAF/UFS-NGS-MRC-DPRU135/2009/G1P[8]	97.4811	97.4811	97.3971	97.3971	97.3132	97.4811	97.4811	97.4811	95.8858	95.8858	96.0537	96.0537	95.9698	90.0924	95.8858	95.9698	95.9698	95.9698	96.0537	95.8018	90.0924	97.4811	97.4811	90.0924	96.8934	96.8934	96.8934	96.4736	97.3971	97.4811	96.8934	97.3132	97.3971	97.3971	95.8858	90.0924	96.5575	95.9698	90.0924	96.6415	97.3971	90.0924	90.0924	90.0924	96.6415	96.6415	96.8094	96.8094
93	RVA/Human-wt/ZAF/MRC-DPRU1192/2002/G1P[8]	99.5802	99.5802	99.6641	99.6641	99.5802	99.5802	99.5802	99.5802	96.0537	96.0537	96.2217	96.2217	96.1377	89.8405	96.0537	96.1377	96.1377	96.1377	96.0537	95.8018	89.8405	99.916	99.916	89.8405	97.4811	97.4811	97.4811	99.0764	98.1528	98.2368	97.649	99.7481	99.8321	99.8321	95.8858	89.8405	96.9773	96.1377	89.8405	97.3971	99.8321	89.8405	89.8405	89.8405	97.0613	97.0613	97.3971	97.3971
94	RVA/Human-wt/ZAF/MRC-DPRU6113/2002/G1P[8]	99.7481	99.7481	99.8321	99.8321	99.7481	99.7481	99.7481	99.7481	96.2217	96.2217	96.3896	96.3896	96.3056	89.8405	96.2217	96.3056	96.3056	96.3056	96.2217	95.9698	89.8405	99.916	99.916	89.8405	97.649	97.649	97.649	98.9085	98.3207	98.4047	97.817	99.7481	99.8321	99.8321	96.0537	89.8405	96.9773	96.3056	89.8405	97.3971	99.8321	89.8405	89.8405	89.8405	97.2292	97.2292	97.5651	97.5651
95	RVA/Human-wt/ZAF/MRC-DPRU4381/2002/G1P[8]	99.6641	99.6641	99.5802	99.5802	99.4962	100	100	100	96.1377	96.1377	96.3056	96.3056	96.2217	89.9244	96.1377	96.2217	96.2217	96.2217	96.1377	95.8858	89.9244	99.6641	99.6641	89.9244	97.5651	97.5651	97.5651	98.6566	98.2368	98.3207	97.733	99.4962	99.5802	99.5802	95.9698	89.9244	96.8934	96.2217	89.9244	97.3132	99.5802	89.9244	89.9244	89.9244	97.1453	97.1453	97.4811	97.4811
96	RVA/Human-wt/ZAF/MRC-DPRU4418/2002/G1P[8]	96.2217	96.2217	96.1377	96.1377	96.0537	96.2217	96.2217	96.2217	99.7481	99.7481	99.916	99.916	99.8321	89.4207	99.5802	99.8321	99.8321	99.8321	99.7481	99.4962	89.4207	96.2217	96.2217	89.4207	95.8018	95.8018	95.8018	95.2141	96.3056	96.3896	95.8018	96.0537	96.1377	96.1377	99.5802	89.4207	95.6339	98.6566	89.4207	95.55	96.1377	89.4207	89.4207	89.4207	95.55	95.55	96.0537	96.0537
97	RVA/Human-wt/ZAF/MRC-DPRU539/2003/G1P[8]	95.9698	95.9698	95.8858	95.8858	95.8018	95.9698	95.9698	95.9698	99.6641	99.6641	99.6641	99.6641	99.5802	89.3367	99.8321	99.7481	99.7481	99.7481	99.8321	99.7481	89.3367	95.9698	95.9698	89.3367	95.55	95.55	95.55	94.9622	96.0537	96.2217	95.55	95.8018	95.8858	95.8858	99.8321	89.3367	95.2141	98.2368	89.3367	95.466	95.8858	89.3367	89.3367	89.3367	95.2981	95.2981	95.8018	95.8018
98	RVA/Human-wt/ZAF/MRC-DPRU566/2003/G1P[8]	96.2217	96.2217	96.1377	96.1377	96.0537	96.2217	96.2217	96.2217	99.916	99.916	99.916	99.916	99.8321	89.2527	99.7481	100	100	100	99.916	99.6641	89.2527	96.2217	96.2217	89.2527	95.8018	95.8018	95.8018	95.2141	96.3056	96.3896	95.8018	96.0537	96.1377	96.1377	99.7481	89.2527	95.466	98.4887	89.2527	95.55	96.1377	89.2527	89.2527	89.2527	95.55	95.55	96.0537	96.0537
99	RVA/Human-wt/ZAF/MRC-DPRU400/2003/G1P[8]	96.2217	96.2217	96.1377	96.1377	96.0537	96.2217	96.2217	96.2217	99.916	99.916	99.916	99.916	99.8321	89.2527	99.7481	100	100	100	99.916	99.6641	89.2527	96.2217	96.2217	89.2527	95.8018	95.8018	95.8018	95.2141	96.3056	96.3896	95.8018	96.0537	96.1377	96.1377	99.7481	89.2527	95.466	98.4887	89.2527	95.55	96.1377	89.2527	89.2527	89.2527	95.55	95.55	96.0537	96.0537
100	RVA/Human-wt/ZAF/MRC-DPRU451/2003/G1P[8]	96.1377	96.1377	96.0537	96.0537	95.9698	96.1377	96.1377	96.1377	99.8321	99.8321	99.8321	99.8321	99.7481	89.1688	99.6641	99.916	99.916	99.916	99.8321	99.5802	89.1688	96.1377	96.1377	89.1688	95.7179	95.7179	95.7179	95.1301	96.2217	96.3056	95.7179	95.9698	96.0537	96.0537	99.6641	89.1688	95.382	98.4047	89.1688	95.466	96.0537	89.1688	89.1688	89.1688	95.466	95.466	95.9698	95.9698
101	RVA/Human-wt/ZAF/MRC-DPRU445/2003/G1P[8]	96.1377	96.1377	96.0537	96.0537	95.9698	96.1377	96.1377	96.1377	99.8321	99.8321	99.8321	99.8321	99.7481	89.1688	99.6641	99.916	99.916	99.916	99.8321	99.5802	89.1688	96.1377	96.1377	89.1688	95.7179	95.7179	95.7179	95.1301	96.2217	96.3056	95.7179	95.9698	96.0537	96.0537	99.6641	89.1688	95.382	98.4047	89.1688	95.466	96.0537	89.1688	89.1688	89.1688	95.466	95.466	95.9698	95.9698
102	RVA/Human-wt/ZAF/MRC-DPRU648/2003/G1P[8]	96.1377	96.1377	96.0537	96.0537	95.9698	96.1377	96.1377	96.1377	99.6641	99.6641	99.8321	99.8321	99.916	89.3367	99.4962	99.7481	99.7481	99.7481	99.6641	99.4123	89.3367	96.1377	96.1377	89.3367	95.7179	95.7179	95.7179	95.1301	96.2217	96.3056	95.7179	95.9698	96.0537	96.0537	99.4962	89.3367	95.382	98.4047	89.3367	95.466	96.0537	89.3367	89.3367	89.3367	95.466	95.466	95.9698	95.9698
103	RVA/Human-wt/ZAF/MRC-DPRU2198/2003/G1P[8]	95.9698	95.9698	95.8858	95.8858	95.8018	95.9698	95.9698	95.9698	99.6641	99.6641	99.6641	99.6641	99.5802	89.5046	99.8321	99.7481	99.7481	99.7481	99.8321	99.7481	89.5046	95.9698	95.9698	89.5046	95.55	95.55	95.55	94.9622	96.0537	96.2217	95.55	95.8018	95.8858	95.8858	99.8321	89.5046	95.2141	98.2368	89.5046	95.466	95.8858	89.5046	89.5046	89.5046	95.2981	95.2981	95.8018	95.8018
104	RVA/Human-wt/ZAF/MRC-DPRU2218/2003/G1P[8]	99.4962	99.4962	99.4123	99.4123	99.3283	99.4962	99.4962	99.4962	96.1377	96.1377	96.3056	96.3056	96.2217	89.5886	96.1377	96.2217	96.2217	96.2217	96.1377	95.8858	89.5886	99.4962	99.4962	89.5886	97.733	97.733	97.733	98.4887	98.2368	98.3207	97.733	99.3283	99.4123	99.4123	95.9698	89.5886	97.0613	96.2217	89.5886	97.4811	99.4123	89.5886	89.5886	89.5886	97.3132	97.3132	97.649	97.649
105	RVA/Human-wt/ZAF/MRC-DPRU426/2004/G1P[8]	99.6641	99.6641	99.7481	99.7481	99.6641	99.6641	99.6641	99.6641	96.1377	96.1377	96.3056	96.3056	96.2217	89.9244	96.1377	96.2217	96.2217	96.2217	96.1377	95.8858	89.9244	100	100	89.9244	97.5651	97.5651	97.5651	98.9924	98.2368	98.3207	97.733	99.8321	99.916	99.916	95.9698	89.9244	96.8934	96.2217	89.9244	97.3132	99.916	89.9244	89.9244	89.9244	97.1453	97.1453	97.4811	97.4811
106	RVA/Human-wt/ZAF/MRC-DPRU1224/2004/G1P[8]	99.6641	99.6641	99.7481	99.7481	99.6641	99.6641	99.6641	99.6641	96.1377	96.1377	96.3056	96.3056	96.2217	89.9244	96.1377	96.2217	96.2217	96.2217	96.1377	95.8858	89.9244	100	100	89.9244	97.5651	97.5651	97.5651	98.9924	98.2368	98.3207	97.733	99.8321	99.916	99.916	95.9698	89.9244	96.8934	96.2217	89.9244	97.3132	99.916	89.9244	89.9244	89.9244	97.1453	97.1453	97.4811	97.4811
107	RVA/Human-wt/ZAF/MRC-DPRU1264/2004/G1P[8]	99.6641	99.6641	99.7481	99.7481	99.6641	99.6641	99.6641	99.6641	96.1377	96.1377	96.3056	96.3056	96.2217	89.9244	96.1377	96.2217	96.2217	96.2217	96.1377	95.8858	89.9244	100	100	89.9244	97.5651	97.5651	97.5651	98.9924	98.2368	98.3207	97.733	99.8321	99.916	99.916	95.9698	89.9244	96.8934	96.2217	89.9244	97.3132	99.916	89.9244	89.9244	89.9244	97.1453	97.1453	97.4811	97.4811
108	RVA/Human-wt/ZAF/MRC-DPRU1283/2004/G1P[8]	99.6641	99.6641	99.7481	99.7481	99.6641	99.6641	99.6641	99.6641	96.1377	96.1377	96.3056	96.3056	96.2217	89.9244	96.1377	96.2217	96.2217	96.2217	96.1377	95.8858	89.9244	100	100	89.9244	97.5651	97.5651	97.5651	98.9924	98.2368	98.3207	97.733	99.8321	99.916	99.916	95.9698	89.9244	96.8934	96.2217	89.9244	97.3132	99.916	89.9244	89.9244	89.9244	97.1453	97.1453	97.4811	97.4811
109	RVA/Human-wt/ZAF/MRC-DPRU1277/2004/G1P[8]	99.6641	99.6641	99.7481	99.7481	99.6641	99.6641	99.6641	99.6641	96.1377	96.1377	96.3056	96.3056	96.2217	89.9244	96.1377	96.2217	96.2217	96.2217	96.1377	95.8858	89.9244	100	100	89.9244	97.5651	97.5651	97.5651	98.9924	98.2368	98.3207	97.733	99.8321	99.916	99.916	95.9698	89.9244	96.8934	96.2217	89.9244	97.3132	99.916	89.9244	89.9244	89.9244	97.1453	97.1453	97.4811	97.4811
110	RVA/Human-wt/ZAF/MRC-DPRU1285/2004/G1P[8]	99.5802	99.5802	99.6641	99.6641	99.5802	99.5802	99.5802	99.5802	96.0537	96.0537	96.2217	96.2217	96.1377	89.8405	96.0537	96.1377	96.1377	96.1377	96.0537	95.8018	89.8405	99.916	99.916	89.8405	97.4811	97.4811	97.4811	99.0764	98.1528	98.2368	97.649	99.7481	99.8321	99.8321	95.8858	89.8405	96.9773	96.1377	89.8405	97.3971	99.8321	89.8405	89.8405	89.8405	97.0613	97.0613	97.3971	97.3971
111	RVA/Human-wt/ZAF/MRC-DPRU1299/2004/G1P[8]	99.5802	99.5802	99.6641	99.6641	99.5802	99.5802	99.5802	99.5802	96.0537	96.0537	96.2217	96.2217	96.1377	89.8405	96.0537	96.1377	96.1377	96.1377	96.0537	95.8018	89.8405	99.916	99.916	89.8405	97.4811	97.4811	97.4811	98.9085	98.1528	98.2368	97.649	99.7481	99.8321	99.8321	96.0537	89.8405	96.8094	96.1377	89.8405	97.2292	99.8321	89.8405	89.8405	89.8405	97.0613	97.0613	97.3971	97.3971
112	RVA/Human-wt/ZAF/MRC-DPRU1275/2004/G1P[8]	99.5802	99.5802	99.6641	99.6641	99.5802	99.5802	99.5802	99.5802	96.0537	96.0537	96.2217	96.2217	96.1377	89.9244	96.0537	96.1377	96.1377	96.1377	96.0537	95.8018	89.9244	99.916	99.916	89.9244	97.649	97.649	97.649	98.9085	98.1528	98.2368	97.649	99.7481	99.8321	99.8321	95.8858	89.9244	96.8094	96.1377	89.9244	97.2292	99.8321	89.9244	89.9244	89.9244	97.0613	97.0613	97.3971	97.3971
113	RVA/Human-wt/ZAF/MRC-DPRU1280-04/2004/G1P[8]	95.1301	95.1301	95.0462	95.0462	94.9622	95.1301	95.1301	95.1301	93.6188	93.6188	93.7867	93.7867	93.7028	90.0084	93.7867	93.7028	93.7028	93.7028	93.7867	93.7028	90.0084	95.2981	95.2981	90.0084	94.6264	94.6264	94.6264	94.4584	94.7943	94.7943	94.2065	95.1301	95.2141	95.2141	93.6188	90.0084	94.0386	93.7028	90.0084	94.3745	95.2141	90.0084	90.0084	90.0084	93.7867	93.7867	94.7103	94.7103
114	RVA/Human-wt/ZAF/MRC-DPRU822/2005/G1P[8]	97.3971	97.3971	97.3132	97.3132	97.2292	97.3971	97.3971	97.3971	95.55	95.55	95.7179	95.7179	95.6339	89.0848	95.7179	95.6339	95.6339	95.6339	95.55	95.466	89.0848	97.3971	97.3971	89.0848	98.6566	98.6566	98.6566	96.5575	97.4811	97.649	96.9773	97.2292	97.3132	97.3132	95.55	89.0848	98.8245	95.466	89.0848	99.916	97.3132	89.0848	89.0848	89.0848	98.7406	98.7406	98.9085	98.9085
115	RVA/Human-wt/ZAF/MRC-DPRU2132/2005/G1P[8]	97.9849	97.9849	97.9009	97.9009	97.817	97.9849	97.9849	97.9849	96.1377	96.1377	96.3056	96.3056	96.2217	89.4207	96.1377	96.2217	96.2217	96.2217	96.1377	95.8858	89.4207	97.9849	97.9849	89.4207	99.0764	99.0764	99.0764	96.9773	98.0688	98.1528	97.5651	97.817	97.9009	97.9009	95.9698	89.4207	98.7406	96.0537	89.4207	99.1604	97.9009	89.4207	89.4207	89.4207	98.8245	98.8245	99.3283	99.3283
116	RVA/Human-wt/ZAF/MRC-DPRU2114/2005/G1P[8]	97.733	97.733	97.649	97.649	97.5651	97.733	97.733	97.733	95.8858	95.8858	96.0537	96.0537	95.9698	89.2527	95.8858	95.9698	95.9698	95.9698	95.8858	95.6339	89.2527	97.733	97.733	89.2527	98.9924	98.9924	98.9924	96.7254	97.817	97.9009	97.3132	97.5651	97.649	97.649	95.7179	89.2527	98.8245	95.8018	89.2527	99.2443	97.649	89.2527	89.2527	89.2527	98.9085	98.9085	99.2443	99.2443
117	RVA/Human-wt/ZAF/MRC-DPRU799/2006/G1P[8]	97.4811	97.4811	97.3971	97.3971	97.3132	97.4811	97.4811	97.4811	95.9698	95.9698	96.1377	96.1377	96.0537	89.3367	95.9698	96.0537	96.0537	96.0537	95.9698	95.7179	89.3367	97.4811	97.4811	89.3367	98.7406	98.7406	98.7406	96.4736	97.5651	97.649	97.0613	97.3132	97.3971	97.3971	95.8018	89.3367	98.4047	95.7179	89.3367	98.8245	97.3971	89.3367	89.3367	89.3367	98.4887	98.4887	100	100
118	RVA/Human-wt/ZAF/MRC-DPRU789/2006/G1P[8]	97.4811	97.4811	97.3971	97.3971	97.3132	97.4811	97.4811	97.4811	95.9698	95.9698	96.1377	96.1377	96.0537	89.3367	95.9698	96.0537	96.0537	96.0537	95.9698	95.7179	89.3367	97.4811	97.4811	89.3367	98.7406	98.7406	98.7406	96.4736	97.5651	97.649	97.0613	97.3132	97.3971	97.3971	95.8018	89.3367	98.4047	95.7179	89.3367	98.8245	97.3971	89.3367	89.3367	89.3367	98.4887	98.4887	100	100
119	RVA/Human-wt/ZAF/MRC-DPRU803/2006/G1P[8]	97.4811	97.4811	97.3971	97.3971	97.3132	97.4811	97.4811	97.4811	95.9698	95.9698	96.1377	96.1377	96.0537	89.3367	95.9698	96.0537	96.0537	96.0537	95.9698	95.7179	89.3367	97.4811	97.4811	89.3367	98.7406	98.7406	98.7406	96.4736	97.5651	97.649	97.0613	97.3132	97.3971	97.3971	95.8018	89.3367	98.4047	95.7179	89.3367	98.8245	97.3971	89.3367	89.3367	89.3367	98.4887	98.4887	100	100
120	RVA/Human-wt/ZAF/MRC-DPRU748/2006/G1P[8]	97.4811	97.4811	97.3971	97.3971	97.3132	97.4811	97.4811	97.4811	95.9698	95.9698	96.1377	96.1377	96.0537	89.3367	95.9698	96.0537	96.0537	96.0537	95.9698	95.7179	89.3367	97.4811	97.4811	89.3367	98.7406	98.7406	98.7406	96.4736	97.5651	97.649	97.0613	97.3132	97.3971	97.3971	95.8018	89.3367	98.4047	95.7179	89.3367	98.8245	97.3971	89.3367	89.3367	89.3367	98.4887	98.4887	100	100
121	RVA/Human-wt/ZAF/MRC-DPRU839/2006/G1P[8]	97.4811	97.4811	97.3971	97.3971	97.3132	97.4811	97.4811	97.4811	95.9698	95.9698	96.1377	96.1377	96.0537	89.3367	95.9698	96.0537	96.0537	96.0537	95.9698	95.7179	89.3367	97.4811	97.4811	89.3367	98.7406	98.7406	98.7406	96.4736	97.5651	97.649	97.0613	97.3132	97.3971	97.3971	95.8018	89.3367	98.4047	95.7179	89.3367	98.8245	97.3971	89.3367	89.3367	89.3367	98.4887	98.4887	100	100
122	RVA/Human-wt/ZAF/MRC-DPRU757/2006/G1P[8]	97.4811	97.4811	97.3971	97.3971	97.3132	97.4811	97.4811	97.4811	95.9698	95.9698	96.1377	96.1377	96.0537	89.3367	95.9698	96.0537	96.0537	96.0537	95.9698	95.7179	89.3367	97.4811	97.4811	89.3367	98.7406	98.7406	98.7406	96.4736	97.5651	97.649	97.0613	97.3132	97.3971	97.3971	95.8018	89.3367	98.4047	95.7179	89.3367	98.8245	97.3971	89.3367	89.3367	89.3367	98.4887	98.4887	100	100
123	RVA/Human-wt/ZAF/MRC-DPRU832/2006/G1P[8]	97.4811	97.4811	97.3971	97.3971	97.3132	97.4811	97.4811	97.4811	95.9698	95.9698	96.1377	96.1377	96.0537	89.3367	95.9698	96.0537	96.0537	96.0537	95.9698	95.7179	89.3367	97.4811	97.4811	89.3367	98.7406	98.7406	98.7406	96.4736	97.5651	97.649	97.0613	97.3132	97.3971	97.3971	95.8018	89.3367	98.4047	95.7179	89.3367	98.8245	97.3971	89.3367	89.3367	89.3367	98.4887	98.4887	100	100
124	RVA/Human-wt/ZAF/MRC-DPRU840/2006/G1P[8]	97.3971	97.3971	97.3132	97.3132	97.2292	97.3971	97.3971	97.3971	96.0537	96.0537	96.2217	96.2217	96.1377	89.2527	96.0537	96.1377	96.1377	96.1377	96.0537	95.8018	89.2527	97.3971	97.3971	89.2527	98.6566	98.6566	98.6566	96.3896	97.4811	97.5651	96.9773	97.2292	97.3132	97.3132	95.8858	89.2527	98.3207	95.8018	89.2527	98.7406	97.3132	89.2527	89.2527	89.2527	98.4047	98.4047	99.916	99.916
125	RVA/Human-wt/ZAF/MRC-DPRU901/2006/G1P[8]	97.3971	97.3971	97.3132	97.3132	97.2292	97.3971	97.3971	97.3971	95.8858	95.8858	96.0537	96.0537	95.9698	89.2527	95.8858	95.9698	95.9698	95.9698	95.8858	95.6339	89.2527	97.3971	97.3971	89.2527	98.6566	98.6566	98.6566	96.3896	97.4811	97.5651	96.9773	97.2292	97.3132	97.3132	95.7179	89.2527	98.3207	95.6339	89.2527	98.7406	97.3132	89.2527	89.2527	89.2527	98.4047	98.4047	99.916	99.916
126	RVA/Human-wt/ZAF/MRC-DPRU1350/2007/G1P[8]	97.3971	97.3971	97.3132	97.3132	97.2292	97.3971	97.3971	97.3971	95.55	95.55	95.7179	95.7179	95.6339	89.1688	95.55	95.6339	95.6339	95.6339	95.55	95.2981	89.1688	97.3971	97.3971	89.1688	98.3207	98.3207	98.3207	96.3896	97.1453	97.2292	96.6415	97.2292	97.3132	97.3132	95.382	89.1688	99.3283	95.466	89.1688	98.7406	97.3132	89.1688	89.1688	89.1688	99.7481	99.7481	98.5726	98.5726
127	RVA/Human-wt/ZAF/MRC-DPRU1370/2007/G1P[8]	97.2292	97.2292	97.1453	97.1453	97.0613	97.2292	97.2292	97.2292	95.55	95.55	95.7179	95.7179	95.6339	89.1688	95.55	95.6339	95.6339	95.6339	95.55	95.2981	89.1688	97.2292	97.2292	89.1688	98.3207	98.3207	98.3207	96.2217	97.1453	97.2292	96.6415	97.0613	97.1453	97.1453	95.382	89.1688	99.3283	95.6339	89.1688	98.7406	97.1453	89.1688	89.1688	89.1688	99.7481	99.7481	98.5726	98.5726
128	RVA/Human-wt/ZAF/MRC-DPRU1327/2007/G1P[8]	97.4811	97.4811	97.3971	97.3971	97.3132	97.4811	97.4811	97.4811	95.9698	95.9698	96.1377	96.1377	96.0537	89.3367	95.9698	96.0537	96.0537	96.0537	95.9698	95.7179	89.3367	97.4811	97.4811	89.3367	98.7406	98.7406	98.7406	96.4736	97.5651	97.649	97.0613	97.3132	97.3971	97.3971	95.8018	89.3367	98.4047	95.7179	89.3367	98.8245	97.3971	89.3367	89.3367	89.3367	98.4887	98.4887	100	100
129	RVA/Human-wt/ZAF/MRC-DPRU1381/2007/G1P[8]	97.3971	97.3971	97.3132	97.3132	97.2292	97.3971	97.3971	97.3971	95.55	95.55	95.7179	95.7179	95.6339	89.1688	95.7179	95.6339	95.6339	95.6339	95.7179	95.466	89.1688	97.3971	97.3971	89.1688	98.4887	98.4887	98.4887	96.3896	97.4811	97.5651	96.9773	97.2292	97.3132	97.3132	95.55	89.1688	98.3207	95.6339	89.1688	98.7406	97.3132	89.1688	89.1688	89.1688	98.4047	98.4047	98.7406	98.7406
130	RVA/Human-wt/ZAF/MRC-DPRU1840/2007/G1P[8]	96.2217	96.2217	96.1377	96.1377	96.0537	96.2217	96.2217	96.2217	96.3056	96.3056	96.4736	96.4736	96.3896	89.5886	96.3056	96.3896	96.3896	96.3896	96.3056	96.2217	89.5886	96.2217	96.2217	89.5886	95.6339	95.6339	95.6339	95.2141	96.2217	96.3896	95.7179	96.0537	96.1377	96.1377	96.3056	89.5886	95.2141	96.5575	89.5886	95.55	96.1377	89.5886	89.5886	89.5886	95.2981	95.2981	95.7179	95.7179
131	RVA/Human-wt/ZAF/MRC-DPRU1052/2008/G1P[8]	97.3132	97.3132	97.2292	97.2292	97.1453	97.3132	97.3132	97.3132	95.6339	95.6339	95.8018	95.8018	95.7179	89.2527	95.6339	95.7179	95.7179	95.7179	95.6339	95.382	89.2527	97.3132	97.3132	89.2527	98.4047	98.4047	98.4047	96.3056	97.2292	97.3132	96.7254	97.1453	97.2292	97.2292	95.466	89.2527	99.4123	95.55	89.2527	98.8245	97.2292	89.2527	89.2527	89.2527	99.8321	99.8321	98.6566	98.6566
132	RVA/Human-wt/ZAF/MRC-DPRU2429/2008/G1P[8]	97.3132	97.3132	97.2292	97.2292	97.1453	97.3132	97.3132	97.3132	95.6339	95.6339	95.8018	95.8018	95.7179	89.2527	95.6339	95.7179	95.7179	95.7179	95.6339	95.382	89.2527	97.3132	97.3132	89.2527	98.4047	98.4047	98.4047	96.3056	97.2292	97.3132	96.7254	97.1453	97.2292	97.2292	95.466	89.2527	99.4123	95.55	89.2527	98.8245	97.2292	89.2527	89.2527	89.2527	99.8321	99.8321	98.6566	98.6566
133	RVA/Human-wt/ZAF/MRC-DPRU1960/2008/G1P[8]	97.1453	97.1453	97.0613	97.0613	96.9773	97.1453	97.1453	97.1453	95.8018	95.8018	95.9698	95.9698	95.8858	89.3367	95.8018	95.8858	95.8858	95.8858	95.8018	95.55	89.3367	97.1453	97.1453	89.3367	98.2368	98.2368	98.2368	96.1377	97.2292	97.3132	96.7254	96.9773	97.0613	97.0613	95.6339	89.3367	97.9009	95.55	89.3367	98.3207	97.0613	89.3367	89.3367	89.3367	97.9849	97.9849	99.4962	99.4962
134	RVA/Human-wt/ZAF/MRC-DPRU1039/2008/G1P[8]	96.7254	96.7254	96.6415	96.6415	96.5575	96.7254	96.7254	96.7254	96.4736	96.4736	96.6415	96.6415	96.5575	90.1763	96.3056	96.5575	96.5575	96.5575	96.4736	96.2217	90.1763	96.7254	96.7254	90.1763	96.2217	96.2217	96.2217	95.7179	96.8094	96.8934	96.3056	96.5575	96.6415	96.6415	96.3056	90.1763	95.8018	96.7254	90.1763	95.9698	96.6415	90.1763	90.1763	90.1763	95.8858	95.8858	96.2217	96.2217
135	RVA/Human-wt/ZAF/MRC-DPRU2125/2008/G1P[8]	96.7254	96.7254	96.6415	96.6415	96.5575	96.7254	96.7254	96.7254	96.4736	96.4736	96.6415	96.6415	96.5575	90.1763	96.3056	96.5575	96.5575	96.5575	96.4736	96.2217	90.1763	96.7254	96.7254	90.1763	96.2217	96.2217	96.2217	95.7179	96.8094	96.8934	96.3056	96.5575	96.6415	96.6415	96.3056	90.1763	95.8018	96.7254	90.1763	95.9698	96.6415	90.1763	90.1763	90.1763	95.8858	95.8858	96.2217	96.2217
136	RVA/Human-wt/ZAF/MRC-DPRU2306/2009/G1P[8]	97.2292	97.2292	97.1453	97.1453	97.0613	97.2292	97.2292	97.2292	95.55	95.55	95.7179	95.7179	95.6339	89.1688	95.55	95.6339	95.6339	95.6339	95.55	95.2981	89.1688	97.2292	97.2292	89.1688	98.3207	98.3207	98.3207	96.2217	97.1453	97.2292	96.6415	97.0613	97.1453	97.1453	95.382	89.1688	99.3283	95.466	89.1688	98.7406	97.1453	89.1688	89.1688	89.1688	99.7481	99.7481	98.5726	98.5726
137	RVA/Human-wt/ZAF/MRC-DPRU2325/2009/G1P[8]	97.1453	97.1453	97.0613	97.0613	96.9773	97.1453	97.1453	97.1453	95.466	95.466	95.6339	95.6339	95.55	89.0848	95.466	95.55	95.55	95.55	95.466	95.2141	89.0848	97.1453	97.1453	89.0848	98.2368	98.2368	98.2368	96.1377	97.0613	97.1453	96.5575	96.9773	97.0613	97.0613	95.2981	89.0848	99.2443	95.382	89.0848	98.6566	97.0613	89.0848	89.0848	89.0848	99.6641	99.6641	98.6566	98.6566
138	RVA/Human-wt/ZAF/MRC-DPRU2330/2009/G1P[8]	97.1453	97.1453	97.0613	97.0613	96.9773	97.1453	97.1453	97.1453	95.466	95.466	95.6339	95.6339	95.55	89.0848	95.466	95.55	95.55	95.55	95.466	95.2141	89.0848	97.1453	97.1453	89.0848	98.2368	98.2368	98.2368	96.1377	97.0613	97.1453	96.5575	96.9773	97.0613	97.0613	95.2981	89.0848	99.2443	95.382	89.0848	98.6566	97.0613	89.0848	89.0848	89.0848	99.6641	99.6641	98.4887	98.4887
139	RVA/Human-wt/ZAF/MRC-DPRU1389/2009/G1P[8]	97.1453	97.1453	97.0613	97.0613	96.9773	97.1453	97.1453	97.1453	95.466	95.466	95.6339	95.6339	95.55	89.1688	95.466	95.55	95.55	95.55	95.466	95.2141	89.1688	97.1453	97.1453	89.1688	98.2368	98.2368	98.2368	96.1377	97.0613	97.1453	96.5575	96.9773	97.0613	97.0613	95.2981	89.1688	99.2443	95.382	89.1688	98.6566	97.0613	89.1688	89.1688	89.1688	99.6641	99.6641	98.4887	98.4887
140	RVA/Human-wt/ZAF/MRC-DPRU1270/2009/G1P[8]	95.9698	95.9698	95.8858	95.8858	95.8018	95.9698	95.9698	95.9698	95.7179	95.7179	95.8858	95.8858	95.8018	90.1763	95.7179	95.8018	95.8018	95.8018	95.8858	95.6339	90.1763	95.9698	95.9698	90.1763	95.2981	95.2981	95.2981	94.9622	95.8858	95.9698	95.382	95.8018	95.8858	95.8858	95.7179	90.1763	95.0462	96.1377	90.1763	95.0462	95.8858	90.1763	90.1763	90.1763	95.1301	95.1301	95.2981	95.2981
141	RVA/Human-wt/ZAF/MRC-DPRU1269/2009/G1P[8]	95.9698	95.9698	95.8858	95.8858	95.8018	95.9698	95.9698	95.9698	95.7179	95.7179	95.8858	95.8858	95.8018	90.3442	95.7179	95.8018	95.8018	95.8018	95.8858	95.6339	90.3442	95.9698	95.9698	90.3442	95.2981	95.2981	95.2981	94.9622	95.8858	95.9698	95.382	95.8018	95.8858	95.8858	95.7179	90.3442	95.0462	96.1377	90.3442	95.0462	95.8858	90.3442	90.3442	90.3442	95.1301	95.1301	95.2981	95.2981
142	RVA/Human-wt/ZAF/MRC-DPRU2294/2009/G1P[8]	96.0537	96.0537	95.9698	95.9698	95.8858	96.0537	96.0537	96.0537	95.8018	95.8018	95.9698	95.9698	95.8858	90.3442	95.8018	95.8858	95.8858	95.8858	95.9698	95.7179	90.3442	96.0537	96.0537	90.3442	95.382	95.382	95.382	95.0462	95.9698	96.0537	95.466	95.8858	95.9698	95.9698	95.8018	90.3442	95.1301	96.2217	90.3442	95.1301	95.9698	90.3442	90.3442	90.3442	95.2141	95.2141	95.382	95.382
143	RVA/Human-wt/ZAF/MRC-DPRU150/2009/G1P[8]	96.1377	96.1377	96.0537	96.0537	95.9698	96.1377	96.1377	96.1377	95.8858	95.8858	96.0537	96.0537	95.9698	90.2603	95.8858	95.9698	95.9698	95.9698	96.0537	95.8018	90.2603	96.1377	96.1377	90.2603	95.466	95.466	95.466	95.1301	96.0537	96.1377	95.55	95.9698	96.0537	96.0537	95.8858	90.2603	95.2141	96.3056	90.2603	95.2141	96.0537	90.2603	90.2603	90.2603	95.2981	95.2981	95.466	95.466
144	RVA/Human-wt/ZAF/MRC-DPRU155/2009/G1P[8]	96.1377	96.1377	96.0537	96.0537	95.9698	96.1377	96.1377	96.1377	95.8858	95.8858	96.0537	96.0537	95.9698	90.2603	95.8858	95.9698	95.9698	95.9698	96.0537	95.8018	90.2603	96.1377	96.1377	90.2603	95.466	95.466	95.466	95.1301	96.0537	96.1377	95.55	95.9698	96.0537	96.0537	95.8858	90.2603	95.2141	96.3056	90.2603	95.2141	96.0537	90.2603	90.2603	90.2603	95.2981	95.2981	95.466	95.466
145	RVA/Human-wt/ZAF/MRC-DPRU2801/2009/G1P[8]	97.0613	97.0613	96.9773	96.9773	96.8934	97.0613	97.0613	97.0613	95.466	95.466	95.6339	95.6339	95.55	89.3367	95.466	95.55	95.55	95.55	95.6339	95.382	89.3367	97.0613	97.0613	89.3367	96.9773	96.9773	96.9773	96.0537	96.9773	97.0613	96.4736	96.8934	96.9773	96.9773	95.466	89.3367	96.6415	95.55	89.3367	96.7254	96.9773	89.3367	89.3367	89.3367	96.7254	96.7254	96.8934	96.8934
146	RVA/Human-wt/ZAF/MRC-DPRU1217/2009/G1P[8]	97.1453	97.1453	97.0613	97.0613	96.9773	97.1453	97.1453	97.1453	95.55	95.55	95.7179	95.7179	95.6339	89.4207	95.55	95.6339	95.6339	95.6339	95.7179	95.466	89.4207	97.1453	97.1453	89.4207	96.8934	96.8934	96.8934	96.1377	97.0613	97.1453	96.5575	96.9773	97.0613	97.0613	95.55	89.4207	96.5575	95.6339	89.4207	96.6415	97.0613	89.4207	89.4207	89.4207	96.6415	96.6415	96.8094	96.8094
147	RVA/Human-wt/ZAF/MRC-DPRU1923/2009/G1P[8]	97.0613	97.0613	96.9773	96.9773	96.8934	97.0613	97.0613	97.0613	95.466	95.466	95.6339	95.6339	95.55	89.4207	95.466	95.55	95.55	95.55	95.6339	95.382	89.4207	97.0613	97.0613	89.4207	96.3056	96.3056	96.3056	96.0537	96.9773	97.0613	96.4736	96.8934	96.9773	96.9773	95.466	89.4207	95.9698	95.55	89.4207	96.1377	96.9773	89.4207	89.4207	89.4207	96.0537	96.0537	96.3896	96.3896
148	RVA/Human-wt/ZAF/MRC-DPRU135/2009/G1P[8]	97.4811	97.4811	97.3971	97.3971	97.3132	97.4811	97.4811	97.4811	95.8858	95.8858	96.0537	96.0537	95.9698	90.0924	95.8858	95.9698	95.9698	95.9698	96.0537	95.8018	90.0924	97.4811	97.4811	90.0924	96.8934	96.8934	96.8934	96.4736	97.3971	97.4811	96.8934	97.3132	97.3971	97.3971	95.8858	90.0924	96.5575	95.9698	90.0924	96.6415	97.3971	90.0924	90.0924	90.0924	96.6415	96.6415	96.8094	96.8094
149	RVA/Human-wt/ZAF/UFS-NGS-MRC-DPRU2021/2010/G1P[8]	97.9849	97.9849	97.9009	97.9009	97.817	97.649	97.649	97.649	95.7179	95.7179	95.8858	95.8858	95.8018	89.0008	95.7179	95.8018	95.8018	95.8018	95.7179	95.466	89.0008	97.649	97.649	89.0008	97.3971	97.3971	97.3971	96.6415	97.5651	97.649	97.0613	97.4811	97.5651	97.5651	95.55	89.0008	96.7254	95.9698	89.0008	96.6415	97.5651	89.0008	89.0008	89.0008	96.6415	96.3056	96.9773	96.9773
150	RVA/Human-wt/ZAF/UFS-NGS-MRC-DPRU2250/2013/G1P[8]	89.6725	89.6725	89.5886	89.5886	89.5046	89.8405	89.8405	89.8405	88.9169	89.0848	89.0848	89.0848	89.1688	98.7406	89.0848	89.0008	89.0008	89.0008	89.0848	89.0008	98.7406	89.8405	89.8405	98.7406	89.0008	89.0008	89.0008	89.0848	89.0848	89.2527	88.749	89.8405	89.9244	89.9244	89.0848	98.7406	89.0848	89.5046	98.7406	89.0848	89.9244	98.7406	98.7406	98.7406	89.0008	89.0008	89.4207	89.4207
151	RVA/Human-wt/ZAF/UFS-NGS-MRC-DPRU143/2014/G1P[8]	95.7179	95.7179	95.6339	95.6339	95.55	95.7179	95.7179	95.7179	95.466	95.466	95.6339	95.6339	95.55	89.5046	95.2981	95.55	95.55	95.55	95.466	95.382	89.5046	95.7179	95.7179	89.5046	95.2141	95.2141	95.2141	95.7179	95.8018	95.8858	96.1377	95.7179	95.6339	95.6339	95.2981	89.5046	94.7943	95.8858	89.5046	94.7943	95.6339	89.5046	89.5046	89.5046	94.8783	95.2141	95.0462	95.0462
152	RVA/Human-wt/ZAF/UFS-NGS-MRC-DPRU65/2014/G1P[8]	95.55	95.55	95.466	95.466	95.382	95.55	95.55	95.55	95.2981	95.2981	95.466	95.466	95.382	89.3367	95.1301	95.382	95.382	95.382	95.2981	95.2981	89.3367	95.55	95.55	89.3367	95.0462	95.0462	95.0462	95.55	95.6339	95.7179	95.9698	95.55	95.466	95.466	95.1301	89.3367	94.6264	95.7179	89.3367	94.6264	95.466	89.3367	89.3367	89.3367	94.7103	95.0462	94.8783	94.8783
153	RVA/Human-wt/ZAF/UFS-NGS-MRC-DPRU150/2014/G1P[8]	96.3056	96.3056	96.2217	96.2217	96.1377	96.3056	96.3056	96.3056	96.0537	96.0537	96.2217	96.2217	96.1377	90.0924	95.8858	96.1377	96.1377	96.1377	96.0537	95.9698	90.0924	96.3056	96.3056	90.0924	95.8018	95.8018	95.8018	95.2981	96.3896	96.4736	95.8858	96.1377	96.2217	96.2217	95.8858	90.0924	95.382	96.4736	90.0924	95.382	96.2217	90.0924	90.0924	90.0924	95.466	95.466	95.6339	95.6339
154	RVA/Human-wt/ZAF/UFS-NGS-MRC-DPRU56/2014/G1P[8]	96.3056	96.3056	96.2217	96.2217	96.1377	96.3056	96.3056	96.3056	96.0537	96.0537	96.2217	96.2217	96.1377	90.0924	95.8858	96.1377	96.1377	96.1377	96.0537	95.9698	90.0924	96.3056	96.3056	90.0924	95.8018	95.8018	95.8018	95.2981	96.3896	96.4736	95.8858	96.1377	96.2217	96.2217	95.8858	90.0924	95.382	96.4736	90.0924	95.382	96.2217	90.0924	90.0924	90.0924	95.466	95.466	95.6339	95.6339
155	RVA/Human-wt/ZAF/UFS-NGS-MRC-DPRU74/2014/G1P[8]	96.2217	96.2217	96.1377	96.1377	96.0537	96.2217	96.2217	96.2217	95.9698	95.9698	96.1377	96.1377	96.0537	90.0084	95.8018	96.0537	96.0537	96.0537	95.9698	95.8858	90.0084	96.2217	96.2217	90.0084	95.7179	95.7179	95.7179	95.2141	96.3056	96.3896	95.8018	96.0537	96.1377	96.1377	95.8018	90.0084	95.2981	96.3896	90.0084	95.2981	96.1377	90.0084	90.0084	90.0084	95.382	95.382	95.55	95.55
156	RVA/Human-wt/ZAF/UFS-NGS-MRC-DPRU4347/2015/G1P[8]	96.3056	96.3056	96.2217	96.2217	96.1377	96.3056	96.3056	96.3056	96.0537	96.0537	96.2217	96.2217	96.1377	90.2603	95.8858	96.1377	96.1377	96.1377	96.0537	95.9698	90.2603	96.3056	96.3056	90.2603	95.8018	95.8018	95.8018	95.2981	96.3896	96.4736	95.8858	96.1377	96.2217	96.2217	95.8858	90.2603	95.382	96.4736	90.2603	95.382	96.2217	90.2603	90.2603	90.2603	95.466	95.466	95.6339	95.6339
157	RVA/Human-wt/ZAF/UFS-NGS-MRC-DPRU4352/2015/G1P[8]	96.3056	96.3056	96.2217	96.2217	96.1377	96.3056	96.3056	96.3056	96.0537	96.0537	96.2217	96.2217	96.1377	90.2603	95.8858	96.1377	96.1377	96.1377	96.0537	95.9698	90.2603	96.3056	96.3056	90.2603	95.8018	95.8018	95.8018	95.2981	96.3896	96.4736	95.8858	96.1377	96.2217	96.2217	95.8858	90.2603	95.382	96.4736	90.2603	95.382	96.2217	90.2603	90.2603	90.2603	95.466	95.466	95.6339	95.6339
158	RVA/Human-wt/ZAF/UFS-NGS-MRC-DPRU4357/2015/G1P[8]	96.3056	96.3056	96.2217	96.2217	96.1377	96.3056	96.3056	96.3056	96.0537	96.0537	96.2217	96.2217	96.1377	90.0924	95.8858	96.1377	96.1377	96.1377	96.0537	95.9698	90.0924	96.3056	96.3056	90.0924	95.8018	95.8018	95.8018	95.2981	96.3896	96.4736	95.8858	96.1377	96.2217	96.2217	95.8858	90.0924	95.382	96.4736	90.0924	95.382	96.2217	90.0924	90.0924	90.0924	95.466	95.466	95.6339	95.6339
159	RVA/Human-wt/ZAF/UFS-NGS-MRC-DPRU15948/2017/G1P[8]	95.7179	95.7179	95.6339	95.6339	95.55	95.7179	95.7179	95.7179	95.466	95.466	95.6339	95.6339	95.55	89.5046	95.2981	95.55	95.55	95.55	95.466	95.2141	89.5046	95.7179	95.7179	89.5046	95.0462	95.0462	95.0462	95.8858	95.6339	95.7179	96.1377	95.7179	95.6339	95.6339	95.2981	89.5046	94.7943	95.8858	89.5046	94.7943	95.6339	89.5046	89.5046	89.5046	94.8783	95.2141	95.0462	95.0462
160	RVA/Human-wt/ZAF/MRC-DPRU2061/2010/G1P[8]	97.817	97.817	97.733	97.733	97.649	97.817	97.817	97.817	95.8858	95.8858	96.0537	96.0537	95.9698	89.1688	95.8858	95.9698	95.9698	95.9698	95.8858	95.6339	89.1688	97.817	97.817	89.1688	97.2292	97.2292	97.2292	96.8094	97.733	97.817	97.2292	97.649	97.733	97.733	95.7179	89.1688	96.5575	96.1377	89.1688	96.8094	97.733	89.1688	89.1688	89.1688	96.4736	96.4736	97.1453	97.1453
161	RVA/Human-wt/ZAF/MRC-DPRU1492/2010/G1P[8]	97.817	97.817	97.733	97.733	97.649	97.817	97.817	97.817	95.8858	95.8858	96.0537	96.0537	95.9698	89.1688	95.8858	95.9698	95.9698	95.9698	95.8858	95.6339	89.1688	97.817	97.817	89.1688	97.2292	97.2292	97.2292	96.8094	97.733	97.817	97.2292	97.649	97.733	97.733	95.7179	89.1688	96.5575	96.1377	89.1688	96.8094	97.733	89.1688	89.1688	89.1688	96.4736	96.4736	97.1453	97.1453
162	RVA/Human-wt/ZAF/MRC-DPRU2030/2010/G1P[8]	97.817	97.817	97.733	97.733	97.649	97.817	97.817	97.817	95.8858	95.8858	96.0537	96.0537	95.9698	89.1688	95.8858	95.9698	95.9698	95.9698	95.8858	95.6339	89.1688	97.817	97.817	89.1688	97.2292	97.2292	97.2292	96.8094	97.733	97.817	97.2292	97.649	97.733	97.733	95.7179	89.1688	96.5575	96.1377	89.1688	96.8094	97.733	89.1688	89.1688	89.1688	96.4736	96.4736	97.1453	97.1453
163	RVA/Human-wt/ZAF/MRC-DPRU1544/2010/G1P[8]	97.817	97.817	97.733	97.733	97.649	97.817	97.817	97.817	95.8858	95.8858	96.0537	96.0537	95.9698	89.1688	95.8858	95.9698	95.9698	95.9698	95.8858	95.6339	89.1688	97.817	97.817	89.1688	97.2292	97.2292	97.2292	96.8094	97.733	97.817	97.2292	97.649	97.733	97.733	95.7179	89.1688	96.5575	96.1377	89.1688	96.8094	97.733	89.1688	89.1688	89.1688	96.4736	96.4736	97.1453	97.1453
164	RVA/Human-wt/ZAF/MRC-DPRU2052/2010/G1P[8]	97.817	97.817	97.733	97.733	97.649	97.817	97.817	97.817	95.8858	95.8858	96.0537	96.0537	95.9698	89.1688	95.8858	95.9698	95.9698	95.9698	95.8858	95.6339	89.1688	97.817	97.817	89.1688	97.2292	97.2292	97.2292	96.8094	97.733	97.817	97.2292	97.649	97.733	97.733	95.7179	89.1688	96.5575	96.1377	89.1688	96.8094	97.733	89.1688	89.1688	89.1688	96.4736	96.4736	97.1453	97.1453
165	RVA/Human-wt/ZAF/MRC-DPRU1506/2010/G1P[8]	97.817	97.817	97.733	97.733	97.649	97.817	97.817	97.817	95.8858	95.8858	96.0537	96.0537	95.9698	89.1688	95.8858	95.9698	95.9698	95.9698	95.8858	95.6339	89.1688	97.817	97.817	89.1688	97.2292	97.2292	97.2292	96.8094	97.733	97.817	97.2292	97.649	97.733	97.733	95.7179	89.1688	96.5575	96.1377	89.1688	96.8094	97.733	89.1688	89.1688	89.1688	96.4736	96.4736	97.1453	97.1453
166	RVA/Human-wt/ZAF/MRC-DPRU2035/2010/G1P[8]	97.733	97.733	97.649	97.649	97.5651	97.733	97.733	97.733	95.8018	95.8018	95.9698	95.9698	95.8858	89.0848	95.8018	95.8858	95.8858	95.8858	95.8018	95.55	89.0848	97.733	97.733	89.0848	97.1453	97.1453	97.1453	96.7254	97.649	97.733	97.1453	97.5651	97.649	97.649	95.6339	89.0848	96.4736	96.0537	89.0848	96.7254	97.649	89.0848	89.0848	89.0848	96.3896	96.3896	97.0613	97.0613
167	RVA/Human-wt/ZAF/MRC-DPRU6954/2011/G1P[8]	97.3971	97.3971	97.3132	97.3132	97.2292	97.3971	97.3971	97.3971	96.0537	96.0537	96.2217	96.2217	96.1377	89.7565	96.0537	96.1377	96.1377	96.1377	96.0537	95.8018	89.7565	97.3971	97.3971	89.7565	98.4887	98.4887	98.4887	96.3896	97.4811	97.5651	96.9773	97.2292	97.3132	97.3132	95.8858	89.7565	98.1528	95.9698	89.7565	98.5726	97.3132	89.7565	89.7565	89.7565	98.2368	98.2368	99.4123	99.4123
168	RVA/Human-wt/ZAF/MRC-DPRU120/2011/G1P[8]	97.3132	97.3132	97.2292	97.2292	97.1453	97.3132	97.3132	97.3132	95.9698	95.9698	96.1377	96.1377	96.0537	89.8405	95.9698	96.0537	96.0537	96.0537	95.9698	95.7179	89.8405	97.3132	97.3132	89.8405	98.4047	98.4047	98.4047	96.3056	97.3971	97.4811	96.8934	97.1453	97.2292	97.2292	95.8018	89.8405	98.0688	95.8858	89.8405	98.4887	97.2292	89.8405	89.8405	89.8405	98.1528	98.1528	99.3283	99.3283
169	RVA/Human-wt/ZAF/MRC-DPRU121/2011/G1P[8]	97.3132	97.3132	97.2292	97.2292	97.1453	97.3132	97.3132	97.3132	95.9698	95.9698	96.1377	96.1377	96.0537	89.8405	95.9698	96.0537	96.0537	96.0537	95.9698	95.7179	89.8405	97.3132	97.3132	89.8405	98.4047	98.4047	98.4047	96.3056	97.3971	97.4811	96.8934	97.1453	97.2292	97.2292	95.8018	89.8405	98.0688	95.8858	89.8405	98.4887	97.2292	89.8405	89.8405	89.8405	98.1528	98.1528	99.3283	99.3283
170	RVA/Human-wt/ZAF/MRC-DPRU4079-11/2011/G1P[8]	97.3132	97.3132	97.2292	97.2292	97.1453	97.3132	97.3132	97.3132	95.9698	95.9698	96.1377	96.1377	96.0537	89.8405	95.9698	96.0537	96.0537	96.0537	95.9698	95.7179	89.8405	97.3132	97.3132	89.8405	98.4047	98.4047	98.4047	96.3056	97.3971	97.4811	96.8934	97.1453	97.2292	97.2292	95.8018	89.8405	98.0688	95.8858	89.8405	98.4887	97.2292	89.8405	89.8405	89.8405	98.1528	98.1528	99.3283	99.3283
171	RVA/Human-wt/ZAF/MRC-DPRU83/2011/G1P[8]	96.3896	96.3896	96.3056	96.3056	96.2217	96.3896	96.3896	96.3896	96.1377	96.1377	96.3056	96.3056	96.2217	90.4282	95.9698	96.2217	96.2217	96.2217	96.1377	95.8858	90.4282	96.3896	96.3896	90.4282	95.7179	95.7179	95.7179	95.382	96.3056	96.3896	95.8018	96.2217	96.3056	96.3056	95.9698	90.4282	95.466	96.7254	90.4282	95.466	96.3056	90.4282	90.4282	90.4282	95.55	95.55	95.7179	95.7179
172	RVA/Vaccine/USA/Rotarix-A41CB052A/1988/G1P[8]	89.6725	89.6725	89.5886	89.5886	89.5046	89.8405	89.8405	89.8405	88.9169	89.0848	89.0848	89.0848	89.1688	98.7406	89.0848	89.0008	89.0008	89.0008	89.0848	89.0008	98.7406	89.8405	89.8405	98.7406	89.0008	89.0008	89.0008	89.0848	89.0848	89.2527	88.749	89.8405	89.9244	89.9244	89.0848	98.7406	89.0848	89.5046	98.7406	89.0848	89.9244	98.7406	98.7406	98.7406	89.0008	89.0008	89.4207	89.4207
[truncated: 123 more columns]

## Sheet: VP6-AA
	VP6 amino acid identities among strains calculated by distance matrices using p-distance algorithms in MEGA 6 (Tamura et al., 2013 ; www.megasoftware.net)
		1	2	3	4	5	6	7	8	9	10	11	12	13	14	15	16	17	18	19	20	21	22	23	24	25	26	27	28	29	30	31	32	33	34	35	36	37	38	39	40	41	42	43	44	45	46	47	48
1	RVA/Human-wt/ZAF/UFS-NGS-MRC-DPRU4023/2002/G1P[8]
2	RVA/Human-wt/ZAF/UFS-NGS-MRC-DPRU4271/2002/G1P[8]	100
3	RVA/Human-wt/ZAF/UFS-NGS-MRC-DPRU4024/2002/G1P[8]	99.7481	99.7481
4	RVA/Human-wt/ZAF/UFS-NGS-MRC-DPRU4026/2002/G1P[8]	99.7481	99.7481	100
5	RVA/Human-wt/ZAF/UFS-NGS-MRC-DPRU4055/2002/G1P[8]	99.4962	99.4962	99.7481	99.7481
6	RVA/Human-wt/ZAF/UFS-NGS-MRC-DPRU3951/2002/G1P[8]	99.7481	99.7481	99.4962	99.4962	99.2443
7	RVA/Human-wt/ZAF/UFS-NGS-MRC-DPRU4018/2002/G1P[8]	99.7481	99.7481	99.4962	99.4962	99.2443	100
8	RVA/Human-wt/ZAF/UFS-NGS-MRC-DPRU4019/2002/G1P[8]	99.7481	99.7481	99.4962	99.4962	99.2443	100	100
9	RVA/Human-wt/ZAF/UFS-NGS-MRC-DPRU3883/2002/G1P[8]	98.7406	98.7406	98.4887	98.4887	98.2368	98.4887	98.4887	98.4887
10	RVA/Human-wt/ZAF/UFS-NGS-MRC-DPRU3892/2002/G1P[8]	98.7406	98.7406	98.4887	98.4887	98.2368	98.4887	98.4887	98.4887	100
11	RVA/Human-wt/ZAF/UFS-NGS-MRC-DPRU3956/2002/G1P[8]	98.9924	98.9924	98.7406	98.7406	98.4887	98.7406	98.7406	98.7406	99.7481	99.7481
12	RVA/Human-wt/ZAF/UFS-NGS-MRC-DPRU4102/2002/G1P[8]	98.9924	98.9924	98.7406	98.7406	98.4887	98.7406	98.7406	98.7406	99.7481	99.7481	100
13	RVA/Human-wt/ZAF/UFS-NGS-MRC-DPRU4049/2002/G1P[8]	98.9924	98.9924	98.7406	98.7406	98.4887	98.7406	98.7406	98.7406	99.7481	99.7481	100	100
14	RVA/Human-wt/ZAF/UFS-NGS-MRC-DPRU4269/2002/G1P[8]	97.4811	97.4811	97.2292	97.2292	96.9773	97.2292	97.2292	97.2292	97.2292	97.2292	97.4811	97.4811	97.4811
15	RVA/Human-wt/ZAF/UFS-NGS-MRC-DPRU2156/2003/G1P[8]	98.7406	98.7406	98.4887	98.4887	98.2368	98.4887	98.4887	98.4887	100	100	99.7481	99.7481	99.7481	97.2292
16	RVA/Human-wt/ZAF/UFS-NGS-MRC-DPRU2145/2003/G1P[8]	98.7406	98.7406	98.4887	98.4887	98.2368	98.4887	98.4887	98.4887	100	100	99.7481	99.7481	99.7481	97.2292	100
17	RVA/Human-wt/ZAF/UFS-NGS-MRC-DPRU456/2003/G1P[8]	98.7406	98.7406	98.4887	98.4887	98.2368	98.4887	98.4887	98.4887	100	100	99.7481	99.7481	99.7481	97.2292	100	100
18	RVA/Human-wt/ZAF/UFS-NGS-MRC-DPRU632/2003/G1P[8]	98.7406	98.7406	98.4887	98.4887	98.2368	98.4887	98.4887	98.4887	100	100	99.7481	99.7481	99.7481	97.2292	100	100	100
19	RVA/Human-wt/ZAF/UFS-NGS-MRC-DPRU609/2003/G1P[8]	98.7406	98.7406	98.4887	98.4887	98.2368	98.4887	98.4887	98.4887	100	100	99.7481	99.7481	99.7481	97.2292	100	100	100	100
20	RVA/Human-wt/ZAF/UFS-NGS-MRC-DPRU493/2003/G1P[8]	98.4887	98.4887	98.2368	98.2368	97.9849	98.2368	98.2368	98.2368	99.7481	99.7481	99.4962	99.4962	99.4962	96.9773	99.7481	99.7481	99.7481	99.7481	99.7481
21	RVA/Human-wt/ZAF/UFS-NGS-MRC-DPRU2117/2003/G1P[8]	97.4811	97.4811	97.2292	97.2292	96.9773	97.2292	97.2292	97.2292	97.2292	97.2292	97.4811	97.4811	97.4811	100	97.2292	97.2292	97.2292	97.2292	97.2292	96.9773
22	RVA/Human-wt/ZAF/UFS-NGS-MRC-DPRU1184/2004/G1P[8]	99.7481	99.7481	100	100	99.7481	99.4962	99.4962	99.4962	98.4887	98.4887	98.7406	98.7406	98.7406	97.2292	98.4887	98.4887	98.4887	98.4887	98.4887	98.2368	97.2292
23	RVA/Human-wt/ZAF/UFS-NGS-MRC-DPRU1205/2004/G1P[8]	99.7481	99.7481	100	100	99.7481	99.4962	99.4962	99.4962	98.4887	98.4887	98.7406	98.7406	98.7406	97.2292	98.4887	98.4887	98.4887	98.4887	98.4887	98.2368	97.2292	100
24	RVA/Human-wt/ZAF/UFS-NGS-MRC-DPRU1104/2004/G1P[8]	97.4811	97.4811	97.2292	97.2292	96.9773	97.2292	97.2292	97.2292	97.2292	97.2292	97.4811	97.4811	97.4811	100	97.2292	97.2292	97.2292	97.2292	97.2292	96.9773	100	97.2292	97.2292
25	RVA/Human-wt/ZAF/UFS-NGS-MRC-DPRU1116/2004/G1P[8]	99.2443	99.2443	98.9924	98.9924	98.7406	98.9924	98.9924	98.9924	98.4887	98.4887	98.7406	98.7406	98.7406	97.2292	98.4887	98.4887	98.4887	98.4887	98.4887	98.2368	97.2292	98.9924	98.9924	97.2292
26	RVA/Human-wt/ZAF/UFS-NGS-MRC-DPRU1131/2004/G1P[8]	99.2443	99.2443	98.9924	98.9924	98.7406	98.9924	98.9924	98.9924	98.4887	98.4887	98.7406	98.7406	98.7406	97.2292	98.4887	98.4887	98.4887	98.4887	98.4887	98.2368	97.2292	98.9924	98.9924	97.2292	100
27	RVA/Human-wt/ZAF/UFS-NGS-MRC-DPRU1148/2004/G1P[8]	99.2443	99.2443	98.9924	98.9924	98.7406	98.9924	98.9924	98.9924	98.4887	98.4887	98.7406	98.7406	98.7406	97.2292	98.4887	98.4887	98.4887	98.4887	98.4887	98.2368	97.2292	98.9924	98.9924	97.2292	100	100
28	RVA/Human-wt/ZAF/UFS-NGS-MRC-DPRU1192/2004/G1P[8]	98.7406	98.7406	98.9924	98.9924	98.7406	98.4887	98.4887	98.4887	97.4811	97.4811	97.733	97.733	97.733	96.2217	97.4811	97.4811	97.4811	97.4811	97.4811	97.2292	96.2217	98.9924	98.9924	96.2217	97.9849	97.9849	97.9849
29	RVA/Human-wt/ZAF/UFS-NGS-MRC-DPRU1287/2004/G1P[8]	99.4962	99.4962	99.2443	99.2443	98.9924	99.2443	99.2443	99.2443	98.7406	98.7406	98.9924	98.9924	98.9924	97.4811	98.7406	98.7406	98.7406	98.7406	98.7406	98.4887	97.4811	99.2443	99.2443	97.4811	99.2443	99.2443	99.2443	98.2368
30	RVA/Human-wt/ZAF/UFS-NGS-MRC-DPRU3410/2004/G1P[8]	99.4962	99.4962	99.2443	99.2443	98.9924	99.2443	99.2443	99.2443	98.7406	98.7406	98.9924	98.9924	98.9924	97.4811	98.7406	98.7406	98.7406	98.7406	98.7406	98.4887	97.4811	99.2443	99.2443	97.4811	99.2443	99.2443	99.2443	98.2368	100
31	RVA/Human-wt/ZAF/UFS-NGS-MRC-DPRU3449/2004/G1P[8]	98.7406	98.7406	98.4887	98.4887	98.2368	98.4887	98.4887	98.4887	97.9849	97.9849	98.2368	98.2368	98.2368	96.7254	97.9849	97.9849	97.9849	97.9849	97.9849	97.733	96.7254	98.4887	98.4887	96.7254	98.4887	98.4887	98.4887	98.7406	99.2443	99.2443
32	RVA/Human-wt/ZAF/UFS-NGS-MRC-DPRU1135/2004/G1P[8]	99.4962	99.4962	99.7481	99.7481	99.4962	99.2443	99.2443	99.2443	98.2368	98.2368	98.4887	98.4887	98.4887	96.9773	98.2368	98.2368	98.2368	98.2368	98.2368	97.9849	96.9773	99.7481	99.7481	96.9773	98.7406	98.7406	98.7406	98.9924	98.9924	98.9924	98.4887
33	RVA/Human-wt/ZAF/UFS-NGS-MRC-DPRU1139/2004/G1P[8]	99.7481	99.7481	100	100	99.7481	99.4962	99.4962	99.4962	98.4887	98.4887	98.7406	98.7406	98.7406	97.2292	98.4887	98.4887	98.4887	98.4887	98.4887	98.2368	97.2292	100	100	97.2292	98.9924	98.9924	98.9924	98.9924	99.2443	99.2443	98.4887	99.7481
34	RVA/Human-wt/ZAF/UFS-NGS-MRC-DPRU1145/2004/G1P[8]	99.7481	99.7481	100	100	99.7481	99.4962	99.4962	99.4962	98.4887	98.4887	98.7406	98.7406	98.7406	97.2292	98.4887	98.4887	98.4887	98.4887	98.4887	98.2368	97.2292	100	100	97.2292	98.9924	98.9924	98.9924	98.9924	99.2443	99.2443	98.4887	99.7481	100
35	RVA/Human-wt/ZAF/UFS-NGS-MRC-DPRU1230/2004/G1P[8]	98.7406	98.7406	98.4887	98.4887	98.2368	98.4887	98.4887	98.4887	100	100	99.7481	99.7481	99.7481	97.2292	100	100	100	100	100	99.7481	97.2292	98.4887	98.4887	97.2292	98.4887	98.4887	98.4887	97.4811	98.7406	98.7406	97.9849	98.2368	98.4887	98.4887
36	RVA/Human-wt/ZAF/UFS-NGS-MRC-DPRU687/2005/G1P[8]	97.4811	97.4811	97.2292	97.2292	96.9773	97.2292	97.2292	97.2292	97.2292	97.2292	97.4811	97.4811	97.4811	100	97.2292	97.2292	97.2292	97.2292	97.2292	96.9773	100	97.2292	97.2292	100	97.2292	97.2292	97.2292	96.2217	97.4811	97.4811	96.7254	96.9773	97.2292	97.2292	97.2292
37	RVA/Human-wt/ZAF/UFS-NGS-MRC-DPRU658/2005/G1P[8]	99.7481	99.7481	99.4962	99.4962	99.2443	99.4962	99.4962	99.4962	98.9924	98.9924	99.2443	99.2443	99.2443	97.733	98.9924	98.9924	98.9924	98.9924	98.9924	98.7406	97.733	99.4962	99.4962	97.733	99.4962	99.4962	99.4962	98.4887	99.7481	99.7481	98.9924	99.2443	99.4962	99.4962	98.9924	97.733
38	RVA/Human-wt/ZAF/UFS-NGS-MRC-DPRU682/2005/G1P[8]	98.4887	98.4887	98.2368	98.2368	97.9849	98.2368	98.2368	98.2368	98.7406	98.7406	98.9924	98.9924	98.9924	97.4811	98.7406	98.7406	98.7406	98.7406	98.7406	98.4887	97.4811	98.2368	98.2368	97.4811	98.2368	98.2368	98.2368	97.2292	98.4887	98.4887	97.733	97.9849	98.2368	98.2368	98.7406	97.4811	98.7406
39	RVA/Human-wt/ZAF/UFS-NGS-MRC-DPRU747/2005/G1P[8]	97.4811	97.4811	97.2292	97.2292	96.9773	97.2292	97.2292	97.2292	97.2292	97.2292	97.4811	97.4811	97.4811	100	97.2292	97.2292	97.2292	97.2292	97.2292	96.9773	100	97.2292	97.2292	100	97.2292	97.2292	97.2292	96.2217	97.4811	97.4811	96.7254	96.9773	97.2292	97.2292	97.2292	100	97.733	97.4811
40	RVA/Human-wt/ZAF/UFS-NGS-MRC-DPRU745/2005/G1P[8]	99.4962	99.4962	99.2443	99.2443	98.9924	99.2443	99.2443	99.2443	98.7406	98.7406	98.9924	98.9924	98.9924	97.4811	98.7406	98.7406	98.7406	98.7406	98.7406	98.4887	97.4811	99.2443	99.2443	97.4811	99.2443	99.2443	99.2443	98.2368	99.4962	99.4962	98.7406	98.9924	99.2443	99.2443	98.7406	97.4811	99.7481	98.4887	97.4811
41	RVA/Human-wt/ZAF/UFS-NGS-MRC-DPRU451/2005/G1P[8]	99.7481	99.7481	100	100	99.7481	99.4962	99.4962	99.4962	98.4887	98.4887	98.7406	98.7406	98.7406	97.2292	98.4887	98.4887	98.4887	98.4887	98.4887	98.2368	97.2292	100	100	97.2292	98.9924	98.9924	98.9924	98.9924	99.2443	99.2443	98.4887	99.7481	100	100	98.4887	97.2292	99.4962	98.2368	97.2292	99.2443
42	RVA/Human-wt/ZAF/UFS-NGS-MRC-DPRU1009/2006/G1P[8]	97.4811	97.4811	97.2292	97.2292	96.9773	97.2292	97.2292	97.2292	97.2292	97.2292	97.4811	97.4811	97.4811	100	97.2292	97.2292	97.2292	97.2292	97.2292	96.9773	100	97.2292	97.2292	100	97.2292	97.2292	97.2292	96.2217	97.4811	97.4811	96.7254	96.9773	97.2292	97.2292	97.2292	100	97.733	97.4811	100	97.4811	97.2292
43	RVA/Human-wt/ZAF/UFS-NGS-MRC-DPRU1019/2006/G1P[8]	97.4811	97.4811	97.2292	97.2292	96.9773	97.2292	97.2292	97.2292	97.2292	97.2292	97.4811	97.4811	97.4811	100	97.2292	97.2292	97.2292	97.2292	97.2292	96.9773	100	97.2292	97.2292	100	97.2292	97.2292	97.2292	96.2217	97.4811	97.4811	96.7254	96.9773	97.2292	97.2292	97.2292	100	97.733	97.4811	100	97.4811	97.2292	100
44	RVA/Human-wt/ZAF/UFS-NGS-MRC-DPRU1006/2006/G1P[8]	97.4811	97.4811	97.2292	97.2292	96.9773	97.2292	97.2292	97.2292	97.2292	97.2292	97.4811	97.4811	97.4811	100	97.2292	97.2292	97.2292	97.2292	97.2292	96.9773	100	97.2292	97.2292	100	97.2292	97.2292	97.2292	96.2217	97.4811	97.4811	96.7254	96.9773	97.2292	97.2292	97.2292	100	97.733	97.4811	100	97.4811	97.2292	100	100
45	RVA/Human-wt/ZAF/UFS-NGS-MRC-DPRU1007/2006/G1P[8]	99.7481	99.7481	99.4962	99.4962	99.2443	99.4962	99.4962	99.4962	98.9924	98.9924	99.2443	99.2443	99.2443	97.733	98.9924	98.9924	98.9924	98.9924	98.9924	98.7406	97.733	99.4962	99.4962	97.733	99.4962	99.4962	99.4962	98.4887	99.7481	99.7481	98.9924	99.2443	99.4962	99.4962	98.9924	97.733	100	98.7406	97.733	99.7481	99.4962	97.733	97.733	97.733
46	RVA/Human-wt/ZAF/UFS-NGS-MRC-DPRU753/2006/G1P[8]	99.4962	99.4962	99.2443	99.2443	98.9924	99.2443	99.2443	99.2443	98.7406	98.7406	98.9924	98.9924	98.9924	97.4811	98.7406	98.7406	98.7406	98.7406	98.7406	98.4887	97.4811	99.2443	99.2443	97.4811	99.2443	99.2443	99.2443	98.4887	99.4962	99.4962	98.9924	99.4962	99.2443	99.2443	98.7406	97.4811	99.7481	98.4887	97.4811	99.4962	99.2443	97.4811	97.4811	97.4811	99.7481
47	RVA/Human-wt/ZAF/UFS-NGS-MRC-DPRU1012/2006/G1P[8]	99.7481	99.7481	99.4962	99.4962	99.2443	99.4962	99.4962	99.4962	98.9924	98.9924	99.2443	99.2443	99.2443	97.733	98.9924	98.9924	98.9924	98.9924	98.9924	98.7406	97.733	99.4962	99.4962	97.733	99.4962	99.4962	99.4962	98.4887	99.7481	99.7481	98.9924	99.2443	99.4962	99.4962	98.9924	97.733	100	98.7406	97.733	99.7481	99.4962	97.733	97.733	97.733	100	99.7481
48	RVA/Human-wt/ZAF/UFS-NGS-MRC-DPRU757/2006/G1P[8]	99.7481	99.7481	99.4962	99.4962	99.2443	99.4962	99.4962	99.4962	98.9924	98.9924	99.2443	99.2443	99.2443	97.733	98.9924	98.9924	98.9924	98.9924	98.9924	98.7406	97.733	99.4962	99.4962	97.733	99.4962	99.4962	99.4962	98.4887	99.7481	99.7481	98.9924	99.2443	99.4962	99.4962	98.9924	97.733	100	98.7406	97.733	99.7481	99.4962	97.733	97.733	97.733	100	99.7481	100
49	RVA/Human-wt/ZAF/UFS-NGS-MRC-DPRU768/2006/G1P[8]	99.7481	99.7481	99.4962	99.4962	99.2443	99.4962	99.4962	99.4962	98.9924	98.9924	99.2443	99.2443	99.2443	97.733	98.9924	98.9924	98.9924	98.9924	98.9924	98.7406	97.733	99.4962	99.4962	97.733	99.4962	99.4962	99.4962	98.4887	99.7481	99.7481	98.9924	99.2443	99.4962	99.4962	98.9924	97.733	100	98.7406	97.733	99.7481	99.4962	97.733	97.733	97.733	100	99.7481	100	100
50	RVA/Human-wt/ZAF/UFS-NGS-MRC-DPRU849/2006/G1P[8]	99.7481	99.7481	99.4962	99.4962	99.2443	99.4962	99.4962	99.4962	98.9924	98.9924	99.2443	99.2443	99.2443	97.733	98.9924	98.9924	98.9924	98.9924	98.9924	98.7406	97.733	99.4962	99.4962	97.733	99.4962	99.4962	99.4962	98.4887	99.7481	99.7481	98.9924	99.2443	99.4962	99.4962	98.9924	97.733	100	98.7406	97.733	99.7481	99.4962	97.733	97.733	97.733	100	99.7481	100	100
51	RVA/Human-wt/ZAF/UFS-NGS-MRC-DPRU901/2006/G1P[8]	99.7481	99.7481	99.4962	99.4962	99.2443	99.4962	99.4962	99.4962	98.9924	98.9924	99.2443	99.2443	99.2443	97.733	98.9924	98.9924	98.9924	98.9924	98.9924	98.7406	97.733	99.4962	99.4962	97.733	99.4962	99.4962	99.4962	98.4887	99.7481	99.7481	98.9924	99.2443	99.4962	99.4962	98.9924	97.733	100	98.7406	97.733	99.7481	99.4962	97.733	97.733	97.733	100	99.7481	100	100
52	RVA/Human-wt/ZAF/UFS-NGS-MRC-DPRU1030/2006/G1P[8]	99.7481	99.7481	99.4962	99.4962	99.2443	99.4962	99.4962	99.4962	98.9924	98.9924	99.2443	99.2443	99.2443	97.733	98.9924	98.9924	98.9924	98.9924	98.9924	98.7406	97.733	99.4962	99.4962	97.733	99.4962	99.4962	99.4962	98.4887	99.7481	99.7481	98.9924	99.2443	99.4962	99.4962	98.9924	97.733	100	98.7406	97.733	99.7481	99.4962	97.733	97.733	97.733	100	99.7481	100	100
53	RVA/Human-wt/ZAF/UFS-NGS-MRC-DPRU732/2006/G1P[8]	99.7481	99.7481	99.4962	99.4962	99.2443	99.4962	99.4962	99.4962	98.9924	98.9924	99.2443	99.2443	99.2443	97.733	98.9924	98.9924	98.9924	98.9924	98.9924	98.7406	97.733	99.4962	99.4962	97.733	99.4962	99.4962	99.4962	98.4887	99.7481	99.7481	98.9924	99.2443	99.4962	99.4962	98.9924	97.733	100	98.7406	97.733	99.7481	99.4962	97.733	97.733	97.733	100	99.7481	100	100
54	RVA/Human-wt/ZAF/UFS-NGS-MRC-DPRU748/2006/G1P[8]	99.7481	99.7481	99.4962	99.4962	99.2443	99.4962	99.4962	99.4962	98.9924	98.9924	99.2443	99.2443	99.2443	97.733	98.9924	98.9924	98.9924	98.9924	98.9924	98.7406	97.733	99.4962	99.4962	97.733	99.4962	99.4962	99.4962	98.4887	99.7481	99.7481	98.9924	99.2443	99.4962	99.4962	98.9924	97.733	100	98.7406	97.733	99.7481	99.4962	97.733	97.733	97.733	100	99.7481	100	100
55	RVA/Human-wt/ZAF/UFS-NGS-MRC-DPRU1041/2006/G1P[8]	99.7481	99.7481	99.4962	99.4962	99.2443	99.4962	99.4962	99.4962	98.9924	98.9924	99.2443	99.2443	99.2443	97.733	98.9924	98.9924	98.9924	98.9924	98.9924	98.7406	97.733	99.4962	99.4962	97.733	99.4962	99.4962	99.4962	98.4887	99.7481	99.7481	98.9924	99.2443	99.4962	99.4962	98.9924	97.733	100	98.7406	97.733	99.7481	99.4962	97.733	97.733	97.733	100	99.7481	100	100
56	RVA/Human-wt/ZAF/UFS-NGS-MRC-DPRU1002/2006/G1P[8]	99.7481	99.7481	99.4962	99.4962	99.2443	99.4962	99.4962	99.4962	98.9924	98.9924	99.2443	99.2443	99.2443	97.733	98.9924	98.9924	98.9924	98.9924	98.9924	98.7406	97.733	99.4962	99.4962	97.733	99.4962	99.4962	99.4962	98.4887	99.7481	99.7481	98.9924	99.2443	99.4962	99.4962	98.9924	97.733	100	98.7406	97.733	99.7481	99.4962	97.733	97.733	97.733	100	99.7481	100	100
57	RVA/Human-wt/ZAF/UFS-NGS-MRC-DPRU783/2006/G1P[8]	99.7481	99.7481	99.4962	99.4962	99.2443	99.4962	99.4962	99.4962	98.9924	98.9924	99.2443	99.2443	99.2443	97.733	98.9924	98.9924	98.9924	98.9924	98.9924	98.7406	97.733	99.4962	99.4962	97.733	99.4962	99.4962	99.4962	98.4887	99.7481	99.7481	98.9924	99.2443	99.4962	99.4962	98.9924	97.733	100	98.7406	97.733	99.7481	99.4962	97.733	97.733	97.733	100	99.7481	100	100
58	RVA/Human-wt/ZAF/UFS-NGS-MRC-DPRU999/2006/G1P[8]	99.7481	99.7481	99.4962	99.4962	99.2443	99.4962	99.4962	99.4962	98.9924	98.9924	99.2443	99.2443	99.2443	97.733	98.9924	98.9924	98.9924	98.9924	98.9924	98.7406	97.733	99.4962	99.4962	97.733	99.4962	99.4962	99.4962	98.4887	99.7481	99.7481	98.9924	99.2443	99.4962	99.4962	98.9924	97.733	100	98.7406	97.733	99.7481	99.4962	97.733	97.733	97.733	100	99.7481	100	100
59	RVA/Human-wt/ZAF/UFS-NGS-MRC-DPRU1015/2006/G1P[8]	99.4962	99.4962	99.2443	99.2443	98.9924	99.2443	99.2443	99.2443	98.7406	98.7406	98.9924	98.9924	98.9924	97.4811	98.7406	98.7406	98.7406	98.7406	98.7406	98.4887	97.4811	99.2443	99.2443	97.4811	99.2443	99.2443	99.2443	98.7406	99.4962	99.4962	99.2443	99.2443	99.2443	99.2443	98.7406	97.4811	99.7481	98.4887	97.4811	99.4962	99.2443	97.4811	97.4811	97.4811	99.7481	99.7481	99.7481	99.7481
60	RVA/Human-wt/ZAF/UFS-NGS-MRC-DPRU1039/2006/G1P[8]	98.9924	98.9924	98.7406	98.7406	98.4887	98.7406	98.7406	98.7406	98.2368	98.2368	98.4887	98.4887	98.4887	96.9773	98.2368	98.2368	98.2368	98.2368	98.2368	97.9849	96.9773	98.7406	98.7406	96.9773	98.7406	98.7406	98.7406	98.7406	98.9924	98.9924	98.7406	98.9924	98.7406	98.7406	98.2368	96.9773	99.2443	97.9849	96.9773	98.9924	98.7406	96.9773	96.9773	96.9773	99.2443	99.4962	99.2443	99.2443
61	RVA/Human-wt/ZAF/UFS-NGS-MRC-DPRU1005/2006/G1P[8]	98.7406	98.7406	98.4887	98.4887	98.2368	98.4887	98.4887	98.4887	97.9849	97.9849	98.2368	98.2368	98.2368	96.7254	97.9849	97.9849	97.9849	97.9849	97.9849	97.733	96.7254	98.4887	98.4887	96.7254	98.4887	98.4887	98.4887	99.4962	98.7406	98.7406	99.2443	98.4887	98.4887	98.4887	97.9849	96.7254	98.9924	97.733	96.7254	98.7406	98.4887	96.7254	96.7254	96.7254	98.9924	98.9924	98.9924	98.9924
62	RVA/Human-wt/ZAF/UFS-NGS-MRC-DPRU3433/2006/G1P[8]	99.7481	99.7481	99.4962	99.4962	99.2443	99.4962	99.4962	99.4962	98.9924	98.9924	99.2443	99.2443	99.2443	97.733	98.9924	98.9924	98.9924	98.9924	98.9924	98.7406	97.733	99.4962	99.4962	97.733	99.4962	99.4962	99.4962	98.4887	99.7481	99.7481	98.9924	99.2443	99.4962	99.4962	98.9924	97.733	100	98.7406	97.733	99.7481	99.4962	97.733	97.733	97.733	100	99.7481	100	100
63	RVA/Human-wt/ZAF/UFS-NGS-MRC-DPRU981/2006/G1P[8]	99.4962	99.4962	99.2443	99.2443	98.9924	99.2443	99.2443	99.2443	99.2443	99.2443	99.4962	99.4962	99.4962	97.9849	99.2443	99.2443	99.2443	99.2443	99.2443	98.9924	97.9849	99.2443	99.2443	97.9849	99.2443	99.2443	99.2443	98.2368	99.4962	99.4962	98.7406	98.9924	99.2443	99.2443	99.2443	97.9849	99.7481	98.9924	97.9849	99.4962	99.2443	97.9849	97.9849	97.9849	99.7481	99.4962	99.7481	99.7481
64	RVA/Human-wt/ZAF/UFS-NGS-MRC-DPRU793/2007/G1P[8]	99.7481	99.7481	99.4962	99.4962	99.2443	99.4962	99.4962	99.4962	98.9924	98.9924	99.2443	99.2443	99.2443	97.733	98.9924	98.9924	98.9924	98.9924	98.9924	98.7406	97.733	99.4962	99.4962	97.733	99.4962	99.4962	99.4962	98.4887	99.7481	99.7481	98.9924	99.2443	99.4962	99.4962	98.9924	97.733	100	98.7406	97.733	99.7481	99.4962	97.733	97.733	97.733	100	99.7481	100	100
65	RVA/Human-wt/ZAF/UFS-NGS-MRC-DPRU147/2007/G1P[8]	99.7481	99.7481	99.4962	99.4962	99.2443	99.4962	99.4962	99.4962	98.9924	98.9924	99.2443	99.2443	99.2443	97.733	98.9924	98.9924	98.9924	98.9924	98.9924	98.7406	97.733	99.4962	99.4962	97.733	99.4962	99.4962	99.4962	98.4887	99.7481	99.7481	98.9924	99.2443	99.4962	99.4962	98.9924	97.733	100	98.7406	97.733	99.7481	99.4962	97.733	97.733	97.733	100	99.7481	100	100
66	RVA/Human-wt/ZAF/UFS-NGS-MRC-DPRU799/2007/G1P[8]	99.7481	99.7481	99.4962	99.4962	99.2443	99.4962	99.4962	99.4962	98.9924	98.9924	99.2443	99.2443	99.2443	97.733	98.9924	98.9924	98.9924	98.9924	98.9924	98.7406	97.733	99.4962	99.4962	97.733	99.4962	99.4962	99.4962	98.4887	99.7481	99.7481	98.9924	99.2443	99.4962	99.4962	98.9924	97.733	100	98.7406	97.733	99.7481	99.4962	97.733	97.733	97.733	100	99.7481	100	100
67	RVA/Human-wt/ZAF/UFS-NGS-MRC-DPRU1273/2007/G1P[8]	99.7481	99.7481	99.4962	99.4962	99.2443	99.4962	99.4962	99.4962	98.9924	98.9924	99.2443	99.2443	99.2443	97.733	98.9924	98.9924	98.9924	98.9924	98.9924	98.7406	97.733	99.4962	99.4962	97.733	99.4962	99.4962	99.4962	98.4887	99.7481	99.7481	98.9924	99.2443	99.4962	99.4962	98.9924	97.733	100	98.7406	97.733	99.7481	99.4962	97.733	97.733	97.733	100	99.7481	100	100
68	RVA/Human-wt/ZAF/UFS-NGS-MRC-DPRU1302/2007/G1P[8]	98.7406	98.7406	98.4887	98.4887	98.2368	98.4887	98.4887	98.4887	97.9849	97.9849	98.2368	98.2368	98.2368	96.7254	97.9849	97.9849	97.9849	97.9849	97.9849	97.733	96.7254	98.4887	98.4887	96.7254	98.4887	98.4887	98.4887	99.4962	98.7406	98.7406	99.2443	98.4887	98.4887	98.4887	97.9849	96.7254	98.9924	97.733	96.7254	98.7406	98.4887	96.7254	96.7254	96.7254	98.9924	98.9924	98.9924	98.9924
69	RVA/Human-wt/ZAF/UFS-NGS-MRC-DPRU792/2007/G1P[8]	99.4962	99.4962	99.2443	99.2443	98.9924	99.2443	99.2443	99.2443	99.2443	99.2443	99.4962	99.4962	99.4962	97.9849	99.2443	99.2443	99.2443	99.2443	99.2443	98.9924	97.9849	99.2443	99.2443	97.9849	99.2443	99.2443	99.2443	98.2368	99.4962	99.4962	98.7406	98.9924	99.2443	99.2443	99.2443	97.9849	99.7481	98.9924	97.9849	99.4962	99.2443	97.9849	97.9849	97.9849	99.7481	99.4962	99.7481	99.7481
70	RVA/Human-wt/ZAF/UFS-NGS-MRC-DPRU1652/2007/G1P[8]	98.2368	98.2368	97.9849	97.9849	97.733	97.9849	97.9849	97.9849	97.9849	97.9849	98.2368	98.2368	98.2368	96.7254	97.9849	97.9849	97.9849	97.9849	97.9849	97.733	96.7254	97.9849	97.9849	96.7254	97.9849	97.9849	97.9849	98.7406	98.2368	98.2368	98.9924	97.9849	97.9849	97.9849	97.9849	96.7254	98.4887	97.733	96.7254	98.2368	97.9849	96.7254	96.7254	96.7254	98.4887	98.4887	98.4887	98.4887
71	RVA/Human-wt/ZAF/UFS-NGS-MRC-DPRU1042/2008/G1P[8]	97.4811	97.4811	97.2292	97.2292	96.9773	97.2292	97.2292	97.2292	97.2292	97.2292	97.4811	97.4811	97.4811	100	97.2292	97.2292	97.2292	97.2292	97.2292	96.9773	100	97.2292	97.2292	100	97.2292	97.2292	97.2292	96.2217	97.4811	97.4811	96.7254	96.9773	97.2292	97.2292	97.2292	100	97.733	97.4811	100	97.4811	97.2292	100	100	100	97.733	97.4811	97.733	97.733
72	RVA/Human-wt/ZAF/UFS-NGS:MRC-DPRU1047/2008/G1P[8]	99.7481	99.7481	99.4962	99.4962	99.2443	99.4962	99.4962	99.4962	98.9924	98.9924	99.2443	99.2443	99.2443	97.733	98.9924	98.9924	98.9924	98.9924	98.9924	98.7406	97.733	99.4962	99.4962	97.733	99.4962	99.4962	99.4962	98.4887	99.7481	99.7481	98.9924	99.2443	99.4962	99.4962	98.9924	97.733	100	98.7406	97.733	99.7481	99.4962	97.733	97.733	97.733	100	99.7481	100	100
73	RVA/Human-wt/ZAF/UFS-NGS-MRC-DPRU1967/2008/G1P[8]	99.7481	99.7481	99.4962	99.4962	99.2443	99.4962	99.4962	99.4962	98.9924	98.9924	99.2443	99.2443	99.2443	97.733	98.9924	98.9924	98.9924	98.9924	98.9924	98.7406	97.733	99.4962	99.4962	97.733	99.4962	99.4962	99.4962	98.4887	99.7481	99.7481	98.9924	99.2443	99.4962	99.4962	98.9924	97.733	100	98.7406	97.733	99.7481	99.4962	97.733	97.733	97.733	100	99.7481	100	100
74	RVA/Human-wt/ZAF/UFS-NGS-MRC-DPRU1048/2008/G1P[8]	99.7481	99.7481	99.4962	99.4962	99.2443	99.4962	99.4962	99.4962	98.9924	98.9924	99.2443	99.2443	99.2443	97.733	98.9924	98.9924	98.9924	98.9924	98.9924	98.7406	97.733	99.4962	99.4962	97.733	99.4962	99.4962	99.4962	98.4887	99.7481	99.7481	98.9924	99.2443	99.4962	99.4962	98.9924	97.733	100	98.7406	97.733	99.7481	99.4962	97.733	97.733	97.733	100	99.7481	100	100
75	RVA/Human-wt/ZAF/UFS-NGS-MRC-DPRU2280/2009/G1P[8]	99.7481	99.7481	99.4962	99.4962	99.2443	99.4962	99.4962	99.4962	98.9924	98.9924	99.2443	99.2443	99.2443	97.733	98.9924	98.9924	98.9924	98.9924	98.9924	98.7406	97.733	99.4962	99.4962	97.733	99.4962	99.4962	99.4962	98.4887	99.7481	99.7481	98.9924	99.2443	99.4962	99.4962	98.9924	97.733	100	98.7406	97.733	99.7481	99.4962	97.733	97.733	97.733	100	99.7481	100	100
76	RVA/Human-wt/ZAF/UFS-NGS-MRC-DPRU1969/2008/G1P[8]	99.7481	99.7481	99.4962	99.4962	99.2443	99.4962	99.4962	99.4962	98.9924	98.9924	99.2443	99.2443	99.2443	97.733	98.9924	98.9924	98.9924	98.9924	98.9924	98.7406	97.733	99.4962	99.4962	97.733	99.4962	99.4962	99.4962	98.4887	99.7481	99.7481	98.9924	99.2443	99.4962	99.4962	98.9924	97.733	100	98.7406	97.733	99.7481	99.4962	97.733	97.733	97.733	100	99.7481	100	100
77	RVA/Human-wt/ZAF/UFS-NGS-MRC-DPRU2006/2008/G1P[8]	99.4962	99.4962	99.2443	99.2443	98.9924	99.2443	99.2443	99.2443	98.7406	98.7406	98.9924	98.9924	98.9924	97.4811	98.7406	98.7406	98.7406	98.7406	98.7406	98.4887	97.4811	99.2443	99.2443	97.4811	99.2443	99.2443	99.2443	98.2368	99.4962	99.4962	98.7406	98.9924	99.2443	99.2443	98.7406	97.4811	99.7481	98.4887	97.4811	99.4962	99.2443	97.4811	97.4811	97.4811	99.7481	99.4962	99.7481	99.7481
78	RVA/Human-wt/ZAF/UFS-NGS-MRC-DPRU1965/2008/G1P[8]	99.4962	99.4962	99.2443	99.2443	98.9924	99.2443	99.2443	99.2443	98.7406	98.7406	98.9924	98.9924	98.9924	97.4811	98.7406	98.7406	98.7406	98.7406	98.7406	98.4887	97.4811	99.2443	99.2443	97.4811	99.2443	99.2443	99.2443	98.2368	99.4962	99.4962	98.7406	98.9924	99.2443	99.2443	98.7406	97.4811	99.7481	98.7406	97.4811	99.4962	99.2443	97.4811	97.4811	97.4811	99.7481	99.4962	99.7481	99.7481
79	RVA/Human-wt/ZAF/UFS-NGS-MRC-DPRU1970/2008/G1P[8]	99.7481	99.7481	99.4962	99.4962	99.2443	99.4962	99.4962	99.4962	98.9924	98.9924	99.2443	99.2443	99.2443	97.733	98.9924	98.9924	98.9924	98.9924	98.9924	98.7406	97.733	99.4962	99.4962	97.733	99.4962	99.4962	99.4962	98.4887	99.7481	99.7481	98.9924	99.2443	99.4962	99.4962	98.9924	97.733	100	98.7406	97.733	99.7481	99.4962	97.733	97.733	97.733	100	99.7481	100	100
80	RVA/Human-wt/ZAF/UFS-NGS-MRC-DPRU1980/2008/G1P[8]	99.4962	99.4962	99.2443	99.2443	98.9924	99.2443	99.2443	99.2443	98.7406	98.7406	98.9924	98.9924	98.9924	97.4811	98.7406	98.7406	98.7406	98.7406	98.7406	98.4887	97.4811	99.2443	99.2443	97.4811	99.2443	99.2443	99.2443	98.2368	99.4962	99.4962	98.7406	98.9924	99.2443	99.2443	98.7406	97.4811	99.7481	98.4887	97.4811	99.4962	99.2443	97.4811	97.4811	97.4811	99.7481	99.4962	99.7481	99.7481
81	RVA/Human-wt/ZAF/UFS-NGS-MRC-DPRU1049/2009/G1P[8]	99.7481	99.7481	99.4962	99.4962	99.2443	99.4962	99.4962	99.4962	98.9924	98.9924	99.2443	99.2443	99.2443	97.733	98.9924	98.9924	98.9924	98.9924	98.9924	98.7406	97.733	99.4962	99.4962	97.733	99.4962	99.4962	99.4962	98.4887	99.7481	99.7481	98.9924	99.2443	99.4962	99.4962	98.9924	97.733	100	98.7406	97.733	99.7481	99.4962	97.733	97.733	97.733	100	99.7481	100	100
82	RVA/Human-wt/ZAF/UFS-NGS-MRC-DPRU1093/2009/G1P[8]	99.7481	99.7481	99.4962	99.4962	99.2443	99.4962	99.4962	99.4962	98.9924	98.9924	99.2443	99.2443	99.2443	97.733	98.9924	98.9924	98.9924	98.9924	98.9924	98.7406	97.733	99.4962	99.4962	97.733	99.4962	99.4962	99.4962	98.4887	99.7481	99.7481	98.9924	99.2443	99.4962	99.4962	98.9924	97.733	100	98.7406	97.733	99.7481	99.4962	97.733	97.733	97.733	100	99.7481	100	100
83	RVA/Human-wt/ZAF/UFS-NGS-MRC-DPRU139/2009/G1P[8]	99.7481	99.7481	99.4962	99.4962	99.2443	99.4962	99.4962	99.4962	98.9924	98.9924	99.2443	99.2443	99.2443	97.733	98.9924	98.9924	98.9924	98.9924	98.9924	98.7406	97.733	99.4962	99.4962	97.733	99.4962	99.4962	99.4962	98.4887	99.7481	99.7481	98.9924	99.2443	99.4962	99.4962	98.9924	97.733	100	98.7406	97.733	99.7481	99.4962	97.733	97.733	97.733	100	99.7481	100	100
84	RVA/Human-wt/ZAF/UFS-NGS-MRC-DPRU2291/2009/G1P[8]	99.4962	99.4962	99.2443	99.2443	98.9924	99.2443	99.2443	99.2443	98.7406	98.7406	98.9924	98.9924	98.9924	97.4811	98.7406	98.7406	98.7406	98.7406	98.7406	98.4887	97.4811	99.2443	99.2443	97.4811	99.2443	99.2443	99.2443	98.2368	99.4962	99.4962	98.7406	98.9924	99.2443	99.2443	98.7406	97.4811	99.7481	98.4887	97.4811	99.4962	99.2443	97.4811	97.4811	97.4811	99.7481	99.4962	99.7481	99.7481
85	RVA/Human-wt/ZAF/UFS-NGS-MRC-DPRU1190/2009/G1P[8]	98.4887	98.4887	98.2368	98.2368	97.9849	98.2368	98.2368	98.2368	98.2368	98.2368	98.4887	98.4887	98.4887	96.9773	98.2368	98.2368	98.2368	98.2368	98.2368	97.9849	96.9773	98.2368	98.2368	96.9773	98.2368	98.2368	98.2368	99.2443	98.4887	98.4887	98.9924	98.2368	98.2368	98.2368	98.2368	96.9773	98.7406	97.9849	96.9773	98.4887	98.2368	96.9773	96.9773	96.9773	98.7406	98.7406	98.7406	98.7406
86	RVA/Human-wt/ZAF/UFS-NGS-MRC-DPRU1234/2009/G1P[8]	99.2443	99.2443	98.9924	98.9924	98.7406	98.9924	98.9924	98.9924	98.9924	98.9924	99.2443	99.2443	99.2443	97.733	98.9924	98.9924	98.9924	98.9924	98.9924	98.7406	97.733	98.9924	98.9924	97.733	98.9924	98.9924	98.9924	97.9849	99.2443	99.2443	98.4887	98.7406	98.9924	98.9924	98.9924	97.733	99.4962	98.7406	97.733	99.2443	98.9924	97.733	97.733	97.733	99.4962	99.2443	99.4962	99.4962
87	RVA/Human-wt/ZAF/UFS-NGS-MRC-DPRU2299/2009/G1P[8]	99.4962	99.4962	99.2443	99.2443	98.9924	99.2443	99.2443	99.2443	99.2443	99.2443	99.4962	99.4962	99.4962	97.9849	99.2443	99.2443	99.2443	99.2443	99.2443	98.9924	97.9849	99.2443	99.2443	97.9849	99.2443	99.2443	99.2443	98.2368	99.4962	99.4962	98.7406	98.9924	99.2443	99.2443	99.2443	97.9849	99.7481	98.9924	97.9849	99.4962	99.2443	97.9849	97.9849	97.9849	99.7481	99.4962	99.7481	99.7481
88	RVA/Human-wt/ZAF/UFS-NGS-MRC-DPRU1270/2009/G1P[8]	99.2443	99.2443	98.9924	98.9924	98.7406	98.9924	98.9924	98.9924	98.9924	98.9924	99.2443	99.2443	99.2443	97.733	98.9924	98.9924	98.9924	98.9924	98.9924	98.7406	97.733	98.9924	98.9924	97.733	98.9924	98.9924	98.9924	97.9849	99.2443	99.2443	98.4887	98.7406	98.9924	98.9924	98.9924	97.733	99.4962	98.7406	97.733	99.2443	98.9924	97.733	97.733	97.733	99.4962	99.2443	99.4962	99.4962
89	RVA/Human-wt/ZAF/UFS-NGS-MRC-DPRU138/2009/G1P[8]	98.4887	98.4887	98.2368	98.2368	97.9849	98.2368	98.2368	98.2368	98.2368	98.2368	98.4887	98.4887	98.4887	96.9773	98.2368	98.2368	98.2368	98.2368	98.2368	97.9849	96.9773	98.2368	98.2368	96.9773	98.2368	98.2368	98.2368	98.4887	98.4887	98.4887	98.4887	98.2368	98.2368	98.2368	98.2368	96.9773	98.7406	97.9849	96.9773	98.4887	98.2368	96.9773	96.9773	96.9773	98.7406	98.7406	98.7406	98.7406
90	RVA/Human-wt/ZAF/UFS-NGS-MRC-DPRU150/2009/G1P[8]	98.7406	98.7406	98.4887	98.4887	98.2368	98.4887	98.4887	98.4887	98.4887	98.4887	98.7406	98.7406	98.7406	97.2292	98.4887	98.4887	98.4887	98.4887	98.4887	98.2368	97.2292	98.4887	98.4887	97.2292	98.4887	98.4887	98.4887	98.4887	98.7406	98.7406	99.2443	98.4887	98.4887	98.4887	98.4887	97.2292	98.9924	98.2368	97.2292	98.7406	98.4887	97.2292	97.2292	97.2292	98.9924	98.9924	98.9924	98.9924
91	RVA/Human-wt/ZAF/UFS-NGS-MRC-DPRU157/2009/G1P[8]	98.4887	98.4887	98.2368	98.2368	97.9849	98.2368	98.2368	98.2368	98.2368	98.2368	98.4887	98.4887	98.4887	96.9773	98.2368	98.2368	98.2368	98.2368	98.2368	97.9849	96.9773	98.2368	98.2368	96.9773	98.2368	98.2368	98.2368	97.9849	98.4887	98.4887	98.4887	98.2368	98.2368	98.2368	98.2368	96.9773	98.7406	97.9849	96.9773	98.4887	98.2368	96.9773	96.9773	96.9773	98.7406	98.7406	98.7406	98.7406
92	RVA/Human-wt/ZAF/UFS-NGS-MRC-DPRU135/2009/G1P[8]	99.7481	99.7481	99.4962	99.4962	99.2443	99.4962	99.4962	99.4962	98.9924	98.9924	99.2443	99.2443	99.2443	97.733	98.9924	98.9924	98.9924	98.9924	98.9924	98.7406	97.733	99.4962	99.4962	97.733	99.4962	99.4962	99.4962	98.4887	99.7481	99.7481	98.9924	99.2443	99.4962	99.4962	98.9924	97.733		98.7406	97.733	99.7481	99.4962	97.733	97.733	97.733	100	99.7481	100	100
93	RVA/Human-wt/ZAF/MRC-DPRU1192/2002/G1P[8]	99.7481	99.7481	100	100	99.7481	99.4962	99.4962	99.4962	98.4887	98.4887	98.7406	98.7406	98.7406	97.2292	98.4887	98.4887	98.4887	98.4887	98.4887	98.2368	97.2292	100	100	97.2292	98.9924	98.9924	98.9924	98.9924	99.2443	99.2443	98.4887	99.7481	100	100	98.4887	97.2292	99.4962	98.2368	97.2292	99.2443	100	97.2292	97.2292	97.2292	99.4962	99.2443	99.4962	99.4962
94	RVA/Human-wt/ZAF/MRC-DPRU6113/2002/G1P[8]	99.7481	99.7481	100	100	99.7481	99.4962	99.4962	99.4962	98.4887	98.4887	98.7406	98.7406	98.7406	97.2292	98.4887	98.4887	98.4887	98.4887	98.4887	98.2368	97.2292	100	100	97.2292	98.9924	98.9924	98.9924	98.9924	99.2443	99.2443	98.4887	99.7481	100	100	98.4887	97.2292	99.4962	98.2368	97.2292	99.2443	100	97.2292	97.2292	97.2292	99.4962	99.2443	99.4962	99.4962
95	RVA/Human-wt/ZAF/MRC-DPRU4381/2002/G1P[8]	99.7481	99.7481	99.4962	99.4962	99.2443	100	100	100	98.4887	98.4887	98.7406	98.7406	98.7406	97.2292	98.4887	98.4887	98.4887	98.4887	98.4887	98.2368	97.2292	99.4962	99.4962	97.2292	98.9924	98.9924	98.9924	98.4887	99.2443	99.2443	98.4887	99.2443	99.4962	99.4962	98.4887	97.2292	99.4962	98.2368	97.2292	99.2443	99.4962	97.2292	97.2292	97.2292	99.4962	99.2443	99.4962	99.4962
96	RVA/Human-wt/ZAF/MRC-DPRU4418/2002/G1P[8]	98.9924	98.9924	98.7406	98.7406	98.4887	98.7406	98.7406	98.7406	99.7481	99.7481	100	100	100	97.4811	99.7481	99.7481	99.7481	99.7481	99.7481	99.4962	97.4811	98.7406	98.7406	97.4811	98.7406	98.7406	98.7406	97.733	98.9924	98.9924	98.2368	98.4887	98.7406	98.7406	99.7481	97.4811	99.2443	98.9924	97.4811	98.9924	98.7406	97.4811	97.4811	97.4811	99.2443	98.9924	99.2443	99.2443
97	RVA/Human-wt/ZAF/MRC-DPRU539/2003/G1P[8]	98.7406	98.7406	98.4887	98.4887	98.2368	98.4887	98.4887	98.4887	100	100	99.7481	99.7481	99.7481	97.2292	100	100	100	100	100	99.7481	97.2292	98.4887	98.4887	97.2292	98.4887	98.4887	98.4887	97.4811	98.7406	98.7406	97.9849	98.2368	98.4887	98.4887	100	97.2292	98.9924	98.7406	97.2292	98.7406	98.4887	97.2292	97.2292	97.2292	98.9924	98.7406	98.9924	98.9924
98	RVA/Human-wt/ZAF/MRC-DPRU566/2003/G1P[8]	98.7406	98.7406	98.4887	98.4887	98.2368	98.4887	98.4887	98.4887	100	100	99.7481	99.7481	99.7481	97.2292	100	100	100	100	100	99.7481	97.2292	98.4887	98.4887	97.2292	98.4887	98.4887	98.4887	97.4811	98.7406	98.7406	97.9849	98.2368	98.4887	98.4887	100	97.2292	98.9924	98.7406	97.2292	98.7406	98.4887	97.2292	97.2292	97.2292	98.9924	98.7406	98.9924	98.9924
99	RVA/Human-wt/ZAF/MRC-DPRU400/2003/G1P[8]	98.7406	98.7406	98.4887	98.4887	98.2368	98.4887	98.4887	98.4887	100	100	99.7481	99.7481	99.7481	97.2292	100	100	100	100	100	99.7481	97.2292	98.4887	98.4887	97.2292	98.4887	98.4887	98.4887	97.4811	98.7406	98.7406	97.9849	98.2368	98.4887	98.4887	100	97.2292	98.9924	98.7406	97.2292	98.7406	98.4887	97.2292	97.2292	97.2292	98.9924	98.7406	98.9924	98.9924
100	RVA/Human-wt/ZAF/MRC-DPRU451/2003/G1P[8]	98.7406	98.7406	98.4887	98.4887	98.2368	98.4887	98.4887	98.4887	100	100	99.7481	99.7481	99.7481	97.2292	100	100	100	100	100	99.7481	97.2292	98.4887	98.4887	97.2292	98.4887	98.4887	98.4887	97.4811	98.7406	98.7406	97.9849	98.2368	98.4887	98.4887	100	97.2292	98.9924	98.7406	97.2292	98.7406	98.4887	97.2292	97.2292	97.2292	98.9924	98.7406	98.9924	98.9924
101	RVA/Human-wt/ZAF/MRC-DPRU445/2003/G1P[8]	98.7406	98.7406	98.4887	98.4887	98.2368	98.4887	98.4887	98.4887	100	100	99.7481	99.7481	99.7481	97.2292	100	100	100	100	100	99.7481	97.2292	98.4887	98.4887	97.2292	98.4887	98.4887	98.4887	97.4811	98.7406	98.7406	97.9849	98.2368	98.4887	98.4887	100	97.2292	98.9924	98.7406	97.2292	98.7406	98.4887	97.2292	97.2292	97.2292	98.9924	98.7406	98.9924	98.9924
102	RVA/Human-wt/ZAF/MRC-DPRU648/2003/G1P[8]	98.7406	98.7406	98.4887	98.4887	98.2368	98.4887	98.4887	98.4887	99.4962	99.4962	99.7481	99.7481	99.7481	97.2292	99.4962	99.4962	99.4962	99.4962	99.4962	99.2443	97.2292	98.4887	98.4887	97.2292	98.4887	98.4887	98.4887	97.4811	98.7406	98.7406	97.9849	98.2368	98.4887	98.4887	99.4962	97.2292	98.9924	98.7406	97.2292	98.7406	98.4887	97.2292	97.2292	97.2292	98.9924	98.7406	98.9924	98.9924
103	RVA/Human-wt/ZAF/MRC-DPRU2198/2003/G1P[8]	98.7406	98.7406	98.4887	98.4887	98.2368	98.4887	98.4887	98.4887	100	100	99.7481	99.7481	99.7481	97.2292	100	100	100	100	100	99.7481	97.2292	98.4887	98.4887	97.2292	98.4887	98.4887	98.4887	97.4811	98.7406	98.7406	97.9849	98.2368	98.4887	98.4887	100	97.2292	98.9924	98.7406	97.2292	98.7406	98.4887	97.2292	97.2292	97.2292	98.9924	98.7406	98.9924	98.9924
104	RVA/Human-wt/ZAF/MRC-DPRU2218/2003/G1P[8]	100	100	99.7481	99.7481	99.4962	99.7481	99.7481	99.7481	98.7406	98.7406	98.9924	98.9924	98.9924	97.4811	98.7406	98.7406	98.7406	98.7406	98.7406	98.4887	97.4811	99.7481	99.7481	97.4811	99.2443	99.2443	99.2443	98.7406	99.4962	99.4962	98.7406	99.4962	99.7481	99.7481	98.7406	97.4811	99.7481	98.4887	97.4811	99.4962	99.7481	97.4811	97.4811	97.4811	99.7481	99.4962	99.7481	99.7481
105	RVA/Human-wt/ZAF/MRC-DPRU426/2004/G1P[8]	99.7481	99.7481	100	100	99.7481	99.4962	99.4962	99.4962	98.4887	98.4887	98.7406	98.7406	98.7406	97.2292	98.4887	98.4887	98.4887	98.4887	98.4887	98.2368	97.2292	100	100	97.2292	98.9924	98.9924	98.9924	98.9924	99.2443	99.2443	98.4887	99.7481	100	100	98.4887	97.2292	99.4962	98.2368	97.2292	99.2443	100	97.2292	97.2292	97.2292	99.4962	99.2443	99.4962	99.4962
106	RVA/Human-wt/ZAF/MRC-DPRU1224/2004/G1P[8]	99.7481	99.7481	100	100	99.7481	99.4962	99.4962	99.4962	98.4887	98.4887	98.7406	98.7406	98.7406	97.2292	98.4887	98.4887	98.4887	98.4887	98.4887	98.2368	97.2292	100	100	97.2292	98.9924	98.9924	98.9924	98.9924	99.2443	99.2443	98.4887	99.7481	100	100	98.4887	97.2292	99.4962	98.2368	97.2292	99.2443	100	97.2292	97.2292	97.2292	99.4962	99.2443	99.4962	99.4962
107	RVA/Human-wt/ZAF/MRC-DPRU1264/2004/G1P[8]	99.7481	99.7481	100	100	99.7481	99.4962	99.4962	99.4962	98.4887	98.4887	98.7406	98.7406	98.7406	97.2292	98.4887	98.4887	98.4887	98.4887	98.4887	98.2368	97.2292	100	100	97.2292	98.9924	98.9924	98.9924	98.9924	99.2443	99.2443	98.4887	99.7481	100	100	98.4887	97.2292	99.4962	98.2368	97.2292	99.2443	100	97.2292	97.2292	97.2292	99.4962	99.2443	99.4962	99.4962
108	RVA/Human-wt/ZAF/MRC-DPRU1283/2004/G1P[8]	99.7481	99.7481	100	100	99.7481	99.4962	99.4962	99.4962	98.4887	98.4887	98.7406	98.7406	98.7406	97.2292	98.4887	98.4887	98.4887	98.4887	98.4887	98.2368	97.2292	100	100	97.2292	98.9924	98.9924	98.9924	98.9924	99.2443	99.2443	98.4887	99.7481	100	100	98.4887	97.2292	99.4962	98.2368	97.2292	99.2443	100	97.2292	97.2292	97.2292	99.4962	99.2443	99.4962	99.4962
109	RVA/Human-wt/ZAF/MRC-DPRU1277/2004/G1P[8]	99.7481	99.7481	100	100	99.7481	99.4962	99.4962	99.4962	98.4887	98.4887	98.7406	98.7406	98.7406	97.2292	98.4887	98.4887	98.4887	98.4887	98.4887	98.2368	97.2292	100	100	97.2292	98.9924	98.9924	98.9924	98.9924	99.2443	99.2443	98.4887	99.7481	100	100	98.4887	97.2292	99.4962	98.2368	97.2292	99.2443	100	97.2292	97.2292	97.2292	99.4962	99.2443	99.4962	99.4962
110	RVA/Human-wt/ZAF/MRC-DPRU1285/2004/G1P[8]	99.7481	99.7481	100	100	99.7481	99.4962	99.4962	99.4962	98.4887	98.4887	98.7406	98.7406	98.7406	97.2292	98.4887	98.4887	98.4887	98.4887	98.4887	98.2368	97.2292	100	100	97.2292	98.9924	98.9924	98.9924	98.9924	99.2443	99.2443	98.4887	99.7481	100	100	98.4887	97.2292	99.4962	98.2368	97.2292	99.2443	100	97.2292	97.2292	97.2292	99.4962	99.2443	99.4962	99.4962
111	RVA/Human-wt/ZAF/MRC-DPRU1299/2004/G1P[8]	99.7481	99.7481	100	100	99.7481	99.4962	99.4962	99.4962	98.4887	98.4887	98.7406	98.7406	98.7406	97.2292	98.4887	98.4887	98.4887	98.4887	98.4887	98.2368	97.2292	100	100	97.2292	98.9924	98.9924	98.9924	98.9924	99.2443	99.2443	98.4887	99.7481	100	100	98.4887	97.2292	99.4962	98.2368	97.2292	99.2443	100	97.2292	97.2292	97.2292	99.4962	99.2443	99.4962	99.4962
112	RVA/Human-wt/ZAF/MRC-DPRU1275/2004/G1P[8]	99.4962	99.4962	99.7481	99.7481	99.4962	99.2443	99.2443	99.2443	98.2368	98.2368	98.4887	98.4887	98.4887	96.9773	98.2368	98.2368	98.2368	98.2368	98.2368	97.9849	96.9773	99.7481	99.7481	96.9773	99.2443	99.2443	99.2443	98.7406	98.9924	98.9924	98.2368	99.4962	99.7481	99.7481	98.2368	96.9773	99.2443	97.9849	96.9773	98.9924	99.7481	96.9773	96.9773	96.9773	99.2443	98.9924	99.2443	99.2443
113	RVA/Human-wt/ZAF/MRC-DPRU1280-04/2004/G1P[8]	98.9924	98.9924	98.7406	98.7406	98.4887	98.7406	98.7406	98.7406	98.7406	98.7406	98.9924	98.9924	98.9924	98.4887	98.7406	98.7406	98.7406	98.7406	98.7406	98.4887	98.4887	98.7406	98.7406	98.4887	98.7406	98.7406	98.7406	97.733	98.9924	98.9924	98.2368	98.4887	98.7406	98.7406	98.7406	98.4887	99.2443	98.4887	98.4887	98.9924	98.7406	98.4887	98.4887	98.4887	99.2443	98.9924	99.2443	99.2443
114	RVA/Human-wt/ZAF/MRC-DPRU822/2005/G1P[8]	99.4962	99.4962	99.2443	99.2443	98.9924	99.2443	99.2443	99.2443	98.7406	98.7406	98.9924	98.9924	98.9924	97.4811	98.7406	98.7406	98.7406	98.7406	98.7406	98.4887	97.4811	99.2443	99.2443	97.4811	99.2443	99.2443	99.2443	98.2368	99.4962	99.4962	98.7406	98.9924	99.2443	99.2443	98.7406	97.4811	99.7481	98.4887	97.4811	100	99.2443	97.4811	97.4811	97.4811	99.7481	99.4962	99.7481	99.7481
115	RVA/Human-wt/ZAF/MRC-DPRU2132/2005/G1P[8]	99.7481	99.7481	99.4962	99.4962	99.2443	99.4962	99.4962	99.4962	98.9924	98.9924	99.2443	99.2443	99.2443	97.733	98.9924	98.9924	98.9924	98.9924	98.9924	98.7406	97.733	99.4962	99.4962	97.733	99.4962	99.4962	99.4962	98.4887	99.7481	99.7481	98.9924	99.2443	99.4962	99.4962	98.9924	97.733	100	98.7406	97.733	99.7481	99.4962	97.733	97.733	97.733	100	99.7481	100	100
116	RVA/Human-wt/ZAF/MRC-DPRU2114/2005/G1P[8]	99.4962	99.4962	99.2443	99.2443	98.9924	99.2443	99.2443	99.2443	98.7406	98.7406	98.9924	98.9924	98.9924	97.4811	98.7406	98.7406	98.7406	98.7406	98.7406	98.4887	97.4811	99.2443	99.2443	97.4811	99.2443	99.2443	99.2443	98.2368	99.4962	99.4962	98.7406	98.9924	99.2443	99.2443	98.7406	97.4811	99.7481	98.4887	97.4811	99.4962	99.2443	97.4811	97.4811	97.4811	99.7481	99.4962	99.7481	99.7481
117	RVA/Human-wt/ZAF/MRC-DPRU799/2006/G1P[8]	99.7481	99.7481	99.4962	99.4962	99.2443	99.4962	99.4962	99.4962	98.9924	98.9924	99.2443	99.2443	99.2443	97.733	98.9924	98.9924	98.9924	98.9924	98.9924	98.7406	97.733	99.4962	99.4962	97.733	99.4962	99.4962	99.4962	98.4887	99.7481	99.7481	98.9924	99.2443	99.4962	99.4962	98.9924	97.733	100	98.7406	97.733	99.7481	99.4962	97.733	97.733	97.733	100	99.7481	100	100
118	RVA/Human-wt/ZAF/MRC-DPRU789/2006/G1P[8]	99.7481	99.7481	99.4962	99.4962	99.2443	99.4962	99.4962	99.4962	98.9924	98.9924	99.2443	99.2443	99.2443	97.733	98.9924	98.9924	98.9924	98.9924	98.9924	98.7406	97.733	99.4962	99.4962	97.733	99.4962	99.4962	99.4962	98.4887	99.7481	99.7481	98.9924	99.2443	99.4962	99.4962	98.9924	97.733	100	98.7406	97.733	99.7481	99.4962	97.733	97.733	97.733	100	99.7481	100	100
119	RVA/Human-wt/ZAF/MRC-DPRU803/2006/G1P[8]	99.7481	99.7481	99.4962	99.4962	99.2443	99.4962	99.4962	99.4962	98.9924	98.9924	99.2443	99.2443	99.2443	97.733	98.9924	98.9924	98.9924	98.9924	98.9924	98.7406	97.733	99.4962	99.4962	97.733	99.4962	99.4962	99.4962	98.4887	99.7481	99.7481	98.9924	99.2443	99.4962	99.4962	98.9924	97.733	100	98.7406	97.733	99.7481	99.4962	97.733	97.733	97.733	100	99.7481	100	100
120	RVA/Human-wt/ZAF/MRC-DPRU748/2006/G1P[8]	99.7481	99.7481	99.4962	99.4962	99.2443	99.4962	99.4962	99.4962	98.9924	98.9924	99.2443	99.2443	99.2443	97.733	98.9924	98.9924	98.9924	98.9924	98.9924	98.7406	97.733	99.4962	99.4962	97.733	99.4962	99.4962	99.4962	98.4887	99.7481	99.7481	98.9924	99.2443	99.4962	99.4962	98.9924	97.733	100	98.7406	97.733	99.7481	99.4962	97.733	97.733	97.733	100	99.7481	100	100
121	RVA/Human-wt/ZAF/MRC-DPRU839/2006/G1P[8]	99.7481	99.7481	99.4962	99.4962	99.2443	99.4962	99.4962	99.4962	98.9924	98.9924	99.2443	99.2443	99.2443	97.733	98.9924	98.9924	98.9924	98.9924	98.9924	98.7406	97.733	99.4962	99.4962	97.733	99.4962	99.4962	99.4962	98.4887	99.7481	99.7481	98.9924	99.2443	99.4962	99.4962	98.9924	97.733	100	98.7406	97.733	99.7481	99.4962	97.733	97.733	97.733	100	99.7481	100	100
122	RVA/Human-wt/ZAF/MRC-DPRU757/2006/G1P[8]	99.7481	99.7481	99.4962	99.4962	99.2443	99.4962	99.4962	99.4962	98.9924	98.9924	99.2443	99.2443	99.2443	97.733	98.9924	98.9924	98.9924	98.9924	98.9924	98.7406	97.733	99.4962	99.4962	97.733	99.4962	99.4962	99.4962	98.4887	99.7481	99.7481	98.9924	99.2443	99.4962	99.4962	98.9924	97.733	100	98.7406	97.733	99.7481	99.4962	97.733	97.733	97.733	100	99.7481	100	100
123	RVA/Human-wt/ZAF/MRC-DPRU832/2006/G1P[8]	99.7481	99.7481	99.4962	99.4962	99.2443	99.4962	99.4962	99.4962	98.9924	98.9924	99.2443	99.2443	99.2443	97.733	98.9924	98.9924	98.9924	98.9924	98.9924	98.7406	97.733	99.4962	99.4962	97.733	99.4962	99.4962	99.4962	98.4887	99.7481	99.7481	98.9924	99.2443	99.4962	99.4962	98.9924	97.733	100	98.7406	97.733	99.7481	99.4962	97.733	97.733	97.733	100	99.7481	100	100
124	RVA/Human-wt/ZAF/MRC-DPRU840/2006/G1P[8]	99.7481	99.7481	99.4962	99.4962	99.2443	99.4962	99.4962	99.4962	98.9924	98.9924	99.2443	99.2443	99.2443	97.733	98.9924	98.9924	98.9924	98.9924	98.9924	98.7406	97.733	99.4962	99.4962	97.733	99.4962	99.4962	99.4962	98.4887	99.7481	99.7481	98.9924	99.2443	99.4962	99.4962	98.9924	97.733	100	98.7406	97.733	99.7481	99.4962	97.733	97.733	97.733	100	99.7481	100	100
125	RVA/Human-wt/ZAF/MRC-DPRU901/2006/G1P[8]	99.7481	99.7481	99.4962	99.4962	99.2443	99.4962	99.4962	99.4962	98.9924	98.9924	99.2443	99.2443	99.2443	97.733	98.9924	98.9924	98.9924	98.9924	98.9924	98.7406	97.733	99.4962	99.4962	97.733	99.4962	99.4962	99.4962	98.4887	99.7481	99.7481	98.9924	99.2443	99.4962	99.4962	98.9924	97.733	100	98.7406	97.733	99.7481	99.4962	97.733	97.733	97.733	100	99.7481	100	100
126	RVA/Human-wt/ZAF/MRC-DPRU1350/2007/G1P[8]	99.7481	99.7481	99.4962	99.4962	99.2443	99.4962	99.4962	99.4962	98.9924	98.9924	99.2443	99.2443	99.2443	97.733	98.9924	98.9924	98.9924	98.9924	98.9924	98.7406	97.733	99.4962	99.4962	97.733	99.4962	99.4962	99.4962	98.4887	99.7481	99.7481	98.9924	99.2443	99.4962	99.4962	98.9924	97.733	100	98.7406	97.733	99.7481	99.4962	97.733	97.733	97.733	100	99.7481	100	100
127	RVA/Human-wt/ZAF/MRC-DPRU1370/2007/G1P[8]	99.4962	99.4962	99.2443	99.2443	98.9924	99.2443	99.2443	99.2443	98.7406	98.7406	98.9924	98.9924	98.9924	97.4811	98.7406	98.7406	98.7406	98.7406	98.7406	98.4887	97.4811	99.2443	99.2443	97.4811	99.2443	99.2443	99.2443	98.2368	99.4962	99.4962	98.7406	98.9924	99.2443	99.2443	98.7406	97.4811	99.7481	98.9924	97.4811	99.4962	99.2443	97.4811	97.4811	97.4811	99.7481	99.4962	99.7481	99.7481
128	RVA/Human-wt/ZAF/MRC-DPRU1327/2007/G1P[8]	99.7481	99.7481	99.4962	99.4962	99.2443	99.4962	99.4962	99.4962	98.9924	98.9924	99.2443	99.2443	99.2443	97.733	98.9924	98.9924	98.9924	98.9924	98.9924	98.7406	97.733	99.4962	99.4962	97.733	99.4962	99.4962	99.4962	98.4887	99.7481	99.7481	98.9924	99.2443	99.4962	99.4962	98.9924	97.733	100	98.7406	97.733	99.7481	99.4962	97.733	97.733	97.733	100	99.7481	100	100
129	RVA/Human-wt/ZAF/MRC-DPRU1381/2007/G1P[8]	99.7481	99.7481	99.4962	99.4962	99.2443	99.4962	99.4962	99.4962	98.9924	98.9924	99.2443	99.2443	99.2443	97.733	98.9924	98.9924	98.9924	98.9924	98.9924	98.7406	97.733	99.4962	99.4962	97.733	99.4962	99.4962	99.4962	98.4887	99.7481	99.7481	98.9924	99.2443	99.4962	99.4962	98.9924	97.733	100	98.7406	97.733	99.7481	99.4962	97.733	97.733	97.733	100	99.7481	100	100
130	RVA/Human-wt/ZAF/MRC-DPRU1840/2007/G1P[8]	99.2443	99.2443	98.9924	98.9924	98.7406	98.9924	98.9924	98.9924	98.9924	98.9924	99.2443	99.2443	99.2443	98.2368	98.9924	98.9924	98.9924	98.9924	98.9924	98.7406	98.2368	98.9924	98.9924	98.2368	98.9924	98.9924	98.9924	97.9849	99.2443	99.2443	98.4887	98.7406	98.9924	98.9924	98.9924	98.2368	99.4962	99.2443	98.2368	99.2443	98.9924	98.2368	98.2368	98.2368	99.4962	99.2443	99.4962	99.4962
131	RVA/Human-wt/ZAF/MRC-DPRU1052/2008/G1P[8]	99.7481	99.7481	99.4962	99.4962	99.2443	99.4962	99.4962	99.4962	98.9924	98.9924	99.2443	99.2443	99.2443	97.733	98.9924	98.9924	98.9924	98.9924	98.9924	98.7406	97.733	99.4962	99.4962	97.733	99.4962	99.4962	99.4962	98.4887	99.7481	99.7481	98.9924	99.2443	99.4962	99.4962	98.9924	97.733	100	98.7406	97.733	99.7481	99.4962	97.733	97.733	97.733	100	99.7481	100	100
132	RVA/Human-wt/ZAF/MRC-DPRU2429/2008/G1P[8]	99.7481	99.7481	99.4962	99.4962	99.2443	99.4962	99.4962	99.4962	98.9924	98.9924	99.2443	99.2443	99.2443	97.733	98.9924	98.9924	98.9924	98.9924	98.9924	98.7406	97.733	99.4962	99.4962	97.733	99.4962	99.4962	99.4962	98.4887	99.7481	99.7481	98.9924	99.2443	99.4962	99.4962	98.9924	97.733	100	98.7406	97.733	99.7481	99.4962	97.733	97.733	97.733	100	99.7481	100	100
133	RVA/Human-wt/ZAF/MRC-DPRU1960/2008/G1P[8]	99.2443	99.2443	98.9924	98.9924	98.7406	98.9924	98.9924	98.9924	98.4887	98.4887	98.7406	98.7406	98.7406	97.2292	98.4887	98.4887	98.4887	98.4887	98.4887	98.2368	97.2292	98.9924	98.9924	97.2292	98.9924	98.9924	98.9924	97.9849	99.2443	99.2443	98.4887	98.7406	98.9924	98.9924	98.4887	97.2292	99.4962	98.2368	97.2292	99.2443	98.9924	97.2292	97.2292	97.2292	99.4962	99.2443	99.4962	99.4962
134	RVA/Human-wt/ZAF/MRC-DPRU1039/2008/G1P[8]	99.4962	99.4962	99.2443	99.2443	98.9924	99.2443	99.2443	99.2443	99.2443	99.2443	99.4962	99.4962	99.4962	97.9849	99.2443	99.2443	99.2443	99.2443	99.2443	98.9924	97.9849	99.2443	99.2443	97.9849	99.2443	99.2443	99.2443	98.2368	99.4962	99.4962	98.7406	98.9924	99.2443	99.2443	99.2443	97.9849	99.7481	98.9924	97.9849	99.4962	99.2443	97.9849	97.9849	97.9849	99.7481	99.4962	99.7481	99.7481
135	RVA/Human-wt/ZAF/MRC-DPRU2125/2008/G1P[8]	99.4962	99.4962	99.2443	99.2443	98.9924	99.2443	99.2443	99.2443	99.2443	99.2443	99.4962	99.4962	99.4962	97.9849	99.2443	99.2443	99.2443	99.2443	99.2443	98.9924	97.9849	99.2443	99.2443	97.9849	99.2443	99.2443	99.2443	98.2368	99.4962	99.4962	98.7406	98.9924	99.2443	99.2443	99.2443	97.9849	99.7481	98.9924	97.9849	99.4962	99.2443	97.9849	97.9849	97.9849	99.7481	99.4962	99.7481	99.7481
136	RVA/Human-wt/ZAF/MRC-DPRU2306/2009/G1P[8]	99.7481	99.7481	99.4962	99.4962	99.2443	99.4962	99.4962	99.4962	98.9924	98.9924	99.2443	99.2443	99.2443	97.733	98.9924	98.9924	98.9924	98.9924	98.9924	98.7406	97.733	99.4962	99.4962	97.733	99.4962	99.4962	99.4962	98.4887	99.7481	99.7481	98.9924	99.2443	99.4962	99.4962	98.9924	97.733	100	98.7406	97.733	99.7481	99.4962	97.733	97.733	97.733	100	99.7481	100	100
137	RVA/Human-wt/ZAF/MRC-DPRU2325/2009/G1P[8]	99.7481	99.7481	99.4962	99.4962	99.2443	99.4962	99.4962	99.4962	98.9924	98.9924	99.2443	99.2443	99.2443	97.733	98.9924	98.9924	98.9924	98.9924	98.9924	98.7406	97.733	99.4962	99.4962	97.733	99.4962	99.4962	99.4962	98.4887	99.7481	99.7481	98.9924	99.2443	99.4962	99.4962	98.9924	97.733	100	98.7406	97.733	99.7481	99.4962	97.733	97.733	97.733	100	99.7481	100	100
138	RVA/Human-wt/ZAF/MRC-DPRU2330/2009/G1P[8]	99.4962	99.4962	99.2443	99.2443	98.9924	99.2443	99.2443	99.2443	98.7406	98.7406	98.9924	98.9924	98.9924	97.4811	98.7406	98.7406	98.7406	98.7406	98.7406	98.4887	97.4811	99.2443	99.2443	97.4811	99.2443	99.2443	99.2443	98.2368	99.4962	99.4962	98.7406	98.9924	99.2443	99.2443	98.7406	97.4811	99.7481	98.4887	97.4811	99.4962	99.2443	97.4811	97.4811	97.4811	99.7481	99.4962	99.7481	99.7481
139	RVA/Human-wt/ZAF/MRC-DPRU1389/2009/G1P[8]	99.7481	99.7481	99.4962	99.4962	99.2443	99.4962	99.4962	99.4962	98.9924	98.9924	99.2443	99.2443	99.2443	97.733	98.9924	98.9924	98.9924	98.9924	98.9924	98.7406	97.733	99.4962	99.4962	97.733	99.4962	99.4962	99.4962	98.4887	99.7481	99.7481	98.9924	99.2443	99.4962	99.4962	98.9924	97.733		98.7406	97.733	99.7481	99.4962	97.733	97.733	97.733	100	99.7481	100	100
140	RVA/Human-wt/ZAF/MRC-DPRU1270/2009/G1P[8]	99.2443	99.2443	98.9924	98.9924	98.7406	98.9924	98.9924	98.9924	98.9924	98.9924	99.2443	99.2443	99.2443	97.733	98.9924	98.9924	98.9924	98.9924	98.9924	98.7406	97.733	98.9924	98.9924	97.733	98.9924	98.9924	98.9924	97.9849	99.2443	99.2443	98.4887	98.7406	98.9924	98.9924	98.9924	97.733	99.4962	98.7406	97.733	99.2443	98.9924	97.733	97.733	97.733	99.4962	99.2443	99.4962	99.4962
141	RVA/Human-wt/ZAF/MRC-DPRU1269/2009/G1P[8]	99.2443	99.2443	98.9924	98.9924	98.7406	98.9924	98.9924	98.9924	98.9924	98.9924	99.2443	99.2443	99.2443	97.733	98.9924	98.9924	98.9924	98.9924	98.9924	98.7406	97.733	98.9924	98.9924	97.733	98.9924	98.9924	98.9924	97.9849	99.2443	99.2443	98.4887	98.7406	98.9924	98.9924	98.9924	97.733	99.4962	98.7406	97.733	99.2443	98.9924	97.733	97.733	97.733	99.4962	99.2443	99.4962	99.4962
142	RVA/Human-wt/ZAF/MRC-DPRU2294/2009/G1P[8]	99.4962	99.4962	99.2443	99.2443	98.9924	99.2443	99.2443	99.2443	99.2443	99.2443	99.4962	99.4962	99.4962	97.9849	99.2443	99.2443	99.2443	99.2443	99.2443	98.9924	97.9849	99.2443	99.2443	97.9849	99.2443	99.2443	99.2443	98.2368	99.4962	99.4962	98.7406	98.9924	99.2443	99.2443	99.2443	97.9849	99.7481	98.9924	97.9849	99.4962	99.2443	97.9849	97.9849	97.9849	99.7481	99.4962	99.7481	99.7481
143	RVA/Human-wt/ZAF/MRC-DPRU150/2009/G1P[8]	99.4962	99.4962	99.2443	99.2443	98.9924	99.2443	99.2443	99.2443	99.2443	99.2443	99.4962	99.4962	99.4962	97.9849	99.2443	99.2443	99.2443	99.2443	99.2443	98.9924	97.9849	99.2443	99.2443	97.9849	99.2443	99.2443	99.2443	98.2368	99.4962	99.4962	98.7406	98.9924	99.2443	99.2443	99.2443	97.9849	99.7481	98.9924	97.9849	99.4962	99.2443	97.9849	97.9849	97.9849	99.7481	99.4962	99.7481	99.7481
144	RVA/Human-wt/ZAF/MRC-DPRU155/2009/G1P[8]	99.4962	99.4962	99.2443	99.2443	98.9924	99.2443	99.2443	99.2443	99.2443	99.2443	99.4962	99.4962	99.4962	97.9849	99.2443	99.2443	99.2443	99.2443	99.2443	98.9924	97.9849	99.2443	99.2443	97.9849	99.2443	99.2443	99.2443	98.2368	99.4962	99.4962	98.7406	98.9924	99.2443	99.2443	99.2443	97.9849	99.7481	98.9924	97.9849	99.4962	99.2443	97.9849	97.9849	97.9849	99.7481	99.4962	99.7481	99.7481
145	RVA/Human-wt/ZAF/MRC-DPRU2801/2009/G1P[8]	99.2443	99.2443	98.9924	98.9924	98.7406	98.9924	98.9924	98.9924	98.4887	98.4887	98.7406	98.7406	98.7406	97.2292	98.4887	98.4887	98.4887	98.4887	98.4887	98.2368	97.2292	98.9924	98.9924	97.2292	98.9924	98.9924	98.9924	97.9849	99.2443	99.2443	98.4887	98.7406	98.9924	98.9924	98.4887	97.2292	99.4962	98.2368	97.2292	99.2443	98.9924	97.2292	97.2292	97.2292	99.4962	99.2443	99.4962	99.4962
146	RVA/Human-wt/ZAF/MRC-DPRU1217/2009/G1P[8]	99.2443	99.2443	98.9924	98.9924	98.7406	98.9924	98.9924	98.9924	98.4887	98.4887	98.7406	98.7406	98.7406	97.2292	98.4887	98.4887	98.4887	98.4887	98.4887	98.2368	97.2292	98.9924	98.9924	97.2292	98.9924	98.9924	98.9924	97.9849	99.2443	99.2443	98.4887	98.7406	98.9924	98.9924	98.4887	97.2292	99.4962	98.2368	97.2292	99.2443	98.9924	97.2292	97.2292	97.2292	99.4962	99.2443	99.4962	99.4962
147	RVA/Human-wt/ZAF/MRC-DPRU1923/2009/G1P[8]	98.7406	98.7406	98.4887	98.4887	98.2368	98.4887	98.4887	98.4887	97.9849	97.9849	98.2368	98.2368	98.2368	96.7254	97.9849	97.9849	97.9849	97.9849	97.9849	97.733	96.7254	98.4887	98.4887	96.7254	98.4887	98.4887	98.4887	97.4811	98.7406	98.7406	97.9849	98.2368	98.4887	98.4887	97.9849	96.7254	98.9924	97.733	96.7254	98.7406	98.4887	96.7254	96.7254	96.7254	98.9924	98.7406	98.9924	98.9924
148	RVA/Human-wt/ZAF/MRC-DPRU135/2009/G1P[8]	99.7481	99.7481	99.4962	99.4962	99.2443	99.4962	99.4962	99.4962	98.9924	98.9924	99.2443	99.2443	99.2443	97.733	98.9924	98.9924	98.9924	98.9924	98.9924	98.7406	97.733	99.4962	99.4962	97.733	99.4962	99.4962	99.4962	98.4887	99.7481	99.7481	98.9924	99.2443	99.4962	99.4962	98.9924	97.733		98.7406	97.733	99.7481	99.4962	97.733	97.733	97.733	100	99.7481	100	100
149	RVA/Human-wt/ZAF/UFS-NGS-MRC-DPRU2021/2010/G1P[8]	99.4962	99.4962	99.2443	99.2443	98.9924	99.2443	99.2443	99.2443	98.7406	98.7406	98.9924	98.9924	98.9924	97.4811	98.7406	98.7406	98.7406	98.7406	98.7406	98.4887	97.4811	99.2443	99.2443	97.4811	99.2443	99.2443	99.2443	98.2368	99.4962	99.4962	98.7406	98.9924	99.2443	99.2443	98.7406	97.4811	99.7481	98.4887	97.4811	99.4962	99.2443	97.4811	97.4811	97.4811	99.7481	99.4962	99.7481	99.7481
150	RVA/Human-wt/ZAF/UFS-NGS-MRC-DPRU2250/2013/G1P[8]	97.733	97.733	97.4811	97.4811	97.2292	97.4811	97.4811	97.4811	97.4811	97.4811	97.733	97.733	97.733	99.2443	97.4811	97.4811	97.4811	97.4811	97.4811	97.2292	99.2443	97.4811	97.4811	99.2443	97.4811	97.4811	97.4811	96.4736	97.733	97.733	96.9773	97.2292	97.4811	97.4811	97.4811	99.2443	97.9849	97.733	99.2443	97.733	97.4811	99.2443	99.2443	99.2443	97.9849	97.733	97.9849	97.9849
151	RVA/Human-wt/ZAF/UFS-NGS-MRC-DPRU143/2014/G1P[8]	98.7406	98.7406	98.4887	98.4887	98.2368	98.4887	98.4887	98.4887	98.4887	98.4887	98.7406	98.7406	98.7406	97.2292	98.4887	98.4887	98.4887	98.4887	98.4887	98.2368	97.2292	98.4887	98.4887	97.2292	98.4887	98.4887	98.4887	98.2368	98.7406	98.7406	98.7406	98.4887	98.4887	98.4887	98.4887	97.2292	98.9924	98.2368	97.2292	98.7406	98.4887	97.2292	97.2292	97.2292	98.9924	98.9924	98.9924	98.9924
152	RVA/Human-wt/ZAF/UFS-NGS-MRC-DPRU65/2014/G1P[8]	98.4887	98.4887	98.2368	98.2368	97.9849	98.2368	98.2368	98.2368	98.2368	98.2368	98.4887	98.4887	98.4887	96.9773	98.2368	98.2368	98.2368	98.2368	98.2368	98.2368	96.9773	98.2368	98.2368	96.9773	98.2368	98.2368	98.2368	97.9849	98.4887	98.4887	98.4887	98.2368	98.2368	98.2368	98.2368	96.9773	98.7406	97.9849	96.9773	98.4887	98.2368	96.9773	96.9773	96.9773	98.7406	98.7406	98.7406	98.7406
153	RVA/Human-wt/ZAF/UFS-NGS-MRC-DPRU150/2014/G1P[8]	99.4962	99.4962	99.2443	99.2443	98.9924	99.2443	99.2443	99.2443	99.2443	99.2443	99.4962	99.4962	99.4962	97.9849	99.2443	99.2443	99.2443	99.2443	99.2443	98.9924	97.9849	99.2443	99.2443	97.9849	99.2443	99.2443	99.2443	98.2368	99.4962	99.4962	98.7406	98.9924	99.2443	99.2443	99.2443	97.9849	99.7481	98.9924	97.9849	99.4962	99.2443	97.9849	97.9849	97.9849	99.7481	99.4962	99.7481	99.7481
154	RVA/Human-wt/ZAF/UFS-NGS-MRC-DPRU56/2014/G1P[8]	99.4962	99.4962	99.2443	99.2443	98.9924	99.2443	99.2443	99.2443	99.2443	99.2443	99.4962	99.4962	99.4962	97.9849	99.2443	99.2443	99.2443	99.2443	99.2443	98.9924	97.9849	99.2443	99.2443	97.9849	99.2443	99.2443	99.2443	98.2368	99.4962	99.4962	98.7406	98.9924	99.2443	99.2443	99.2443	97.9849	99.7481	98.9924	97.9849	99.4962	99.2443	97.9849	97.9849	97.9849	99.7481	99.4962	99.7481	99.7481
155	RVA/Human-wt/ZAF/UFS-NGS-MRC-DPRU74/2014/G1P[8]	99.2443	99.2443	98.9924	98.9924	98.7406	98.9924	98.9924	98.9924	98.9924	98.9924	99.2443	99.2443	99.2443	97.733	98.9924	98.9924	98.9924	98.9924	98.9924	98.7406	97.733	98.9924	98.9924	97.733	98.9924	98.9924	98.9924	97.9849	99.2443	99.2443	98.4887	98.7406	98.9924	98.9924	98.9924	97.733	99.4962	98.7406	97.733	99.2443	98.9924	97.733	97.733	97.733	99.4962	99.2443	99.4962	99.4962
156	RVA/Human-wt/ZAF/UFS-NGS-MRC-DPRU4347/2015/G1P[8]	99.4962	99.4962	99.2443	99.2443	98.9924	99.2443	99.2443	99.2443	99.2443	99.2443	99.4962	99.4962	99.4962	97.9849	99.2443	99.2443	99.2443	99.2443	99.2443	98.9924	97.9849	99.2443	99.2443	97.9849	99.2443	99.2443	99.2443	98.2368	99.4962	99.4962	98.7406	98.9924	99.2443	99.2443	99.2443	97.9849	99.7481	98.9924	97.9849	99.4962	99.2443	97.9849	97.9849	97.9849	99.7481	99.4962	99.7481	99.7481
157	RVA/Human-wt/ZAF/UFS-NGS-MRC-DPRU4352/2015/G1P[8]	99.4962	99.4962	99.2443	99.2443	98.9924	99.2443	99.2443	99.2443	99.2443	99.2443	99.4962	99.4962	99.4962	97.9849	99.2443	99.2443	99.2443	99.2443	99.2443	98.9924	97.9849	99.2443	99.2443	97.9849	99.2443	99.2443	99.2443	98.2368	99.4962	99.4962	98.7406	98.9924	99.2443	99.2443	99.2443	97.9849	99.7481	98.9924	97.9849	99.4962	99.2443	97.9849	97.9849	97.9849	99.7481	99.4962	99.7481	99.7481
158	RVA/Human-wt/ZAF/UFS-NGS-MRC-DPRU4357/2015/G1P[8]	99.4962	99.4962	99.2443	99.2443	98.9924	99.2443	99.2443	99.2443	99.2443	99.2443	99.4962	99.4962	99.4962	97.9849	99.2443	99.2443	99.2443	99.2443	99.2443	98.9924	97.9849	99.2443	99.2443	97.9849	99.2443	99.2443	99.2443	98.2368	99.4962	99.4962	98.7406	98.9924	99.2443	99.2443	99.2443	97.9849	99.7481	98.9924	97.9849	99.4962	99.2443	97.9849	97.9849	97.9849	99.7481	99.4962	99.7481	99.7481
159	RVA/Human-wt/ZAF/UFS-NGS-MRC-DPRU15948/2017/G1P[8]	98.2368	98.2368	97.9849	97.9849	97.733	97.9849	97.9849	97.9849	97.9849	97.9849	98.2368	98.2368	98.2368	96.7254	97.9849	97.9849	97.9849	97.9849	97.9849	97.733	96.7254	97.9849	97.9849	96.7254	97.9849	97.9849	97.9849	97.9849	98.2368	98.2368	98.7406	97.9849	97.9849	97.9849	97.9849	96.7254	98.4887	97.733	96.7254	98.2368	97.9849	96.7254	96.7254	96.7254	98.4887	98.4887	98.4887	98.4887
160	RVA/Human-wt/ZAF/MRC-DPRU2061/2010/G1P[8]	99.4962	99.4962	99.2443	99.2443	98.9924	99.2443	99.2443	99.2443	98.7406	98.7406	98.9924	98.9924	98.9924	97.4811	98.7406	98.7406	98.7406	98.7406	98.7406	98.4887	97.4811	99.2443	99.2443	97.4811	99.2443	99.2443	99.2443	98.2368	99.4962	99.4962	98.7406	98.9924	99.2443	99.2443	98.7406	97.4811	99.7481	98.4887	97.4811	99.4962	99.2443	97.4811	97.4811	97.4811	99.7481	99.4962	99.7481	99.7481
161	RVA/Human-wt/ZAF/MRC-DPRU1492/2010/G1P[8]	99.4962	99.4962	99.2443	99.2443	98.9924	99.2443	99.2443	99.2443	98.7406	98.7406	98.9924	98.9924	98.9924	97.4811	98.7406	98.7406	98.7406	98.7406	98.7406	98.4887	97.4811	99.2443	99.2443	97.4811	99.2443	99.2443	99.2443	98.2368	99.4962	99.4962	98.7406	98.9924	99.2443	99.2443	98.7406	97.4811	99.7481	98.4887	97.4811	99.4962	99.2443	97.4811	97.4811	97.4811	99.7481	99.4962	99.7481	99.7481
162	RVA/Human-wt/ZAF/MRC-DPRU2030/2010/G1P[8]	99.4962	99.4962	99.2443	99.2443	98.9924	99.2443	99.2443	99.2443	98.7406	98.7406	98.9924	98.9924	98.9924	97.4811	98.7406	98.7406	98.7406	98.7406	98.7406	98.4887	97.4811	99.2443	99.2443	97.4811	99.2443	99.2443	99.2443	98.2368	99.4962	99.4962	98.7406	98.9924	99.2443	99.2443	98.7406	97.4811	99.7481	98.4887	97.4811	99.4962	99.2443	97.4811	97.4811	97.4811	99.7481	99.4962	99.7481	99.7481
163	RVA/Human-wt/ZAF/MRC-DPRU1544/2010/G1P[8]	99.4962	99.4962	99.2443	99.2443	98.9924	99.2443	99.2443	99.2443	98.7406	98.7406	98.9924	98.9924	98.9924	97.4811	98.7406	98.7406	98.7406	98.7406	98.7406	98.4887	97.4811	99.2443	99.2443	97.4811	99.2443	99.2443	99.2443	98.2368	99.4962	99.4962	98.7406	98.9924	99.2443	99.2443	98.7406	97.4811	99.7481	98.4887	97.4811	99.4962	99.2443	97.4811	97.4811	97.4811	99.7481	99.4962	99.7481	99.7481
164	RVA/Human-wt/ZAF/MRC-DPRU2052/2010/G1P[8]	99.4962	99.4962	99.2443	99.2443	98.9924	99.2443	99.2443	99.2443	98.7406	98.7406	98.9924	98.9924	98.9924	97.4811	98.7406	98.7406	98.7406	98.7406	98.7406	98.4887	97.4811	99.2443	99.2443	97.4811	99.2443	99.2443	99.2443	98.2368	99.4962	99.4962	98.7406	98.9924	99.2443	99.2443	98.7406	97.4811	99.7481	98.4887	97.4811	99.4962	99.2443	97.4811	97.4811	97.4811	99.7481	99.4962	99.7481	99.7481
165	RVA/Human-wt/ZAF/MRC-DPRU1506/2010/G1P[8]	99.4962	99.4962	99.2443	99.2443	98.9924	99.2443	99.2443	99.2443	98.7406	98.7406	98.9924	98.9924	98.9924	97.4811	98.7406	98.7406	98.7406	98.7406	98.7406	98.4887	97.4811	99.2443	99.2443	97.4811	99.2443	99.2443	99.2443	98.2368	99.4962	99.4962	98.7406	98.9924	99.2443	99.2443	98.7406	97.4811	99.7481	98.4887	97.4811	99.4962	99.2443	97.4811	97.4811	97.4811	99.7481	99.4962	99.7481	99.7481
166	RVA/Human-wt/ZAF/MRC-DPRU2035/2010/G1P[8]	99.4962	99.4962	99.2443	99.2443	98.9924	99.2443	99.2443	99.2443	98.7406	98.7406	98.9924	98.9924	98.9924	97.4811	98.7406	98.7406	98.7406	98.7406	98.7406	98.4887	97.4811	99.2443	99.2443	97.4811	99.2443	99.2443	99.2443	98.2368	99.4962	99.4962	98.7406	98.9924	99.2443	99.2443	98.7406	97.4811	99.7481	98.4887	97.4811	99.4962	99.2443	97.4811	97.4811	97.4811	99.7481	99.4962	99.7481	99.7481
167	RVA/Human-wt/ZAF/MRC-DPRU6954/2011/G1P[8]	99.7481	99.7481	99.4962	99.4962	99.2443	99.4962	99.4962	99.4962	98.9924	98.9924	99.2443	99.2443	99.2443	97.733	98.9924	98.9924	98.9924	98.9924	98.9924	98.7406	97.733	99.4962	99.4962	97.733	99.4962	99.4962	99.4962	98.4887	99.7481	99.7481	98.9924	99.2443	99.4962	99.4962	98.9924	97.733	100	98.7406	97.733	99.7481	99.4962	97.733	97.733	97.733	100	99.7481	100	100
168	RVA/Human-wt/ZAF/MRC-DPRU120/2011/G1P[8]	99.7481	99.7481	99.4962	99.4962	99.2443	99.4962	99.4962	99.4962	98.9924	98.9924	99.2443	99.2443	99.2443	97.733	98.9924	98.9924	98.9924	98.9924	98.9924	98.7406	97.733	99.4962	99.4962	97.733	99.4962	99.4962	99.4962	98.4887	99.7481	99.7481	98.9924	99.2443	99.4962	99.4962	98.9924	97.733	100	98.7406	97.733	99.7481	99.4962	97.733	97.733	97.733	100	99.7481	100	100
169	RVA/Human-wt/ZAF/MRC-DPRU121/2011/G1P[8]	99.7481	99.7481	99.4962	99.4962	99.2443	99.4962	99.4962	99.4962	98.9924	98.9924	99.2443	99.2443	99.2443	97.733	98.9924	98.9924	98.9924	98.9924	98.9924	98.7406	97.733	99.4962	99.4962	97.733	99.4962	99.4962	99.4962	98.4887	99.7481	99.7481	98.9924	99.2443	99.4962	99.4962	98.9924	97.733	100	98.7406	97.733	99.7481	99.4962	97.733	97.733	97.733	100	99.7481	100	100
170	RVA/Human-wt/ZAF/MRC-DPRU4079-11/2011/G1P[8]	99.7481	99.7481	99.4962	99.4962	99.2443	99.4962	99.4962	99.4962	98.9924	98.9924	99.2443	99.2443	99.2443	97.733	98.9924	98.9924	98.9924	98.9924	98.9924	98.7406	97.733	99.4962	99.4962	97.733	99.4962	99.4962	99.4962	98.4887	99.7481	99.7481	98.9924	99.2443	99.4962	99.4962	98.9924	97.733	100	98.7406	97.733	99.7481	99.4962	97.733	97.733	97.733	100	99.7481	100	100
171	RVA/Human-wt/ZAF/MRC-DPRU83/2011/G1P[8]	99.2443	99.2443	98.9924	98.9924	98.7406	98.9924	98.9924	98.9924	98.9924	98.9924	99.2443	99.2443	99.2443	97.733	98.9924	98.9924	98.9924	98.9924	98.9924	98.7406	97.733	98.9924	98.9924	97.733	98.9924	98.9924	98.9924	97.9849	99.2443	99.2443	98.4887	98.7406	98.9924	98.9924	98.9924	97.733	99.4962	99.2443	97.733	99.2443	98.9924	97.733	97.733	97.733	99.4962	99.2443	99.4962	99.4962
172	RVA/Vaccine/USA/Rotarix-A41CB052A/1988/G1P[8]	97.733	97.733	97.4811	97.4811	97.2292	97.4811	97.4811	97.4811	97.4811	97.4811	97.733	97.733	97.733	99.2443	97.4811	97.4811	97.4811	97.4811	97.4811	97.2292	99.2443	97.4811	97.4811	99.2443	97.4811	97.4811	97.4811	96.4736	97.733	97.733	96.9773	97.2292	97.4811	97.4811	97.4811	99.2443	97.9849	97.733	99.2443	97.733	97.4811	99.2443	99.2443	99.2443	97.9849	97.733	97.9849	97.9849
[truncated: 124 more columns]

## Sheet: VP1-NT
	VP1 nucleotide identities among strains calculated by distance matrices using p-distance algorithms in MEGA 6 (Tamura et al., 2013 ; www.megasoftware.net)
		1	2	3	4	5	6	7	8	9	10	11	12	13	14	15	16	17	18	19	20	21	22	23	24	25	26	27	28	29	30	31	32	33	34	35	36	37	38	39	40	41	42	43	44	45	46	47	48
1	RVA/Human-wt/ZAF/UFS-NGS-MRC-DPRU3951/2002/G1P[8]
2	RVA/Human-wt/ZAF/UFS-NGS-MRC-DPRU4018/2002/G1P[8]	100
3	RVA/Human-wt/ZAF/UFS-NGS-MRC-DPRU4019/2002/G1P[8]	100	100
4	RVA/Human-wt/ZAF/UFS-NGS-MRC-DPRU3956/2002/G1P[8]	99.7243	99.7243	99.7243
5	RVA/Human-wt/ZAF/UFS-NGS-MRC-DPRU4102/2002/G1P[8]	99.7855	99.7855	99.7855	99.9387
6	RVA/Human-wt/ZAF/UFS-NGS-MRC-DPRU4023/2002/G1P[8]	99.7549	99.7549	99.7549	99.7243	99.7855
7	RVA/Human-wt/ZAF/UFS-NGS-MRC-DPRU4271/2002/G1P[8]	99.7855	99.7855	99.7855	99.7549	99.8162	99.7855
8	RVA/Human-wt/ZAF/UFS-NGS-MRC-DPRU4269/2002/G1P[8]	98.1311	98.1311	98.1311	98.4902	98.1618	98.1311	98.2843
9	RVA/Human-wt/ZAF/UFS-NGS-MRC-DPRU4049/2002/G1P[8]	99.6017	99.6017	99.6017	99.6324	99.6936	99.6017	99.6324	98.0392
10	RVA/Human-wt/ZAF/UFS-NGS-MRC-DPRU3883/2002/G1P[8]	99.6017	99.6017	99.6017	99.6324	99.6936	99.6017	99.6324	98.0392	99.8775
11	RVA/Human-wt/ZAF/UFS-NGS-MRC-DPRU3892/2002/G1P[8]	99.663	99.663	99.663	99.6936	99.7549	99.663	99.6936	98.4902	99.9387	99.9387
12	RVA/Human-wt/ZAF/UFS-NGS-MRC-DPRU4055/2002/G1P[8]	99.7243	99.7243	99.7243	99.6936	99.7549	99.7243	99.7549	98.4902	99.5711	99.5711	99.6324
13	RVA/Human-wt/ZAF/UFS-NGS-MRC-DPRU4024/2002/G1P[8]	94.6998	94.6998	94.6998	94.6385	94.6998	94.5466	94.6998	95.3738	94.5159	94.5772	94.5772	94.5772
14	RVA/Human-wt/ZAF/UFS-NGS-MRC-DPRU4026/2002/G1P[8]	94.6998	94.6998	94.6998	94.6385	94.6998	94.5466	94.6998	95.3738	94.5159	94.5772	94.5772	94.5772	100
15	RVA/Human-wt/ZAF/UFS-NGS-MRC-DPRU2117/2003/G1P[8]	98.1311	98.1311	98.1311	98.4902	98.1618	98.1311	98.2843	100	98.0392	98.0392	98.4902	98.4902	95.3738	95.3738
16	RVA/Human-wt/ZAF/UFS-NGS-MRC-DPRU632/2003/G1P[8]	99.5404	99.5404	99.5404	99.5711	99.6324	99.5404	99.5711	97.9779	99.8162	99.8775	99.8775	99.5098	94.4853	94.4853	97.9779
17	RVA/Human-wt/ZAF/UFS-NGS-MRC-DPRU2145/2003/G1P[8]	99.5098	99.5098	99.5098	99.5404	99.6017	99.5098	99.5404	97.9473	99.7855	99.8468	99.8468	99.4792	94.4547	94.4547	97.9473	99.9694
18	RVA/Human-wt/ZAF/UFS-NGS-MRC-DPRU493/2003/G1P[8]	99.5404	99.5404	99.5404	99.5711	99.6324	99.5404	99.5711	97.9779	99.8162	99.8775	99.8775	99.5098	94.5159	94.5159	97.9779	99.8162	99.7855
19	RVA/Human-wt/ZAF/UFS-NGS-MRC-DPRU609/2003/G1P[8]	99.5098	99.5098	99.5098	99.5404	99.6017	99.5098	99.5404	97.9473	99.7855	99.8468	99.8468	99.4792	94.5466	94.5466	97.9473	99.7855	99.7549	99.7855
20	RVA/Human-wt/ZAF/UFS-NGS-MRC-DPRU2156/2003/G1P[8]	99.4792	99.4792	99.4792	99.5098	99.5711	99.4792	99.5098	97.9167	99.7549	99.8162	99.8162	99.4485	94.4547	94.4547	97.9167	99.7549	99.7243	99.8162	99.7243
21	RVA/Human-wt/ZAF/UFS-NGS-MRC-DPRU456/2003/G1P[8]	99.6324	99.6324	99.6324	99.6017	99.663	99.6324	99.7855	98.0699	99.4792	99.4792	99.5404	99.6017	94.4853	94.4853	98.0699	99.4179	99.3873	99.4179	99.3873	99.3566
22	RVA/Human-wt/ZAF/UFS-NGS-MRC-DPRU1135/2004/G1P[8]	99.5098	99.5098	99.5098	99.4792	99.5404	99.5098	99.5404	97.886	99.3566	99.3566	99.4179	99.663	94.3627	94.3627	97.886	99.2953	99.2647	99.2953	99.2647	99.2341	99.3873
23	RVA/Human-wt/ZAF/UFS-NGS-MRC-DPRU1205/2004/G1P[8]	99.5098	99.5098	99.5098	99.4792	99.5404	99.5098	99.5404	97.886	99.3566	99.3566	99.4179	99.663	94.3627	94.3627	97.886	99.2953	99.2647	99.2953	99.2647	99.2341	99.3873
24	RVA/Human-wt/ZAF/UFS-NGS-MRC-DPRU1192/2004/G1P[8]	99.5404	99.5404	99.5404	99.5098	99.5711	99.5404	99.5711	97.9167	99.3873	99.3873	99.4485	99.6936	94.3934	94.3934	97.9167	99.326	99.2953	99.326	99.2953	99.2647	99.4179	99.9694	99.9694
25	RVA/Human-wt/ZAF/UFS-NGS-MRC-DPRU1287/2004/G1P[8]	99.5404	99.5404	99.5404	99.5098	99.5711	99.5404	99.5711	97.9167	99.3873	99.3873	99.4485	99.6936	94.3934	94.3934	97.9167	99.326	99.2953	99.326	99.2953	99.2647	99.4179	99.9694	99.9694
26	RVA/Human-wt/ZAF/UFS-NGS-MRC-DPRU1104/2004/G1P[8]	98.1311	98.1311	98.1311	98.4902	98.1618	98.1311	98.2843	100	98.0392	98.0392	98.4902	98.4902	95.3738	95.3738	100	97.9779	97.9473	97.9779	97.9473	97.9167	98.0699	97.886	97.886	97.9167	97.9167
27	RVA/Human-wt/ZAF/UFS-NGS-MRC-DPRU1184/2004/G1P[8]	99.4179	99.4179	99.4179	99.3873	99.4485	99.4179	99.4485	97.7941	99.2647	99.2647	99.326	99.5711	94.2708	94.2708	97.7941	99.2647	99.2953	99.2034	99.1728	99.1422	99.2953	99.9081	99.9081	99.8775	99.8775	97.7941
28	RVA/Human-wt/ZAF/UFS-NGS-MRC-DPRU1139/2004/G1P[8]	99.4792	99.4792	99.4792	99.4485	99.5098	99.4792	99.5098	97.8554	99.326	99.326	99.3873	99.6324	94.3321	94.3321	97.8554	99.2647	99.2341	99.2647	99.2341	99.2034	99.3566	99.8468	99.8468	99.8775	99.8775	97.8554	99.7549
29	RVA/Human-wt/ZAF/UFS-NGS-MRC-DPRU1145/2004/G1P[8]	99.4792	99.4792	99.4792	99.4485	99.5098	99.4792	99.5098	97.8554	99.326	99.326	99.3873	99.6324	94.3321	94.3321	97.8554	99.2647	99.2341	99.2647	99.2341	99.2034	99.3566	99.8468	99.8468	99.8775	99.8775	97.8554	99.7549	100
30	RVA/Human-wt/ZAF/UFS-NGS-MRC-DPRU3449/2004/G1P[8]	99.5098	99.5098	99.5098	99.4792	99.5404	99.5098	99.5404	97.886	99.3566	99.3566	99.4179	99.663	94.3627	94.3627	97.886	99.2953	99.2647	99.2953	99.2647	99.2341	99.3873	99.7549	99.7549	99.7855	99.7855	97.886	99.663	99.7243	99.7243
31	RVA/Human-wt/ZAF/UFS-NGS-MRC-DPRU1230/2004/G1P[8]	99.4792	99.4792	99.4792	99.5098	99.5711	99.4792	99.5098	97.9167	99.7549	99.8162	99.8162	99.4485	94.4547	94.4547	97.9167	99.7855	99.8162	99.8162	99.7243	99.7549	99.3566	99.2341	99.2341	99.2647	99.2647	97.9167	99.2953	99.2034	99.2034	99.2341
32	RVA/Human-wt/ZAF/UFS-NGS-MRC-DPRU1116/2004/G1P[8]	94.6998	94.6998	94.6998	94.6385	94.6998	94.5466	94.761	95.6189	94.5159	94.5159	94.5772	94.5772	97.8248	97.8248	95.6189	94.4853	94.4547	94.5159	94.4853	94.4547	94.5466	94.3627	94.3627	94.3934	94.3934	95.6189	94.2708	94.3321	94.3321	94.3627	94.4547
33	RVA/Human-wt/ZAF/UFS-NGS-MRC-DPRU1131/2004/G1P[8]	94.6998	94.6998	94.6998	94.6385	94.6998	94.5466	94.761	95.6189	94.5159	94.5159	94.5772	94.5772	97.8248	97.8248	95.6189	94.4853	94.4547	94.5159	94.4853	94.4547	94.5466	94.3627	94.3627	94.3934	94.3934	95.6189	94.2708	94.3321	94.3321	94.3627	94.4547	100
34	RVA/Human-wt/ZAF/UFS-NGS-MRC-DPRU1148/2004/G1P[8]	94.6385	94.6385	94.6385	94.5772	94.6385	94.4853	94.6998	95.5576	94.4547	94.4547	94.5159	94.5159	97.7635	97.7635	95.5576	94.424	94.3934	94.4547	94.424	94.3934	94.4853	94.3015	94.3015	94.3321	94.3321	95.5576	94.2096	94.2708	94.2708	94.3015	94.3934	99.9387	99.9387
35	RVA/Human-wt/ZAF/UFS-NGS-MRC-DPRU3410/2004/G1P[8]	94.6078	94.6078	94.6078	94.5466	94.6078	94.4547	94.6691	95.4657	94.424	94.424	94.4853	94.4853	97.7941	97.7941	95.4657	94.3934	94.3627	94.424	94.3934	94.3627	94.4547	94.2708	94.2708	94.3015	94.3015	95.4657	94.1789	94.2402	94.2402	94.2708	94.3627	99.2341	99.2341	99.1728
36	RVA/Human-wt/ZAF/UFS-NGS-MRC-DPRU687/2005/G1P[8]	98.1311	98.1311	98.1311	98.4902	98.1618	98.1311	98.2843	100	98.0392	98.0392	98.4902	98.4902	95.3738	95.3738	100	97.9779	97.9473	97.9779	97.9473	97.9167	98.0699	97.886	97.886	97.9167	97.9167	100	97.7941	97.8554	97.8554	97.886	97.9167	95.6189	95.6189	95.5576	95.4657
37	RVA/Human-wt/ZAF/UFS-NGS-MRC-DPRU747/2005/G1P[8]	98.1311	98.1311	98.1311	98.4902	98.1618	98.1311	98.2843	100	98.0392	98.0392	98.4902	98.4902	95.3738	95.3738	100	97.9779	97.9473	97.9779	97.9473	97.9167	98.0699	97.886	97.886	97.9167	97.9167	100	97.7941	97.8554	97.8554	97.886	97.9167	95.6189	95.6189	95.5576	95.4657	100
38	RVA/Human-wt/ZAF/UFS-NGS-MRC-DPRU451/2005/G1P[8]	99.3873	99.3873	99.3873	99.3566	99.4179	99.3873	99.4179	97.7635	99.2341	99.2341	99.2953	99.5404	94.2402	94.2402	97.7635	99.2341	99.2647	99.1728	99.1422	99.1115	99.2647	99.8775	99.8775	99.8468	99.8468	97.7635	99.9081	99.7243	99.7243	99.6324	99.2034	94.2402	94.2402	94.1789	94.1483	97.7635	97.7635
39	RVA/Human-wt/ZAF/UFS-NGS-MRC-DPRU682/2005/G1P[8]	99.2647	99.2647	99.2647	99.2953	99.3566	99.2647	99.2953	98.0699	99.2953	99.3566	99.3566	99.2341	94.4547	94.4547	98.0699	99.2953	99.2647	99.2953	99.2647	99.2341	99.1422	99.0196	99.0196	99.0502	99.0502	98.0699	98.9277	98.989	98.989	99.0196	99.2341	94.4547	94.4547	94.3934	94.4547	98.0699	98.0699	98.8971
40	RVA/Human-wt/ZAF/UFS-NGS-MRC-DPRU745/2005/G1P[8]	94.7304	94.7304	94.7304	94.6691	94.7304	94.5772	94.7917	95.527	94.5466	94.5466	94.6078	94.6078	97.6103	97.6103	95.527	94.5159	94.4853	94.5466	94.5159	94.4853	94.5772	94.3934	94.3934	94.424	94.424	95.527	94.3015	94.3627	94.3627	94.3934	94.4853	99.1728	99.1728	99.1115	98.8358	95.527	95.527	94.2708	94.5466
41	RVA/Human-wt/ZAF/UFS-NGS-MRC-DPRU658/2005/G1P[8]	94.7304	94.7304	94.7304	94.6691	94.7304	94.5772	94.7917	95.527	94.5466	94.5466	94.6078	94.6078	97.5797	97.5797	95.527	94.5159	94.4853	94.5466	94.5159	94.4853	94.5772	94.3934	94.3934	94.424	94.424	95.527	94.3015	94.3627	94.3627	94.3934	94.4853	99.2953	99.2953	99.2341	98.9277	95.527	95.527	94.2708	94.4853	98.9583
42	RVA/Human-wt/ZAF/UFS-NGS-MRC-DPRU1006/2006/G1P[8]	98.1311	98.1311	98.1311	98.4902	98.1618	98.1311	98.2843	100	98.0392	98.0392	98.4902	98.4902	95.3738	95.3738	100	97.9779	97.9473	97.9779	97.9473	97.9167	98.0699	97.886	97.886	97.9167	97.9167	100	97.7941	97.8554	97.8554	97.886	97.9167	95.6189	95.6189	95.5576	95.4657	100	100	97.7635	98.0699	95.527	95.527
43	RVA/Human-wt/ZAF/UFS-NGS-MRC-DPRU1009/2006/G1P[8]	98.1311	98.1311	98.1311	98.4902	98.1618	98.1311	98.2843	100	98.0392	98.0392	98.4902	98.4902	95.3738	95.3738	100	97.9779	97.9473	97.9779	97.9473	97.9167	98.0699	97.886	97.886	97.9167	97.9167	100	97.7941	97.8554	97.8554	97.886	97.9167	95.6189	95.6189	95.5576	95.4657	100	100	97.7635	98.0699	95.527	95.527	100
44	RVA/Human-wt/ZAF/UFS-NGS-MRC-DPRU1019/2006/G1P[8]	98.1311	98.1311	98.1311	98.4902	98.1618	98.1311	98.2843	100	98.0392	98.0392	98.4902	98.4902	95.3738	95.3738	100	97.9779	97.9473	97.9779	97.9473	97.9167	98.0699	97.886	97.886	97.9167	97.9167	100	97.7941	97.8554	97.8554	97.886	97.9167	95.6189	95.6189	95.5576	95.4657	100	100	97.7635	98.0699	95.527	95.527	100	100
45	RVA/Human-wt/ZAF/UFS-NGS-MRC-DPRU732/2006/G1P[8]	94.2708	94.2708	94.2708	94.2096	94.2708	94.1176	94.3321	95.0674	94.0257	94.0257	94.087	94.1483	97.4571	97.4571	95.0674	94.0564	94.087	94.0257	93.9951	93.9645	94.1176	93.9338	93.9338	93.9645	93.9645	95.0674	94.0257	93.9032	93.9032	93.9645	94.1176	98.8971	98.8971	98.8358	98.7439	95.0674	95.0674	93.9338	94.0257	98.6213	98.652	95.0674	95.0674	95.0674
46	RVA/Human-wt/ZAF/UFS-NGS-MRC-DPRU748/2006/G1P[8]	94.2708	94.2708	94.2708	94.2096	94.2708	94.1176	94.3321	95.0674	94.0257	94.0257	94.087	94.1483	97.3958	97.3958	95.0674	94.0564	94.087	94.0257	93.9951	93.9645	94.1176	93.9338	93.9338	93.9645	93.9645	95.0674	94.0257	93.9032	93.9032	93.9645	94.1176	98.8358	98.8358	98.7745	98.6826	95.0674	95.0674	93.9951	94.0257	98.56	98.5907	95.0674	95.0674	95.0674	99.9387
47	RVA/Human-wt/ZAF/UFS-NGS-MRC-DPRU901/2006/G1P[8]	94.3015	94.3015	94.3015	94.2402	94.3015	94.1483	94.3627	95.098	94.0564	94.0564	94.1176	94.1789	97.4265	97.4265	95.098	94.087	94.087	94.0564	94.0257	93.9951	94.1483	93.9645	93.9645	93.9951	93.9951	95.098	93.9645	93.9338	93.9338	93.9951	94.0564	98.8664	98.8664	98.8051	98.7132	95.098	95.098	93.9645	94.0564	98.5907	98.6213	95.098	95.098	95.098	99.8775	99.8468
48	RVA/Human-wt/ZAF/UFS-NGS-MRC-DPRU757/2006/G1P[8]	94.3934	94.3934	94.3934	94.3321	94.3934	94.2402	94.4547	95.19	94.1483	94.1483	94.2096	94.2708	97.5184	97.5184	95.19	94.1176	94.087	94.1483	94.1176	94.087	94.2402	94.0564	94.0564	94.087	94.087	95.19	93.9645	94.0257	94.0257	94.087	94.087	98.9583	98.9583	98.8971	98.8051	95.19	95.19	93.9338	94.1483	98.6826	98.7132	95.19	95.19	95.19	99.8775	99.8775	99.8468
49	RVA/Human-wt/ZAF/UFS-NGS-MRC-DPRU768/2006/G1P[8]	94.3934	94.3934	94.3934	94.3321	94.3934	94.2402	94.4547	95.19	94.1483	94.1483	94.2096	94.2708	97.5184	97.5184	95.19	94.1176	94.087	94.1483	94.1176	94.087	94.2402	94.0564	94.0564	94.087	94.087	95.19	93.9645	94.0257	94.0257	94.087	94.087	98.9583	98.9583	98.8971	98.8051	95.19	95.19	93.9338	94.1483	98.6826	98.7132	95.19	95.19	95.19	99.8775	99.8775	99.8468	100
50	RVA/Human-wt/ZAF/UFS-NGS-MRC-DPRU783/2006/G1P[8]	94.3934	94.3934	94.3934	94.3321	94.3934	94.2402	94.4547	95.19	94.1483	94.1483	94.2096	94.2708	97.5184	97.5184	95.19	94.1176	94.087	94.1483	94.1176	94.087	94.2402	94.0564	94.0564	94.087	94.087	95.19	93.9645	94.0257	94.0257	94.087	94.087	98.9583	98.9583	98.8971	98.8051	95.19	95.19	93.9338	94.1483	98.6826	98.7132	95.19	95.19	95.19	99.8775	99.8775	99.8468	100
51	RVA/Human-wt/ZAF/UFS-NGS-MRC-DPRU849/2006/G1P[8]	94.3934	94.3934	94.3934	94.3321	94.3934	94.2402	94.4547	95.19	94.1483	94.1483	94.2096	94.2708	97.5184	97.5184	95.19	94.1176	94.087	94.1483	94.1176	94.087	94.2402	94.0564	94.0564	94.087	94.087	95.19	93.9645	94.0257	94.0257	94.087	94.087	98.9583	98.9583	98.8971	98.8051	95.19	95.19	93.9338	94.1483	98.6826	98.7132	95.19	95.19	95.19	99.8775	99.8775	99.8468	100
[truncated: 121 more rows]
[truncated: 124 more columns]

## Sheet: VP1-AA
	VP1 amino acid identities among strains calculated by distance matrices using p-distance algorithms in MEGA 6 (Tamura et al., 2013 ; www.megasoftware.net)
[truncated: 173 more rows]
[truncated: 124 more columns]

## Sheet: VP2-NT
	VP2 nucleotide identities among strains calculated by distance matrices using p-distance algorithms in MEGA 6 (Tamura et al., 2013 ; www.megasoftware.net)
[truncated: 173 more rows]
[truncated: 124 more columns]

[truncated: 13 more sheets: VP2-AA, VP3-NT, VP3-AA, NSP1-NT, NSP1-AA, NSP2-NT, NSP2-AA, NSP3-NT, NSP3-AA, NSP4-NT, NSP4-AA, NSP5-NT, NSP5-AA]
