# Supplementary material for: Whole Genome In-Silico Analysis of South African G1P[8] Rotavirus Strains before and after Vaccine Introduction over a Period of 14 Years
Source: Vaccines (Basel). 2020 Oct 14;8(4):609. doi: 10.3390/vaccines8040609 (PMC7712154; doi:10.3390/vaccines8040609)
Supplement: Supplementary file 1 [file vaccines-08-00609-s001.zip › supplementary--R1--AE/Supplementary data 3_Duplicate sequences in the alignments identified using ElimDupes.xlsx]

## Sheet: VP7
	Duplicated sequences in the alignments identified utilizing ElimDupes ((https://www.hiv.lanl.gov/content/sequence/elimdupesv2/elimdupes.html)
	Unique sequence	Number of duplicates	Duplicate sequences
	RVA/Human-wt/ZAF/UFS-NGS-MRC-DPRU2250/2013/G1P[8]	9	RVA/Human-wt/ZAF/UFS-NGS-MRC-DPRU4269/2002/G1P[8]
			RVA/Human-wt/ZAF/UFS-NGS-MRC-DPRU2117/2003/G1P[8]
			RVA/Human-wt/ZAF/UFS-NGS-MRC-DPRU1104/2004/G1P[8]
			RVA/Human-wt/ZAF/UFS-NGS-MRC-DPRU687/2005/G1P[8]
			RVA/Human-wt/ZAF/UFS-NGS-MRC-DPRU747/2005/G1P[8]
			RVA/Human-wt/ZAF/UFS-NGS-MRC-DPRU1006/2006/G1P[8]
			RVA/Human-wt/ZAF/UFS-NGS-MRC-DPRU1009/2006/G1P[8]
			RVA/Human-wt/ZAF/UFS-NGS-MRC-DPRU1019/2006/G1P[8]
			RVA/Human-wt/ZAF/UFS-NGS-MRC-DPRU1042/2008/G1P[8]
	RVA/Human-wt/ZAF/UFS-NGS-MRC-DPRU3892/2002/G1P[8]	1	RVA/Human-wt/ZAF/MRC-DPRU400/2003/G1P[8]
	RVA/Human-wt/ZAF/UFS-NGS-MRC-DPRU2145/2003/G1P[8]	3	RVA/Human-wt/ZAF/MRC-DPRU566/2003/G1P[8]
			RVA/Human-wt/ZAF/MRC-DPRU451/2003/G1P[8]
			RVA/Human-wt/ZAF/MRC-DPRU445/2003/G1P[8]
	RVA/Human-wt/ZAF/UFS-NGS-MRC-DPRU3956/2002/G1P[8]	2	RVA/Human-wt/ZAF/UFS-NGS-MRC-DPRU4102/2002/G1P[8]
			RVA/Human-wt/ZAF/MRC-DPRU4418/2002/G1P[8]
	RVA/Human-wt/ZAF/UFS-NGS-MRC-DPRU1139/2004/G1P[8]	2	RVA/Human-wt/ZAF/UFS-NGS-MRC-DPRU1145/2004/G1P[8]
			RVA/Human-wt/ZAF/UFS-NGS-MRC-DPRU3410/2004/G1P[8]
	KP752554/RVA/Human-wt/ZAF/MRC-DPRU1192/2002/G1P[8]	15	RVA/Human-wt/ZAF/UFS-NGS-MRC-DPRU1135/2004/G1P[8]
			RVA/Human-wt/ZAF/UFS-NGS-MRC-DPRU1184/2004/G1P[8]
			RVA/Human-wt/ZAF/UFS-NGS-MRC-DPRU1192/2004/G1P[8]
			RVA/Human-wt/ZAF/UFS-NGS-MRC-DPRU1205/2004/G1P[8]
			RVA/Human-wt/ZAF/UFS-NGS-MRC-DPRU1287/2004/G1P[8]
			RVA/Human-wt/ZAF/MRC-DPRU426/2004/G1P[8]
			RVA/Human-wt/ZAF/MRC-DPRU1224/2004/G1P[8]
			RVA/Human-wt/ZAF/MRC-DPRU1285/2004/G1P[8]
			RVA/Human-wt/ZAF/MRC-DPRU1275/2004/G1P[8]
			RVA/Human-wt/ZAF/MRC-DPRU1264/2004/G1P[8]
			RVA/Human-wt/ZAF/MRC-DPRU1299/2004/G1P[8]
			RVA/Human-wt/ZAF/MRC-DPRU1283/2004/G1P[8]
			RVA/Human-wt/ZAF/MRC-DPRU1277/2004/G1P[8]
			RVA/Human-wt/ZAF/MRC-DPRU1280/2004/G1P[8]
			RVA/Human-wt/ZAF/UFS-NGS-MRC-DPRU451/2005/G1P[8]
	RVA/Human-wt/ZAF/UFS-NGS-MRC-DPRU3951/2002/G1P[8]	1	RVA/Human-wt/ZAF/UFS-NGS-MRC-DPRU4019/2002/G1P[8]
	RVA/Human-wt/ZAF/UFS-NGS-MRC-DPRU4018/2002/G1P[8]	1	RVA/Human-wt/ZAF/MRC-DPRU4381/2002/G1P[8]
	RVA/Human-wt/ZAF/UFS-NGS-MRC-DPRU493/2003/G1P[8]	1	RVA/Human-wt/ZAF/MRC-DPRU2198/2003/G1P[8]
	RVA/Human-wt/ZAF/UFS-NGS-MRC-DPRU138/2009/G1P[8]	10	RVA/Human-wt/ZAF/UFS-NGS-MRC-DPRU151/2009/G1P[8]
			RVA/Human-wt/ZAF/UFS-NGS-MRC-DPRU157/2009/G1P[8]
			RVA/Human-wt/ZAF/UFS-NGS-MRC-DPRU1234/2009/G1P[8]
			RVA/Human-wt/ZAF/UFS-NGS-MRC-DPRU1271/2009/G1P[8]
			RVA/Human-wt/ZAF/UFS-NGS-MRC-DPRU2299/2009/G1P[8]
			RVA/Human-wt/ZAF/MRC-DPRU1270/2009/G1P[8]
			RVA/Human-wt/ZAF/MRC-DPRU1389/2009/G1P[8]
			RVA/Human-wt/ZAF/MRC-DPRU2801/2009/G1P[8]
			RVA/Human-wt/ZAF/MRC-DPRU150/2009/G1P[8]
			KJ753743/RVA/Human-wt/ZAF/MRC-DPRU155/2009/G1P[8]
	RVA/Human-wt/ZAF/UFS-NGS-MRC-DPRU74/2014/G1P[8]	1	RVA/Human-wt/ZAF/UFS-NGS-MRC-DPRU150/2014/G1P[8]
	RVA/Human-wt/ZAF/UFS-NGS-MRC-DPRU4024/2002/G1P[8]	1	RVA/Human-wt/ZAF/UFS-NGS-MRC-DPRU4026/2002/G1P[8]
	RVA/Human-wt/ZAF/UFS-NGS-MRC-DPRU732/2006/G1P[8]	11	RVA/Human-wt/ZAF/UFS-NGS-MRC-DPRU748/2006/G1P[8]
			RVA/Human-wt/ZAF/UFS-NGS-MRC-DPRU999/2006/G1P[8]
			RVA/Human-wt/ZAF/UFS-NGS-MRC-DPRU1039/2006/G1P[8]
			RVA/Human-wt/ZAF/UFS-NGS-MRC-DPRU1041/2006/G1P[8]
			RVA/Human-wt/ZAF/MRC-DPRU799/2006/G1P[8]
			RVA/Human-wt/ZAF/MRC-DPRU789/2006/G1P[8]
			RVA/Human-wt/ZAF/MRC-DPRU748/2006/G1P[8]
			RVA/Human-wt/ZAF/MRC-DPRU839/2006/G1P[8]
			RVA/Human-wt/ZAF/MRC-DPRU757/2006/G1P[8]
			RVA/Human-wt/ZAF/MRC-DPRU832/2006/G1P[8]
			RVA/Human-wt/ZAF/MRC-DPRU901/2006/G1P[8]
	RVA/Human-wt/ZAF/UFS-NGS-MRC-DPRU1015/2006/G1P[8]	2	RVA/Human-wt/ZAF/UFS-NGS-MRC-DPRU1030/2006/G1P[8]
			RVA/Human-wt/ZAF/MRC-DPRU840/2006/G1P[8]
	RVA/Human-wt/ZAF/MRC-DPRU1327/2007/G1P[8]	1	RVA/Human-wt/ZAF/UFS-NGS-MRC-DPRU799/2007/G1P[8]
	RVA/Human-wt/ZAF/UFS-NGS-MRC-DPRU757/2006/G1P[8]	1	RVA/Human-wt/ZAF/UFS-NGS-MRC-DPRU768/2006/G1P[8]
	RVA/Human-wt/ZAF/MRC-DPRU120/2011/G1P[8]	2	RVA/Human-wt/ZAF/MRC-DPRU121/2011/G1P[8]
			RVA/Human-wt/ZAF/MRC-DPRU4079-11/2011/G1P[8]
	RVA/Human-wt/ZAF/UFS-NGS-MRC-DPRU745/2005/G1P[8]	1	RVA/Human-wt/ZAF/MRC-DPRU822/2005/G1P[8]
	RVA/Human-wt/ZAF/UFS-NGS-MRC-DPRU1116/2004/G1P[8]	2	RVA/Human-wt/ZAF/UFS-NGS-MRC-DPRU1131/2004/G1P[8]
			RVA/Human-wt/ZAF/UFS-NGS-MRC-DPRU1148/2004/G1P[8]
	RVA/Human-wt/ZAF/MRC-DPRU2061/2010/G1P[8]	5	RVA/Human-wt/ZAF/MRC-DPRU1492/2010/G1P[8]
			RVA/Human-wt/ZAF/MRC-DPRU2030/2010/G1P[8]
			RVA/Human-wt/ZAF/MRC-DPRU2035/2010/G1P[8]
			RVA/Human-wt/ZAF/MRC-DPRU2052/2010/G1P[8]
			RVA/Human-wt/ZAF/MRC-DPRU1506/2010/G1P[8]
	RVA/Human-wt/ZAF/UFS-NGS-MRC-DPRU753/2006/G1P[8]	2	RVA/Human-wt/ZAF/UFS-NGS-MRC-DPRU1652/2007/G1P[8]
			RVA/Human-wt/ZAF/UFS-NGS-MRC-DPRU1302/2007/G1P[8]
	RVA/Human-wt/ZAF/MRC-DPRU1370/2007/G1P[8]	1	RVA/Human-wt/ZAF/UFS-NGS-MRC-DPRU147/2007/G1P[8]
	RVA/Human-wt/ZAF/MRC-DPRU1052/2008/G1P[8]	5	RVA/Human-wt/ZAF/MRC-DPRU2429/2008/G1P[8]
			RVA/Human-wt/ZAF/MRC-DPRU2125/2008/G1P[8]
			RVA/Human-wt/ZAF/UFS-NGS-MRC-DPRU1967/2008/G1P[8]
			RVA/Human-wt/ZAF/UFS-NGS-MRC-DPRU1969/2008/G1P[8]
			RVA/Human-wt/ZAF/UFS-NGS-MRC-DPRU1049/2009/G1P[8]
	RVA/Human-wt/ZAF/UFS-NGS-MRC-DPRU1047/2008/G1P[8]	1	RVA/Human-wt/ZAF/UFS-NGS-MRC-DPRU1048/2008/G1P[8]
	RVA/Human-wt/ZAF/MRC-DPRU1381/2007/G1P[8]	1	RVA/Human-wt/ZAF/UFS-NGS-MRC-DPRU1273/2007/G1P[8]
	RVA/Human-wt/ZAF/UFS-NGS-MRC-DPRU139/2009/G1P[8]	6	RVA/Human-wt/ZAF/UFS-NGS-MRC-DPRU1093/2009/G1P[8]
			RVA/Human-wt/ZAF/UFS-NGS-MRC-DPRU1190/2009/G1P[8]
			RVA/Human-wt/ZAF/UFS-NGS-MRC-DPRU2280/2009/G1P[8]
			RVA/Human-wt/ZAF/MRC-DPRU2325/2009/G1P[8]
			RVA/Human-wt/ZAF/MRC-DPRU2306/2009/G1P[8]
			RVA/Human-wt/ZAF/MRC-DPRU2330/2009/G1P[8]
	RVA/Human-wt/ZAF/UFS-NGS-MRC-DPRU1970/2008/G1P[8]	2	RVA/Human-wt/ZAF/UFS-NGS-MRC-DPRU1980/2008/G1P[8]
			RVA/Human-wt/ZAF/MRC-DPRU135/2009/G1P[8]

## Sheet: VP4
	Duplicated sequences in the alignments identified utilizing ElimDupes ((https://www.hiv.lanl.gov/content/sequence/elimdupesv2/elimdupes.html)
	Unique sequence	Number of duplicates	Duplicate sequences
	RVA/Human-wt/ZAF/MRC-DPRU451/2003/G1P[8]	1	RVA/Human-wt/ZAF/MRC-DPRU445/2003/G1P[8]
	RVA/Human-wt/ZAF/MRC-DPRU426/2004/G1P[8]	6	RVA/Human-wt/ZAF/MRC-DPRU1224/2004/G1P[8]
			RVA/Human-wt/ZAF/MRC-DPRU1285/2004/G1P[8]
			RVA/Human-wt/ZAF/MRC-DPRU1275/2004/G1P[8]
			RVA/Human-wt/ZAF/MRC-DPRU1264/2004/G1P[8]
			RVA/Human-wt/ZAF/MRC-DPRU1299/2004/G1P[8]
			RVA/Human-wt/ZAF/MRC-DPRU1192/2002/G1P[8]
	RVA/Human-wt/ZAF/UFS-NGS-MRC-DPRU1184/2004/G1P[8]	3	RVA/Human-wt/ZAF/UFS-NGS-MRC-DPRU1192/2004/G1P[8]
			RVA/Human-wt/ZAF/UFS-NGS-MRC-DPRU1205/2004/G1P[8]
			RVA/Human-wt/ZAF/UFS-NGS-MRC-DPRU451/2005/G1P[8]
	RVA/Human-wt/ZAF/UFS-NGS-MRC-DPRU4269/2002/G1P[8]	9	RVA/Human-wt/ZAF/UFS-NGS-MRC-DPRU2117/2003/G1P[8]
			RVA/Human-wt/ZAF/UFS-NGS-MRC-DPRU1104/2004/G1P[8]
			RVA/Human-wt/ZAF/UFS-NGS-MRC-DPRU687/2005/G1P[8]
			RVA/Human-wt/ZAF/UFS-NGS-MRC-DPRU747/2005/G1P[8]
			RVA/Human-wt/ZAF/UFS-NGS-MRC-DPRU1006/2006/G1P[8]
			RVA/Human-wt/ZAF/UFS-NGS-MRC-DPRU1009/2006/G1P[8]
			RVA/Human-wt/ZAF/UFS-NGS-MRC-DPRU1019/2006/G1P[8]
			RVA/Human-wt/ZAF/UFS-NGS-MRC-DPRU1039/2006/G1P[8]
			RVA/Human-wt/ZAF/UFS-NGS-MRC-DPRU1042/2008/G1P[8]
	RVA/Human-wt/ZAF/UFS-NGS-MRC-DPRU1116/2004/G1P[8]	1	RVA/Human-wt/ZAF/UFS-NGS-MRC-DPRU1131/2004/G1P[8]
	RVA/Human-wt/ZAF/MRC-DPRU2325/2009/G1P[8]	1	RVA/Human-wt/ZAF/MRC-DPRU2306/2009/G1P[8]
	RVA/Human-wt/ZAF/UFS-NGS-MRC-DPRU147/2007/G1P[8]	1	RVA/Human-wt/ZAF/UFS-NGS-MRC-DPRU1049/2009/G1P[8]
	RVA/Human-wt/ZAF/UFS-NGS-MRC-DPRU732/2006/G1P[8]	2	RVA/Human-wt/ZAF/UFS-NGS-MRC-DPRU757/2006/G1P[8]
			RVA/Human-wt/ZAF/UFS-NGS-MRC-DPRU768/2006/G1P[8]
	RVA/Human-wt/ZAF/MRC-DPRU799/2006/G1P[8]	2	RVA/Human-wt/ZAF/MRC-DPRU757/2006/G1P[8]
			RVA/Human-wt/ZAF/MRC-DPRU832/2006/G1P[8]
	RVA/Human-wt/ZAF/MRC-DPRU748/2006/G1P[8]	1	RVA/Human-wt/ZAF/MRC-DPRU839/2006/G1P[8]
	RVA/Human-wt/ZAF/MRC-DPRU1492/2010/G1P[8]	1	RVA/Human-wt/ZAF/MRC-DPRU1506/2010/G1P[8]
	RVA/Human-wt/ZAF/MRC-DPRU6954/2011/G1P[8]	2	RVA/Human-wt/ZAF/MRC-DPRU120/2011/G1P[8]
			RVA/Human-wt/ZAF/MRC-DPRU4079/2011/G1P[8]
	RVA/Human-wt/ZAF/UFS-NGS-MRC-DPRU2299/2009/G1P[8]	1	RVA/Human-wt/ZAF/MRC-DPRU1389/2009/G1P[8]
	RVA/Human-wt/ZAF/MRC-DPRU2801/2009/G1P[8]	1	RVA/Human-wt/ZAF/MRC-DPRU150/2009/G1P[8]
	RVA/Human-wt/ZAF/UFS-NGS-MRC-DPRU4024/2002/G1P[8]	1	RVA/Human-wt/ZAF/UFS-NGS-MRC-DPRU4026/2002/G1P[8]
	RVA/Human-wt/ZAF/UFS-NGS-MRC-DPRU4347/2015/G1P[8]	1	RVA/Human-wt/ZAF/UFS-NGS-MRC-DPRU4352/2015/G1P[8]

## Sheet: VP6
	Duplicated sequences in the alignments identified utilizing ElimDupes ((https://www.hiv.lanl.gov/content/sequence/elimdupesv2/elimdupes.html)
	Unique sequence	Number of duplicates	Duplicate sequences
	RVA/Human-wt/ZAF/UFS-NGS-MRC-DPRU1009/2006/G1P[8]	8	RVA/Human-wt/ZAF/UFS-NGS-MRC-DPRU1019/2006/G1P[8]
			RVA/Human-wt/ZAF/UFS-NGS-MRC-DPRU1042/2008/G1P[8]
			RVA/Human-wt/ZAF/UFS-NGS-MRC-DPRU1006/2006/G1P[8]
			RVA/Human-wt/ZAF/UFS-NGS-MRC-DPRU1104/2004/G1P[8]
			RVA/Human-wt/ZAF/UFS-NGS-MRC-DPRU2117/2003/G1P[8]
			RVA/Human-wt/ZAF/UFS-NGS-MRC-DPRU4269/2002/G1P[8]
			RVA/Human-wt/ZAF/UFS-NGS-MRC-DPRU687/2005/G1P[8]
			RVA/Human-wt/ZAF/UFS-NGS-MRC-DPRU747/2005/G1P[8]
	RVA/Human-wt/ZAF/UFS-NGS-MRC-DPRU1007/2006/G1P[8]	1	RVA/Human-wt/ZAF/UFS-NGS-MRC-DPRU1967/2008/G1P[8]
	RVA/Human-wt/ZAF/UFS-NGS-MRC-DPRU793/2007/G1P[8]	2	RVA/Human-wt/ZAF/UFS-NGS-MRC-DPRU1048/2008/G1P[8]
			RVA/Human-wt/ZAF/MRC-DPRU1350/2007/G1P[8]
	RVA/Human-wt/ZAF/UFS-NGS-MRC-DPRU147/2007/G1P[8]	3	RVA/Human-wt/ZAF/UFS-NGS-MRC-DPRU1969/2008/G1P[8]
			RVA/Human-wt/ZAF/MRC-DPRU1052/2008/G1P[8]
			RVA/Human-wt/ZAF/MRC-DPRU2429/2008/G1P[8]
	RVA/Human-wt/ZAF/UFS-NGS-MRC-DPRU1093/2009/G1P[8]	2	RVA/Human-wt/ZAF/UFS-NGS-MRC-DPRU139/2009/G1P[8]
			RVA/Human-wt/ZAF/MRC-DPRU2306/2009/G1P[8]
	RVA/Human-wt/ZAF/UFS-NGS-MRC-DPRU1012/2006/G1P[8]	11	RVA/Human-wt/ZAF/UFS-NGS-MRC-DPRU757/2006/G1P[8]
			RVA/Human-wt/ZAF/UFS-NGS-MRC-DPRU768/2006/G1P[8]
			RVA/Human-wt/ZAF/UFS-NGS-MRC-DPRU849/2006/G1P[8]
			RVA/Human-wt/ZAF/MRC-DPRU799/2006/G1P[8]
			RVA/Human-wt/ZAF/MRC-DPRU789/2006/G1P[8]
			RVA/Human-wt/ZAF/MRC-DPRU803/2006/G1P[8]
			RVA/Human-wt/ZAF/MRC-DPRU1327/2007/G1P[8]
			RVA/Human-wt/ZAF/MRC-DPRU748/2006/G1P[8]
			RVA/Human-wt/ZAF/MRC-DPRU839/2006/G1P[8]
			RVA/Human-wt/ZAF/MRC-DPRU757/2006/G1P[8]
			RVA/Human-wt/ZAF/MRC-DPRU832/2006/G1P[8]
	RVA/Human-wt/ZAF/UFS-NGS-MRC-DPRU799/2007/G1P[8]	2	RVA/Human-wt/ZAF/UFS-NGS-MRC-DPRU732/2006/G1P[8]
			RVA/Human-wt/ZAF/UFS-NGS-MRC-DPRU748/2006/G1P[8]
	RVA/Human-wt/ZAF/UFS-NGS-MRC-DPRU901/2006/G1P[8]	1	RVA/Human-wt/ZAF/MRC-DPRU901/2006/G1P[8]
	RVA/Human-wt/ZAF/UFS-NGS-MRC-DPRU1030/2006/G1P[8]	4	RVA/Human-wt/ZAF/UFS-NGS-MRC-DPRU1041/2006/G1P[8]
			RVA/Human-wt/ZAF/UFS-NGS-MRC-DPRU1002/2006/G1P[8]
			RVA/Human-wt/ZAF/UFS-NGS-MRC-DPRU783/2006/G1P[8]
			RVA/Human-wt/ZAF/UFS-NGS-MRC-DPRU999/2006/G1P[8]
	RVA/Human-wt/ZAF/MRC-DPRU120/2011/G1P[8]	2	RVA/Human-wt/ZAF/MRC-DPRU121/2011/G1P[8]
			RVA/Human-wt/ZAF/MRC-DPRU4079-11/2011/G1P[8]
	RVA/Human-wt/ZAF/UFS-NGS-MRC-DPRU1116/2004/G1P[8]	2	RVA/Human-wt/ZAF/UFS-NGS-MRC-DPRU1131/2004/G1P[8]
			RVA/Human-wt/ZAF/UFS-NGS-MRC-DPRU1148/2004/G1P[8]
	RVA/Human-wt/ZAF/UFS-NGS-MRC-DPRU1139/2004/G1P[8]	2	RVA/Human-wt/ZAF/UFS-NGS-MRC-DPRU1145/2004/G1P[8]
			RVA/Human-wt/ZAF/UFS-NGS-MRC-DPRU451/2005/G1P[8]
	RVA/Human-wt/ZAF/UFS-NGS-MRC-DPRU1184/2004/G1P[8]	6	RVA/Human-wt/ZAF/UFS-NGS-MRC-DPRU1205/2004/G1P[8]
			RVA/Human-wt/ZAF/MRC-DPRU426/2004/G1P[8]
			RVA/Human-wt/ZAF/MRC-DPRU1224/2004/G1P[8]
			RVA/Human-wt/ZAF/MRC-DPRU1264/2004/G1P[8]
			RVA/Human-wt/ZAF/MRC-DPRU1283/2004/G1P[8]
			RVA/Human-wt/ZAF/MRC-DPRU1277/2004/G1P[8]
	RVA/Human-wt/ZAF/MRC-DPRU1285/2004/G1P[8]	1	RVA/Human-wt/ZAF/MRC-DPRU1192/2002/G1P[8]
	RVA/Human-wt/ZAF/UFS-NGS-MRC-DPRU4023/2002/G1P[8]	1	RVA/Human-wt/ZAF/UFS-NGS-MRC-DPRU4271/2002/G1P[8]
	RVA/Human-wt/ZAF/UFS-NGS-MRC-DPRU4024/2002/G1P[8]	1	RVA/Human-wt/ZAF/UFS-NGS-MRC-DPRU4026/2002/G1P[8]
	RVA/Human-wt/ZAF/UFS-NGS-MRC-DPRU3951/2002/G1P[8]	3	RVA/Human-wt/ZAF/UFS-NGS-MRC-DPRU4018/2002/G1P[8]
			RVA/Human-wt/ZAF/UFS-NGS-MRC-DPRU4019/2002/G1P[8]
			RVA/Human-wt/ZAF/MRC-DPRU4381/2002/G1P[8]
	RVA/Human-wt/ZAF/MRC-DPRU2061/2010/G1P[8]	5	RVA/Human-wt/ZAF/MRC-DPRU1492/2010/G1P[8]
			RVA/Human-wt/ZAF/MRC-DPRU2030/2010/G1P[8]
			RVA/Human-wt/ZAF/MRC-DPRU1544/2010/G1P[8]
			RVA/Human-wt/ZAF/MRC-DPRU2052/2010/G1P[8]
			RVA/Human-wt/ZAF/MRC-DPRU1506/2010/G1P[8]
	RVA/Human-wt/ZAF/UFS-NGS-MRC-DPRU136/2009/G1P[8]	1	RVA/Human-wt/ZAF/MRC-DPRU135/2009/G1P[8]
	RVA/Human-wt/ZAF/UFS-NGS-MRC-DPRU150/2014/G1P[8]	1	RVA/Human-wt/ZAF/UFS-NGS-MRC-DPRU56/2014/G1P[8]
	RVA/Human-wt/ZAF/UFS-NGS-MRC-DPRU4347/2015/G1P[8]	1	RVA/Human-wt/ZAF/UFS-NGS-MRC-DPRU4352/2015/G1P[8]
	RVA/Human-wt/ZAF/MRC-DPRU150/2009/G1P[8]	1	RVA/Human-wt/ZAF/MRC-DPRU155/2009/G1P[8]
	RVA/Human-wt/ZAF/MRC-DPRU1039/2008/G1P[8]	1	RVA/Human-wt/ZAF/MRC-DPRU2125/2008/G1P[8]
	RVA/Human-wt/ZAF/UFS-NGS-MRC-DPRU2145/2003/G1P[8]	4	RVA/Human-wt/ZAF/UFS-NGS-MRC-DPRU456/2003/G1P[8]
			RVA/Human-wt/ZAF/UFS-NGS-MRC-DPRU632/2003/G1P[8]
			RVA/Human-wt/ZAF/MRC-DPRU566/2003/G1P[8]
			RVA/Human-wt/ZAF/MRC-DPRU400/2003/G1P[8]
	RVA/Human-wt/ZAF/MRC-DPRU451/2003/G1P[8]	1	RVA/Human-wt/ZAF/MRC-DPRU445/2003/G1P[8]
	RVA/Human-wt/ZAF/UFS-NGS-MRC-DPRU3956/2002/G1P[8]	1	RVA/Human-wt/ZAF/UFS-NGS-MRC-DPRU4102/2002/G1P[8]

## Sheet: VP1
	Duplicated sequences in the alignments identified utilizing ElimDupes ((https://www.hiv.lanl.gov/content/sequence/elimdupesv2/elimdupes.html)
	Unique sequence	Number of duplicates	Duplicate sequences
	RVA/Human-wt/ZAF/UFS-NGS-MRC-DPRU4269/2002/G1P[8]	9	RVA/Human-wt/ZAF/UFS-NGS-MRC-DPRU2117/2003/G1P[8]
			RVA/Human-wt/ZAF/UFS-NGS-MRC-DPRU1104/2004/G1P[8]
			RVA/Human-wt/ZAF/UFS-NGS-MRC-DPRU687/2005/G1P[8]
			RVA/Human-wt/ZAF/UFS-NGS-MRC-DPRU747/2005/G1P[8]
			RVA/Human-wt/ZAF/UFS-NGS-MRC-DPRU1006/2006/G1P[8]
			RVA/Human-wt/ZAF/UFS-NGS-MRC-DPRU1009/2006/G1P[8]
			RVA/Human-wt/ZAF/UFS-NGS-MRC-DPRU1019/2006/G1P[8]
			RVA/Human-wt/ZAF/UFS-NGS-MRC-DPRU1042/2008/G1P[8]
			RVA/Human-wt/ZAF/UFS-NGS-MRC-DPRU136/2009/G1P[8]
	RVA/Human-wt/ZAF/UFS-NGS-MRC-DPRU3951/2002/G1P[8]	3	RVA/Human-wt/ZAF/UFS-NGS-MRC-DPRU4018/2002/G1P[8]
			RVA/Human-wt/ZAF/UFS-NGS-MRC-DPRU4019/2002/G1P[8]
			RVA/Human-wt/ZAF/MRC-DPRU4381/2002/G1P[8]
	RVA/Human-wt/ZAF/UFS-NGS-MRC-DPRU1135/2004/G1P[8]	3	RVA/Human-wt/ZAF/UFS-NGS-MRC-DPRU1205/2004/G1P[8]
			RVA/Human-wt/ZAF/MRC-DPRU1275/2004/G1P[8]
			RVA/Human-wt/ZAF/MRC-DPRU1299/2004/G1P[8]
	RVA/Human-wt/ZAF/UFS-NGS-MRC-DPRU1192/2004/G1P[8]	7	RVA/Human-wt/ZAF/UFS-NGS-MRC-DPRU1287/2004/G1P[8]
			RVA/Human-wt/ZAF/MRC-DPRU426/2004/G1P[8]
			RVA/Human-wt/ZAF/MRC-DPRU1285/2004/G1P[8]
			RVA/Human-wt/ZAF/MRC-DPRU1283/2004/G1P[8]
			RVA/Human-wt/ZAF/MRC-DPRU1277/2004/G1P[8]
			RVA/Human-wt/ZAF/MRC-DPRU1280-04/2004/G1P[8]
			RVA/Human-wt/ZAF/MRC-DPRU1192/2002/G1P[8]
	RVA/Human-wt/ZAF/UFS-NGS-MRC-DPRU1139/2004/G1P[8]	1	RVA/Human-wt/ZAF/UFS-NGS-MRC-DPRU1145/2004/G1P[8]
	RVA/Human-wt/ZAF/MRC-DPRU1492/2010/G1P[8]	2	RVA/Human-wt/ZAF/MRC-DPRU2030/2010/G1P[8]
			RVA/Human-wt/ZAF/MRC-DPRU1506/2010/G1P[8]
	RVA/Human-wt/ZAF/UFS-NGS-MRC-DPRU4024/2002/G1P[8]	1	RVA/Human-wt/ZAF/UFS-NGS-MRC-DPRU4026/2002/G1P[8]
	RVA/Human-wt/ZAF/UFS-NGS-MRC-DPRU1116/2004/G1P[8]	1	RVA/Human-wt/ZAF/UFS-NGS-MRC-DPRU1131/2004/G1P[8]
	RVA/Human-wt/ZAF/UFS-NGS-MRC-DPRU799/2007/G1P[8]	1	RVA/Human-wt/ZAF/UFS-NGS-MRC-DPRU1302/2007/G1P[8]
	RVA/Human-wt/ZAF/UFS-NGS-MRC-DPRU1967/2008/G1P[8]	2	RVA/Human-wt/ZAF/UFS-NGS-MRC-DPRU1969/2008/G1P[8]
			RVA/Human-wt/ZAF/MRC-DPRU1052/2008/G1P[8]
	RVA/Human-wt/ZAF/MRC-DPRU2429/2008/G1P[8]	1	RVA/Human-wt/ZAF/MRC-DPRU2125/2008/G1P[8]
	RVA/Human-wt/ZAF/UFS-NGS-MRC-DPRU2280/2009/G1P[8]	1	RVA/Human-wt/ZAF/MRC-DPRU2330/2009/G1P[8]
	RVA/Human-wt/ZAF/UFS-NGS-MRC-DPRU1273/2007/G1P[8]	1	RVA/Human-wt/ZAF/MRC-DPRU1381/2007/G1P[8]
	RVA/Human-wt/ZAF/MRC-DPRU6954/2011/G1P[8]	3	RVA/Human-wt/ZAF/MRC-DPRU120/2011/G1P[8]
			RVA/Human-wt/ZAF/MRC-DPRU121/2011/G1P[8]
			RVA/Human-wt/ZAF/MRC-DPRU4079-11/2011/G1P[8]
	RVA/Human-wt/ZAF/UFS-NGS-MRC-DPRU757/2006/G1P[8]	8	RVA/Human-wt/ZAF/UFS-NGS-MRC-DPRU768/2006/G1P[8]
			RVA/Human-wt/ZAF/UFS-NGS-MRC-DPRU783/2006/G1P[8]
			RVA/Human-wt/ZAF/UFS-NGS-MRC-DPRU849/2006/G1P[8]
			RVA/Human-wt/ZAF/UFS-NGS-MRC-DPRU999/2006/G1P[8]
			RVA/Human-wt/ZAF/MRC-DPRU789/2006/G1P[8]
			RVA/Human-wt/ZAF/MRC-DPRU748/2006/G1P[8]
			RVA/Human-wt/ZAF/MRC-DPRU839/2006/G1P[8]
			RVA/Human-wt/ZAF/MRC-DPRU757/2006/G1P[8]
	RVA/Human-wt/ZAF/UFS-NGS-MRC-DPRU1041/2006/G1P[8]	1	RVA/Human-wt/ZAF/MRC-DPRU799/2006/G1P[8]
	RVA/Human-wt/ZAF/UFS-NGS-MRC-DPRU1271/2009/G1P[8]	1	RVA/Human-wt/ZAF/MRC-DPRU1270/2009/G1P[8]

## Sheet: VP2
	Duplicated sequences in the alignments identified utilizing ElimDupes ((https://www.hiv.lanl.gov/content/sequence/elimdupesv2/elimdupes.html)
	Unique sequence		Number of duplicates		Duplicate sequences
	RVA/Human-wt/ZAF/UFS-NGS-MRC-DPRU4269/2002/G1P[8]		3		RVA/Human-wt/ZAF/UFS-NGS-MRC-DPRU2117/2003/G1P[8]
					RVA/Human-wt/ZAF/UFS-NGS-MRC-DPRU1104/2004/G1P[8]
					RVA/Human-wt/ZAF/UFS-NGS-MRC-DPRU687/2005/G1P[8]
	RVA/Human-wt/ZAF/UFS-NGS-MRC-DPRU747/2005/G1P[8]		4		RVA/Human-wt/ZAF/UFS-NGS-MRC-DPRU1006/2006/G1P[8]
					RVA/Human-wt/ZAF/UFS-NGS-MRC-DPRU1009/2006/G1P[8]
					RVA/Human-wt/ZAF/UFS-NGS-MRC-DPRU1019/2006/G1P[8]
					RVA/Human-wt/ZAF/UFS-NGS-MRC-DPRU1042/2008/G1P[8]
	RVA/Human-wt/ZAF/UFS-NGS-MRC-DPRU1048/2008/G1P[8]		3		RVA/Human-wt/ZAF/UFS-NGS-MRC-DPRU1970/2008/G1P[8]
					RVA/Human-wt/ZAF/UFS-NGS-MRC-DPRU1980/2008/G1P[8]
					RVA/Human-wt/ZAF/UFS-NGS-MRC-DPRU136/2009/G1P[8]
	RVA/Human-wt/ZAF/UFS-NGS-MRC-DPRU3892/2002/G1P[8]		1		RVA/Human-wt/ZAF/UFS-NGS-MRC-DPRU2145/2003/G1P[8]
	RVA/Human-wt/ZAF/MRC-DPRU451/2003/G1P[8]		1		RVA/Human-wt/ZAF/MRC-DPRU445/2003/G1P[8]
	RVA/Human-wt/ZAF/UFS-NGS-MRC-DPRU456/2003/G1P[8]		1		RVA/Human-wt/ZAF/MRC-DPRU400/2003/G1P[8]
	RVA/Human-wt/ZAF/UFS-NGS-MRC-DPRU1135/2004/G1P[8]		13		RVA/Human-wt/ZAF/UFS-NGS-MRC-DPRU1184/2004/G1P[8]
					RVA/Human-wt/ZAF/UFS-NGS-MRC-DPRU1192/2004/G1P[8]
					RVA/Human-wt/ZAF/UFS-NGS-MRC-DPRU1205/2004/G1P[8]
					RVA/Human-wt/ZAF/UFS-NGS-MRC-DPRU451/2005/G1P[8]
					RVA/Human-wt/ZAF/MRC-DPRU426/2004/G1P[8]
					RVA/Human-wt/ZAF/MRC-DPRU1224/2004/G1P[8]
					RVA/Human-wt/ZAF/MRC-DPRU1285/2004/G1P[8]
					RVA/Human-wt/ZAF/MRC-DPRU1275/2004/G1P[8]
					RVA/Human-wt/ZAF/MRC-DPRU1264/2004/G1P[8]
					RVA/Human-wt/ZAF/MRC-DPRU1299/2004/G1P[8]
					RVA/Human-wt/ZAF/MRC-DPRU1277/2004/G1P[8]
					RVA/Human-wt/ZAF/MRC-DPRU1280-04/2004/G1P[8]
					RVA/Human-wt/ZAF/MRC-DPRU1192/2002/G1P[8]
	RVA/Human-wt/ZAF/UFS-NGS-MRC-DPRU1139/2004/G1P[8]		1		RVA/Human-wt/ZAF/UFS-NGS-MRC-DPRU1145/2004/G1P[8]
	RVA/Human-wt/ZAF/UFS-NGS-MRC-DPRU4018/2002/G1P[8]		1		RVA/Human-wt/ZAF/MRC-DPRU4381/2002/G1P[8]
	RVA/Human-wt/ZAF/UFS-NGS-MRC-DPRU4024/2002/G1P[8]		1		RVA/Human-wt/ZAF/UFS-NGS-MRC-DPRU4026/2002/G1P[8]
	RVA/Human-wt/ZAF/UFS-NGS-MRC-DPRU745/2005/G1P[8]		1		RVA/Human-wt/ZAF/MRC-DPRU822/2005/G1P[8]
	RVA/Human-wt/ZAF/UFS-NGS-MRC-DPRU1116/2004/G1P[8]		1		RVA/Human-wt/ZAF/UFS-NGS-MRC-DPRU1131/2004/G1P[8]
	RVA/Human-wt/ZAF/UFS-NGS-MRC-DPRU902/2006/G1P[8]		1		RVA/Human-wt/ZAF/MRC-DPRU901/2006/G1P[8]
	RVA/Human-wt/ZAF/UFS-NGS-MRC-DPRU1015/2006/G1P[8]		1		RVA/Human-wt/ZAF/UFS-NGS-MRC-DPRU1030/2006/G1P[8]
	RVA/Human-wt/ZAF/UFS-NGS-MRC-DPRU748/2006/G1P[8]		9		RVA/Human-wt/ZAF/UFS-NGS-MRC-DPRU757/2006/G1P[8]
					RVA/Human-wt/ZAF/UFS-NGS-MRC-DPRU768/2006/G1P[8]
					RVA/Human-wt/ZAF/UFS-NGS-MRC-DPRU783/2006/G1P[8]
					RVA/Human-wt/ZAF/UFS-NGS-MRC-DPRU849/2006/G1P[8]
					RVA/Human-wt/ZAF/UFS-NGS-MRC-DPRU999/2006/G1P[8]
					RVA/Human-wt/ZAF/UFS-NGS-MRC-DPRU1012/2006/G1P[8]
					RVA/Human-wt/ZAF/MRC-DPRU789/2006/G1P[8]
					RVA/Human-wt/ZAF/MRC-DPRU748/2006/G1P[8]
					RVA/Human-wt/ZAF/MRC-DPRU757/2006/G1P[8]
	RVA/Human-wt/ZAF/MRC-DPRU2061/2010/G1P[8]				RVA/Human-wt/ZAF/MRC-DPRU1492/2010/G1P[8]
					RVA/Human-wt/ZAF/MRC-DPRU2030/2010/G1P[8]
					RVA/Human-wt/ZAF/MRC-DPRU1544/2010/G1P[8]
					RVA/Human-wt/ZAF/MRC-DPRU2035/2010/G1P[8]
					RVA/Human-wt/ZAF/MRC-DPRU2052/2010/G1P[8]
					RVA/Human-wt/ZAF/MRC-DPRU1506/2010/G1P[8]
	RVA/Human-wt/ZAF/MRC-DPRU4079-11/2011/G1P[8]		1		RVA/Human-wt/ZAF/MRC-DPRU120/2011/G1P[8]
	RVA/Human-wt/ZAF/UFS-NGS-MRC-DPRU138/2009/G1P[8]		1		RVA/Human-wt/ZAF/UFS-NGS-MRC-DPRU2299/2009/G1P[8]
	RVA/Human-wt/ZAF/UFS-NGS-MRC-DPRU151/2009/G1P[8]		1		RVA/Human-wt/ZAF/MRC-DPRU150/2009/G1P[8]
	RVA/Human-wt/ZAF/UFS-NGS-MRC-DPRU1271/2009/G1P[8]		1		RVA/Human-wt/ZAF/MRC-DPRU1270/2009/G1P[8]
	RVA/Human-wt/ZAF/UFS-NGS-MRC-DPRU147/2007/G1P[8]		1		RVA/Human-wt/ZAF/MRC-DPRU1370/2007/G1P[8]
	RVA/Human-wt/ZAF/UFS-NGS-MRC-DPRU1967/2008/G1P[8]		2		RVA/Human-wt/ZAF/UFS-NGS-MRC-DPRU1969/2008/G1P[8]
					RVA/Human-wt/ZAF/MRC-DPRU1052/2008/G1P[8]
	RVA/Human-wt/ZAF/UFS-NGS-MRC-DPRU1190/2009/G1P[8]		2		RVA/Human-wt/ZAF/MRC-DPRU2325/2009/G1P[8]
					RVA/Human-wt/ZAF/MRC-DPRU2306/2009/G1P[8]
	RVA/Human-wt/ZAF/UFS-NGS-MRC-DPRU56/2014/G1P[8]		1		RVA/Human-wt/ZAF/UFS-NGS-MRC-DPRU74/2014/G1P[8]

## Sheet: VP3
	Duplicated sequences in the alignments identified utilizing ElimDupes ((https://www.hiv.lanl.gov/content/sequence/elimdupesv2/elimdupes.html)
	Unique sequence		Number of duplicates		Duplicate sequences
	RVA/Human-wt/ZAF/UFS-NGS-MRC-DPRU4269/2002/G1P[8]		10		RVA/Human-wt/ZAF/UFS-NGS-MRC-DPRU2117/2003/G1P[8]
					RVA/Human-wt/ZAF/UFS-NGS-MRC-DPRU1104/2004/G1P[8]
					RVA/Human-wt/ZAF/UFS-NGS-MRC-DPRU687/2005/G1P[8]
					RVA/Human-wt/ZAF/UFS-NGS-MRC-DPRU747/2005/G1P[8]
					RVA/Human-wt/ZAF/UFS-NGS-MRC-DPRU1006/2006/G1P[8]
					RVA/Human-wt/ZAF/UFS-NGS-MRC-DPRU1009/2006/G1P[8]
					RVA/Human-wt/ZAF/UFS-NGS-MRC-DPRU1019/2006/G1P[8]
					RVA/Human-wt/ZAF/UFS-NGS-MRC-DPRU1039/2006/G1P[8]
					RVA/Human-wt/ZAF/UFS-NGS-MRC-DPRU1652/2007/G1P[8]
					RVA/Human-wt/ZAF/UFS-NGS-MRC-DPRU1042/2008/G1P[8]
	RVA/Human-wt/ZAF/MRC-DPRU451/2003/G1P[8]		1		RVA/Human-wt/ZAF/MRC-DPRU445/2003/G1P[8]
	RVA/Human-wt/ZAF/UFS-NGS-MRC-DPRU3951/2002/G1P[8]		1		RVA/Human-wt/ZAF/UFS-NGS-MRC-DPRU4018/2002/G1P[8]
	RVA/Human-wt/ZAF/UFS-NGS-MRC-DPRU1135/2004/G1P[8]		11		RVA/Human-wt/ZAF/UFS-NGS-MRC-DPRU1184/2004/G1P[8]
					RVA/Human-wt/ZAF/UFS-NGS-MRC-DPRU1205/2004/G1P[8]
					RVA/Human-wt/ZAF/MRC-DPRU426/2004/G1P[8]
					RVA/Human-wt/ZAF/MRC-DPRU1224/2004/G1P[8]
					RVA/Human-wt/ZAF/MRC-DPRU1275/2004/G1P[8]
					RVA/Human-wt/ZAF/MRC-DPRU1264/2004/G1P[8]
					RVA/Human-wt/ZAF/MRC-DPRU1299/2004/G1P[8]
					RVA/Human-wt/ZAF/MRC-DPRU1283/2004/G1P[8]
					RVA/Human-wt/ZAF/MRC-DPRU1277/2004/G1P[8]
					RVA/Human-wt/ZAF/MRC-DPRU1280-04/2004/G1P[8]
					RVA/Human-wt/ZAF/MRC-DPRU1192/2002/G1P[8]
	RVA/Human-wt/ZAF/UFS-NGS-MRC-DPRU4024/2002/G1P[8]		1		RVA/Human-wt/ZAF/UFS-NGS-MRC-DPRU4026/2002/G1P[8]
	RVA/Human-wt/ZAF/UFS-NGS-MRC-DPRU1116/2004/G1P[8]		2		RVA/Human-wt/ZAF/UFS-NGS-MRC-DPRU1131/2004/G1P[8]
					RVA/Human-wt/ZAF/UFS-NGS-MRC-DPRU1148/2004/G1P[8]
	RVA/Human-wt/ZAF/UFS-NGS-MRC-DPRU732/2006/G1P[8]		6		RVA/Human-wt/ZAF/UFS-NGS-MRC-DPRU748/2006/G1P[8]
					RVA/Human-wt/ZAF/UFS-NGS-MRC-DPRU768/2006/G1P[8]
					RVA/Human-wt/ZAF/UFS-NGS-MRC-DPRU1012/2006/G1P[8]
					RVA/Human-wt/ZAF/MRC-DPRU789/2006/G1P[8]
					RVA/Human-wt/ZAF/MRC-DPRU748/2006/G1P[8]
					RVA/Human-wt/ZAF/MRC-DPRU839/2006/G1P[8]
	RVA/Human-wt/ZAF/UFS-NGS-MRC-DPRU783/2006/G1P[8]		2		RVA/Human-wt/ZAF/UFS-NGS-MRC-DPRU999/2006/G1P[8]
					RVA/Human-wt/ZAF/UFS-NGS-MRC-DPRU1002/2006/G1P[8]
	RVA/Human-wt/ZAF/UFS-NGS-MRC-DPRU902/2006/G1P[8]		2		RVA/Human-wt/ZAF/MRC-DPRU901/2006/G1P[8]
					RVA/Human-wt/ZAF/MRC-DPRU832/2006/G1P[8]
	RVA/Human-wt/ZAF/UFS-NGS-MRC-DPRU799/2007/G1P[8]		1		RVA/Human-wt/ZAF/MRC-DPRU1327/2007/G1P[8]
	RVA/Human-wt/ZAF/UFS-NGS-MRC-DPRU4347/2015/G1P[8]		1		RVA/Human-wt/ZAF/UFS-NGS-MRC-DPRU4352/2015/G1P[8]
	RVA/Human-wt/ZAF/MRC-DPRU120/2011/G1P[8]		2		RVA/Human-wt/ZAF/MRC-DPRU121/2011/G1P[8]
					RVA/Human-wt/ZAF/MRC-DPRU4079-11/2011/G1P[8]
	RVA/Human-wt/ZAF/UFS-NGS-MRC-DPRU147/2007/G1P[8]		1		RVA/Human-wt/ZAF/MRC-DPRU1370/2007/G1P[8]
	RVA/Human-wt/ZAF/UFS-NGS-MRC-DPRU1093/2009/G1P[8]		4		RVA/Human-wt/ZAF/UFS-NGS-MRC-DPRU1190/2009/G1P[8]
					RVA/Human-wt/ZAF/MRC-DPRU2325/2009/G1P[8]
					RVA/Human-wt/ZAF/MRC-DPRU2306/2009/G1P[8]
					RVA/Human-wt/ZAF/MRC-DPRU2330/2009/G1P[8]
	RVA/Human-wt/ZAF/UFS-NGS-MRC-DPRU151/2009/G1P[8]		1		RVA/Human-wt/ZAF/MRC-DPRU150/2009/G1P[8]
	RVA/Human-wt/ZAF/MRC-DPRU2061/2010/G1P[8]		3		RVA/Human-wt/ZAF/MRC-DPRU2030/2010/G1P[8]
					RVA/Human-wt/ZAF/MRC-DPRU2035/2010/G1P[8]
					RVA/Human-wt/ZAF/MRC-DPRU2052/2010/G1P[8]
	RVA/Human-wt/ZAF/MRC-DPRU1492/2010/G1P[8]		1		RVA/Human-wt/ZAF/MRC-DPRU1544/2010/G1P[8]
	RVA/Human-wt/ZAF/UFS-NGS-MRC-DPRU1287/2004/G1P[8]		1		RVA/Human-wt/ZAF/UFS-NGS-MRC-DPRU3449/2004/G1P[8]
	RVA/Human-wt/ZAF/UFS-NGS-MRC-DPRU136/2009/G1P[8]		1		RVA/Human-wt/ZAF/MRC-DPRU135/2009/G1P[8]

## Sheet: NSP1
	Duplicated sequences in the alignments identified utilizing ElimDupes ((https://www.hiv.lanl.gov/content/sequence/elimdupesv2/elimdupes.html)
	Unique sequence		Number of duplicates		Duplicate sequences
	RVA/Human-wt/ZAF/UFS-NGS-MRC-DPRU1104/2004/G1P[8]		1		RVA/Human-wt/ZAF/UFS-NGS-MRC-DPRU1042/2008/G1P[8]
	RVA/Human-wt/ZAF/UFS-NGS-MRC-DPRU1116/2004/G1P[8]		1		RVA/Human-wt/ZAF/UFS-NGS-MRC-DPRU1131/2004/G1P[8]
	RVA/Human-wt/ZAF/UFS-NGS-MRC-DPRU4269/2002/G1P[8]		9		RVA/Human-wt/ZAF/UFS-NGS-MRC-DPRU2117/2003/G1P[8]
					RVA/Human-wt/ZAF/UFS-NGS-MRC-DPRU687/2005/G1P[8]
					RVA/Human-wt/ZAF/UFS-NGS-MRC-DPRU747/2005/G1P[8]
					RVA/Human-wt/ZAF/UFS-NGS-MRC-DPRU732/2006/G1P[8]
					RVA/Human-wt/ZAF/UFS-NGS-MRC-DPRU1006/2006/G1P[8]
					RVA/Human-wt/ZAF/UFS-NGS-MRC-DPRU1009/2006/G1P[8]
					RVA/Human-wt/ZAF/UFS-NGS-MRC-DPRU1019/2006/G1P[8]
					RVA/Human-wt/ZAF/UFS-NGS-MRC-DPRU2280/2009/G1P[8]
					RVA/Human-wt/ZAF/UFS-NGS-MRC-DPRU4347/2015/G1P[8]
	RVA/Human-wt/ZAF/UFS-NGS-MRC-DPRU4049/2002/G1P[8]		4		RVA/Human-wt/ZAF/UFS-NGS-MRC-DPRU632/2003/G1P[8]
					RVA/Human-wt/ZAF/UFS-NGS-MRC-DPRU2145/2003/G1P[8]
					RVA/Human-wt/ZAF/MRC-DPRU451/2003/G1P[8]
					RVA/Human-wt/ZAF/MRC-DPRU445/2003/G1P[8]
	RVA/Human-wt/ZAF/UFS-NGS-MRC-DPRU3951/2002/G1P[8]		3		RVA/Human-wt/ZAF/UFS-NGS-MRC-DPRU4018/2002/G1P[8]
					RVA/Human-wt/ZAF/UFS-NGS-MRC-DPRU4019/2002/G1P[8]
					RVA/Human-wt/ZAF/MRC-DPRU4381/2002/G1P[8]
	RVA/Human-wt/ZAF/UFS-NGS-MRC-DPRU3956/2002/G1P[8]		2		RVA/Human-wt/ZAF/UFS-NGS-MRC-DPRU4023/2002/G1P[8]
					RVA/Human-wt/ZAF/UFS-NGS-MRC-DPRU4102/2002/G1P[8]
	RVA/Human-wt/ZAF/UFS-NGS-MRC-DPRU456/2003/G1P[8]		1		RVA/Human-wt/ZAF/MRC-DPRU400/2003/G1P[8]
	RVA/Human-wt/ZAF/UFS-NGS-MRC-DPRU1135/2004/G1P[8]		14		RVA/Human-wt/ZAF/UFS-NGS-MRC-DPRU1139/2004/G1P[8]
					RVA/Human-wt/ZAF/UFS-NGS-MRC-DPRU1145/2004/G1P[8]
					RVA/Human-wt/ZAF/UFS-NGS-MRC-DPRU1184/2004/G1P[8]
					RVA/Human-wt/ZAF/UFS-NGS-MRC-DPRU1192/2004/G1P[8]
					RVA/Human-wt/ZAF/UFS-NGS-MRC-DPRU1205/2004/G1P[8]
					RVA/Human-wt/ZAF/UFS-NGS-MRC-DPRU451/2005/G1P[8]
					RVA/Human-wt/ZAF/MRC-DPRU426/2004/G1P[8]
					RVA/Human-wt/ZAF/MRC-DPRU1224/2004/G1P[8]
					RVA/Human-wt/ZAF/MRC-DPRU1285/2004/G1P[8]
					RVA/Human-wt/ZAF/MRC-DPRU1275/2004/G1P[8]
					RVA/Human-wt/ZAF/MRC-DPRU1264/2004/G1P[8]
					RVA/Human-wt/ZAF/MRC-DPRU1299/2004/G1P[8]
					RVA/Human-wt/ZAF/MRC-DPRU1280-04/2004/G1P[8]
					RVA/Human-wt/ZAF/MRC-DPRU1192/2002/G1P[8]
	RVA/Human-wt/ZAF/UFS-NGS-MRC-DPRU493/2003/G1P[8]		1		RVA/Human-wt/ZAF/UFS-NGS-MRC-DPRU1230/2004/G1P[8]
	RVA/Human-wt/ZAF/UFS-NGS-MRC-DPRU4024/2002/G1P[8]		1		RVA/Human-wt/ZAF/UFS-NGS-MRC-DPRU4026/2002/G1P[8]
	RVA/Human-wt/ZAF/UFS-NGS-MRC-DPRU147/2007/G1P[8]		2		RVA/Human-wt/ZAF/UFS-NGS-MRC-DPRU799/2007/G1P[8]
					RVA/Human-wt/ZAF/MRC-DPRU1370/2007/G1P[8]
	RVA/Human-wt/ZAF/UFS-NGS-MRC-DPRU793/2007/G1P[8]		1		RVA/Human-wt/ZAF/MRC-DPRU1350/2007/G1P[8]
	RVA/Human-wt/ZAF/UFS-NGS:MRC-DPRU1047/2008/G1P[8]		1		RVA/Human-wt/ZAF/UFS-NGS-MRC-DPRU1048/2008/G1P[8]
	RVA/Human-wt/ZAF/UFS-NGS-MRC-DPRU792/2007/G1P[8]		1		RVA/Human-wt/ZAF/MRC-DPRU1039/2008/G1P[8]
	RVA/Human-wt/ZAF/UFS-NGS-MRC-DPRU139/2009/G1P[8]		4		RVA/Human-wt/ZAF/UFS-NGS-MRC-DPRU1093/2009/G1P[8]
					RVA/Human-wt/ZAF/MRC-DPRU2325/2009/G1P[8]
					RVA/Human-wt/ZAF/MRC-DPRU2306/2009/G1P[8]
					RVA/Human-wt/ZAF/MRC-DPRU2330/2009/G1P[8]
	RVA/Human-wt/ZAF/UFS-NGS-MRC-DPRU745/2005/G1P[8]		1		RVA/Human-wt/ZAF/MRC-DPRU822/2005/G1P[8]
	RVA/Human-wt/ZAF/UFS-NGS-MRC-DPRU1273/2007/G1P[8]		1		RVA/Human-wt/ZAF/MRC-DPRU1381/2007/G1P[8]
	RVA/Human-wt/ZAF/UFS-NGS-MRC-DPRU138/2009/G1P[8]		1		RVA/Human-wt/ZAF/UFS-NGS-MRC-DPRU2299/2009/G1P[8]
	RVA/Human-wt/ZAF/UFS-NGS-MRC-DPRU151/2009/G1P[8]		6		RVA/Human-wt/ZAF/UFS-NGS-MRC-DPRU157/2009/G1P[8]
					RVA/Human-wt/ZAF/UFS-NGS-MRC-DPRU1271/2009/G1P[8]
					RVA/Human-wt/ZAF/MRC-DPRU1270/2009/G1P[8]
					RVA/Human-wt/ZAF/MRC-DPRU2294/2009/G1P[8]
					RVA/Human-wt/ZAF/MRC-DPRU150/2009/G1P[8]
					RVA/Human-wt/ZAF/MRC-DPRU1269/2009/G1P[8]
	RVA/Human-wt/ZAF/UFS-NGS-MRC-DPRU748/2006/G1P[8]		13		RVA/Human-wt/ZAF/UFS-NGS-MRC-DPRU757/2006/G1P[8]
					RVA/Human-wt/ZAF/UFS-NGS-MRC-DPRU768/2006/G1P[8]
					RVA/Human-wt/ZAF/UFS-NGS-MRC-DPRU783/2006/G1P[8]
					RVA/Human-wt/ZAF/UFS-NGS-MRC-DPRU999/2006/G1P[8]
					RVA/Human-wt/ZAF/UFS-NGS-MRC-DPRU1005/2006/G1P[8]
					RVA/Human-wt/ZAF/UFS-NGS-MRC-DPRU1012/2006/G1P[8]
					RVA/Human-wt/ZAF/UFS-NGS-MRC-DPRU1039/2006/G1P[8]
					RVA/Human-wt/ZAF/UFS-NGS-MRC-DPRU1041/2006/G1P[8]
					RVA/Human-wt/ZAF/MRC-DPRU799/2006/G1P[8]
					RVA/Human-wt/ZAF/MRC-DPRU789/2006/G1P[8]
					RVA/Human-wt/ZAF/MRC-DPRU748/2006/G1P[8]
					RVA/Human-wt/ZAF/MRC-DPRU839/2006/G1P[8]
					RVA/Human-wt/ZAF/MRC-DPRU832/2006/G1P[8]
	RVA/Human-wt/ZAF/UFS-NGS-MRC-DPRU1015/2006/G1P[8]		2		RVA/Human-wt/ZAF/UFS-NGS-MRC-DPRU1030/2006/G1P[8]
					RVA/Human-wt/ZAF/MRC-DPRU840/2006/G1P[8]
	RVA/Human-wt/ZAF/MRC-DPRU120/2011/G1P[8]		2		RVA/Human-wt/ZAF/MRC-DPRU121/2011/G1P[8]
					RVA/Human-wt/ZAF/MRC-DPRU4079-11/2011/G1P[8]
	RVA/Human-wt/ZAF/UFS-NGS-MRC-DPRU2021/2010/G1P[8]		3		RVA/Human-wt/ZAF/MRC-DPRU1492/2010/G1P[8]
					RVA/Human-wt/ZAF/MRC-DPRU1544/2010/G1P[8]
					RVA/Human-wt/ZAF/MRC-DPRU1506/2010/G1P[8]
	RVA/Human-wt/ZAF/MRC-DPRU2061/2010/G1P[8]		3		RVA/Human-wt/ZAF/MRC-DPRU2030/2010/G1P[8]
					RVA/Human-wt/ZAF/MRC-DPRU2035/2010/G1P[8]
					RVA/Human-wt/ZAF/MRC-DPRU2052/2010/G1P[8]
	RVA/Human-wt/ZAF/UFS-NGS-MRC-DPRU136/2009/G1P[8]		1		RVA/Human-wt/ZAF/MRC-DPRU135/2009/G1P[8]
	RVA/Human-wt/ZAF/UFS-NGS-MRC-DPRU56/2014/G1P[8]		2		RVA/Human-wt/ZAF/UFS-NGS-MRC-DPRU65/2014/G1P[8]
					RVA/Human-wt/ZAF/UFS-NGS-MRC-DPRU150/2014/G1P[8]

## Sheet: NSP2
	Duplicated sequences in the alignments identified utilizing ElimDupes ((https://www.hiv.lanl.gov/content/sequence/elimdupesv2/elimdupes.html)
	Unique sequence		Number of duplicates		Duplicate sequences
	RVA/Human-wt/ZAF/UFS-NGS-MRC-DPRU4024/2002/G1P[8]		1		RVA/Human-wt/ZAF/UFS-NGS-MRC-DPRU4026/2002/G1P[8]
	RVA/Human-wt/ZAF/UFS-NGS-MRC-DPRU745/2005/G1P[8]		1		RVA/Human-wt/ZAF/MRC-DPRU822/2005//G1P[8]
	RVA/Human-wt/ZAF/UFS-NGS-MRC-DPRU732/2006/G1P[8]		20		RVA/Human-wt/ZAF/UFS-NGS-MRC-DPRU748/2006/G1P[8]
					RVA/Human-wt/ZAF/UFS-NGS-MRC-DPRU768/2006/G1P[8]
					RVA/Human-wt/ZAF/UFS-NGS-MRC-DPRU783/2006/G1P[8]
					RVA/Human-wt/ZAF/UFS-NGS-MRC-DPRU849/2006/G1P[8]
					RVA/Human-wt/ZAF/UFS-NGS-MRC-DPRU999/2006/G1P[8]
					RVA/Human-wt/ZAF/UFS-NGS-MRC-DPRU1002/2006/G1P[8]
					RVA/Human-wt/ZAF/UFS-NGS-MRC-DPRU1005/2006/G1P[8]
					RVA/Human-wt/ZAF/UFS-NGS-MRC-DPRU1012/2006/G1P[8]
					RVA/Human-wt/ZAF/UFS-NGS-MRC-DPRU1041/2006/G1P[8]
					RVA/Human-wt/ZAF/UFS-NGS-MRC-DPRU799/2007/G1P[8]
					RVA/Human-wt/ZAF/UFS-NGS-MRC-DPRU1302/2007/G1P[8]
					RVA/Human-wt/ZAF/UFS-NGS-MRC-DPRU2006/2008/G1P[8]
					RVA/Human-wt/ZAF/MRC-DPRU799/2006/G1P[8]
					RVA/Human-wt/ZAF/MRC-DPRU789/2006//G1P[8]
					RVA/Human-wt/ZAF/MRC-DPRU803/2006/G1P[8]
					RVA/Human-wt/ZAF/MRC-DPRU840/2006/G1P[8]
					RVA/Human-wt/ZAF/MRC-DPRU1327/2007/G1P[8]
					RVA/Human-wt/ZAF/MRC-DPRU748/2006/G1P[8]
					RVA/Human-wt/ZAF/MRC-DPRU839/2006/G1P[8]
					RVA/Human-wt/ZAF/MRC-DPRU832/2006//G1P[8]
	RVA/Human-wt/ZAF/UFS-NGS-MRC-DPRU757/2006/G1P[8]		1		RVA/Human-wt/ZAF/MRC-DPRU757/2006//G1P[8]
	RVA/Human-wt/ZAF/UFS-NGS-MRC-DPRU902/2006/G1P[8]		1		RVA/Human-wt/ZAF/MRC-DPRU901/2006/G1P[8]
	RVA/Human-wt/ZAF/MRC-DPRU1492/2010/G1P[8]		5		RVA/Human-wt/ZAF/MRC-DPRU2030/2010/G1P[8]
					RVA/Human-wt/ZAF/MRC-DPRU1544/2010/G1P[8]
					RVA/Human-wt/ZAF/MRC-DPRU2035/2010/G1P[8]
					RVA/Human-wt/ZAF/MRC-DPRU2052/2010/G1P[8]
					RVA/Human-wt/ZAF/MRC-DPRU1506/2010/G1P[8]
	RVA/Human-wt/ZAF/MRC-DPRU6954/2011//G1P[8]		2		RVA/Human-wt/ZAF/MRC-DPRU121/2011/G1P[8]
					RVA/Human-wt/ZAF/MRC-DPRU4079-11/2011//G1P[8]
	RVA/Human-wt/ZAF/UFS-NGS-MRC-DPRU1116/2004/G1P[8]		2		RVA/Human-wt/ZAF/UFS-NGS-MRC-DPRU1131/2004/G1P[8]
					RVA/Human-wt/ZAF/UFS-NGS-MRC-DPRU1148/2004/G1P[8]
	RVA/Human-wt/ZAF/UFS-NGS-MRC-DPRU1015/2006/G1P[8]		1		RVA/Human-wt/ZAF/UFS-NGS-MRC-DPRU1039/2006/G1P[8]
	RVA/Human-wt/ZAF/UFS-NGS-MRC-DPRU138/2009/G1P[8]		6		RVA/Human-wt/ZAF/UFS-NGS-MRC-DPRU157/2009/G1P[8]
					RVA/Human-wt/ZAF/UFS-NGS-MRC-DPRU1234/2009/G1P[8]
					RVA/Human-wt/ZAF/UFS-NGS-MRC-DPRU1271/2009/G1P[8]
					RVA/Human-wt/ZAF/UFS-NGS-MRC-DPRU2299/2009/G1P[8]
					RVA/Human-wt/ZAF/MRC-DPRU1270/2009/G1P[8]
					RVA/Human-wt/ZAF/MRC-DPRU1269/2009/G1P[8]
	RVA/Human-wt/ZAF/UFS-NGS-MRC-DPRU150/2009/G1P[8]		3		RVA/Human-wt/ZAF/MRC-DPRU1389/2009/G1P[8]
					RVA/Human-wt/ZAF/MRC-DPRU2801/2009/G1P[8]
					RVA/Human-wt/ZAF/MRC-DPRU150/2009/G1P[8]
	RVA/Human-wt/ZAF/UFS-NGS-MRC-DPRU65/2014//G1P[8]		1		RVA/Human-wt/ZAF/UFS-NGS-MRC-DPRU74/2014//G1P[8]
	RVA/Human-wt/ZAF/UFS-NGS-MRC-DPRU4347/2015//G1P[8]		1		RVA/Human-wt/ZAF/UFS-NGS-MRC-DPRU4352/2015//G1P[8]
	RVA/Human-wt/ZAF/UFS-NGS-MRC-DPRU753/2006/G1P[8]		6		RVA/Human-wt/ZAF/UFS-NGS-MRC-DPRU147/2007/G1P[8]
					RVA/Human-wt/ZAF/UFS-NGS-MRC-DPRU1273/2007/G1P[8]
					RVA/Human-wt/ZAF/UFS-NGS-MRC-DPRU1652/2007/G1P[8]
					RVA/Human-wt/ZAF/MRC-DPRU1381/2007//G1P[8]
					RVA/Human-wt/ZAF/MRC-DPRU2125/2008//G1P[8]
					RVA/Human-wt/ZAF/MRC-DPRU1370/2007/G1P[8]
	RVA/Human-wt/ZAF/UFS-NGS-MRC-DPRU793/2007/G1P[8]		3		RVA/Human-wt/ZAF/UFS-NGS:MRC-DPRU1047/2008/G1P[8]
					RVA/Human-wt/ZAF/UFS-NGS-MRC-DPRU1048/2008/G1P[8]
					RVA/Human-wt/ZAF/MRC-DPRU1350/2007/G1P[8]
	RVA/Human-wt/ZAF/UFS-NGS-MRC-DPRU1969/2008/G1P[8]		1		RVA/Human-wt/ZAF/MRC-DPRU1052/2008//G1P[8]
	RVA/Human-wt/ZAF/UFS-NGS-MRC-DPRU1049/2009/G1P[8]		1		RVA/Human-wt/ZAF/MRC-DPRU2429/2008//G1P[8]
	RVA/Human-wt/ZAF/UFS-NGS-MRC-DPRU1093/2009/G1P[8]		4		RVA/Human-wt/ZAF/UFS-NGS-MRC-DPRU2280/2009/G1P[8]
					RVA/Human-wt/ZAF/MRC-DPRU2325/2009/G1P[8]
					RVA/Human-wt/ZAF/MRC-DPRU2306/2009/G1P[8]
					RVA/Human-wt/ZAF/MRC-DPRU2330/2009/G1P[8]
	RVA/Human-wt/ZAF/UFS-NGS-MRC-DPRU4269/2002/G1P[8]		8		RVA/Human-wt/ZAF/UFS-NGS-MRC-DPRU2117/2003/G1P[8]
					RVA/Human-wt/ZAF/UFS-NGS-MRC-DPRU1104/2004/G1P[8]
					RVA/Human-wt/ZAF/UFS-NGS-MRC-DPRU687/2005/G1P[8]
					RVA/Human-wt/ZAF/UFS-NGS-MRC-DPRU747/2005/G1P[8]
					RVA/Human-wt/ZAF/UFS-NGS-MRC-DPRU1006/2006/G1P[8]
					RVA/Human-wt/ZAF/UFS-NGS-MRC-DPRU1009/2006/G1P[8]
					RVA/Human-wt/ZAF/UFS-NGS-MRC-DPRU1019/2006/G1P[8]
					RVA/Human-wt/ZAF/UFS-NGS-MRC-DPRU1042/2008/G1P[8]
	RVA/Human-wt/ZAF/UFS-NGS-MRC-DPRU3883/2002/G1P[8]		6		RVA/Human-wt/ZAF/UFS-NGS-MRC-DPRU4049/2002/G1P[8]
					RVA/Human-wt/ZAF/UFS-NGS-MRC-DPRU493/2003/G1P[8]
					RVA/Human-wt/ZAF/UFS-NGS-MRC-DPRU2156/2003-/G1P[8]
					RVA/Human-wt/ZAF/UFS-NGS-MRC-DPRU1230/2004/G1P[8]
					RVA/Human-wt/ZAF/MRC-DPRU566/2003//G1P[8]
					RVA/Human-wt/ZAF/MRC-DPRU2198/2003/G1P[8]
	RVA/Human-wt/ZAF/UFS-NGS-MRC-DPRU632/2003/G1P[8]		3		RVA/Human-wt/ZAF/UFS-NGS-MRC-DPRU2145/2003/G1P[8]
					RVA/Human-wt/ZAF/MRC-DPRU451/2003//G1P[8]
					RVA/Human-wt/ZAF/MRC-DPRU445/2003/G1P[8]
	RVA/Human-wt/ZAF/UFS-NGS-MRC-DPRU3951/2002/G1P[8]		3		RVA/Human-wt/ZAF/UFS-NGS-MRC-DPRU4018/2002/G1P[8]
					RVA/Human-wt/ZAF/UFS-NGS-MRC-DPRU4019/2002/G1P[8]
					RVA/Human-wt/ZAF/MRC-DPRU4381/2002/G1P[8]
	RVA/Human-wt/ZAF/UFS-NGS-MRC-DPRU4023/2002/G1P[8]		2		RVA/Human-wt/ZAF/UFS-NGS-MRC-DPRU4102/2002/G1P[8]
					RVA/Human-wt/ZAF/MRC-DPRU4418/2002/G1P[8]
	RVA/Human-wt/ZAF/UFS-NGS-MRC-DPRU456/2003/G1P[8]		1		RVA/Human-wt/ZAF/MRC-DPRU400/2003/G1P[8]
	RVA/Human-wt/ZAF/UFS-NGS-MRC-DPRU1135/2004/G1P[8]		17		RVA/Human-wt/ZAF/UFS-NGS-MRC-DPRU1139/2004/G1P[8]
					RVA/Human-wt/ZAF/UFS-NGS-MRC-DPRU1145/2004/G1P[8]
					RVA/Human-wt/ZAF/UFS-NGS-MRC-DPRU1184/2004/G1P[8]
					RVA/Human-wt/ZAF/UFS-NGS-MRC-DPRU1192/2004/G1P[8]
					RVA/Human-wt/ZAF/UFS-NGS-MRC-DPRU1205/2004/G1P[8]
					RVA/Human-wt/ZAF/UFS-NGS-MRC-DPRU1287/2004/G1P[8]
					RVA/Human-wt/ZAF/UFS-NGS-MRC-DPRU451/2005/G1P[8]
					RVA/Human-wt/ZAF/MRC-DPRU426/2004/G1P[8]
					RVA/Human-wt/ZAF/MRC-DPRU1224/2004//G1P[8]
					RVA/Human-wt/ZAF/MRC-DPRU1285/2004/G1P[8]
					RVA/Human-wt/ZAF/MRC-DPRU1275/2004/G1P[8]
					RVA/Human-wt/ZAF/MRC-DPRU1264/2004/G1P[8]
					RVA/Human-wt/ZAF/MRC-DPRU1299/2004/G1P[8]
					RVA/Human-wt/ZAF/MRC-DPRU1283/2004/G1P[8]
					RVA/Human-wt/ZAF/MRC-DPRU1277/2004/G1P[8]
					RVA/Human-wt/ZAF/MRC-DPRU1280-04/2004/G1P[8]
					RVA/Human-wt/ZAF/MRC-DPRU1192/2002//G1P[8]
	RVA/Human-wt/ZAF/UFS-NGS-MRC-DPRU1970/2008/G1P[8]		3		RVA/Human-wt/ZAF/UFS-NGS-MRC-DPRU1980/2008/G1P[8]
					RVA/Human-wt/ZAF/UFS-NGS-MRC-DPRU136/2009/G1P[8]
					RVA/Human-wt/ZAF/MRC-DPRU135/2009/G1P[8]

## Sheet: NSP3
	Duplicated sequences in the alignments identified utilizing ElimDupes ((https://www.hiv.lanl.gov/content/sequence/elimdupesv2/elimdupes.html)
	Unique sequence		Number of duplicates		Duplicate sequences
	RVA/Human-wt/ZAF/UFS-NGS-MRC-DPRU4269/2002/G1P[8]		9		RVA/Human-wt/ZAF/UFS-NGS-MRC-DPRU2117/2003/G1P[8]
					RVA/Human-wt/ZAF/UFS-NGS-MRC-DPRU1104/2004/G1P[8]
					RVA/Human-wt/ZAF/UFS-NGS-MRC-DPRU687/2005/G1P[8]
					RVA/Human-wt/ZAF/UFS-NGS-MRC-DPRU747/2005/G1P[8]
					RVA/Human-wt/ZAF/UFS-NGS-MRC-DPRU1006/2006/G1P[8]
					RVA/Human-wt/ZAF/UFS-NGS-MRC-DPRU1009/2006/G1P[8],
					RVA/Human-wt/ZAF/UFS-NGS-MRC-DPRU1019/2006/G1P[8]
					RVA/Human-wt/ZAF/UFS-NGS-MRC-DPRU1042/2008G1P[8]
					RVA/Human-wt/ZAF/UFS-NGS-MRC-DPRU2250/2013G1P[8]
	RVA/Human-wt/ZAF/UFS-NGS-MRC-DPRU3892/2002/G1P[8]		8		RVA/Human-wt/ZAF/UFS-NGS-MRC-DPRU3956/2002/G1P[8]
					RVA/Human-wt/ZAF/UFS-NGS-MRC-DPRU4049/2002/G1P[8]
					RVA/Human-wt/ZAF/UFS-NGS-MRC-DPRU2145/2003/G1P[8]
					RVA/Human-wt/ZAF/MRC-DPRU566/2003/G1P[8]
					RVA/Human-wt/ZAF/MRC-DPRU6113/2002/G1P[8]
					RVA/Human-wt/ZAF/MRC-DPRU648/2003/G1P[8]
					RVA/Human-wt/ZAF/MRC-DPRU451/2003/G1P[8]
					RVA/Human-wt/ZAF/MRC-DPRU445/2003/G1P[8]
	RVA/Human-wt/ZAF/UFS-NGS-MRC-DPRU4023/2002/G1P[8]		2		RVA/Human-wt/ZAF/UFS-NGS-MRC-DPRU4102/2002/G1P[8]
					RVA/Human-wt/ZAF/MRC-DPRU4418/2002/G1P[8]
	RVA/Human-wt/ZAF/UFS-NGS-MRC-DPRU2156/2003/G1P[8]		1		RVA/Human-wt/ZAF/MRC-DPRU539/2003/G1P[8]
	RVA/Human-wt/ZAF/UFS-NGS-MRC-DPRU1135/2004/G1P[8]		15		RVA/Human-wt/ZAF/UFS-NGS-MRC-DPRU1139/2004/G1P[8]
					RVA/Human-wt/ZAF/UFS-NGS-MRC-DPRU1145/2004/G1P[8]
					RVA/Human-wt/ZAF/UFS-NGS-MRC-DPRU1184/2004/G1P[8]
					RVA/Human-wt/ZAF/UFS-NGS-MRC-DPRU1192/2004/G1P[8]
					RVA/Human-wt/ZAF/UFS-NGS-MRC-DPRU1205/2004/G1P[8]
					RVA/Human-wt/ZAF/UFS-NGS-MRC-DPRU451/2005/G1P[8]
					RVA/Human-wt/ZAF/MRC-DPRU426/2004/G1P[8]
					RVA/Human-wt/ZAF/MRC-DPRU1224/2004/G1P[8]
					RVA/Human-wt/ZAF/MRC-DPRU1275/2004/G1P[8]
					RVA/Human-wt/ZAF/MRC-DPRU1264/2004/G1P[8]
					RVA/Human-wt/ZAF/MRC-DPRU1299/2004/G1P[8]
					RVA/Human-wt/ZAF/MRC-DPRU1283/2004/G1P[8]
					RVA/Human-wt/ZAF/MRC-DPRU1277/2004/G1P[8]
					RVA/Human-wt/ZAF/MRC-DPRU1280-04/2004/G1P[8]
					RVA/Human-wt/ZAF/MRC-DPRU1192/2002/G1P[8]
	RVA/Human-wt/ZAF/UFS-NGS-MRC-DPRU4018/2002/G1P[8]		2		RVA/Human-wt/ZAF/UFS-NGS-MRC-DPRU4019/2002/G1P[8]
					RVA/Human-wt/ZAF/MRC-DPRU4381/2002/G1P[8]
	RVA/Human-wt/ZAF/UFS-NGS-MRC-DPRU56/2014G1P[8]		1		RVA/Human-wt/ZAF/UFS-NGS-MRC-DPRU74/2014G1P[8]
	RVA/Human-wt/ZAF/UFS-NGS-MRC-DPRU4347/2015G1P[8]		1		RVA/Human-wt/ZAF/UFS-NGS-MRC-DPRU4352/2015G1P[8]
	RVA/Human-wt/ZAF/UFS-NGS-MRC-DPRU1970/2008G1P[8]		2		RVA/Human-wt/ZAF/UFS-NGS-MRC-DPRU136/2009G1P[8]
					RVA/Human-wt/ZAF/MRC-DPRU135/2009/G1P[8]
	RVA/Human-wt/ZAF/UFS-NGS-MRC-DPRU4024/2002/G1P[8]		1		RVA/Human-wt/ZAF/UFS-NGS-MRC-DPRU4026/2002/G1P[8]
	RVA/Human-wt/ZAF/UFS-NGS-MRC-DPRU745/2005/G1P[8]		1		RVA/Human-wt/ZAF/MRC-DPRU822/2005/G1P[8]
	RVA/Human-wt/ZAF/UFS-NGS-MRC-DPRU1116/2004/G1P[8]		2		RVA/Human-wt/ZAF/UFS-NGS-MRC-DPRU1131/2004/G1P[8]
					RVA/Human-wt/ZAF/UFS-NGS-MRC-DPRU1148/2004/G1P[8]
	RVA/Human-wt/ZAF/UFS-NGS-MRC-DPRU753/2006/G1P[8]		5		RVA/Human-wt/ZAF/UFS-NGS-MRC-DPRU1007/2006/G1P[8]
					RVA/Human-wt/ZAF/UFS-NGS-MRC-DPRU792/2007G1P[8]
					RVA/Human-wt/ZAF/UFS-NGS-MRC-DPRU1302/2007G1P[8]
					RVA/Human-wt/ZAF/UFS-NGS-MRC-DPRU1049/2009G1P[8]
					RVA/Human-wt/ZAF/MRC-DPRU2429/2008-/G1P[8]
	RVA/Human-wt/ZAF/UFS-NGS:MRC-DPRU1047/2008G1P[8]		1		RVA/Human-wt/ZAF/UFS-NGS-MRC-DPRU1048/2008G1P[8]
	RVA/Human-wt/ZAF/UFS-NGS-MRC-DPRU1967/2008G1P[8]		2		RVA/Human-wt/ZAF/UFS-NGS-MRC-DPRU1969/2008G1P[8]
					RVA/Human-wt/ZAF/MRC-DPRU1052/2008/G1P[8]
	RVA/Human-wt/ZAF/MRC-DPRU2801/2009/G1P[8]		1		RVA/Human-wt/ZAF/MRC-DPRU1217/2009-06-08/G1P[8]
	RVA/Human-wt/ZAF/UFS-NGS-MRC-DPRU139/2009G1P[8]		6		RVA/Human-wt/ZAF/UFS-NGS-MRC-DPRU1093/2009G1P[8]
					RVA/Human-wt/ZAF/UFS-NGS-MRC-DPRU1190/2009G1P[8]
					RVA/Human-wt/ZAF/UFS-NGS-MRC-DPRU2280/2009G1P[8]
					RVA/Human-wt/ZAF/MRC-DPRU2325/2009/G1P[8]
					RVA/Human-wt/ZAF/MRC-DPRU2306/2009/G1P[8]
					RVA/Human-wt/ZAF/MRC-DPRU1389/2009/G1P[8]
	RVA/Human-wt/ZAF/UFS-NGS-MRC-DPRU732/2006/G1P[8]		22		RVA/Human-wt/ZAF/UFS-NGS-MRC-DPRU748/2006/G1P[8]
					RVA/Human-wt/ZAF/UFS-NGS-MRC-DPRU757/2006/G1P[8]
					RVA/Human-wt/ZAF/UFS-NGS-MRC-DPRU768/2006/G1P[8]
					RVA/Human-wt/ZAF/UFS-NGS-MRC-DPRU783/2006/G1P[8]
					RVA/Human-wt/ZAF/UFS-NGS-MRC-DPRU849/2006/G1P[8]
					RVA/Human-wt/ZAF/UFS-NGS-MRC-DPRU902/2006/G1P[8]
					RVA/Human-wt/ZAF/UFS-NGS-MRC-DPRU1002/2006/G1P[8]
					RVA/Human-wt/ZAF/UFS-NGS-MRC-DPRU1005/2006/G1P[8]
					RVA/Human-wt/ZAF/UFS-NGS-MRC-DPRU1012/2006/G1P[8]
					RVA/Human-wt/ZAF/UFS-NGS-MRC-DPRU1015/2006/G1P[8]
					RVA/Human-wt/ZAF/UFS-NGS-MRC-DPRU1030/2006/G1P[8]
					RVA/Human-wt/ZAF/UFS-NGS-MRC-DPRU1039/2006/G1P[8]
					RVA/Human-wt/ZAF/UFS-NGS-MRC-DPRU1041/2006/G1P[8]
					RVA/Human-wt/ZAF/MRC-DPRU799/2006/G1P[8]
					RVA/Human-wt/ZAF/MRC-DPRU789/2006/G1P[8]
					RVA/Human-wt/ZAF/MRC-DPRU803/2006/G1P[8]
					RVA/Human-wt/ZAF/MRC-DPRU840/2006/G1P[8]
					RVA/Human-wt/ZAF/MRC-DPRU748/2006/G1P[8]
					RVA/Human-wt/ZAF/MRC-DPRU839/2006/G1P[8]
					RVA/Human-wt/ZAF/MRC-DPRU757/2006/G1P[8]
					RVA/Human-wt/ZAF/MRC-DPRU832/2006/G1P[8]
					RVA/Human-wt/ZAF/MRC-DPRU901/2006/G1P[8]
	RVA/Human-wt/ZAF/UFS-NGS-MRC-DPRU799/2007G1P[8]		1		RVA/Human-wt/ZAF/MRC-DPRU1327/2007/G1P[8]
	RVA/Human-wt/ZAF/UFS-NGS-MRC-DPRU147/2007G1P[8]		1		RVA/Human-wt/ZAF/MRC-DPRU1370/2007/G1P[8]
	RVA/Human-wt/ZAF/UFS-NGS-MRC-DPRU1273/2007G1P[8]		1		RVA/Human-wt/ZAF/MRC-DPRU1381/2007/G1P[8]
	RVA/Human-wt/ZAF/UFS-NGS-MRC-DPRU2021/2010G1P[8]		6		RVA/Human-wt/ZAF/MRC-DPRU2061/2010/G1P[8]
					RVA/Human-wt/ZAF/MRC-DPRU1492/2010/G1P[8]
					RVA/Human-wt/ZAF/MRC-DPRU2030/2010/G1P[8]
					RVA/Human-wt/ZAF/MRC-DPRU2035/2010/G1P[8]
					RVA/Human-wt/ZAF/MRC-DPRU2052/2010/G1P[8]
					RVA/Human-wt/ZAF/MRC-DPRU1506/2010/G1P[8]
	RVA/Human-wt/ZAF/MRC-DPRU120/2011/G1P[8]		2		RVA/Human-wt/ZAF/MRC-DPRU121/2011/G1P[8]
					RVA/Human-wt/ZAF/MRC-DPRU4079-11/2011/G1P[8]
	RVA/Human-wt/ZAF/UFS-NGS-MRC-DPRU138/2009G1P[8]		8		RVA/Human-wt/ZAF/UFS-NGS-MRC-DPRU151/2009G1P[8]
					RVA/Human-wt/ZAF/UFS-NGS-MRC-DPRU157/2009G1P[8]
					RVA/Human-wt/ZAF/UFS-NGS-MRC-DPRU1271/2009G1P[8]
					RVA/Human-wt/ZAF/UFS-NGS-MRC-DPRU2299/2009G1P[8]
					RVA/Human-wt/ZAF/MRC-DPRU1270/2009/G1P[8]
					RVA/Human-wt/ZAF/MRC-DPRU2294/2009/G1P[8]
					RVA/Human-wt/ZAF/MRC-DPRU150/2009/G1P[8]
					RVA/Human-wt/ZAF/MRC-DPRU155/2009/G1P[8]
	RVA/Human-wt/ZAF/UFS-NGS-MRC-DPRU1234/2009G1P[8]		1		RVA/Human-wt/ZAF/MRC-DPRU1269/2009/G1P[8]
	RVA/Human-wt/ZAF/UFS-NGS-MRC-DPRU1287/2004/G1P[8]		1		RVA/Human-wt/ZAF/UFS-NGS-MRC-DPRU3410/2004/G1P[8]
	RVA/Human-wt/ZAF/UFS-NGS-MRC-DPRU2291/2009G1P[8]		1		RVA/Human-wt/ZAF/MRC-DPRU2330/2009/G1P[8]
	RVA/Human-wt/ZAF/UFS-NGS-MRC-DPRU3433/2006/G1P[8]		1		RVA/Human-wt/ZAF/MRC-DPRU2132/2005/G1P[8]

## Sheet: NSP4
	Duplicated sequences in the alignments identified utilizing ElimDupes ((https://www.hiv.lanl.gov/content/sequence/elimdupesv2/elimdupes.html)
	Unique sequence		Number of duplicates		Duplicate sequences
	RVA/Human-wt/ZAF/UFS-NGS-MRC-DPRU4269/2002/G1P[8]		9		RVA/Human-wt/ZAF/UFS-NGS-MRC-DPRU2117/2003/G1P[8]
					RVA/Human-wt/ZAF/UFS-NGS-MRC-DPRU1104/2004/G1P[8]
					RVA/Human-wt/ZAF/UFS-NGS-MRC-DPRU687/2005/G1P[8]
					RVA/Human-wt/ZAF/UFS-NGS-MRC-DPRU747/2005/G1P[8]
					RVA/Human-wt/ZAF/UFS-NGS-MRC-DPRU753/2006/G1P[8]
					RVA/Human-wt/ZAF/UFS-NGS-MRC-DPRU1006/2006/G1P[8]
					RVA/Human-wt/ZAF/UFS-NGS-MRC-DPRU1009/2006/G1P[8]
					RVA/Human-wt/ZAF/UFS-NGS-MRC-DPRU1019/2006/G1P[8]
					RVA/Human-wt/ZAF/UFS-NGS-MRC-DPRU1042/2008/G1P[8]
	RVA/Human-wt/ZAF/UFS-NGS-MRC-DPRU3883/2002/G1P[8]		1		RVA/Human-wt/ZAF/UFS-NGS-MRC-DPRU456/2003/G1P[8]
	RVA/Human-wt/ZAF/UFS-NGS-MRC-DPRU3892/2002/G1P[8]		8		RVA/Human-wt/ZAF/UFS-NGS-MRC-DPRU4049/2002/G1P[8]
					RVA/Human-wt/ZAF/UFS-NGS-MRC-DPRU609/2003/G1P[8]
					RVA/Human-wt/ZAF/UFS-NGS-MRC-DPRU493/2003/G1P[8]
					RVA/Human-wt/ZAF/UFS-NGS-MRC-DPRU1230/2004/G1P[8]
					RVA/Human-wt/ZAF/MRC-DPRU566/2003/G1P[8]
					RVA/Human-wt/ZAF/MRC-DPRU6113/2002/G1P[8]
					RVA/Human-wt/ZAF/MRC-DPRU2198/2003/G1P[8]
					RVA/Human-wt/ZAF/MRC-DPRU539/2003/G1P[8]
	RVA/Human-wt/ZAF/UFS-NGS-MRC-DPRU2145/2003/G1P[8]		2		RVA/Human-wt/ZAF/UFS-NGS-MRC-DPRU632/2003/G1P[8]
					RVA/Human-wt/ZAF/MRC-DPRU445/2003/G1P[8]
	RVA/Human-wt/ZAF/UFS-NGS-MRC-DPRU3951/2002/G1P[8]		3		RVA/Human-wt/ZAF/UFS-NGS-MRC-DPRU4018/2002/G1P[8]
					RVA/Human-wt/ZAF/UFS-NGS-MRC-DPRU4019/2002/G1P[8]
					RVA/Human-wt/ZAF/MRC-DPRU4381/2002/G1P[8]
	RVA/Human-wt/ZAF/UFS-NGS-MRC-DPRU3956/2002/G1P[8]		4		RVA/Human-wt/ZAF/UFS-NGS-MRC-DPRU4023/2002/G1P[8]
					RVA/Human-wt/ZAF/UFS-NGS-MRC-DPRU4102/2002/G1P[8]
					RVA/Human-wt/ZAF/UFS-NGS-MRC-DPRU4271/2002/G1P[8]
					RVA/Human-wt/ZAF/MRC-DPRU4418/2002/G1P[8]
	RVA/Human-wt/ZAF/UFS-NGS-MRC-DPRU4055/2002/G1P[8]		17		RVA/Human-wt/ZAF/UFS-NGS-MRC-DPRU1135/2004/G1P[8]
					RVA/Human-wt/ZAF/UFS-NGS-MRC-DPRU1139/2004/G1P[8]
					RVA/Human-wt/ZAF/UFS-NGS-MRC-DPRU1145/2004/G1P[8]
					RVA/Human-wt/ZAF/UFS-NGS-MRC-DPRU1192/2004/G1P[8]
					RVA/Human-wt/ZAF/UFS-NGS-MRC-DPRU3410/2004/G1P[8]
					RVA/Human-wt/ZAF/UFS-NGS-MRC-DPRU1184/2004/G1P[8]
					RVA/Human-wt/ZAF/UFS-NGS-MRC-DPRU1205/2004/G1P[8]
					RVA/Human-wt/ZAF/UFS-NGS-MRC-DPRU451/2005/G1P[8]
					RVA/Human-wt/ZAF/MRC-DPRU426/2004/G1P[8]
					RVA/Human-wt/ZAF/MRC-DPRU1224/2004/G1P[8]
					RVA/Human-wt/ZAF/MRC-DPRU1285/2004/G1P[8]
					RVA/Human-wt/ZAF/MRC-DPRU1299/2004/G1P[8]
					RVA/Human-wt/ZAF/MRC-DPRU1283/2004/G1P[8]
					RVA/Human-wt/ZAF/MRC-DPRU1277/2004/G1P[8]
					RVA/Human-wt/ZAF/MRC-DPRU1280-04/2004/G1P[8]
					RVA/Human-wt/ZAF/MRC-DPRU1192/2002/G1P[8]
					RVA/Human-wt/ZAF/MRC-DPRU1275/2004/G1P[8]
	RVA/Human-wt/ZAF/UFS-NGS-MRC-DPRU1287/2004/G1P[8]		1		RVA/Human-wt/ZAF/MRC-DPRU1264/2004/G1P[8]
	RVA/Human-wt/ZAF/UFS-NGS-MRC-DPRU4024/2002/G1P[8]		1		RVA/Human-wt/ZAF/UFS-NGS-MRC-DPRU4026/2002/G1P[8]
	RVA/Human-wt/ZAF/UFS-NGS-MRC-DPRU1007/2006/G1P[8]		2		RVA/Human-wt/ZAF/UFS-NGS-MRC-DPRU793/2007/G1P[8]
					RVA/Human-wt/ZAF/UFS-NGS-MRC-DPRU1965/2008/G1P[8]
	RVA/Human-wt/ZAF/MRC-DPRU1039/2008/G1P[8]		1		RVA/Human-wt/ZAF/MRC-DPRU2125/2008/G1P[8]
	RVA/Human-wt/ZAF/UFS-NGS-MRC-DPRU799/2007/G1P[8]		6		RVA/Human-wt/ZAF/UFS-NGS-MRC-DPRU1302/2007/G1P[8]
					RVA/Human-wt/ZAF/UFS-NGS-MRC-DPRU1969/2008/G1P[8]
					RVA/Human-wt/ZAF/UFS-NGS-MRC-DPRU2006/2008/G1P[8]
					RVA/Human-wt/ZAF/UFS-NGS-MRC-DPRU1049/2009/G1P[8]
					RVA/Human-wt/ZAF/MRC-DPRU1052/2008/G1P[8]
					RVA/Human-wt/ZAF/MRC-DPRU2429/2008/G1P[8]
	RVA/Human-wt/ZAF/UFS-NGS-MRC-DPRU147/2007/G1P[8]		1		RVA/Human-wt/ZAF/MRC-DPRU1370/2007/G1P[8]
	RVA/Human-wt/ZAF/UFS-NGS:MRC-DPRU1047/2008/G1P[8]		1		RVA/Human-wt/ZAF/UFS-NGS-MRC-DPRU1048/2008/G1P[8]
	RVA/Human-wt/ZAF/UFS-NGS-MRC-DPRU745/2005/G1P[8]		1		RVA/Human-wt/ZAF/MRC-DPRU822/2005/G1P[8]
	RVA/Human-wt/ZAF/UFS-NGS-MRC-DPRU1093/2009/G1P[8]		5		RVA/Human-wt/ZAF/UFS-NGS-MRC-DPRU1190/2009/G1P[8]
					RVA/Human-wt/ZAF/UFS-NGS-MRC-DPRU139/2009/G1P[8]
					RVA/Human-wt/ZAF/UFS-NGS-MRC-DPRU2280/2009/G1P[8]
					RVA/Human-wt/ZAF/MRC-DPRU2306/2009/G1P[8]
					RVA/Human-wt/ZAF/MRC-DPRU2330/2009/G1P[8]
	RVA/Human-wt/ZAF/MRC-DPRU2801/2009/G1P[8]		1		RVA/Human-wt/ZAF/MRC-DPRU1217/2009/G1P[8]
	RVA/Human-wt/ZAF/UFS-NGS-MRC-DPRU1234/2009/G1P[8]		10		RVA/Human-wt/ZAF/UFS-NGS-MRC-DPRU1271/2009/G1P[8]
					RVA/Human-wt/ZAF/UFS-NGS-MRC-DPRU138/2009/G1P[8]
					RVA/Human-wt/ZAF/UFS-NGS-MRC-DPRU151/2009/G1P[8]
					RVA/Human-wt/ZAF/UFS-NGS-MRC-DPRU157/2009/G1P[8]
					RVA/Human-wt/ZAF/UFS-NGS-MRC-DPRU2299/2009/G1P[8]
					RVA/Human-wt/ZAF/MRC-DPRU1270/2009/G1P[8]
					RVA/Human-wt/ZAF/MRC-DPRU1389/2009/G1P[8]
					RVA/Human-wt/ZAF/MRC-DPRU150/2009/G1P[8]
					RVA/Human-wt/ZAF/MRC-DPRU155/2009/G1P[8]
					RVA/Human-wt/ZAF/MRC-DPRU1269/2009/G1P[8]
	RVA/Human-wt/ZAF/UFS-NGS-MRC-DPRU748/2006/G1P[8]		25		RVA/Human-wt/ZAF/UFS-NGS-MRC-DPRU1012/2006/G1P[8]
					RVA/Human-wt/ZAF/UFS-NGS-MRC-DPRU1030/2006/G1P[8]
					RVA/Human-wt/ZAF/UFS-NGS-MRC-DPRU1039/2006/G1P[8]
					RVA/Human-wt/ZAF/UFS-NGS-MRC-DPRU1041/2006/G1P[8]
					RVA/Human-wt/ZAF/UFS-NGS-MRC-DPRU1002/2006/G1P[8]
					RVA/Human-wt/ZAF/UFS-NGS-MRC-DPRU783/2006/G1P[8]
					RVA/Human-wt/ZAF/UFS-NGS-MRC-DPRU732/2006/G1P[8]
					RVA/Human-wt/ZAF/UFS-NGS-MRC-DPRU757/2006/G1P[8]
					RVA/Human-wt/ZAF/UFS-NGS-MRC-DPRU768/2006/G1P[8]
					RVA/Human-wt/ZAF/UFS-NGS-MRC-DPRU849/2006/G1P[8]
					RVA/Human-wt/ZAF/UFS-NGS-MRC-DPRU902/2006/G1P[8]
					RVA/Human-wt/ZAF/UFS-NGS-MRC-DPRU999/2006/G1P[8]
					RVA/Human-wt/ZAF/MRC-DPRU1960/2008/G1P[8]
					RVA/Human-wt/ZAF/MRC-DPRU6954/2011/G1P[8]
					RVA/Human-wt/ZAF/MRC-DPRU120/2011/G1P[8]
					RVA/Human-wt/ZAF/MRC-DPRU799/2006/G1P[8]
					RVA/Human-wt/ZAF/MRC-DPRU789/2006/G1P[8]
					RVA/Human-wt/ZAF/MRC-DPRU121/2011/G1P[8]
					RVA/Human-wt/ZAF/MRC-DPRU4079-11/2011/G1P[8]
					RVA/Human-wt/ZAF/MRC-DPRU757/2006/G1P[8]
					RVA/Human-wt/ZAF/MRC-DPRU901/2006/G1P[8]
					RVA/Human-wt/ZAF/MRC-DPRU832/2006/G1P[8]
					RVA/Human-wt/ZAF/MRC-DPRU803/2006/G1P[8]
					RVA/Human-wt/ZAF/MRC-DPRU748/2006/G1P[8]
					RVA/Human-wt/ZAF/MRC-DPRU839/2006/G1P[8]
	RVA/Human-wt/ZAF/UFS-NGS-MRC-DPRU56/2014/G1P[8]		6		RVA/Human-wt/ZAF/UFS-NGS-MRC-DPRU150/2014/G1P[8]
					RVA/Human-wt/ZAF/UFS-NGS-MRC-DPRU74/2014/G1P[8]
					RVA/Human-wt/ZAF/UFS-NGS-MRC-DPRU65/2014/G1P[8]
					RVA/Human-wt/ZAF/UFS-NGS-MRC-DPRU4347/2015/G1P[8]
					RVA/Human-wt/ZAF/UFS-NGS-MRC-DPRU4352/2015/G1P[8]
					RVA/Human-wt/ZAF/UFS-NGS-MRC-DPRU4357/2015/G1P[8]
	RVA/Human-wt/ZAF/UFS-NGS-MRC-DPRU2021/2010/G1P[8]		7		RVA/Human-wt/ZAF/MRC-DPRU2061/2010/G1P[8]
					RVA/Human-wt/ZAF/MRC-DPRU2030/2010/G1P[8]
					RVA/Human-wt/ZAF/MRC-DPRU2035/2010/G1P[8]
					RVA/Human-wt/ZAF/MRC-DPRU2052/2010/G1P[8]
					RVA/Human-wt/ZAF/MRC-DPRU1492/2010/G1P[8]
					RVA/Human-wt/ZAF/MRC-DPRU1544/2010/G1P[8]
					RVA/Human-wt/ZAF/MRC-DPRU1506/2010/G1P[8]
	RVA/Human-wt/ZAF/UFS-NGS-MRC-DPRU1970/2008/G1P[8]		1		RVA/Human-wt/ZAF/UFS-NGS-MRC-DPRU1980/2008/G1P[8]
	RVA/Human-wt/ZAF/UFS-NGS-MRC-DPRU136/2009/G1P[8]		1		RVA/Human-wt/ZAF/MRC-DPRU135/2009/G1P[8]
	RVA/Human-wt/ZAF/UFS-NGS-MRC-DPRU1116/2004/G1P[8]		2		RVA/Human-wt/ZAF/UFS-NGS-MRC-DPRU1131/2004/G1P[8]
					RVA/Human-wt/ZAF/UFS-NGS-MRC-DPRU1148/2004/G1P[8]
	RVA/Human-wt/ZAF/UFS-NGS-MRC-DPRU1273/2007/G1P[8]		1		RVA/Human-wt/ZAF/MRC-DPRU1381/2007/G1P[8]

[truncated: 1 more sheets: NSP5]
