# Supplementary material for: Whole Genome In-Silico Analysis of South African G1P[8] Rotavirus Strains before and after Vaccine Introduction over a Period of 14 Years
Source: Vaccines (Basel). 2020 Oct 14;8(4):609. doi: 10.3390/vaccines8040609 (PMC7712154; doi:10.3390/vaccines8040609)
Supplement: Supplementary file 1 [file vaccines-08-00609-s001.zip › supplementary--R1--AE/Supplementary data 8_Whole genome amino acid analysis.xls]

## Sheet: VP7
	Amino acid sequences of South African pre and post-vaccine G1 strains
															VR-1														VR-2																	VR-3
		1	2	3	4	5	6	7	8	9	10	11	12	13	14	15	16	17	18	19	20	21	22	23	24	25	26	27	28	29	30	31	32	33	34	35	36	37	38	39	40	41	42	43	44	45	46	47	48
	RVA/Vaccine/USA/Rotarix-A41CB052A/1988/G1P[8]	M	Y	G	I	E	Y	T	T	I	L	I	F	L	I	S	I	I	L	L	N	Y	I	L	K	S	V	T	R	I	M	D	Y	I	I	Y	R	S	L	L	I	Y	V	A	L	F	A	L	T
1	RVA/Human-wt/ZAF/UFS-NGS-MRC-DPRU3883/2002/G1P[8]	.	.	.	.	.	.	.	.	.	.	.	.	.	.	.	.	.	.	.	.	.	.	.	.	.	.	.	.	M	.	.	.	.	.	.	.	.	.	.	.	S	.	.	.	.	.	.	.
2	RVA/Human-wt/ZAF/UFS-NGS-MRC-DPRU3892/2002/G1P[8]	.	.	.	.	.	.	.	.	.	.	.	.	.	.	.	.	.	.	.	.	.	.	.	.	.	.	.	.	M	.	.	.	.	.	.	.	.	.	.	.	S	.	.	.	.	.	.	.
3	RVA/Human-wt/ZAF/UFS-NGS-MRC-DPRU3951/2002/G1P[8]	.	.	.	.	.	.	.	.	.	.	.	.	.	.	.	.	.	.	.	.	.	.	.	.	.	.	.	.	M	.	.	.	.	.	.	.	.	.	.	.	S	.	.	.	.	.	.	.
4	RVA/Human-wt/ZAF/UFS-NGS-MRC-DPRU3956/2002/G1P[8]	.	.	.	.	.	.	.	.	.	.	.	.	.	.	.	.	.	.	.	.	.	.	.	.	.	.	.	.	M	.	.	.	.	.	.	.	.	.	.	.	S	.	.	.	.	.	.	.
5	RVA/Human-wt/ZAF/UFS-NGS-MRC-DPRU4018/2002/G1P[8]	.	.	.	.	.	.	.	.	.	.	.	.	.	.	.	.	.	.	.	.	.	.	.	.	.	.	.	.	M	.	.	.	.	.	.	.	.	.	.	.	S	.	.	.	.	.	.	.
6	RVA/Human-wt/ZAF/UFS-NGS-MRC-DPRU4019/2002/G1P[8]	.	.	.	.	.	.	.	.	.	.	.	.	.	.	.	.	.	.	.	.	.	.	.	.	.	.	.	.	M	.	.	.	.	.	.	.	.	.	.	.	S	.	.	.	.	.	.	.
7	RVA/Human-wt/ZAF/UFS-NGS-MRC-DPRU4023/2002/G1P[8]	.	.	.	.	.	.	.	.	.	.	.	.	.	.	.	.	.	.	.	.	.	.	.	.	.	.	.	.	M	.	.	.	.	.	.	.	.	.	.	.	S	.	.	.	.	.	.	.
8	RVA/Human-wt/ZAF/UFS-NGS-MRC-DPRU4024/2002/G1P[8]	.	.	.	.	.	.	.	.	.	.	.	.	.	.	.	.	.	.	.	.	.	.	.	.	.	.	.	.	.	.	.	.	.	.	.	.	F	.	.	.	F	.	.	.	.	.	.	.
9	RVA/Human-wt/ZAF/UFS-NGS-MRC-DPRU4026/2002/G1P[8]	.	.	.	.	.	.	.	.	.	.	.	.	.	.	.	.	.	.	.	.	.	.	.	.	.	.	.	.	.	.	.	.	.	.	.	.	F	.	.	.	F	.	.	.	.	.	.	.
10	RVA/Human-wt/ZAF/UFS-NGS-MRC-DPRU4049/2002/G1P[8]	.	.	.	.	.	.	.	.	.	.	.	.	.	.	.	.	.	.	.	.	.	.	.	.	.	.	.	.	M	.	.	.	.	.	.	.	.	.	.	.	S	.	.	.	.	.	.	.
11	RVA/Human-wt/ZAF/UFS-NGS-MRC-DPRU4055/2002/G1P[8]	.	.	.	.	.	.	.	.	.	.	.	.	.	.	.	.	.	.	.	.	.	.	.	.	.	.	.	.	M	.	.	.	.	.	.	.	.	.	.	.	S	.	.	.	.	.	.	.
12	RVA/Human-wt/ZAF/UFS-NGS-MRC-DPRU4102/2002/G1P[8]	.	.	.	.	.	.	.	.	.	.	.	.	.	.	.	.	.	.	.	.	.	.	.	.	.	.	.	.	M	.	.	.	.	.	.	.	.	.	.	.	S	.	.	.	.	.	.	.
13	RVA/Human-wt/ZAF/UFS-NGS-MRC-DPRU4269/2002/G1P[8]	.	.	.	.	.	.	.	.	.	.	.	.	.	.	.	.	.	.	.	.	.	.	.	.	.	.	.	.	.	.	.	.	.	.	.	.	.	.	.	.	.	.	.	.	.	.	.	.
14	RVA/Human-wt/ZAF/UFS-NGS-MRC-DPRU4271/2002/G1P[8]	.	.	.	.	.	.	.	.	.	.	.	.	.	.	.	.	.	.	.	.	.	.	.	.	.	.	.	.	T	.	.	.	.	.	.	.	.	.	.	.	S	.	.	.	.	.	.	.
15	RVA/Human-wt/ZAF/UFS-NGS-MRC-DPRU456/2003/G1P[8]	.	.	.	.	.	.	.	.	.	.	.	.	.	.	.	.	.	.	.	.	.	.	.	.	.	.	.	.	M	.	.	.	.	.	.	.	.	.	.	.	S	.	.	.	.	V	.	.
16	RVA/Human-wt/ZAF/UFS-NGS-MRC-DPRU493/2003/G1P[8]	.	.	.	.	.	.	.	.	.	.	.	.	.	.	.	.	.	.	.	.	.	.	.	.	.	.	.	.	M	.	.	.	.	.	.	.	.	.	.	.	S	.	.	.	.	.	.	.
17	RVA/Human-wt/ZAF/UFS-NGS-MRC-DPRU609/2003/G1P[8]	.	.	.	.	.	.	.	.	.	.	.	.	.	.	.	.	.	.	.	.	.	.	.	.	.	.	.	Q	M	.	.	.	.	.	.	.	.	.	.	.	S	.	.	.	.	.	.	.
18	RVA/Human-wt/ZAF/UFS-NGS-MRC-DPRU632/2003/G1P[8]	.	.	.	.	.	.	.	.	.	.	.	.	.	.	.	.	.	.	.	.	.	.	.	.	.	.	.	.	M	.	.	.	.	.	.	.	.	.	.	.	S	.	.	.	.	.	.	.
19	RVA/Human-wt/ZAF/UFS-NGS-MRC-DPRU2117/2003/G1P[8]	.	.	.	.	.	.	.	.	.	.	.	.	.	.	.	.	.	.	.	.	.	.	.	.	.	.	.	.	.	.	.	.	.	.	.	.	.	.	.	.	.	.	.	.	.	.	.	.
20	RVA/Human-wt/ZAF/UFS-NGS-MRC-DPRU2145/2003/G1P[8]	.	.	.	.	.	.	.	.	.	.	.	.	.	.	.	.	.	.	.	.	.	.	.	.	.	.	.	.	M	.	.	.	.	.	.	.	.	.	.	.	S	.	.	.	.	.	.	.
21	RVA/Human-wt/ZAF/UFS-NGS-MRC-DPRU2156/2003/G1P[8]	.	.	.	.	.	.	.	.	.	.	.	.	.	.	.	.	.	.	.	.	.	.	.	.	.	.	.	.	M	.	.	.	.	.	.	.	.	.	.	.	S	.	.	.	.	.	.	.
22	RVA/Human-wt/ZAF/UFS-NGS-MRC-DPRU1104/2004/G1P[8]	.	.	.	.	.	.	.	.	.	.	.	.	.	.	.	.	.	.	.	.	.	.	.	.	.	.	.	.	.	.	.	.	.	.	.	.	.	.	.	.	.	.	.	.	.	.	.	.
23	RVA/Human-wt/ZAF/UFS-NGS-MRC-DPRU1116/2004/G1P[8]	.	.	.	.	.	.	.	.	.	.	.	.	.	.	.	.	.	.	.	.	.	.	.	.	.	.	.	.	.	.	.	.	.	.	.	.	F	.	.	.	F	.	.	.	.	.	.	.
24	RVA/Human-wt/ZAF/UFS-NGS-MRC-DPRU1131/2004/G1P[8]	.	.	.	.	.	.	.	.	.	.	.	.	.	.	.	.	.	.	.	.	.	.	.	.	.	.	.	.	.	.	.	.	.	.	.	.	F	.	.	.	F	.	.	.	.	.	.	.
25	RVA/Human-wt/ZAF/UFS-NGS-MRC-DPRU1135/2004/G1P[8]	.	.	.	.	.	.	.	.	.	.	.	.	.	.	.	.	.	.	.	.	.	.	.	.	.	.	.	.	M	.	.	.	.	.	.	.	.	.	.	.	S	.	.	.	.	.	.	A
26	RVA/Human-wt/ZAF/UFS-NGS-MRC-DPRU1139/2004/G1P[8]	.	.	.	.	.	.	.	.	.	.	.	.	.	.	.	.	.	.	.	.	.	.	.	.	.	.	.	.	M	.	.	.	.	.	.	.	.	.	.	.	S	.	.	.	.	.	.	A
27	RVA/Human-wt/ZAF/UFS-NGS-MRC-DPRU1145/2004/G1P[8]	.	.	.	.	.	.	.	.	.	.	.	.	.	.	.	.	.	.	.	.	.	.	.	.	.	.	.	.	M	.	.	.	.	.	.	.	.	.	.	.	S	.	.	.	.	.	.	A
28	RVA/Human-wt/ZAF/UFS-NGS-MRC-DPRU1148/2004/G1P[8]	.	.	.	.	.	.	.	.	.	.	.	.	.	.	.	.	.	.	.	.	.	.	.	.	.	.	.	.	.	.	.	.	.	.	.	.	F	.	.	.	F	.	.	.	.	.	.	.
29	RVA/Human-wt/ZAF/UFS-NGS-MRC-DPRU1184/2004/G1P[8]	.	.	.	.	.	.	.	.	.	.	.	.	.	.	.	.	.	.	.	.	.	.	.	.	.	.	.	.	M	.	.	.	.	.	.	.	.	.	.	.	S	.	.	.	.	.	.	A
30	RVA/Human-wt/ZAF/UFS-NGS-MRC-DPRU1192/2004/G1P[8]	.	.	.	.	.	.	.	.	.	.	.	.	.	.	.	.	.	.	.	.	.	.	.	.	.	.	.	.	M	.	.	.	.	.	.	.	.	.	.	.	S	.	.	.	.	.	.	A
31	RVA/Human-wt/ZAF/UFS-NGS-MRC-DPRU1205/2004/G1P[8]	.	.	.	.	.	.	.	.	.	.	.	.	.	.	.	.	.	.	.	.	.	.	.	.	.	.	.	.	M	.	.	.	.	.	.	.	.	.	.	.	S	.	.	.	.	.	.	A
32	RVA/Human-wt/ZAF/UFS-NGS-MRC-DPRU1230/2004/G1P[8]	.	.	.	.	.	.	.	.	.	.	.	.	.	.	.	.	.	.	.	.	.	.	.	.	.	.	.	.	M	.	.	.	.	.	.	.	.	.	.	.	S	.	.	.	.	.	.	.
33	RVA/Human-wt/ZAF/UFS-NGS-MRC-DPRU1287/2004/G1P[8]	.	.	.	.	.	.	.	.	.	.	.	.	.	.	.	.	.	.	.	.	.	.	.	.	.	.	.	.	M	.	.	.	.	.	.	.	.	.	.	.	S	.	.	.	.	.	.	A
34	RVA/Human-wt/ZAF/UFS-NGS-MRC-DPRU3410/2004/G1P[8]	.	.	.	.	.	.	.	.	.	.	.	.	.	.	.	.	.	.	.	.	.	.	.	.	.	.	.	.	M	.	.	.	.	.	.	.	.	.	.	.	S	.	.	.	.	.	.	A
35	RVA/Human-wt/ZAFUFS-NGS-MRC-DPRU3449/2004/G1P[8]	.	.	.	.	.	.	.	.	.	.	.	.	.	.	.	.	.	.	.	.	.	.	.	.	.	.	.	.	M	.	.	.	.	.	.	.	.	.	.	.	S	.	.	.	.	.	.	A
36	RVA/Human-wt/ZAF/UFS-NGS-MRC-DPRU451/2005/G1P[8]	.	.	.	.	.	.	.	.	.	.	.	.	.	.	.	.	.	.	.	.	.	.	.	.	.	.	.	.	M	.	.	.	.	.	.	.	.	.	.	.	S	.	.	.	.	.	.	A
37	RVA/Human-wt/ZAF/UFS-NGS-MRC-DPRU658/2005/G1P[8]	.	.	.	.	.	.	.	.	.	.	.	.	.	.	.	.	.	.	.	.	.	.	.	.	.	.	.	.	.	.	.	.	.	.	.	.	F	.	.	.	F	.	.	.	.	.	.	.
38	RVA/Human-wt/ZAF/UFS-NGS-MRC-DPRU682/2005/G1P[8]	.	.	.	.	.	.	.	.	.	.	.	.	.	.	.	.	.	.	.	.	.	.	.	.	.	.	.	.	M	.	.	.	.	.	.	.	.	.	.	.	S	.	.	.	.	.	.	.
39	RVA/Human-wt/ZAF/UFS-NGS-MRC-DPRU687/2005/G1P[8]	.	.	.	.	.	.	.	.	.	.	.	.	.	.	.	.	.	.	.	.	.	.	.	.	.	.	.	.	.	.	.	.	.	.	.	.	.	.	.	.	.	.	.	.	.	.	.	.
40	RVA/Human-wt/ZAF/UFS-NGS-MRC-DPRU745/2005/G1P[8]	.	.	.	.	.	.	.	.	.	.	.	.	.	.	.	.	.	.	.	.	.	.	.	.	.	.	.	.	.	.	.	.	.	.	.	.	F	.	.	.	F	.	.	.	.	V	.	I
41	RVA/Human-wt/ZAF/UFS-NGS-MRC-DPRU747/2005/G1P[8]	.	.	.	.	.	.	.	.	.	.	.	.	.	.	.	.	.	.	.	.	.	.	.	.	.	.	.	.	.	.	.	.	.	.	.	.	.	.	.	.	.	.	.	.	.	.	.	.
42	RVA/Human-wt/ZAF/UFS-NGS-MRC-DPRU732/2006/G1P[8]	.	.	.	.	.	.	.	.	.	.	.	.	.	.	.	.	.	.	.	.	.	.	.	.	.	.	.	.	.	.	.	.	.	.	.	.	F	.	.	.	F	.	.	.	.	.	.	.
43	RVA/Human-wt/ZAF/UFS-NGS-MRC-DPRU748/2006/G1P[8]	.	.	.	.	.	.	.	.	.	.	.	.	.	.	.	.	.	.	.	.	.	.	.	.	.	.	.	.	.	.	.	.	.	.	.	.	F	.	.	.	F	.	.	.	.	.	.	.
44	RVA/Human-wt/ZAF/UFS-NGS-MRC-DPRU753/2006/G1P[8]	.	.	.	.	.	.	.	.	.	.	.	.	.	.	.	.	.	.	.	.	.	.	.	.	.	.	.	.	.	.	.	.	.	.	.	.	F	.	.	.	F	.	.	.	.	.	.	.
45	RVA/Human-wt/ZAF/UFS-NGS-MRC-DPRU757/2006/G1P[8]	.	.	.	.	.	.	.	.	.	.	.	.	.	.	.	.	.	.	.	.	.	.	.	.	.	.	.	.	.	.	.	.	.	.	.	.	F	.	.	.	F	.	.	.	.	.	.	.
46	RVA/Human-wt/ZAF/UFS-NGS-MRC-DPRU768/2006/G1P[8]	.	.	.	.	.	.	.	.	.	.	.	.	.	.	.	.	.	.	.	.	.	.	.	.	.	.	.	.	.	.	.	.	.	.	.	.	F	.	.	.	F	.	.	.	.	.	.	.
47	RVA/Human-wt/ZAF/UFS-NGS-MRC-DPRU783/2006/G1P[8]	.	.	.	.	.	.	.	.	.	.	.	.	.	.	.	.	.	.	.	.	.	.	.	.	.	.	.	.	.	.	.	.	.	.	.	.	F	.	.	.	F	.	.	.	.	.	.	.
48	RVA/Human-wt/ZAF/UFS-NGS-MRC-DPRU849/2006/G1P[8]	.	.	.	.	.	.	.	.	.	.	.	.	.	.	.	.	.	.	.	.	.	.	.	.	.	.	.	.	.	.	.	.	.	.	.	.	F	.	.	.	F	.	.	.	.	.	.	.
49	RVA/Human-wt/ZAF/UFS-NGS-MRC-DPRU901/2006/G1P[8]	.	.	.	.	.	.	.	.	.	.	.	.	.	.	.	.	.	.	.	.	.	.	.	.	.	.	.	.	.	.	.	.	.	.	.	.	F	.	.	.	F	.	.	.	.	.	.	.
50	RVA/Human-wt/ZAF/UFS-NGS-MRC-DPRU981/2006/G1P[8]	.	.	.	.	.	.	.	.	.	.	.	.	.	.	.	.	.	.	.	.	.	.	.	.	.	.	.	.	.	.	.	.	.	.	.	.	F	.	.	.	S	.	.	.	.	.	.	.
51	RVA/Human-wt/ZAF/UFS-NGS-MRC-DPRU999/2006/G1P[8]	.	.	.	.	.	.	.	.	.	.	.	.	.	.	.	.	.	.	.	.	.	.	.	.	.	.	.	.	.	.	.	.	.	.	.	.	F	.	.	.	F	.	.	.	.	.	.	.
52	RVA/Human-wt/ZAF/UFS-NGS-MRC-DPRU1002/2006/G1P[8]	.	.	.	.	.	.	.	.	.	.	.	.	.	.	.	.	.	.	.	.	.	.	.	.	.	.	.	.	.	.	.	.	.	.	.	.	F	.	.	.	F	.	.	.	.	.	.	.
53	RVA/Human-wt/ZAF/UFS-NGS-MRC-DPRU1005/2006/G1P[8]	.	.	.	.	.	.	.	.	.	.	.	.	.	.	.	.	.	.	.	.	.	.	.	.	.	.	.	.	.	.	.	.	.	.	.	.	F	.	.	.	F	.	.	.	.	.	.	.
54	RVA/Human-wt/ZAF/UFS-NGS-MRC-DPRU1006/2006/G1P[8]	.	.	.	.	.	.	.	.	.	.	.	.	.	.	.	.	.	.	.	.	.	.	.	.	.	.	.	.	.	.	.	.	.	.	.	.	.	.	.	.	.	.	.	.	.	.	.	.
55	RVA/Human-wt/ZAF/UFS-NGS-MRC-DPRU1007/2006/G1P[8]	.	.	.	.	.	.	.	.	.	.	.	.	.	.	.	.	.	.	.	.	.	.	.	.	.	.	.	.	M	.	.	.	.	.	.	.	F	.	.	.	F	.	.	.	.	.	.	.
56	RVA/Human-wt/ZAF/UFS-NGS-MRC-DPRU1009/2006/G1P[8]	.	.	.	.	.	.	.	.	.	.	.	.	.	.	.	.	.	.	.	.	.	.	.	.	.	.	.	.	.	.	.	.	.	.	.	.	.	.	.	.	.	.	.	.	.	.	.	.
57	RVA/Human-wt/ZAF/UFS-NGS-MRC-DPRU1012/2006/G1P[8]	.	.	.	.	.	.	.	.	.	.	.	.	.	.	.	.	.	.	.	.	.	.	.	.	.	.	.	.	.	.	.	.	.	.	.	.	F	.	.	.	F	.	.	.	.	.	.	.
58	RVA/Human-wt/ZAF/UFS-NGS-MRC-DPRU1015/2006/G1P[8]	.	.	.	.	.	.	.	.	.	.	.	.	.	.	.	.	.	.	.	.	.	.	.	.	.	.	.	.	.	.	.	C	.	.	.	.	F	.	.	.	F	.	.	.	.	.	.	.
59	RVA/Human-wt/ZAF/UFS-NGS-MRC-DPRU1019/2006/G1P[8]	.	.	.	.	.	.	.	.	.	.	.	.	.	.	.	.	.	.	.	.	.	.	.	.	.	.	.	.	.	.	.	.	.	.	.	.	.	.	.	.	.	.	.	.	.	.	.	.
60	RVA/Human-wt/ZAF/UFS-NGS-MRC-DPRU1030/2006/G1P[8]	.	.	.	.	.	.	.	.	.	.	.	.	.	.	.	.	.	.	.	.	.	.	.	.	.	.	.	.	.	.	.	C	.	.	.	.	F	.	.	.	F	.	.	.	.	.	.	.
61	RVA/Human-wt/ZAF/UFS-NGS-MRC-DPRU1039/2006/G1P[8]	.	.	.	.	.	.	.	.	.	.	.	.	.	.	.	.	.	.	.	.	.	.	.	.	.	.	.	.	.	.	.	.	.	.	.	.	F	.	.	.	F	.	.	.	.	.	.	.
62	RVA/Human-wt/ZAF/UFS-NGS-MRC-DPRU1041/2006/G1P[8]	.	.	.	.	.	.	.	.	.	.	.	.	.	.	.	.	.	.	.	.	.	.	.	.	.	.	.	.	.	.	.	.	.	.	.	.	F	.	.	.	F	.	.	.	.	.	.	.
63	RVA/Human-wt/ZAF/UFS-NGS-MRC-DPRU3433/2006/G1P[8]	.	.	.	.	.	.	.	.	.	.	.	.	.	.	.	.	.	.	.	.	.	M	.	.	.	.	.	.	.	.	.	.	.	.	.	.	F	.	.	.	F	.	.	.	.	.	.	.
64	RVA/Human-wt/ZAF/UFS-NGS-MRC-DPRU147/2007/G1P[8]	.	.	.	.	.	.	.	.	.	.	.	.	.	.	.	.	.	.	.	.	.	.	.	.	.	.	.	.	.	.	.	.	.	.	.	.	F	.	.	.	F	.	.	.	.	.	.	.
65	RVA/Human-wt/ZAF/UFS-NGS-MRC-DPRU792/2007/G1P[8]	.	.	.	.	.	.	.	.	.	.	.	.	.	.	.	.	.	.	.	.	.	.	.	.	.	.	.	.	.	.	.	.	.	.	.	.	F	.	.	.	F	.	.	.	.	.	.	.
66	RVA/Human-wt/ZAF/UFS-NGS-MRC-DPRU793/2007/G1P[8]	.	.	.	.	.	.	.	.	.	.	.	.	.	.	.	.	.	.	.	.	.	.	.	.	.	.	.	.	.	.	.	.	.	.	.	.	F	.	.	.	F	.	.	.	.	.	.	.
67	RVA/Human-wt/ZAF/UFS-NGS-MRC-DPRU799/2007/G1P[8]	.	.	.	.	.	.	.	.	.	.	.	.	.	.	.	.	.	.	.	.	.	.	.	.	.	.	.	.	.	.	.	.	.	.	.	.	F	.	.	.	F	.	.	.	.	.	.	.
68	RVA/Human-wt/ZAF/UFS-NGS-MRC-DPRU1273/2007/G1P[8]	.	.	.	.	.	.	.	.	.	.	.	.	.	.	.	.	.	.	.	.	.	.	.	.	.	.	.	.	.	.	.	.	.	.	.	.	F	.	.	.	F	.	.	.	.	.	.	.
69	RVA/Human-wt/ZAF/UFS-NGS-MRC-DPRU1302/2007/G1P[8]	.	.	.	.	.	.	.	.	.	.	.	.	.	.	.	.	.	.	.	.	.	.	.	.	.	.	.	.	.	.	.	.	.	.	.	.	F	.	.	.	F	.	.	.	.	.	.	.
70	RVA/Human-wt/ZAF/UFS-NGS-MRC-DPRU1652/2007/G1P[8]	.	.	.	.	.	.	.	.	.	.	.	.	.	.	.	.	.	.	.	.	.	.	.	.	.	.	.	.	.	.	.	.	.	.	.	.	F	.	.	.	F	.	.	.	.	.	.	.
71	RVA/Human-wt/ZAF/UFS-NGS-MRC-DPRU1042/2008/G1P[8]	.	.	.	.	.	.	.	.	.	.	.	.	.	.	.	.	.	.	.	.	.	.	.	.	.	.	.	.	.	.	.	.	.	.	.	.	.	.	.	.	.	.	.	.	.	.	.	.
72	RVA/Human-wt/ZAF/UFS-NGS:MRC-DPRU1047/2008/G1P[8]	.	.	.	.	.	.	.	.	.	.	.	.	.	.	.	.	.	.	.	.	.	.	.	.	.	.	.	.	.	.	.	.	.	.	.	.	F	.	.	.	F	.	.	.	.	.	.	.
73	RVA/Human-wt/ZAF/UFS-NGS-MRC-DPRU1048/2008/G1P[8]	.	.	.	.	.	.	.	.	.	.	.	.	.	.	.	.	.	.	.	.	.	.	.	.	.	.	.	.	.	.	.	.	.	.	.	.	F	.	.	.	F	.	.	.	.	.	.	.
74	RVA/Human-wt/ZAF/UFS-NGS-MRC-DPRU1965/2008/G1P[8]	.	.	.	.	.	.	.	.	.	.	.	.	.	.	.	.	.	.	.	.	.	.	.	.	.	.	.	.	.	.	.	.	.	.	.	.	F	.	.	.	F	.	T	.	.	.	.	.
75	RVA/Human-wt/ZAF/UFS-NGS-MRC-DPRU1967/2008/G1P[8]	.	.	.	.	.	.	.	.	.	.	.	.	.	.	.	.	.	.	.	.	.	.	.	.	.	.	.	.	.	.	.	.	.	.	.	.	F	.	.	.	F	.	.	.	.	.	.	.
76	RVA/Human-wt/ZAF/UFS-NGS-MRC-DPRU1969/2008/G1P[8]	.	.	.	.	.	.	.	.	.	.	.	.	.	.	.	.	.	.	.	.	.	.	.	.	.	.	.	.	.	.	.	.	.	.	.	.	F	.	.	.	F	.	.	.	.	.	.	.
77	RVA/Human-wt/ZAF/UFS-NGS-MRC-DPRU1970/2008/G1P[8]	.	.	.	.	.	.	.	.	.	.	.	.	.	.	.	.	.	.	.	.	.	.	.	.	.	.	.	.	.	.	.	.	.	.	.	.	F	.	.	.	F	.	.	.	.	.	.	.
78	RVA/Human-wt/ZAF/UFS-NGS-MRC-DPRU1980/2008/G1P[8]	.	.	.	.	.	.	.	.	.	.	.	.	.	.	.	.	.	.	.	.	.	.	.	.	.	.	.	.	.	.	.	.	.	.	.	.	F	.	.	.	F	.	.	.	.	.	.	.
79	RVA/Human-wt/ZAF/UFS-NGS-MRC-DPRU2006/2008/G1P[8]	.	.	.	.	.	.	.	.	.	.	.	.	.	.	.	.	.	.	.	.	.	.	.	.	.	.	.	.	.	.	.	.	.	.	.	.	F	.	.	.	F	.	.	.	.	.	.	.
80	RVA/Human-wt/ZAF/UFS-NGS-MRC-DPRU136/2009/G1P[8]	.	.	.	.	.	.	.	.	.	.	.	.	.	.	.	.	.	.	.	.	.	.	.	.	.	.	.	.	.	.	.	.	.	.	.	.	F	.	.	.	F	.	.	.	.	.	.	.
81	RVA/Human-wt/ZAF/UFS-NGS-MRC-DPRU138/2009/G1P[8]	.	.	.	.	.	.	.	.	.	.	.	.	.	.	.	.	.	.	.	.	.	.	.	.	.	.	.	.	M	.	.	.	.	.	.	.	.	.	.	.	S	.	.	.	.	.	.	.
82	RVA/Human-wt/ZAF/UFS-NGS-MRC-DPRU139/2009/G1P[8]	.	.	.	.	.	.	.	.	.	.	.	.	.	.	.	.	.	.	.	.	.	.	.	.	.	.	.	.	.	.	.	.	.	.	.	.	F	.	.	.	F	.	.	.	.	.	.	.
83	RVA/Human-wt/ZAF/UFS-NGS-MRC-DPRU150/2009/G1P[8]	.	.	.	.	.	.	.	.	.	.	.	.	.	.	.	.	.	.	.	.	.	.	.	.	.	.	.	.	M	.	.	.	.	.	.	.	.	.	.	.	S	.	.	.	.	.	.	.
84	RVA/Human-wt/ZAF/UFS-NGS-MRC-DPRU157/2009/G1P[8]	.	.	.	.	.	.	.	.	.	.	.	.	.	.	.	.	.	.	.	.	.	.	.	.	.	.	.	.	M	.	.	.	.	.	.	.	.	.	.	.	S	.	.	.	.	.	.	.
85	RVA/Human-wt/ZAF/UFS-NGS-MRC-DPRU1049/2009/G1P[8]	.	.	.	.	.	.	.	.	.	.	.	.	.	.	.	.	.	.	.	.	.	.	.	.	.	.	.	.	.	.	.	.	.	.	.	.	F	.	.	.	F	.	.	.	.	.	.	.
86	RVA/Human-wt/ZAF/UFS-NGS-MRC-DPRU1093/2009/G1P[8]	.	.	.	.	.	.	.	.	.	.	.	.	.	.	.	.	.	.	.	.	.	.	.	.	.	.	.	.	.	.	.	.	.	.	.	.	F	.	.	.	F	.	.	.	.	.	.	.
87	RVA/Human-wt/ZAF/UFS-NGS-MRC-DPRU1190/2009/G1P[8]	.	.	.	.	.	.	.	.	.	.	.	.	.	.	.	.	.	.	.	.	.	.	.	.	.	.	.	.	.	.	.	.	.	.	.	.	F	.	.	.	F	.	.	.	.	.	.	.
88	RVA/Human-wt/ZAF/UFS-NGS-MRC-DPRU1234/2009/G1P[8]	.	.	.	.	.	.	.	.	.	.	.	.	.	.	.	.	.	.	.	.	.	.	.	.	.	.	.	.	M	.	.	.	.	.	.	.	.	.	.	.	S	.	.	.	.	.	.	.
89	RVA/Human-wt/ZAF/UFS-NGS-MRC-DPRU1270/2009/G1P[8]	.	.	.	.	.	.	.	.	.	.	.	.	.	.	.	.	.	.	.	.	.	.	.	.	.	.	.	.	M	.	.	.	.	.	.	.	.	.	.	.	S	.	.	.	.	.	.	.
90	RVA/Human-wt/ZAF/UFS-NGS-MRC-DPRU2280/2009/G1P[8]	.	.	.	.	.	.	.	.	.	.	.	.	.	.	.	.	.	.	.	.	.	.	.	.	.	.	.	.	.	.	.	.	.	.	.	.	F	.	.	.	F	.	.	.	.	.	.	.
91	RVA/Human-wt/ZAF/UFS-NGS-MRC-DPRU2291/2009/G1P[8]	.	.	.	.	.	.	.	.	.	.	.	.	.	.	.	.	.	.	.	.	.	.	.	.	.	.	.	.	.	.	.	.	.	.	.	.	F	.	.	.	S	I	.	.	.	.	.	.
92	RVA/Human-wt/ZAF/UFS-NGS-MRC-DPRU2299/2009/G1P[8]	.	.	.	.	.	.	.	.	.	.	.	.	.	.	.	.	.	.	.	.	.	.	.	.	.	.	.	.	M	.	.	.	.	.	.	.	.	.	.	.	S	.	.	.	.	.	.	.
93	RVA/Human-wt/ZAF/MRC-DPRU4418/2002/G1P[8]	.	.	.	.	.	.	.	.	.	.	.	.	.	.	.	.	.	.	.	.	.	.	.	.	.	.	.	.	M	.	.	.	.	.	.	.	.	.	.	.	S	.	.	.	.	.	.	.
94	RVA/Human-wt/ZAF/MRC-DPRU1192/2002/G1P[8]	.	.	.	.	.	.	.	.	.	.	.	.	.	.	.	.	.	.	.	.	.	.	.	.	.	.	.	.	M	.	.	.	.	.	.	.	.	.	.	.	S	.	.	.	.	.	.	A
95	RVA/Human-wt/ZAF/MRC-DPRU6113/2002/G1P[8]	.	.	.	.	.	.	.	.	.	.	.	.	.	.	.	.	.	.	.	.	.	.	.	.	.	.	.	.	M	.	.	.	.	.	.	.	.	.	.	.	S	.	.	.	.	.	.	.
96	RVA/Human-wt/ZAF/MRC-DPRU4381/2002/G1P[8]	.	.	.	.	.	.	.	.	.	.	.	.	.	.	.	.	.	.	.	.	.	.	.	.	.	.	.	.	M	.	.	.	.	.	.	.	.	.	.	.	S	.	.	.	.	.	.	.
97	RVA/Human-wt/ZAF/MRC-DPRU400/2003/G1P[8]	.	.	.	.	.	.	.	.	.	.	.	.	.	.	.	.	.	.	.	.	.	.	.	.	.	.	.	.	M	.	.	.	.	.	.	.	.	.	.	.	S	.	.	.	.	.	.	.
98	RVA/Human-wt/ZAF/MRC-DPRU2198/2003/G1P[8]	.	.	.	.	.	.	.	.	.	.	.	.	.	.	.	.	.	.	.	.	.	.	.	.	.	.	.	.	M	.	.	.	.	.	.	.	.	.	.	.	S	.	.	.	.	.	.	.
99	RVA/Human-wt/ZAF/MRC-DPRU648/2003/G1P[8]	.	.	.	.	.	.	.	.	.	.	.	.	.	.	.	.	.	.	.	.	.	.	.	.	.	.	.	.	M	.	.	.	.	.	.	.	.	.	.	.	S	.	.	.	.	.	.	.
100	RVA/Human-wt/ZAF/MRC-DPRU451/2003/G1P[8]	.	.	.	.	.	.	.	.	.	.	.	.	.	.	.	.	.	.	.	.	.	.	.	.	.	.	.	.	M	.	.	.	.	.	.	.	.	.	.	.	S	.	.	.	.	.	.	.
101	RVA/Human-wt/ZAF/MRC-DPRU445/2003/G1P[8]	.	.	.	.	.	.	.	.	.	.	.	.	.	.	.	.	.	.	.	.	.	.	.	.	.	.	.	.	M	.	.	.	.	.	.	.	.	.	.	.	S	.	.	.	.	.	.	.
102	RVA/Human-wt/ZAF/MRC-DPRU2218/2003/G1P[8]	.	.	.	.	.	.	.	.	.	.	.	.	.	.	.	.	.	.	.	.	.	.	.	.	.	.	.	.	M	.	.	.	.	.	.	.	.	.	.	.	S	.	.	.	.	.	.	.
103	RVA/Human-wt/ZAF/MRC-DPRU566/2003/G1P[8]	.	.	.	.	.	.	.	.	.	.	.	.	.	.	.	.	.	.	.	.	.	.	.	.	.	.	.	.	M	.	.	.	.	.	.	.	.	.	.	.	S	.	.	.	.	.	.	.
104	RVA/Human-wt/ZAF/MRC-DPRU539/2003/G1P[8]	.	.	.	.	.	.	.	.	.	.	.	.	.	.	.	.	.	.	.	.	.	.	.	.	.	.	.	.	M	.	.	.	.	.	.	.	.	.	.	.	S	.	.	.	.	.	.	.
105	RVA/Human-wt/ZAF/MRC-DPRU426/2004/G1P[8]	.	.	.	.	.	.	.	.	.	.	.	.	.	.	.	.	.	.	.	.	.	.	.	.	.	.	.	.	M	.	.	.	.	.	.	.	.	.	.	.	S	.	.	.	.	.	.	A
106	RVA/Human-wt/ZAF/MRC-DPRU1224/2004/G1P[8]	.	.	.	.	.	.	.	.	.	.	.	.	.	.	.	.	.	.	.	.	.	.	.	.	.	.	.	.	M	.	.	.	.	.	.	.	.	.	.	.	S	.	.	.	.	.	.	A
107	RVA/Human-wt/ZAF/MRC-DPRU1285/2004/G1P[8]	.	.	.	.	.	.	.	.	.	.	.	.	.	.	.	.	.	.	.	.	.	.	.	.	.	.	.	.	M	.	.	.	.	.	.	.	.	.	.	.	S	.	.	.	.	.	.	A
108	RVA/Human-wt/ZAF/MRC-DPRU1275/2004/G1P[8]	.	.	.	.	.	.	.	.	.	.	.	.	.	.	.	.	.	.	.	.	.	.	.	.	.	.	.	.	M	.	.	.	.	.	.	.	.	.	.	.	S	.	.	.	.	.	.	A
109	RVA/Human-wt/ZAF/MRC-DPRU1264/2004/G1P[8]	.	.	.	.	.	.	.	.	.	.	.	.	.	.	.	.	.	.	.	.	.	.	.	.	.	.	.	.	M	.	.	.	.	.	.	.	.	.	.	.	S	.	.	.	.	.	.	A
110	RVA/Human-wt/ZAF/MRC-DPRU1299/2004/G1P[8]	.	.	.	.	.	.	.	.	.	.	.	.	.	.	.	.	.	.	.	.	.	.	.	.	.	.	.	.	M	.	.	.	.	.	.	.	.	.	.	.	S	.	.	.	.	.	.	A
111	RVA/Human-wt/ZAF/MRC-DPRU1283/2004/G1P[8]	.	.	.	.	.	.	.	.	.	.	.	.	.	.	.	.	.	.	.	.	.	.	.	.	.	.	.	.	M	.	.	.	.	.	.	.	.	.	.	.	S	.	.	.	.	.	.	A
112	RVA/Human-wt/ZAF/MRC-DPRU1277/2004/G1P[8]	.	.	.	.	.	.	.	.	.	.	.	.	.	.	.	.	.	.	.	.	.	.	.	.	.	.	.	.	M	.	.	.	.	.	.	.	.	.	.	.	S	.	.	.	.	.	.	A
113	RVA/Human-wt/ZAF/MRC-DPRU1280/2004/G1P[8]	.	.	.	.	.	.	.	.	.	.	.	.	.	.	.	.	.	.	.	.	.	.	.	.	.	.	.	.	M	.	.	.	.	.	.	.	.	.	.	.	S	.	.	.	.	.	.	A
114	RVA/Human-wt/ZAF/MRC-DPRU822/2005/G1P[8]	.	.	.	.	.	.	.	.	.	.	.	.	.	.	.	.	.	.	.	.	.	.	.	.	.	.	.	.	.	.	.	.	.	.	.	.	F	.	.	.	F	.	.	.	.	V	.	I
115	RVA/Human-wt/ZAF/MRC-DPRU2132/2005/G1P[8]	.	.	.	.	.	.	.	.	.	.	.	.	.	.	.	.	.	.	.	.	.	M	.	.	.	.	.	.	.	.	.	.	.	.	.	.	F	.	.	.	F	.	.	.	.	.	.	.
116	RVA/Human-wt/ZAF/MRC-DPRU2114/2005/G1P[8]	.	.	.	.	.	.	.	.	.	.	.	.	.	.	.	.	.	.	.	.	.	.	.	.	.	.	.	.	.	.	.	.	.	.	.	.	F	.	.	.	F	.	.	.	.	.	.	.
117	RVA/Human-wt/ZAF/MRC-DPRU799/2006/G1P[8]	.	.	.	.	.	.	.	.	.	.	.	.	.	.	.	.	.	.	.	.	.	.	.	.	.	.	.	.	.	.	.	.	.	.	.	.	F	.	.	.	F	.	.	.	.	.	.	.
118	RVA/Human-wt/ZAF/MRC-DPRU789/2006/G1P[8]	.	.	.	.	.	.	.	.	.	.	.	.	.	.	.	.	.	.	.	.	.	.	.	.	.	.	.	.	.	.	.	.	.	.	.	.	F	.	.	.	F	.	.	.	.	.	.	.
119	RVA/Human-wt/ZAF/MRC-DPRU748/2006/G1P[8]	.	.	.	.	.	.	.	.	.	.	.	.	.	.	.	.	.	.	.	.	.	.	.	.	.	.	.	.	.	.	.	.	.	.	.	.	F	.	.	.	F	.	.	.	.	.	.	.
120	RVA/Human-wt/ZAF/MRC-DPRU839/2006/G1P[8]	.	.	.	.	.	.	.	.	.	.	.	.	.	.	.	.	.	.	.	.	.	.	.	.	.	.	.	.	.	.	.	.	.	.	.	.	F	.	.	.	F	.	.	.	.	.	.	.
121	KP752839/RVA/Human-wt/ZAF/MRC-DPRU757/2006/G1P[8]	.	.	.	.	.	.	.	.	.	.	.	.	.	.	.	.	.	.	.	.	.	.	.	.	.	.	.	.	.	.	.	.	.	.	.	.	F	.	.	.	F	.	.	.	.	.	.	.
122	KP752998/RVA/Human-wt/ZAF/MRC-DPRU832/2006/G1P[8]	.	.	.	.	.	.	.	.	.	.	.	.	.	.	.	.	.	.	.	.	.	.	.	.	.	.	.	.	.	.	.	.	.	.	.	.	F	.	.	.	F	.	.	.	.	.	.	.
123	KP752587/RVA/Human-wt/ZAF/MRC-DPRU901/2006/G1P[8]	.	.	.	.	.	.	.	.	.	.	.	.	.	.	.	.	.	.	.	.	.	.	.	.	.	.	.	.	.	.	.	.	.	.	.	.	F	.	.	.	F	.	.	.	.	.	.	.
124	KJ753152/RVA/Human-wt/ZAF/MRC-DPRU840/2006/G1P[8]	.	.	.	.	.	.	.	.	.	.	.	.	.	.	.	.	.	.	.	.	.	.	.	.	.	.	.	.	.	.	.	C	.	.	.	.	F	.	.	.	F	.	.	.	.	.	.	.
125	KJ752895/RVA/Human-wt/ZAF/MRC-DPRU803/2006/G1P[8]	.	.	.	.	.	.	.	.	.	.	.	.	.	.	.	.	.	.	.	.	.	.	.	.	.	.	.	.	.	.	.	.	.	.	.	.	F	.	.	.	F	.	.	.	.	.	.	.
126	RVA/Human-wt/ZAF/MRC-DPRU1840/2007/G1P[8]	.	.	.	.	.	.	.	.	.	.	.	.	.	.	.	.	.	.	.	.	.	.	.	.	.	.	.	.	.	.	.	.	.	.	.	.	F	.	.	.	F	.	.	.	.	.	.	.
127	RVA/Human-wt/ZAF/MRC-DPRU1327/2007/G1P[8]	.	.	.	.	.	.	.	.	.	.	.	.	.	.	.	.	.	.	.	.	.	.	.	.	.	.	.	.	.	.	.	.	.	.	.	.	F	.	.	.	F	.	.	.	.	.	.	.
128	RVA/Human-wt/ZAF/MRC-DPRU1370/2007/G1P[8]	.	.	.	.	.	.	.	.	.	.	.	.	.	.	.	.	.	.	.	.	.	.	.	.	.	.	.	.	.	.	.	.	.	.	.	.	F	.	.	.	F	.	.	.	.	.	.	.
129	RVA/Human-wt/ZAF/MRC-DPRU1350/2007/G1P[8]	.	.	.	.	.	.	.	.	.	.	.	.	.	.	.	.	.	.	.	.	.	.	.	.	.	.	.	.	.	.	.	.	.	.	.	.	F	.	.	.	F	.	.	.	.	.	.	.
130	RVA/Human-wt/ZAF/MRC-DPRU1381/2007/G1P[8]	.	.	.	.	.	.	.	.	.	.	.	.	.	.	.	.	.	.	.	.	.	.	.	.	.	.	.	.	.	.	.	.	.	.	.	.	F	.	.	.	F	.	.	.	.	.	.	.
131	RVA/Human-wt/ZAF/MRC-DPRU1960/2008/G1P[8]	.	.	.	.	.	.	.	.	.	.	.	.	.	.	.	.	.	.	.	.	.	.	.	.	.	.	.	.	.	.	.	.	.	.	.	.	F	.	.	.	F	.	.	.	.	.	.	.
132	RVA/Human-wt/ZAF/MRC-DPRU1039/2008/G1P[8]	.	.	.	.	.	.	.	.	.	.	.	.	.	.	.	.	.	.	.	.	.	.	.	.	.	.	.	.	.	.	.	.	.	.	.	.	F	.	.	.	F	.	.	.	.	.	.	.
133	RVA/Human-wt/ZAF/MRC-DPRU1052/2008/G1P[8]	.	.	.	.	.	.	.	.	.	.	.	.	.	.	.	.	.	.	.	.	.	.	.	.	.	.	.	.	.	.	.	.	.	.	.	.	F	.	.	.	F	.	.	.	.	.	.	.
134	RVA/Human-wt/ZAF/MRC-DPRU2429/2008/G1P[8]	.	.	.	.	.	.	.	.	.	.	.	.	.	.	.	.	.	.	.	.	.	.	.	.	.	.	.	.	.	.	.	.	.	.	.	.	F	.	.	.	F	.	.	.	.	.	.	.
135	RVA/Human-wt/ZAF/MRC-DPRU2125/2008/G1P[8]	.	.	.	.	.	.	.	.	.	.	.	.	.	.	.	.	.	.	.	.	.	.	.	.	.	.	.	.	.	.	.	.	.	.	.	.	F	.	.	.	F	.	.	.	.	.	.	.
136	RVA/Human-wt/ZAF/MRC-DPRU1270/2009/G1P[8]	.	.	.	.	.	.	.	.	.	.	.	.	.	.	.	.	.	.	.	.	.	.	.	.	.	.	.	.	M	.	.	.	.	.	.	.	.	.	.	.	S	.	.	.	.	.	.	.
137	RVA/Human-wt/ZAF/MRC-DPRU1389/2009/G1P[8]	.	.	.	.	.	.	.	.	.	.	.	.	.	.	.	.	.	.	.	.	.	.	.	.	.	.	.	.	M	.	.	.	.	.	.	.	.	.	.	.	S	.	.	.	.	.	.	.
138	RVA/Human-wt/ZAF/MRC-DPRU2801/2009/G1P[8]	.	.	.	.	.	.	.	.	.	.	.	.	.	.	.	.	.	.	.	.	.	.	.	.	.	.	.	.	M	.	.	.	.	.	.	.	.	.	.	.	S	.	.	.	.	.	.	.
139	RVA/Human-wt/ZAF/MRC-DPRU150/2009/G1P[8]	.	.	.	.	.	.	.	.	.	.	.	.	.	.	.	.	.	.	.	.	.	.	.	.	.	.	.	.	M	.	.	.	.	.	.	.	.	.	.	.	S	.	.	.	.	.	.	.
140	RVA/Human-wt/ZAF/MRC-DPRU155/2009/G1P[8]	.	.	.	.	.	.	.	.	.	.	.	.	.	.	.	.	.	.	.	.	.	.	.	.	.	.	.	.	M	.	.	.	.	.	.	.	.	.	.	.	S	.	.	.	.	.	.	.
141	RVA/Human-wt/ZAF/MRC-DPRU2294/2009/G1P[8]	.	.	.	.	.	.	.	.	.	.	.	.	.	.	.	.	.	.	.	.	.	.	.	.	.	.	.	.	M	.	.	.	.	.	.	.	.	.	.	.	S	.	.	.	.	.	.	.
142	RVA/Human-wt/ZAF/MRC-DPRU1269/2009/G1P[8]	.	.	.	.	.	.	.	.	.	.	.	.	.	.	.	.	.	.	.	.	.	.	.	.	.	.	.	.	M	.	.	.	.	.	.	.	.	.	.	.	S	.	.	.	.	.	.	.
143	RVA/Human-wt/ZAF/MRC-DPRU2325/2009/G1P[8]	.	.	.	.	.	.	.	.	.	.	.	.	.	.	.	.	.	.	.	.	.	.	.	.	.	.	.	.	.	.	.	.	.	.	.	.	F	.	.	.	F	.	.	.	.	.	.	.
144	RVA/Human-wt/ZAF/MRC-DPRU2306/2009/G1P[8]	.	.	.	.	.	.	.	.	.	.	.	.	.	.	.	.	.	.	.	.	.	.	.	.	.	.	.	.	.	.	.	.	.	.	.	.	F	.	.	.	F	.	.	.	.	.	.	.
145	RVA/Human-wt/ZAF/MRC-DPRU2330/2009/G1P[8]	.	.	.	.	.	.	.	.	.	.	.	.	.	.	.	.	.	.	.	.	.	.	.	.	.	.	.	.	.	.	.	.	.	.	.	.	F	.	.	.	F	.	.	.	.	.	.	.
146	RVA/Human-wt/ZAF/MRC-DPRU1217/2009/G1P[8]	.	.	.	.	.	.	.	.	.	.	.	.	.	.	.	.	.	.	.	.	.	.	.	.	.	.	.	.	.	.	.	.	.	.	.	K	F	.	.	.	F	.	.	.	.	.	.	.
147	RVA/Human-wt/ZAF/MRC-DPRU135/2009/G1P[8]	.	.	.	.	.	.	.	.	.	.	.	.	.	.	.	.	.	.	.	.	.	.	.	.	.	.	.	.	.	.	.	.	.	.	.	.	F	.	.	.	F	.	.	.	.	.	.	.
148	RVA/Human-wt/ZAF/MRC-DPRU1923/2009/G1P[8]	.	.	.	.	.	.	.	.	.	.	.	.	.	.	.	.	.	.	.	.	.	.	.	.	.	.	.	.	.	.	.	.	.	.	.	.	F	.	.	.	F	.	.	.	.	.	.	.
149	RVA/Human-wt/ZAF/UFS-NGS-MRC-DPRU2021/2010/G1P[8]	.	.	.	.	.	.	.	.	.	.	.	.	.	.	.	.	.	.	.	.	.	.	.	.	.	.	.	.	.	.	.	.	.	.	.	.	I	.	.	.	F	.	.	.	.	.	.	.
150	RVA/Human-wt/ZAF/UFS-NGS-MRC-DPRU2250/2013/G1P[8]	.	.	.	.	.	.	.	.	.	.	.	.	.	.	.	.	.	.	.	.	.	.	.	.	.	.	.	.	.	.	.	.	.	.	.	.	.	.	.	.	.	.	.	.	.	.	.	.
151	RVA/Human-wt/ZAF/UFS-NGS-MRC-DPRU56/2014/G1P[8]	.	.	.	.	.	.	.	.	.	.	.	.	.	.	.	.	.	.	.	.	.	.	.	.	.	.	.	.	M	.	.	.	.	.	.	.	F	.	.	.	S	.	.	.	.	.	.	.
152	RVA/Human-wt/ZAF/UFS-NGS-MRC-DPRU65/2014/G1P[8]	.	.	.	.	.	.	.	.	.	.	.	.	.	.	.	.	.	.	.	.	.	.	.	.	.	.	.	.	M	.	.	.	.	.	.	.	F	.	.	.	S	.	.	.	.	.	.	.
153	RVA/Human-wt/ZAF/UFS-NGS-MRC-DPRU74/2014/G1P[8]	.	.	.	.	.	.	.	.	.	.	.	.	.	.	.	.	.	.	.	.	.	.	.	.	.	.	.	.	M	.	.	.	.	.	.	.	F	.	.	.	S	.	.	.	.	.	.	.
154	RVA/Human-wt/ZAF/UFS-NGS-MRC-DPRU150/2014/G1P[8]	.	.	.	.	.	.	.	.	.	.	.	.	.	.	.	.	.	.	.	.	.	.	.	.	.	.	.	.	M	.	.	.	.	.	.	.	F	.	.	.	S	.	.	.	.	.	.	.
155	RVA/Human-wt/ZAF/UFS-NGS-MRC-DPRU143/2014/G1P[8]	.	.	.	.	.	.	.	.	.	.	.	.	.	.	.	.	.	.	.	.	.	.	.	.	.	.	.	.	M	.	.	.	.	.	.	.	F	.	.	.	S	.	.	.	.	.	.	.
156	RVA/Human-wt/ZAF/UFS-NGS-MRC-DPRU4347/2015/G1P[8]	.	.	.	.	.	.	.	.	.	.	.	.	.	.	.	.	.	.	.	.	.	.	.	.	.	.	.	.	M	.	.	.	.	.	.	.	F	.	.	.	S	.	V	.	.	.	.	.
157	RVA/Human-wt/ZAF/UFS-NGS-MRC-DPRU4352/2015/G1P[8]	.	.	.	.	.	.	.	.	.	.	.	.	.	.	.	.	.	.	.	.	.	.	.	.	.	.	.	.	M	.	.	.	.	.	.	.	F	.	.	.	S	.	V	.	.	.	.	.
158	RVA/Human-wt/ZAF/UFS-NGS-MRC-DPRU4357/2015/G1P[8]	.	.	.	.	.	.	.	.	.	.	.	.	.	.	.	.	.	.	.	.	.	.	.	.	.	.	.	.	M	.	.	.	.	.	.	.	F	.	.	.	S	.	.	.	.	.	.	.
159	RVA/Human-wt/ZAF/UFS-NGS-MRC-DPRU15948/2017/G1P[8]	.	.	.	.	.	.	.	.	.	.	.	.	.	.	.	.	.	.	.	.	.	.	.	.	.	.	.	.	M	.	.	.	.	.	.	.	.	.	.	.	S	.	.	.	.	.	.	.
160	RVA/Human-wt/ZAF/MRC-DPRU2030/2010/G1P[8]	.	.	.	.	.	.	.	.	.	.	.	.	.	.	.	.	.	.	.	.	.	.	.	.	.	.	.	.	.	.	.	.	.	.	.	.	I	.	.	.	F	.	.	.	.	.	.	.
161	RVA/Human-wt/ZAF/MRC-DPRU2035/2010/G1P[8]	.	.	.	.	.	.	.	.	.	.	.	.	.	.	.	.	.	.	.	.	.	.	.	.	.	.	.	.	.	.	.	.	.	.	.	.	I	.	.	.	F	.	.	.	.	.	.	.
162	RVA/Human-wt/ZAF/MRC-DPRU2052/2010/G1P[8]	.	.	.	.	.	.	.	.	.	.	.	.	.	.	.	.	.	.	.	.	.	.	.	.	.	.	.	.	.	.	.	.	.	.	.	.	I	.	.	.	F	.	.	.	.	.	.	.
163	RVA/Human-wt/ZAF/MRC-DPRU1506/2010/G1P[8]	.	.	.	.	.	.	.	.	.	.	.	.	.	.	.	.	.	.	.	.	.	.	.	.	.	.	.	.	.	.	.	.	.	.	.	.	I	.	.	.	F	.	.	.	.	.	.	.
164	RVA/Human-wt/ZAF/MRC-DPRU1544/2010/G1P[8]	.	.	.	.	.	.	.	.	.	.	.	.	.	.	.	.	.	.	.	.	.	.	.	.	.	.	.	.	.	.	.	.	.	.	.	.	I	.	.	.	F	.	.	.	.	.	.	.
165	RVA/Human-wt/ZAF/MRC-DPRU2061/2010/G1P[8]	.	.	.	.	.	.	.	.	.	.	.	.	.	.	.	.	.	.	.	.	.	.	.	.	.	.	.	.	.	.	.	.	.	.	.	.	I	.	.	.	F	.	.	.	.	.	.	.
166	RVA/Human-wt/ZAF/MRC-DPRU1492/2010/G1P[8]	.	.	.	.	.	.	.	.	.	.	.	.	.	.	.	.	.	.	.	.	.	.	.	.	.	.	.	.	.	.	.	.	.	.	.	.	I	.	.	.	F	.	.	.	.	.	.	.
167	RVA/Human-wt/ZAF/MRC-DPRU83/2011/G1P[8]	.	.	.	.	.	.	.	.	.	.	.	.	.	.	.	.	.	.	.	.	.	.	.	.	.	.	.	.	M	.	.	.	.	.	.	.	.	.	.	.	S	.	.	.	.	.	.	.
168	RVA/Human-wt/ZAF/MRC-DPRU6954/2011/G1P[8]	.	.	.	.	.	.	.	.	.	.	.	.	.	.	.	.	.	.	.	.	.	.	.	.	.	.	.	.	.	.	.	.	.	.	.	.	F	.	.	.	F	.	.	.	.	T	.	.
169	RVA/Human-wt/ZAF/MRC-DPRU120/2011/G1P[8]	.	.	.	.	.	.	.	.	.	.	.	.	.	.	.	.	.	.	.	.	.	.	.	.	.	.	.	.	.	.	.	.	.	.	.	.	F	.	.	.	F	.	.	.	.	T	.	.
170	RVA/Human-wt/ZAF/MRC-DPRU121/2011/G1P[8]	.	.	.	.	.	.	.	.	.	.	.	.	.	.	.	.	.	.	.	.	.	.	.	.	.	.	.	.	.	.	.	.	.	.	.	.	F	.	.	.	F	.	.	.	.	T	.	.
171	RVA/Human-wt/ZAF/MRC-DPRU4079-11/2011/G1P[8]	.	.	.	.	.	.	.	.	.	.	.	.	.	.	.	.	.	.	.	.	.	.	.	.	.	.	.	.	.	.	.	.	.	.	.	.	F	.	.	.	F	.	.	.	.	T	.	.
				VR-9
		241	242	243	244	245	246	247	248	249	250	251	252	253	254	255	256	257	258	259	260	261	262	263	264	265	266	267	268	269	270	271	272	273	274	275	276	277	278	279	280	281	282	283	284	285	286	287	288
	JN849114/RVA/Vaccine/USA/Rotarix-A41CB052A/1988/G1P[8]	T	T	T	C	T	I	R	N	C	K	K	L	G	P	R	E	N	V	A	V	I	Q	V	G	G	S	N	V	L	D	I	T	A	D	P	T	T	N	P	Q	T	E	R	M	M	R	V	N
1	RVA/Human-wt/ZAF/UFS-NGS-MRC-DPRU3883/2002/G1P[8]	.	.	.	.	.	.	.	.	.	.	.	.	.	.	.	.	.	.	.	.	.	.	.	.	.	.	.	.	.	.	.	.	.	.	.	.	.	.	.	.	.	.	.	.	.	.	.	.
2	RVA/Human-wt/ZAF/UFS-NGS-MRC-DPRU3892/2002/G1P[8]	.	.	.	.	.	.	.	.	.	.	.	.	.	.	.	.	.	.	.	.	.	.	.	.	.	.	.	.	.	.	.	.	.	.	.	.	.	.	.	.	.	.	.	.	.	.	.	.
3	RVA/Human-wt/ZAF/UFS-NGS-MRC-DPRU3951/2002/G1P[8]	.	.	.	.	.	.	.	.	.	.	.	.	.	.	.	.	.	.	.	.	.	.	.	.	.	.	.	.	.	.	.	.	.	.	.	.	.	.	.	.	.	.	.	.	.	.	.	.
4	RVA/Human-wt/ZAF/UFS-NGS-MRC-DPRU3956/2002/G1P[8]	.	.	.	.	.	.	.	.	.	.	.	.	.	.	.	.	.	.	.	.	.	.	.	.	.	.	.	.	.	.	.	.	.	.	.	.	.	.	.	.	.	.	.	.	.	.	.	.
5	RVA/Human-wt/ZAF/UFS-NGS-MRC-DPRU4018/2002/G1P[8]	.	.	.	.	.	.	.	.	.	.	.	.	.	.	.	.	.	.	.	.	.	.	.	.	.	.	.	.	.	.	.	.	.	.	.	.	.	.	.	.	.	.	.	.	.	.	.	.
6	RVA/Human-wt/ZAF/UFS-NGS-MRC-DPRU4019/2002/G1P[8]	.	.	.	.	.	.	.	.	.	.	.	.	.	.	.	.	.	.	.	.	.	.	.	.	.	.	.	.	.	.	.	.	.	.	.	.	.	.	.	.	.	.	.	.	.	.	.	.
7	RVA/Human-wt/ZAF/UFS-NGS-MRC-DPRU4023/2002/G1P[8]	.	.	.	.	.	.	.	.	.	.	.	.	.	.	.	.	.	.	.	.	.	.	.	.	.	.	.	.	.	.	.	.	.	.	.	.	.	.	.	.	.	.	.	.	.	.	.	.
8	RVA/Human-wt/ZAF/UFS-NGS-MRC-DPRU4024/2002/G1P[8]	.	.	.	.	.	.	.	.	.	.	.	.	.	.	.	.	.	.	.	.	.	.	.	.	.	A	.	I	.	.	.	.	.	.	.	.	.	.	.	.	I	.	.	.	.	.	.	.
9	RVA/Human-wt/ZAF/UFS-NGS-MRC-DPRU4026/2002/G1P[8]	.	.	.	.	.	.	.	.	.	.	.	.	.	.	.	.	.	.	.	.	.	.	.	.	.	A	.	I	.	.	.	.	.	.	.	.	.	.	.	.	I	.	.	.	.	.	.	.
10	RVA/Human-wt/ZAF/UFS-NGS-MRC-DPRU4049/2002/G1P[8]	.	.	.	.	.	.	.	.	.	.	.	.	.	.	.	.	.	.	.	.	.	.	.	.	.	.	.	.	.	.	.	.	.	.	.	.	.	.	.	.	.	.	.	.	.	.	.	.
11	RVA/Human-wt/ZAF/UFS-NGS-MRC-DPRU4055/2002/G1P[8]	.	.	.	.	.	.	.	.	.	.	.	.	.	.	.	.	.	.	.	.	.	.	.	.	.	.	.	.	.	.	.	.	.	.	.	.	.	.	.	.	.	.	.	.	.	.	.	.
12	RVA/Human-wt/ZAF/UFS-NGS-MRC-DPRU4102/2002/G1P[8]	.	.	.	.	.	.	.	.	.	.	.	.	.	.	.	.	.	.	.	.	.	.	.	.	.	.	.	.	.	.	.	.	.	.	.	.	.	.	.	.	.	.	.	.	.	.	.	.
13	RVA/Human-wt/ZAF/UFS-NGS-MRC-DPRU4269/2002/G1P[8]	.	.	.	.	.	.	.	.	.	.	.	.	.	.	.	.	.	.	.	.	.	.	.	.	.	.	.	.	.	.	.	.	.	.	.	.	.	.	.	.	.	.	.	.	.	.	.	.
14	RVA/Human-wt/ZAF/UFS-NGS-MRC-DPRU4271/2002/G1P[8]	.	.	.	.	.	.	.	.	.	.	.	.	.	.	.	.	.	.	.	.	.	.	.	.	.	.	.	.	.	.	.	.	.	.	.	.	.	.	.	.	.	.	.	.	.	.	.	.
15	RVA/Human-wt/ZAF/UFS-NGS-MRC-DPRU456/2003/G1P[8]	.	.	.	.	.	.	.	.	.	.	.	.	.	.	.	.	.	.	.	.	.	.	.	.	.	.	.	.	.	.	.	.	.	.	.	.	.	.	.	.	.	.	.	.	.	.	.	.
16	RVA/Human-wt/ZAF/UFS-NGS-MRC-DPRU493/2003/G1P[8]	.	.	.	.	.	.	.	.	.	.	.	.	.	.	.	.	.	.	.	.	.	.	.	.	.	.	.	.	.	.	.	.	.	.	.	.	.	.	.	.	.	.	.	.	.	.	.	.
17	RVA/Human-wt/ZAF/UFS-NGS-MRC-DPRU609/2003/G1P[8]	.	.	.	.	.	.	.	.	.	.	.	.	.	.	.	.	.	.	.	.	.	.	.	.	.	.	.	.	.	.	.	.	.	.	.	.	.	.	.	.	.	.	.	.	.	.	.	.
18	RVA/Human-wt/ZAF/UFS-NGS-MRC-DPRU632/2003/G1P[8]	.	.	.	.	.	.	.	.	.	.	.	.	.	.	.	.	.	.	.	.	.	.	.	.	.	.	.	.	.	.	.	.	.	.	.	.	.	.	.	.	.	.	.	.	.	.	.	.
19	RVA/Human-wt/ZAF/UFS-NGS-MRC-DPRU2117/2003/G1P[8]	.	.	.	.	.	.	.	.	.	.	.	.	.	.	.	.	.	.	.	.	.	.	.	.	.	.	.	.	.	.	.	.	.	.	.	.	.	.	.	.	.	.	.	.	.	.	.	.
20	RVA/Human-wt/ZAF/UFS-NGS-MRC-DPRU2145/2003/G1P[8]	.	.	.	.	.	.	.	.	.	.	.	.	.	.	.	.	.	.	.	.	.	.	.	.	.	.	.	.	.	.	.	.	.	.	.	.	.	.	.	.	.	.	.	.	.	.	.	.
21	RVA/Human-wt/ZAF/UFS-NGS-MRC-DPRU2156/2003/G1P[8]	.	.	.	.	.	.	.	.	.	.	.	.	.	.	.	.	.	.	.	.	.	.	.	.	.	.	.	.	.	.	.	.	.	.	.	.	.	.	.	.	.	.	.	.	.	.	.	.
22	RVA/Human-wt/ZAF/UFS-NGS-MRC-DPRU1104/2004/G1P[8]	.	.	.	.	.	.	.	.	.	.	.	.	.	.	.	.	.	.	.	.	.	.	.	.	.	.	.	.	.	.	.	.	.	.	.	.	.	.	.	.	.	.	.	.	.	.	.	.
23	RVA/Human-wt/ZAF/UFS-NGS-MRC-DPRU1116/2004/G1P[8]	.	.	.	.	.	.	.	.	.	.	.	.	.	.	.	.	.	.	.	.	.	.	.	.	.	A	.	I	.	.	.	.	.	.	.	.	.	.	.	.	I	.	.	.	.	.	.	.
24	RVA/Human-wt/ZAF/UFS-NGS-MRC-DPRU1131/2004/G1P[8]	.	.	.	.	.	.	.	.	.	.	.	.	.	.	.	.	.	.	.	.	.	.	.	.	.	A	.	I	.	.	.	.	.	.	.	.	.	.	.	.	I	.	.	.	.	.	.	.
25	RVA/Human-wt/ZAF/UFS-NGS-MRC-DPRU1135/2004/G1P[8]	.	.	.	.	.	.	.	.	.	.	.	.	.	.	.	.	.	.	.	.	.	.	.	.	.	.	.	.	.	.	.	.	.	.	.	.	.	.	.	.	.	.	.	.	.	.	.	.
26	RVA/Human-wt/ZAF/UFS-NGS-MRC-DPRU1139/2004/G1P[8]	.	.	.	.	.	.	.	.	.	.	.	.	.	.	.	.	.	.	.	.	.	.	.	.	.	.	.	.	.	.	.	.	.	.	.	.	.	.	.	.	.	.	.	.	.	.	.	.
27	RVA/Human-wt/ZAF/UFS-NGS-MRC-DPRU1145/2004/G1P[8]	.	.	.	.	.	.	.	.	.	.	.	.	.	.	.	.	.	.	.	.	.	.	.	.	.	.	.	.	.	.	.	.	.	.	.	.	.	.	.	.	.	.	.	.	.	.	.	.
28	RVA/Human-wt/ZAF/UFS-NGS-MRC-DPRU1148/2004/G1P[8]	.	.	.	.	.	.	.	.	.	.	.	.	.	.	.	.	.	.	.	.	.	.	.	.	.	A	.	I	.	.	.	.	.	.	.	.	.	.	.	.	I	.	.	.	.	.	.	.
29	RVA/Human-wt/ZAF/UFS-NGS-MRC-DPRU1184/2004/G1P[8]	.	.	.	.	.	.	.	.	.	.	.	.	.	.	.	.	.	.	.	.	.	.	.	.	.	.	.	.	.	.	.	.	.	.	.	.	.	.	.	.	.	.	.	.	.	.	.	.
30	RVA/Human-wt/ZAF/UFS-NGS-MRC-DPRU1192/2004/G1P[8]	.	.	.	.	.	.	.	.	.	.	.	.	.	.	.	.	.	.	.	.	.	.	.	.	.	.	.	.	.	.	.	.	.	.	.	.	.	.	.	.	.	.	.	.	.	.	.	.
31	RVA/Human-wt/ZAF/UFS-NGS-MRC-DPRU1205/2004/G1P[8]	.	.	.	.	.	.	.	.	.	.	.	.	.	.	.	.	.	.	.	.	.	.	.	.	.	.	.	.	.	.	.	.	.	.	.	.	.	.	.	.	.	.	.	.	.	.	.	.
32	RVA/Human-wt/ZAF/UFS-NGS-MRC-DPRU1230/2004/G1P[8]	.	.	.	.	.	.	.	.	.	.	.	.	.	.	.	.	.	.	.	.	.	.	.	.	.	.	.	.	.	.	.	.	.	.	.	.	.	.	.	.	.	.	.	.	.	.	.	.
33	RVA/Human-wt/ZAF/UFS-NGS-MRC-DPRU1287/2004/G1P[8]	.	.	.	.	.	.	.	.	.	.	.	.	.	.	.	.	.	.	.	.	.	.	.	.	.	.	.	.	.	.	.	.	.	.	.	.	.	.	.	.	.	.	.	.	.	.	.	.
34	RVA/Human-wt/ZAF/UFS-NGS-MRC-DPRU3410/2004/G1P[8]	.	.	.	.	.	.	.	.	.	.	.	.	.	.	.	.	.	.	.	.	.	.	.	.	.	.	.	.	.	.	.	.	.	.	.	.	.	.	.	.	.	.	.	.	.	.	.	.
35	RVA/Human-wt/ZAFUFS-NGS-MRC-DPRU3449/2004/G1P[8]	.	.	.	.	.	.	.	.	.	.	.	.	.	.	.	.	.	.	.	.	.	.	.	.	.	.	.	.	.	.	.	.	.	.	.	.	.	.	.	.	.	.	.	.	.	.	.	.
36	RVA/Human-wt/ZAF/UFS-NGS-MRC-DPRU451/2005/G1P[8]	.	.	.	.	.	.	.	.	.	.	.	.	.	.	.	.	.	.	.	.	.	.	.	.	.	.	.	.	.	.	.	.	.	.	.	.	.	.	.	.	.	.	.	.	.	.	.	.
37	RVA/Human-wt/ZAF/UFS-NGS-MRC-DPRU658/2005/G1P[8]	.	.	.	.	.	.	.	.	.	.	.	.	.	.	.	.	.	.	.	.	.	.	.	.	.	A	.	I	.	.	.	.	.	.	.	.	.	.	.	.	I	.	.	.	.	.	.	.
38	RVA/Human-wt/ZAF/UFS-NGS-MRC-DPRU682/2005/G1P[8]	.	.	.	.	.	.	.	.	.	.	.	.	.	.	.	.	.	.	.	.	.	.	.	.	.	.	.	.	.	.	.	.	.	.	.	.	.	.	.	.	.	.	.	.	.	.	.	.
39	RVA/Human-wt/ZAF/UFS-NGS-MRC-DPRU687/2005/G1P[8]	.	.	.	.	.	.	.	.	.	.	.	.	.	.	.	.	.	.	.	.	.	.	.	.	.	.	.	.	.	.	.	.	.	.	.	.	.	.	.	.	.	.	.	.	.	.	.	.
40	RVA/Human-wt/ZAF/UFS-NGS-MRC-DPRU745/2005/G1P[8]	.	.	.	.	.	.	.	.	.	.	.	.	.	.	.	.	.	.	.	.	.	.	.	.	.	A	.	I	.	.	.	.	.	.	.	.	.	.	.	.	I	.	.	.	.	.	.	.
41	RVA/Human-wt/ZAF/UFS-NGS-MRC-DPRU747/2005/G1P[8]	.	.	.	.	.	.	.	.	.	.	.	.	.	.	.	.	.	.	.	.	.	.	.	.	.	.	.	.	.	.	.	.	.	.	.	.	.	.	.	.	.	.	.	.	.	.	.	.
42	RVA/Human-wt/ZAF/UFS-NGS-MRC-DPRU732/2006/G1P[8]	.	.	.	.	.	.	.	.	.	.	.	.	.	.	.	.	.	.	.	.	.	.	.	.	.	A	.	I	.	.	.	.	.	.	.	.	.	.	.	.	I	.	.	.	.	.	.	.
43	RVA/Human-wt/ZAF/UFS-NGS-MRC-DPRU748/2006/G1P[8]	.	.	.	.	.	.	.	.	.	.	.	.	.	.	.	.	.	.	.	.	.	.	.	.	.	A	.	I	.	.	.	.	.	.	.	.	.	.	.	.	I	.	.	.	.	.	.	.
44	RVA/Human-wt/ZAF/UFS-NGS-MRC-DPRU753/2006/G1P[8]	.	.	.	.	.	.	.	.	.	.	.	.	.	.	.	.	.	.	.	.	.	.	.	.	.	A	.	I	.	.	.	.	.	.	.	.	.	.	.	.	I	.	.	.	.	.	.	.
45	RVA/Human-wt/ZAF/UFS-NGS-MRC-DPRU757/2006/G1P[8]	.	.	.	.	.	.	.	.	.	.	.	.	.	.	.	.	.	.	.	.	.	.	.	.	.	A	.	I	.	.	.	.	.	.	.	.	.	.	.	.	I	.	.	.	.	.	.	.
46	RVA/Human-wt/ZAF/UFS-NGS-MRC-DPRU768/2006/G1P[8]	.	.	.	.	.	.	.	.	.	.	.	.	.	.	.	.	.	.	.	.	.	.	.	.	.	A	.	I	.	.	.	.	.	.	.	.	.	.	.	.	I	.	.	.	.	.	.	.
47	RVA/Human-wt/ZAF/UFS-NGS-MRC-DPRU783/2006/G1P[8]	.	.	.	.	.	.	.	.	.	.	.	.	.	.	.	.	.	.	.	.	.	.	.	.	.	A	.	I	.	.	.	.	.	.	.	.	.	.	.	.	I	.	.	.	.	.	.	.
48	RVA/Human-wt/ZAF/UFS-NGS-MRC-DPRU849/2006/G1P[8]	.	.	.	.	.	.	.	.	.	.	.	.	.	.	.	.	.	.	.	.	.	.	.	.	.	A	.	I	.	.	.	.	.	.	.	.	.	.	.	.	I	.	.	.	.	.	.	.
49	RVA/Human-wt/ZAF/UFS-NGS-MRC-DPRU901/2006/G1P[8]	.	.	.	.	.	.	.	.	.	.	.	.	.	.	.	.	.	.	.	.	.	.	.	.	.	A	.	I	.	.	.	.	.	.	.	.	.	.	.	.	I	.	.	.	.	.	.	.
50	RVA/Human-wt/ZAF/UFS-NGS-MRC-DPRU981/2006/G1P[8]	.	.	.	.	.	.	.	.	.	.	.	.	.	.	.	.	.	.	.	.	.	.	.	.	.	.	.	.	.	.	.	.	.	.	.	.	.	.	.	.	I	.	.	.	.	.	.	.
51	RVA/Human-wt/ZAF/UFS-NGS-MRC-DPRU999/2006/G1P[8]	.	.	.	.	.	.	.	.	.	.	.	.	.	.	.	.	.	.	.	.	.	.	.	.	.	A	.	I	.	.	.	.	.	.	.	.	.	.	.	.	I	.	.	.	.	.	.	.
52	RVA/Human-wt/ZAF/UFS-NGS-MRC-DPRU1002/2006/G1P[8]	.	.	.	.	.	.	.	.	.	.	.	.	.	.	.	.	.	.	.	.	.	.	.	.	.	A	.	I	.	.	.	.	.	.	.	.	.	.	.	.	I	.	.	.	.	.	.	.
53	RVA/Human-wt/ZAF/UFS-NGS-MRC-DPRU1005/2006/G1P[8]	.	.	.	.	.	.	.	.	.	.	.	.	.	.	.	.	.	.	.	.	.	.	.	.	.	A	.	I	.	.	.	.	.	.	.	.	.	.	.	.	I	.	.	.	.	.	.	.
54	RVA/Human-wt/ZAF/UFS-NGS-MRC-DPRU1006/2006/G1P[8]	.	.	.	.	.	.	.	.	.	.	.	.	.	.	.	.	.	.	.	.	.	.	.	.	.	.	.	.	.	.	.	.	.	.	.	.	.	.	.	.	.	.	.	.	.	.	.	.
55	RVA/Human-wt/ZAF/UFS-NGS-MRC-DPRU1007/2006/G1P[8]	.	.	.	.	.	.	.	.	.	.	.	.	.	.	.	.	.	.	.	.	.	.	.	.	.	A	.	I	.	.	.	.	.	.	.	.	.	.	.	.	I	.	.	.	.	.	.	.
56	RVA/Human-wt/ZAF/UFS-NGS-MRC-DPRU1009/2006/G1P[8]	.	.	.	.	.	.	.	.	.	.	.	.	.	.	.	.	.	.	.	.	.	.	.	.	.	.	.	.	.	.	.	.	.	.	.	.	.	.	.	.	.	.	.	.	.	.	.	.
57	RVA/Human-wt/ZAF/UFS-NGS-MRC-DPRU1012/2006/G1P[8]	.	.	.	.	.	.	.	.	.	.	.	.	.	.	.	.	.	.	.	.	.	.	.	.	.	A	.	I	.	.	.	.	.	.	.	.	.	.	.	.	I	.	.	.	.	.	.	.
58	RVA/Human-wt/ZAF/UFS-NGS-MRC-DPRU1015/2006/G1P[8]	.	.	.	.	.	.	.	.	.	.	.	.	.	.	.	.	.	.	.	.	.	.	.	.	.	A	.	I	.	.	.	.	.	.	.	.	.	.	.	.	I	.	.	.	.	.	.	.
59	RVA/Human-wt/ZAF/UFS-NGS-MRC-DPRU1019/2006/G1P[8]	.	.	.	.	.	.	.	.	.	.	.	.	.	.	.	.	.	.	.	.	.	.	.	.	.	.	.	.	.	.	.	.	.	.	.	.	.	.	.	.	.	.	.	.	.	.	.	.
60	RVA/Human-wt/ZAF/UFS-NGS-MRC-DPRU1030/2006/G1P[8]	.	.	.	.	.	.	.	.	.	.	.	.	.	.	.	.	.	.	.	.	.	.	.	.	.	A	.	I	.	.	.	.	.	.	.	.	.	.	.	.	I	.	.	.	.	.	.	.
61	RVA/Human-wt/ZAF/UFS-NGS-MRC-DPRU1039/2006/G1P[8]	.	.	.	.	.	.	.	.	.	.	.	.	.	.	.	.	.	.	.	.	.	.	.	.	.	A	.	I	.	.	.	.	.	.	.	.	.	.	.	.	I	.	.	.	.	.	.	.
62	RVA/Human-wt/ZAF/UFS-NGS-MRC-DPRU1041/2006/G1P[8]	.	.	.	.	.	.	.	.	.	.	.	.	.	.	.	.	.	.	.	.	.	.	.	.	.	A	.	I	.	.	.	.	.	.	.	.	.	.	.	.	I	.	.	.	.	.	.	.
63	RVA/Human-wt/ZAF/UFS-NGS-MRC-DPRU3433/2006/G1P[8]	.	.	.	.	.	.	.	.	.	.	.	.	.	.	.	.	.	.	.	.	.	.	.	.	.	A	.	I	.	.	.	.	.	.	.	.	.	.	.	.	I	.	.	I	.	.	.	.
64	RVA/Human-wt/ZAF/UFS-NGS-MRC-DPRU147/2007/G1P[8]	.	.	.	.	.	.	.	.	.	.	.	.	.	.	.	.	.	.	.	.	.	.	.	.	.	A	.	I	.	.	.	.	.	.	.	.	.	.	.	.	I	.	.	.	.	.	.	.
65	RVA/Human-wt/ZAF/UFS-NGS-MRC-DPRU792/2007/G1P[8]	.	.	.	.	.	.	.	.	.	.	.	.	.	.	.	.	.	.	.	.	.	.	.	.	.	A	.	I	.	.	.	.	.	.	.	.	.	.	.	.	I	.	.	.	.	.	.	.
66	RVA/Human-wt/ZAF/UFS-NGS-MRC-DPRU793/2007/G1P[8]	.	.	.	.	.	.	.	.	.	.	.	.	.	.	.	.	.	.	.	I	.	.	.	.	.	A	.	I	.	.	.	.	.	.	.	.	.	.	.	.	I	.	.	.	.	.	.	.
67	RVA/Human-wt/ZAF/UFS-NGS-MRC-DPRU799/2007/G1P[8]	.	.	.	.	.	.	.	.	.	.	.	.	.	.	.	.	.	.	.	.	.	.	.	.	.	A	.	I	.	.	.	.	.	.	.	.	.	.	.	.	I	.	.	.	.	.	.	.
68	RVA/Human-wt/ZAF/UFS-NGS-MRC-DPRU1273/2007/G1P[8]	.	.	.	.	.	.	.	.	.	.	.	.	.	.	.	.	.	.	.	.	.	.	.	.	.	A	.	I	.	.	.	.	.	.	.	.	.	.	.	.	I	.	.	.	.	.	.	.
69	RVA/Human-wt/ZAF/UFS-NGS-MRC-DPRU1302/2007/G1P[8]	.	.	.	.	.	.	.	.	.	.	.	.	.	.	.	.	.	.	.	.	.	.	.	.	.	A	.	I	.	.	.	.	.	.	.	.	.	.	.	.	I	.	.	.	.	.	.	.
70	RVA/Human-wt/ZAF/UFS-NGS-MRC-DPRU1652/2007/G1P[8]	.	.	.	.	.	.	.	.	.	.	.	.	.	.	.	.	.	.	.	.	.	.	.	.	.	A	.	I	.	.	.	.	.	.	.	.	.	.	.	.	I	.	.	.	.	.	.	.
71	RVA/Human-wt/ZAF/UFS-NGS-MRC-DPRU1042/2008/G1P[8]	.	.	.	.	.	.	.	.	.	.	.	.	.	.	.	.	.	.	.	.	.	.	.	.	.	.	.	.	.	.	.	.	.	.	.	.	.	.	.	.	.	.	.	.	.	.	.	.
72	RVA/Human-wt/ZAF/UFS-NGS:MRC-DPRU1047/2008/G1P[8]	.	.	.	.	.	.	.	.	.	.	.	.	D	.	.	.	.	.	.	.	.	.	.	.	.	A	.	I	.	.	.	.	.	.	.	.	.	.	.	.	I	.	.	.	.	.	.	.
73	RVA/Human-wt/ZAF/UFS-NGS-MRC-DPRU1048/2008/G1P[8]	.	.	.	.	.	.	.	.	.	.	.	.	D	.	.	.	.	.	.	.	.	.	.	.	.	A	.	I	.	.	.	.	.	.	.	.	.	.	.	.	I	.	.	.	.	.	.	.
74	RVA/Human-wt/ZAF/UFS-NGS-MRC-DPRU1965/2008/G1P[8]	.	.	.	.	.	.	.	.	.	.	.	.	.	.	.	.	.	.	.	.	.	.	.	.	.	A	.	I	.	.	.	.	.	.	.	.	.	.	.	.	I	.	.	.	.	.	.	.
75	RVA/Human-wt/ZAF/UFS-NGS-MRC-DPRU1967/2008/G1P[8]	.	.	.	.	N	.	.	.	.	.	.	.	.	.	.	.	.	.	.	.	.	.	.	.	.	A	.	I	.	.	.	.	.	.	.	.	.	.	.	.	I	.	.	.	.	.	.	.
76	RVA/Human-wt/ZAF/UFS-NGS-MRC-DPRU1969/2008/G1P[8]	.	.	.	.	N	.	.	.	.	.	.	.	.	.	.	.	.	.	.	.	.	.	.	.	.	A	.	I	.	.	.	.	.	.	.	.	.	.	.	.	I	.	.	.	.	.	.	.
77	RVA/Human-wt/ZAF/UFS-NGS-MRC-DPRU1970/2008/G1P[8]	.	.	A	.	.	.	.	.	.	.	.	.	.	.	.	.	.	.	.	.	.	.	.	.	.	.	.	I	.	.	.	.	.	.	.	.	.	.	.	.	I	.	.	.	.	.	.	.
78	RVA/Human-wt/ZAF/UFS-NGS-MRC-DPRU1980/2008/G1P[8]	.	.	A	.	.	.	.	.	.	.	.	.	.	.	.	.	.	.	.	.	.	.	.	.	.	.	.	I	.	.	.	.	.	.	.	.	.	.	.	.	I	.	.	.	.	.	.	.
79	RVA/Human-wt/ZAF/UFS-NGS-MRC-DPRU2006/2008/G1P[8]	.	.	.	.	.	.	.	.	.	.	.	.	.	.	.	.	.	.	.	.	.	.	.	.	.	A	.	I	.	.	.	.	.	.	.	.	.	.	.	.	I	.	.	.	.	.	.	.
80	RVA/Human-wt/ZAF/UFS-NGS-MRC-DPRU136/2009/G1P[8]	.	.	A	.	.	.	.	.	.	.	.	.	.	.	.	.	.	.	.	.	.	.	.	.	.	.	.	I	.	.	.	.	.	.	.	.	.	.	.	.	I	.	.	.	.	.	.	.
81	RVA/Human-wt/ZAF/UFS-NGS-MRC-DPRU138/2009/G1P[8]	.	.	.	.	.	.	.	.	.	.	.	.	.	.	.	.	.	.	.	.	.	.	.	.	.	.	.	.	.	.	.	.	.	.	.	.	.	.	.	.	.	.	.	.	.	.	.	.
82	RVA/Human-wt/ZAF/UFS-NGS-MRC-DPRU139/2009/G1P[8]	.	.	.	.	.	.	.	.	.	.	.	.	.	.	.	.	.	.	.	.	.	.	.	.	.	A	.	I	.	.	.	.	.	.	.	.	.	.	.	.	I	.	.	.	.	.	.	.
83	RVA/Human-wt/ZAF/UFS-NGS-MRC-DPRU150/2009/G1P[8]	.	.	.	.	.	.	.	.	.	.	.	.	.	.	.	.	.	.	.	.	.	.	.	.	.	.	.	.	.	.	.	.	.	.	.	.	.	.	.	.	.	.	.	.	.	.	.	.
84	RVA/Human-wt/ZAF/UFS-NGS-MRC-DPRU157/2009/G1P[8]	.	.	.	.	.	.	.	.	.	.	.	.	.	.	.	.	.	.	.	.	.	.	.	.	.	.	.	.	.	.	.	.	.	.	.	.	.	.	.	.	.	.	.	.	.	.	.	.
85	RVA/Human-wt/ZAF/UFS-NGS-MRC-DPRU1049/2009/G1P[8]	.	.	.	.	N	.	.	.	.	.	.	.	.	.	.	.	.	.	.	.	.	.	.	.	.	A	.	I	.	.	.	.	.	.	.	.	.	.	.	.	I	.	.	.	.	.	.	.
86	RVA/Human-wt/ZAF/UFS-NGS-MRC-DPRU1093/2009/G1P[8]	.	.	.	.	.	.	.	.	.	.	.	.	.	.	.	.	.	.	.	.	.	.	.	.	.	A	.	I	.	.	.	.	.	.	.	.	.	.	.	.	I	.	.	.	.	.	.	.
87	RVA/Human-wt/ZAF/UFS-NGS-MRC-DPRU1190/2009/G1P[8]	.	.	.	.	.	.	.	.	.	.	.	.	.	.	.	.	.	.	.	.	.	.	.	.	.	A	.	I	.	.	.	.	.	.	.	.	.	.	.	.	I	.	.	.	.	.	.	.
88	RVA/Human-wt/ZAF/UFS-NGS-MRC-DPRU1234/2009/G1P[8]	.	.	.	.	.	.	.	.	.	.	.	.	.	.	.	.	.	.	.	.	.	.	.	.	.	.	.	.	.	.	.	.	.	.	.	.	.	.	.	.	.	.	.	.	.	.	.	.
89	RVA/Human-wt/ZAF/UFS-NGS-MRC-DPRU1270/2009/G1P[8]	.	.	.	.	.	.	.	.	.	.	.	.	.	.	.	.	.	.	.	.	.	.	.	.	.	.	.	.	.	.	.	.	.	.	.	.	.	.	.	.	.	.	.	.	.	.	.	.
90	RVA/Human-wt/ZAF/UFS-NGS-MRC-DPRU2280/2009/G1P[8]	.	.	.	.	.	.	.	.	.	.	.	.	.	.	.	.	.	.	.	.	.	.	.	.	.	A	.	I	.	.	.	.	.	.	.	.	.	.	.	.	I	.	.	.	.	.	.	.
91	RVA/Human-wt/ZAF/UFS-NGS-MRC-DPRU2291/2009/G1P[8]	.	.	.	.	.	.	.	.	.	.	.	.	.	.	.	.	.	.	.	.	.	.	.	.	.	.	.	I	.	.	.	.	.	.	.	.	.	.	.	.	I	.	.	.	.	.	.	.
92	RVA/Human-wt/ZAF/UFS-NGS-MRC-DPRU2299/2009/G1P[8]	.	.	.	.	.	.	.	.	.	.	.	.	.	.	.	.	.	.	.	.	.	.	.	.	.	.	.	.	.	.	.	.	.	.	.	.	.	.	.	.	.	.	.	.	.	.	.	.
93	RVA/Human-wt/ZAF/MRC-DPRU4418/2002/G1P[8]	.	.	.	.	.	.	.	.	.	.	.	.	.	.	.	.	.	.	.	.	.	.	.	.	.	.	.	.	.	.	.	.	.	.	.	.	.	.	.	.	.	.	.	.	.	.	.	.
94	RVA/Human-wt/ZAF/MRC-DPRU1192/2002/G1P[8]	.	.	.	.	.	.	.	.	.	.	.	.	.	.	.	.	.	.	.	.	.	.	.	.	.	.	.	.	.	.	.	.	.	.	.	.	.	.	.	.	.	.	.	.	.	.	.	.
95	RVA/Human-wt/ZAF/MRC-DPRU6113/2002/G1P[8]	.	.	.	.	.	.	.	.	.	.	.	.	.	.	.	.	.	.	.	.	.	.	.	.	.	.	.	.	.	.	.	.	.	.	.	.	.	.	.	.	.	.	.	.	.	.	.	.
96	RVA/Human-wt/ZAF/MRC-DPRU4381/2002/G1P[8]	.	.	.	.	.	.	.	.	.	.	.	.	.	.	.	.	.	.	.	.	.	.	.	.	.	.	.	.	.	.	.	.	.	.	.	.	.	.	.	.	.	.	.	.	.	.	.	.
97	RVA/Human-wt/ZAF/MRC-DPRU400/2003/G1P[8]	.	.	.	.	.	.	.	.	.	.	.	.	.	.	.	.	.	.	.	.	.	.	.	.	.	.	.	.	.	.	.	.	.	.	.	.	.	.	.	.	.	.	.	.	.	.	.	.
98	RVA/Human-wt/ZAF/MRC-DPRU2198/2003/G1P[8]	.	.	.	.	.	.	.	.	.	.	.	.	.	.	.	.	.	.	.	.	.	.	.	.	.	.	.	.	.	.	.	.	.	.	.	.	.	.	.	.	.	.	.	.	.	.	.	.
99	RVA/Human-wt/ZAF/MRC-DPRU648/2003/G1P[8]	.	.	.	.	.	.	.	.	.	.	.	.	.	.	.	.	.	.	.	.	.	.	.	.	.	.	.	.	.	.	.	.	.	.	.	.	.	.	.	.	.	.	.	.	.	.	.	.
100	RVA/Human-wt/ZAF/MRC-DPRU451/2003/G1P[8]	.	.	.	.	.	.	.	.	.	.	.	.	.	.	.	.	.	.	.	.	.	.	.	.	.	.	.	.	.	.	.	.	.	.	.	.	.	.	.	.	.	.	.	.	.	.	.	.
101	RVA/Human-wt/ZAF/MRC-DPRU445/2003/G1P[8]	.	.	.	.	.	.	.	.	.	.	.	.	.	.	.	.	.	.	.	.	.	.	.	.	.	.	.	.	.	.	.	.	.	.	.	.	.	.	.	.	.	.	.	.	.	.	.	.
102	RVA/Human-wt/ZAF/MRC-DPRU2218/2003/G1P[8]	.	.	.	.	.	.	.	.	.	.	.	.	.	.	.	.	.	.	.	.	.	.	.	.	.	.	.	.	.	.	.	.	.	.	.	.	.	.	.	.	.	.	.	.	.	.	.	.
103	RVA/Human-wt/ZAF/MRC-DPRU566/2003/G1P[8]	.	.	.	.	.	.	.	.	.	.	.	.	.	.	.	.	.	.	.	.	.	.	.	.	.	.	.	.	.	.	.	.	.	.	.	.	.	.	.	.	.	.	.	.	.	.	.	.
104	RVA/Human-wt/ZAF/MRC-DPRU539/2003/G1P[8]	.	.	.	.	.	.	.	.	.	.	.	.	.	.	.	.	.	.	.	.	.	.	.	.	.	.	.	.	.	.	.	.	.	.	.	.	.	.	.	.	.	.	.	.	.	.	.	.
105	RVA/Human-wt/ZAF/MRC-DPRU426/2004/G1P[8]	.	.	.	.	.	.	.	.	.	.	.	.	.	.	.	.	.	.	.	.	.	.	.	.	.	.	.	.	.	.	.	.	.	.	.	.	.	.	.	.	.	.	.	.	.	.	.	.
106	RVA/Human-wt/ZAF/MRC-DPRU1224/2004/G1P[8]	.	.	.	.	.	.	.	.	.	.	.	.	.	.	.	.	.	.	.	.	.	.	.	.	.	.	.	.	.	.	.	.	.	.	.	.	.	.	.	.	.	.	.	.	.	.	.	.
107	RVA/Human-wt/ZAF/MRC-DPRU1285/2004/G1P[8]	.	.	.	.	.	.	.	.	.	.	.	.	.	.	.	.	.	.	.	.	.	.	.	.	.	.	.	.	.	.	.	.	.	.	.	.	.	.	.	.	.	.	.	.	.	.	.	.
108	RVA/Human-wt/ZAF/MRC-DPRU1275/2004/G1P[8]	.	.	.	.	.	.	.	.	.	.	.	.	.	.	.	.	.	.	.	.	.	.	.	.	.	.	.	.	.	.	.	.	.	.	.	.	.	.	.	.	.	.	.	.	.	.	.	.
109	RVA/Human-wt/ZAF/MRC-DPRU1264/2004/G1P[8]	.	.	.	.	.	.	.	.	.	.	.	.	.	.	.	.	.	.	.	.	.	.	.	.	.	.	.	.	.	.	.	.	.	.	.	.	.	.	.	.	.	.	.	.	.	.	.	.
110	RVA/Human-wt/ZAF/MRC-DPRU1299/2004/G1P[8]	.	.	.	.	.	.	.	.	.	.	.	.	.	.	.	.	.	.	.	.	.	.	.	.	.	.	.	.	.	.	.	.	.	.	.	.	.	.	.	.	.	.	.	.	.	.	.	.
111	RVA/Human-wt/ZAF/MRC-DPRU1283/2004/G1P[8]	.	.	.	.	.	.	.	.	.	.	.	.	.	.	.	.	.	.	.	.	.	.	.	.	.	.	.	.	.	.	.	.	.	.	.	.	.	.	.	.	.	.	.	.	.	.	.	.
112	RVA/Human-wt/ZAF/MRC-DPRU1277/2004/G1P[8]	.	.	.	.	.	.	.	.	.	.	.	.	.	.	.	.	.	.	.	.	.	.	.	.	.	.	.	.	.	.	.	.	.	.	.	.	.	.	.	.	.	.	.	.	.	.	.	.
113	RVA/Human-wt/ZAF/MRC-DPRU1280/2004/G1P[8]	.	.	.	.	.	.	.	.	.	.	.	.	.	.	.	.	.	.	.	.	.	.	.	.	.	.	.	.	.	.	.	.	.	.	.	.	.	.	.	.	.	.	.	.	.	.	.	.
114	RVA/Human-wt/ZAF/MRC-DPRU822/2005/G1P[8]	.	.	.	.	.	.	.	.	.	.	.	.	.	.	.	.	.	.	.	.	.	.	.	.	.	A	.	I	.	.	.	.	.	.	.	.	.	.	.	.	I	.	.	.	.	.	.	.
115	RVA/Human-wt/ZAF/MRC-DPRU2132/2005/G1P[8]	.	.	.	.	.	.	.	.	.	.	.	.	.	.	.	.	.	.	.	.	.	.	.	.	.	A	.	I	.	.	.	.	.	.	.	.	.	.	.	.	I	.	.	I	.	.	.	.
116	RVA/Human-wt/ZAF/MRC-DPRU2114/2005/G1P[8]	.	.	.	.	.	.	.	.	.	.	.	.	.	.	.	.	.	.	.	.	.	.	.	.	.	A	.	I	.	.	.	.	.	.	.	.	.	.	.	.	I	.	.	.	.	.	.	.
117	RVA/Human-wt/ZAF/MRC-DPRU799/2006/G1P[8]	.	.	.	.	.	.	.	.	.	.	.	.	.	.	.	.	.	.	.	.	.	.	.	.	.	A	.	I	.	.	.	.	.	.	.	.	.	.	.	.	I	.	.	.	.	.	.	.
118	RVA/Human-wt/ZAF/MRC-DPRU789/2006/G1P[8]	.	.	.	.	.	.	.	.	.	.	.	.	.	.	.	.	.	.	.	.	.	.	.	.	.	A	.	I	.	.	.	.	.	.	.	.	.	.	.	.	I	.	.	.	.	.	.	.
119	RVA/Human-wt/ZAF/MRC-DPRU748/2006/G1P[8]	.	.	.	.	.	.	.	.	.	.	.	.	.	.	.	.	.	.	.	.	.	.	.	.	.	A	.	I	.	.	.	.	.	.	.	.	.	.	.	.	I	.	.	.	.	.	.	.
120	RVA/Human-wt/ZAF/MRC-DPRU839/2006/G1P[8]	.	.	.	.	.	.	.	.	.	.	.	.	.	.	.	.	.	.	.	.	.	.	.	.	.	A	.	I	.	.	.	.	.	.	.	.	.	.	.	.	I	.	.	.	.	.	.	.
121	RVA/Human-wt/ZAF/MRC-DPRU757/2006/G1P[8]	.	.	.	.	.	.	.	.	.	.	.	.	.	.	.	.	.	.	.	.	.	.	.	.	.	A	.	I	.	.	.	.	.	.	.	.	.	.	.	.	I	.	.	.	.	.	.	.
122	RVA/Human-wt/ZAF/MRC-DPRU832/2006/G1P[8]	.	.	.	.	.	.	.	.	.	.	.	.	.	.	.	.	.	.	.	.	.	.	.	.	.	A	.	I	.	.	.	.	.	.	.	.	.	.	.	.	I	.	.	.	.	.	.	.
123	RVA/Human-wt/ZAF/MRC-DPRU901/2006/G1P[8]	.	.	.	.	.	.	.	.	.	.	.	.	.	.	.	.	.	.	.	.	.	.	.	.	.	A	.	I	.	.	.	.	.	.	.	.	.	.	.	.	I	.	.	.	.	.	.	.
124	RVA/Human-wt/ZAF/MRC-DPRU840/2006/G1P[8]	.	.	.	.	.	.	.	.	.	.	.	.	.	.	.	.	.	.	.	.	.	.	.	.	.	A	.	I	.	.	.	.	.	.	.	.	.	.	.	.	I	.	.	.	.	.	.	.
125	RVA/Human-wt/ZAF/MRC-DPRU803/2006/G1P[8]	.	.	.	.	.	.	.	.	.	.	.	.	.	.	.	.	.	.	.	.	.	.	.	.	.	A	.	I	.	.	.	.	.	.	.	.	.	.	.	.	I	.	.	.	.	.	.	.
126	RVA/Human-wt/ZAF/MRC-DPRU1840/2007/G1P[8]	.	.	.	.	.	.	.	.	.	.	.	.	.	.	.	.	.	.	.	.	.	.	.	.	.	A	.	I	.	.	.	.	.	.	.	.	.	.	.	.	I	.	.	.	.	.	.	.
127	RVA/Human-wt/ZAF/MRC-DPRU1327/2007/G1P[8]	.	.	.	.	.	.	.	.	.	.	.	.	.	.	.	.	.	.	.	.	.	.	.	.	.	A	.	I	.	.	.	.	.	.	.	.	.	.	.	.	I	.	.	.	.	.	.	.
128	RVA/Human-wt/ZAF/MRC-DPRU1370/2007/G1P[8]	.	.	.	.	.	.	.	.	.	.	.	.	.	.	.	.	.	.	.	.	.	.	.	.	.	A	.	I	.	.	.	.	.	.	.	.	.	.	.	.	I	.	.	.	.	.	.	.
129	RVA/Human-wt/ZAF/MRC-DPRU1350/2007/G1P[8]	.	.	.	.	.	.	.	.	.	.	.	.	.	.	.	.	.	.	.	.	.	.	.	.	.	A	.	I	.	.	.	.	.	.	.	.	.	.	.	.	I	.	.	.	.	.	.	.
130	RVA/Human-wt/ZAF/MRC-DPRU1381/2007/G1P[8]	.	.	.	.	.	.	.	.	.	.	.	.	.	.	.	.	.	.	.	.	.	.	.	.	.	A	.	I	.	.	.	.	.	.	.	.	.	.	.	.	I	.	.	.	.	.	.	.
131	RVA/Human-wt/ZAF/MRC-DPRU1960/2008/G1P[8]	.	.	.	.	.	.	.	.	.	.	.	.	.	.	.	.	.	.	.	.	.	.	.	.	.	A	.	I	.	.	.	.	.	.	.	.	.	.	.	.	I	.	.	.	.	.	.	.
132	RVA/Human-wt/ZAF/MRC-DPRU1039/2008/G1P[8]	.	.	.	.	.	.	.	.	.	.	.	.	.	.	.	.	.	.	.	.	.	.	.	.	.	A	.	I	.	.	.	.	.	.	.	.	.	.	.	.	I	.	.	.	.	.	.	.
133	RVA/Human-wt/ZAF/MRC-DPRU1052/2008/G1P[8]	.	.	.	.	N	.	.	.	.	.	.	.	.	.	.	.	.	.	.	.	.	.	.	.	.	A	.	I	.	.	.	.	.	.	.	.	.	.	.	.	I	.	.	.	.	.	.	.
134	RVA/Human-wt/ZAF/MRC-DPRU2429/2008/G1P[8]	.	.	.	.	N	.	.	.	.	.	.	.	.	.	.	.	.	.	.	.	.	.	.	.	.	A	.	I	.	.	.	.	.	.	.	.	.	.	.	.	I	.	.	.	.	.	.	.
135	RVA/Human-wt/ZAF/MRC-DPRU2125/2008/G1P[8]	.	.	.	.	N	.	.	.	.	.	.	.	.	.	.	.	.	.	.	.	.	.	.	.	.	A	.	I	.	.	.	.	.	.	.	.	.	.	.	.	I	.	.	.	.	.	.	.
136	RVA/Human-wt/ZAF/MRC-DPRU1270/2009/G1P[8]	.	.	.	.	.	.	.	.	.	.	.	.	.	.	.	.	.	.	.	.	.	.	.	.	.	.	.	.	.	.	.	.	.	.	.	.	.	.	.	.	.	.	.	.	.	.	.	.
137	RVA/Human-wt/ZAF/MRC-DPRU1389/2009/G1P[8]	.	.	.	.	.	.	.	.	.	.	.	.	.	.	.	.	.	.	.	.	.	.	.	.	.	.	.	.	.	.	.	.	.	.	.	.	.	.	.	.	.	.	.	.	.	.	.	.
138	RVA/Human-wt/ZAF/MRC-DPRU2801/2009/G1P[8]	.	.	.	.	.	.	.	.	.	.	.	.	.	.	.	.	.	.	.	.	.	.	.	.	.	.	.	.	.	.	.	.	.	.	.	.	.	.	.	.	.	.	.	.	.	.	.	.
139	RVA/Human-wt/ZAF/MRC-DPRU150/2009/G1P[8]	.	.	.	.	.	.	.	.	.	.	.	.	.	.	.	.	.	.	.	.	.	.	.	.	.	.	.	.	.	.	.	.	.	.	.	.	.	.	.	.	.	.	.	.	.	.	.	.
140	RVA/Human-wt/ZAF/MRC-DPRU155/2009/G1P[8]	.	.	.	.	.	.	.	.	.	.	.	.	.	.	.	.	.	.	.	.	.	.	.	.	.	.	.	.	.	.	.	.	.	.	.	.	.	.	.	.	.	.	.	.	.	.	.	.
141	RVA/Human-wt/ZAF/MRC-DPRU2294/2009/G1P[8]	.	.	.	.	.	.	.	.	.	.	.	.	.	.	.	.	.	.	.	.	.	.	.	.	.	.	.	.	.	.	.	.	.	.	.	.	.	.	.	.	.	.	.	.	.	.	.	.
142	RVA/Human-wt/ZAF/MRC-DPRU1269/2009/G1P[8]	.	.	.	.	.	.	.	.	.	.	.	.	.	.	.	.	.	.	.	.	.	.	.	.	.	.	.	.	.	.	.	.	.	.	.	.	.	.	.	.	.	.	.	.	.	.	.	.
143	RVA/Human-wt/ZAF/MRC-DPRU2325/2009/G1P[8]	.	.	.	.	.	.	.	.	.	.	.	.	.	.	.	.	.	.	.	.	.	.	.	.	.	A	.	I	.	.	.	.	.	.	.	.	.	.	.	.	I	.	.	.	.	.	.	.
144	RVA/Human-wt/ZAF/MRC-DPRU2306/2009/G1P[8]	.	.	.	.	.	.	.	.	.	.	.	.	.	.	.	.	.	.	.	.	.	.	.	.	.	A	.	I	.	.	.	.	.	.	.	.	.	.	.	.	I	.	.	.	.	.	.	.
145	RVA/Human-wt/ZAF/MRC-DPRU2330/2009/G1P[8]	.	.	.	.	.	.	.	.	.	.	.	.	.	.	.	.	.	.	.	.	.	.	.	.	.	A	.	I	.	.	.	.	.	.	.	.	.	.	.	.	I	.	.	.	.	.	.	.
146	RVA/Human-wt/ZAF/MRC-DPRU1217/2009/G1P[8]	.	.	.	.	.	.	.	.	.	.	.	.	.	.	.	.	.	.	.	.	.	.	.	.	.	A	.	I	.	.	.	.	E	.	.	.	.	.	.	.	I	.	.	.	.	.	.	.
147	RVA/Human-wt/ZAF/MRC-DPRU135/2009/G1P[8]	.	.	A	.	.	.	.	.	.	.	.	.	.	.	.	.	.	.	.	.	.	.	.	.	.	.	.	I	.	.	.	.	.	.	.	.	.	.	.	.	I	.	.	.	.	.	.	.
148	RVA/Human-wt/ZAF/MRC-DPRU1923/2009/G1P[8]	.	.	.	.	.	.	.	.	.	.	.	.	.	.	.	.	.	.	.	.	.	.	.	.	.	.	.	I	.	.	.	.	.	.	.	.	.	.	.	.	I	.	.	.	.	.	.	.
149	RVA/Human-wt/ZAF/UFS-NGS-MRC-DPRU2021/2010/G1P[8]	.	.	.	.	.	.	.	.	.	.	.	.	.	.	.	.	.	.	.	.	.	.	.	.	.	A	.	I	.	.	.	.	.	.	.	.	.	.	.	.	I	.	.	.	.	.	.	.
150	RVA/Human-wt/ZAF/UFS-NGS-MRC-DPRU2250/2013/G1P[8]	.	.	.	.	.	.	.	.	.	.	.	.	.	.	.	.	.	.	.	.	.	.	.	.	.	.	.	.	.	.	.	.	.	.	.	.	.	.	.	.	.	.	.	.	.	.	.	.
151	RVA/Human-wt/ZAF/UFS-NGS-MRC-DPRU56/2014/G1P[8]	.	.	.	.	.	.	.	.	.	.	.	.	.	.	.	.	.	.	.	.	.	.	.	.	.	.	.	.	.	.	.	.	.	.	.	.	.	.	.	.	.	.	.	.	.	.	.	.
152	RVA/Human-wt/ZAF/UFS-NGS-MRC-DPRU65/2014/G1P[8]	.	.	.	.	.	.	.	.	.	.	.	.	.	.	.	.	.	.	.	.	.	.	.	.	.	.	.	.	.	.	.	.	.	.	.	.	.	.	.	.	.	.	.	.	.	.	.	.
153	RVA/Human-wt/ZAF/UFS-NGS-MRC-DPRU74/2014/G1P[8]	.	.	.	.	.	.	.	.	.	.	.	.	.	.	.	.	.	.	.	.	.	.	.	.	.	.	.	.	.	.	.	.	.	.	.	.	.	.	.	.	.	.	.	.	.	.	.	.
154	RVA/Human-wt/ZAF/UFS-NGS-MRC-DPRU150/2014/G1P[8]	.	.	.	.	.	.	.	.	.	.	.	.	.	.	.	.	.	.	.	.	.	.	.	.	.	.	.	.	.	.	.	.	.	.	.	.	.	.	.	.	.	.	.	.	.	.	.	.
155	RVA/Human-wt/ZAF/UFS-NGS-MRC-DPRU143/2014/G1P[8]	.	.	.	.	.	.	.	.	.	.	.	.	.	.	.	.	.	.	.	.	.	.	.	.	.	.	.	.	.	.	.	.	.	.	.	.	.	.	.	.	.	.	.	.	.	.	.	.
156	RVA/Human-wt/ZAF/UFS-NGS-MRC-DPRU4347/2015/G1P[8]	.	.	.	.	.	.	.	.	.	.	.	.	.	.	.	.	.	.	.	.	.	.	.	.	.	.	.	.	.	.	.	.	.	.	.	.	.	.	.	.	.	.	.	.	.	.	.	.
157	RVA/Human-wt/ZAF/UFS-NGS-MRC-DPRU4352/2015/G1P[8]	.	.	.	.	.	.	.	.	.	.	.	.	.	.	.	.	.	.	.	.	.	.	.	.	.	.	.	.	.	.	.	.	.	.	.	.	.	.	.	.	.	.	.	.	.	.	.	.
158	RVA/Human-wt/ZAF/UFS-NGS-MRC-DPRU4357/2015/G1P[8]	.	.	.	.	.	.	.	.	.	.	.	.	.	.	.	.	.	.	.	.	.	.	.	.	.	.	.	.	.	.	.	.	.	.	.	.	.	.	.	.	.	.	.	.	.	.	.	.
159	RVA/Human-wt/ZAF/UFS-NGS-MRC-DPRU15948/2017/G1P[8]	.	.	.	.	.	.	.	.	.	.	.	.	.	.	.	.	.	.	.	.	.	.	.	.	.	.	.	.	.	.	.	.	.	.	.	.	.	.	.	.	.	.	.	.	.	.	.	.
160	RVA/Human-wt/ZAF/MRC-DPRU2030/2010/G1P[8]	.	.	.	.	.	.	.	.	.	.	.	.	.	.	.	.	.	.	.	.	.	.	.	.	.	A	.	I	.	.	.	.	.	.	.	.	.	.	.	.	I	.	.	.	.	.	.	.
161	RVA/Human-wt/ZAF/MRC-DPRU2035/2010/G1P[8]	.	.	.	.	.	.	.	.	.	.	.	.	.	.	.	.	.	.	.	.	.	.	.	.	.	A	.	I	.	.	.	.	.	.	.	.	.	.	.	.	I	.	.	.	.	.	.	.
162	RVA/Human-wt/ZAF/MRC-DPRU2052/2010/G1P[8]	.	.	.	.	.	.	.	.	.	.	.	.	.	.	.	.	.	.	.	.	.	.	.	.	.	A	.	I	.	.	.	.	.	.	.	.	.	.	.	.	I	.	.	.	.	.	.	.
163	RVA/Human-wt/ZAF/MRC-DPRU1506/2010/G1P[8]	.	.	.	.	.	.	.	.	.	.	.	.	.	.	.	.	.	.	.	.	.	.	.	.	.	A	.	I	.	.	.	.	.	.	.	.	.	.	.	.	I	.	.	.	.	.	.	.
164	RVA/Human-wt/ZAF/MRC-DPRU1544/2010/G1P[8]	.	A	.	.	.	.	.	.	.	.	.	.	.	.	.	.	.	.	.	.	.	.	.	.	.	A	.	I	.	.	.	.	.	.	.	.	.	.	.	.	I	.	.	.	.	.	.	.
165	RVA/Human-wt/ZAF/MRC-DPRU2061/2010/G1P[8]	.	.	.	.	.	.	.	.	.	.	.	.	.	.	.	.	.	.	.	.	.	.	.	.	.	A	.	I	.	.	.	.	.	.	.	.	.	.	.	.	I	.	.	.	.	.	.	.
166	RVA/Human-wt/ZAF/MRC-DPRU1492/2010/G1P[8]	.	.	.	.	.	.	.	.	.	.	.	.	.	.	.	.	.	.	.	.	.	.	.	.	.	A	.	I	.	.	.	.	.	.	.	.	.	.	.	.	I	.	.	.	.	.	.	.
167	RVA/Human-wt/ZAF/MRC-DPRU83/2011/G1P[8]	.	.	.	.	.	.	.	.	.	.	.	.	.	.	.	.	.	.	.	.	.	.	.	.	.	.	.	.	.	.	.	.	.	.	.	.	.	.	.	.	.	.	.	.	.	.	.	.
168	RVA/Human-wt/ZAF/MRC-DPRU6954/2011/G1P[8]	.	.	.	.	.	.	.	.	.	.	.	.	.	.	.	.	.	.	.	.	.	.	.	.	.	A	.	I	.	.	.	.	.	.	.	.	.	.	.	.	I	.	.	.	.	.	.	.
169	RVA/Human-wt/ZAF/MRC-DPRU120/2011/G1P[8]	.	.	.	.	.	.	.	.	.	.	.	.	.	.	.	.	.	.	.	.	.	.	.	.	.	A	.	I	.	.	.	.	.	.	.	.	.	.	.	.	I	.	.	.	.	.	.	.
170	RVA/Human-wt/ZAF/MRC-DPRU121/2011/G1P[8]	.	.	.	.	.	.	.	.	.	.	.	.	.	.	.	.	.	.	.	.	.	.	.	.	.	A	.	I	.	.	.	.	.	.	.	.	.	.	.	.	I	.	.	.	.	.	.	.
171	RVA/Human-wt/ZAF/MRC-DPRU4079-11/2011/G1P[8]	.	.	.	.	.	.	.	.	.	.	.	.	.	.	.	.	.	.	.	.	.	.	.	.	.	A	.	I	.	.	.	.	.	.	.	.	.	.	.	.	I	.	.	.	.	.	.	.
	The amino acid differences identified in post-vaccine strains while absent in pre-vaccine strains are highlighted in sky blue.
	The variable regions (VR) are indicated.
[truncated: 192 more columns]

## Sheet: VP4
	Amino acid sequences of South African pre and post-vaccine P[8] strains
		1	2	3	4	5	6	7	8	9	10	11	12	13	14	15	16	17	18	19	20	21	22	23	24	25	26	27	28	29	30	31	32	33	34	35	36	37	38	39	40	41	42	43	44	45	46	47	48
	RVA/Vaccine/USA/Rotarix-A41CB052A/1988/G1P[8]	M	A	S	L	I	Y	R	Q	L	L	T	N	S	Y	S	V	D	L	H	D	E	I	E	Q	I	G	S	E	K	T	Q	N	V	T	I	N	P	G	P	F	A	Q	T	R	Y	A	P	V
1	RVA/Human-wt/ZAF/UFS-NGS-MRC-DPRU3883/2002/G1P[8]	.	.	.	.	.	.	S	.	.	.	.	.	.	.	.	.	.	.	.	.	.	.	.	.	.	.	.	.	.	.	.	.	.	.	V	.	.	.	.	.	.	.	.	.	.	.	.	.
2	RVA/Human-wt/ZAF/UFS-NGS-MRC-DPRU3956/2002/G1P[8]	.	.	.	.	.	.	S	.	.	.	.	.	.	.	.	.	.	.	.	.	.	.	.	.	.	.	.	.	.	.	.	.	.	.	V	.	.	.	.	.	.	.	.	.	.	.	.	.
3	RVA/Human-wt/ZAF/UFS-NGS-MRC-DPRU3892/2002/G1P[8]	.	.	.	.	.	.	S	.	.	.	.	.	.	.	.	.	.	.	.	.	.	.	.	.	.	.	.	.	.	.	.	.	.	.	V	.	.	.	.	.	.	.	.	.	.	.	.	.
4	RVA/Human-wt/ZAF/UFS-NGS-MRC-DPRU4049/2002/G1P[8]	.	.	.	.	.	.	S	.	.	.	.	.	.	.	.	.	.	.	.	.	.	.	.	.	.	.	.	.	.	.	.	.	.	.	V	.	.	.	.	.	.	.	.	.	.	.	.	.
5	RVA/Human-wt/ZAF/UFS-NGS-MRC-DPRU3951/2002/G1P[8]	.	.	.	.	.	.	S	.	.	.	.	.	.	.	.	.	.	.	.	.	.	.	.	.	.	.	.	.	.	.	.	.	.	.	V	.	.	.	.	.	.	.	.	.	.	.	.	.
6	RVA/Human-wt/ZAF/UFS-NGS-MRC-DPRU4018/2002/G1P[8]	.	.	.	.	.	.	S	.	.	.	.	.	.	.	.	.	.	.	.	.	.	.	.	.	.	.	.	K	.	.	.	.	.	.	V	.	.	.	.	.	.	.	.	.	.	.	.	.
7	RVA/Human-wt/ZAF/UFS-NGS-MRC-DPRU4019/2002/G1P[8]	.	.	.	.	.	.	S	.	.	.	.	.	.	.	.	.	.	.	.	.	.	.	.	.	.	.	.	.	.	.	.	.	.	.	V	.	.	.	.	.	.	.	.	.	.	.	.	.
8	RVA/Human-wt/ZAF/UFS-NGS-MRC-DPRU4055/2002/G1P[8]	.	.	.	.	.	.	S	.	.	.	.	.	.	.	.	.	.	.	.	.	.	.	.	.	.	.	.	.	.	.	.	.	.	.	V	.	.	.	.	.	.	.	.	.	.	.	.	.
9	RVA/Human-wt/ZAF/UFS-NGS-MRC-DPRU4271/2002/G1P[8]	.	.	.	.	.	.	S	.	.	.	.	.	.	.	.	.	.	.	.	.	.	.	.	.	.	.	.	.	.	.	.	.	.	.	V	.	.	.	.	.	.	.	.	.	.	.	.	.
10	RVA/Human-wt/ZAF/UFS-NGS-MRC-DPRU4102/2002/G1P[8]	.	.	.	.	.	.	S	.	.	.	.	.	.	.	.	.	.	.	.	.	.	.	.	.	.	.	.	.	.	.	.	.	.	.	V	.	.	.	.	.	.	.	.	.	.	.	.	.
11	RVA/Human-wt/ZAF/UFS-NGS-MRC-DPRU4023/2002/G1P[8]	.	.	.	.	.	.	S	.	.	.	.	.	.	.	.	.	.	.	.	.	.	.	.	.	.	.	.	.	.	.	.	.	.	.	V	.	.	.	.	.	.	.	.	.	.	.	.	.
12	RVA/Human-wt/ZAF/UFS-NGS-MRC-DPRU4269/2002/G1P[8]	.	.	.	.	.	.	.	.	.	.	.	.	.	.	.	.	.	.	Y	.	.	.	.	.	.	.	.	.	.	.	.	.	.	.	V	.	.	.	.	.	.	.	.	.	.	.	.	.
13	RVA/Human-wt/ZAF/UFS-NGS-MRC-DPRU4024/2002/G1P[8]	.	.	.	.	.	.	S	.	.	.	.	.	.	.	.	.	.	.	Y	.	.	.	.	.	.	.	.	.	.	.	.	.	.	.	V	.	.	.	.	.	.	.	.	.	.	.	.	.
14	RVA/Human-wt/ZAF/UFS-NGS-MRC-DPRU4026/2002/G1P[8]	.	.	.	.	.	.	S	.	.	.	.	.	.	.	.	.	.	.	Y	.	.	.	.	.	.	.	.	.	.	.	.	.	.	.	V	.	.	.	.	.	.	.	.	.	.	.	.	.
15	RVA/Human-wt/ZAF/UFS-NGS-MRC-DPRU456/2003/G1P[8]	.	.	.	.	.	.	S	.	.	.	.	.	.	.	.	.	.	.	.	.	.	.	.	.	.	.	.	.	.	.	.	.	.	.	V	.	.	.	.	.	.	.	.	.	.	.	.	.
16	RVA/Human-wt/ZAF/UFS-NGS-MRC-DPRU493/2003/G1P[8]	.	.	.	.	.	.	S	.	.	.	.	.	.	.	.	.	.	.	.	.	.	.	.	.	.	.	.	.	.	.	.	.	.	.	V	.	.	.	.	.	.	.	.	.	.	.	.	.
17	RVA/Human-wt/ZAF/UFS-NGS-MRC-DPRU2156/2003/G1P[8]	.	.	.	.	.	.	S	.	.	.	.	.	.	.	.	.	.	.	.	.	.	.	.	.	.	.	.	.	.	.	.	.	.	.	V	.	.	.	.	.	.	.	.	.	.	.	.	.
18	RVA/Human-wt/ZAF/UFS-NGS-MRC-DPRU609/2003/G1P[8]	.	.	K	P	F	.	S	.	.	.	.	.	.	.	.	.	.	.	.	.	.	.	.	.	.	.	.	.	.	.	.	.	.	.	V	.	.	.	.	.	.	.	.	.	.	.	.	.
19	RVA/Human-wt/ZAF/UFS-NGS-MRC-DPRU632/2003/G1P[8]	.	.	K	P	F	.	S	.	.	.	.	.	.	.	.	.	.	.	.	.	.	.	.	.	.	.	.	.	.	.	.	.	.	.	V	.	.	.	.	.	.	.	.	.	.	.	.	.
20	RVA/Human-wt/ZAF/UFS-NGS-MRC-DPRU2145/2003/G1P[8]	.	.	K	P	F	.	S	.	.	.	.	.	.	.	.	.	.	.	.	.	.	.	.	.	.	.	.	.	.	.	.	.	.	.	V	.	.	.	.	.	.	.	.	.	.	.	.	.
21	RVA/Human-wt/ZAF/UFS-NGS-MRC-DPRU2117/2003/G1P[8]	.	.	.	.	.	.	.	.	.	.	.	.	.	.	.	.	.	.	Y	.	.	.	.	.	.	.	.	.	.	.	.	.	.	.	V	.	.	.	.	.	.	.	.	.	.	.	.	.
22	RVA/Human-wt/ZAF/UFS-NGS-MRC-DPRU1230/2004/G1P[8]	.	.	K	P	F	.	S	.	.	.	.	.	.	.	.	.	.	.	.	.	.	.	.	.	.	.	.	.	.	.	.	.	.	.	V	.	.	.	.	.	.	.	.	.	.	.	.	.
23	RVA/Human-wt/ZAF/UFS-NGS-MRC-DPRU1135/2004/G1P[8]	.	.	K	P	F	.	S	.	.	.	.	.	.	.	.	.	.	.	.	.	.	.	.	.	.	.	.	.	.	.	.	.	.	.	V	.	.	.	.	.	.	.	.	.	.	.	.	.
24	RVA/Human-wt/ZAF/UFS-NGS-MRC-DPRU1184/2004/G1P[8]	.	.	K	P	F	.	S	.	.	.	.	.	.	.	.	.	.	.	.	.	.	.	.	.	.	.	.	.	.	.	.	.	.	.	V	.	.	.	.	.	.	.	.	.	.	.	.	.
25	RVA/Human-wt/ZAF/UFS-NGS-MRC-DPRU1192/2004/G1P[8]	.	.	K	P	F	.	S	.	.	.	.	.	.	.	.	.	.	.	.	.	.	.	.	.	.	.	.	.	.	.	.	.	.	.	V	.	.	.	.	.	.	.	.	.	.	.	.	.
26	RVA/Human-wt/ZAF/UFS-NGS-MRC-DPRU1205/2004/G1P[8]	.	.	K	P	F	.	S	.	.	.	.	.	.	.	.	.	.	.	.	.	.	.	.	.	.	.	.	.	.	.	.	.	.	.	V	.	.	.	.	.	.	.	.	.	.	.	.	.
27	RVA/Human-wt/ZAF/UFS-NGS-MRC-DPRU1139/2004/G1P[8]	.	.	K	P	F	.	S	.	.	.	.	.	.	.	.	.	.	.	.	.	.	.	.	.	.	.	.	.	.	.	.	.	.	.	V	.	.	.	.	.	.	.	.	.	.	.	.	.
28	RVA/Human-wt/ZAF/UFS-NGS-MRC-DPRU1145/2004/G1P[8]	.	.	K	P	F	.	S	.	.	.	.	.	.	.	.	.	.	.	.	.	.	.	.	.	.	.	.	.	.	.	.	.	.	.	V	.	.	.	.	.	.	.	.	.	.	.	.	.
29	RVA/Human-wt/ZAF/UFS-NGS-MRC-DPRU1104/2004/G1P[8]	.	.	.	.	.	.	.	.	.	.	.	.	.	.	.	.	.	.	Y	.	.	.	.	.	.	.	.	.	.	.	.	.	.	.	V	.	.	.	.	.	.	.	.	.	.	.	.	.
30	RVA/Human-wt/ZAF/UFS-NGS-MRC-DPRU1116/2004/G1P[8]	.	.	.	.	.	.	S	.	.	.	.	.	.	.	.	.	.	.	Y	.	.	.	.	.	.	.	.	.	.	A	.	.	.	.	V	.	.	.	.	.	.	.	.	.	.	.	.	.
31	RVA/Human-wt/ZAF/UFS-NGS-MRC-DPRU1131/2004/G1P[8]	.	.	.	.	.	.	S	.	.	.	.	.	.	.	.	.	.	.	Y	.	.	.	.	.	.	.	.	.	.	A	.	.	.	.	V	.	.	.	.	.	.	.	.	.	.	.	.	.
32	RVA/Human-wt/ZAF/UFS-NGS-MRC-DPRU1148/2004/G1P[8]	.	.	.	.	.	.	S	.	.	.	.	.	.	.	.	.	.	.	Y	.	.	.	.	.	.	.	.	.	.	A	.	.	.	.	V	.	.	.	.	.	.	.	.	.	.	.	.	.
33	RVA/Human-wt/ZAF/UFS-NGS-MRC-DPRU1287/2004/G1P[8]	.	.	K	P	F	.	S	.	.	.	.	.	.	.	.	.	.	.	Y	.	.	.	.	.	.	.	.	.	.	.	.	.	.	.	V	.	.	.	.	.	.	.	.	.	.	.	.	.
34	RVA/Human-wt/ZAF/UFS-NGS-MRC-DPRU3410/2004/G1P[8]	.	.	K	P	F	.	S	.	.	.	.	.	.	.	.	.	.	.	Y	.	.	.	.	.	.	.	.	.	.	.	.	.	.	.	V	.	.	.	.	.	.	.	.	.	.	.	.	.
35	RVA/Human-wt/ZAF/UFS-NGS-MRC-DPRU3449/2004/G1P[8]	.	.	K	P	F	.	S	.	.	.	.	.	.	.	.	.	.	.	Y	.	.	.	.	.	.	.	.	.	.	.	.	.	.	.	V	.	.	.	.	.	.	.	.	.	.	.	.	.
36	RVA/Human-wt/ZAF/UFS-NGS-MRC-DPRU451/2005/G1P[8]	.	.	K	P	F	.	S	.	.	.	.	.	.	.	.	.	.	.	.	.	.	.	.	.	.	.	.	.	.	.	.	.	.	.	V	.	.	.	.	.	.	.	.	.	.	.	.	.
37	RVA/Human-wt/ZAF/UFS-NGS-MRC-DPRU687/2005/G1P[8]	.	.	.	.	.	.	.	.	.	.	.	.	.	.	.	.	.	.	Y	.	.	.	.	.	.	.	.	.	.	.	.	.	.	.	V	.	.	.	.	.	.	.	.	.	.	.	.	.
38	RVA/Human-wt/ZAF/UFS-NGS-MRC-DPRU747/2005/G1P[8]	.	.	.	.	.	.	.	.	.	.	.	.	.	.	.	.	.	.	Y	.	.	.	.	.	.	.	.	.	.	.	.	.	.	.	V	.	.	.	.	.	.	.	.	.	.	.	.	.
39	RVA/Human-wt/ZAF/UFS-NGS-MRC-DPRU745/2005/G1P[8]	.	.	K	P	F	.	S	.	.	.	.	.	.	.	.	.	.	.	Y	.	.	.	.	.	.	.	.	.	.	.	.	.	.	.	V	.	.	.	.	.	.	.	.	.	.	.	.	.
40	RVA/Human-wt/ZAF/UFS-NGS-MRC-DPRU658/2005/G1P[8]	.	.	.	.	.	.	S	.	.	.	.	.	.	.	.	.	.	.	Y	.	.	.	.	.	.	.	.	.	.	.	.	.	.	.	V	.	.	.	.	.	.	.	.	.	.	.	.	.
41	RVA/Human-wt/ZAF/UFS-NGS-MRC-DPRU682/2005/G1P[8]	.	.	K	P	F	.	.	.	.	.	.	.	.	.	.	.	.	.	Y	.	.	.	.	.	.	.	.	.	.	.	.	D	.	.	V	.	.	.	.	.	.	.	.	.	.	.	.	.
42	RVA/Human-wt/ZAF/UFS-NGS-MRC-DPRU1006/2006/G1P[8]	.	.	.	.	.	.	.	.	.	.	.	.	.	.	.	.	.	.	Y	.	.	.	.	.	.	.	.	.	.	.	.	.	.	.	V	.	.	.	.	.	.	.	.	.	.	.	.	.
43	RVA/Human-wt/ZAF/UFS-NGS-MRC-DPRU1009/2006/G1P[8]	.	.	.	.	.	.	.	.	.	.	.	.	.	.	.	.	.	.	Y	.	.	.	.	.	.	.	.	.	.	.	.	.	.	.	V	.	.	.	.	.	.	.	.	.	.	.	.	.
44	RVA/Human-wt/ZAF/UFS-NGS-MRC-DPRU1019/2006/G1P[8]	.	.	.	.	.	.	.	.	.	.	.	.	.	.	.	.	.	.	Y	.	.	.	.	.	.	.	.	.	.	.	.	.	.	.	V	.	.	.	.	.	.	.	.	.	.	.	.	.
45	RVA/Human-wt/ZAF/UFS-NGS-MRC-DPRU1039/2006/G1P[8]	.	.	.	.	.	.	.	.	.	.	.	.	.	.	.	.	.	.	Y	.	.	.	.	.	.	.	.	.	.	.	.	.	.	.	V	.	.	.	.	.	.	.	.	.	.	.	.	.
46	RVA/Human-wt/ZAF/UFS-NGS-MRC-DPRU1007/2006/G1P[8]	.	.	.	.	.	.	S	.	.	.	.	.	.	.	.	.	.	.	Y	.	.	.	.	.	.	.	.	.	.	.	.	.	.	.	V	.	.	.	.	.	.	.	.	.	.	.	.	.
47	RVA/Human-wt/ZAF/UFS-NGS-MRC-DPRU753/2006/G1P[8]	.	.	K	P	F	.	S	.	.	.	.	.	.	.	.	.	.	.	Y	.	.	.	.	.	.	.	.	.	.	.	.	.	.	.	V	.	.	.	.	.	.	.	.	.	.	.	.	.
48	RVA/Human-wt/ZAF/UFS-NGS-MRC-DPRU732/2006/G1P[8]	.	.	K	P	F	.	S	.	.	.	.	.	.	.	.	.	.	.	Y	.	.	.	.	.	.	.	.	.	.	.	.	.	.	.	V	.	.	.	.	.	.	.	.	.	.	.	.	.
49	RVA/Human-wt/ZAF/UFS-NGS-MRC-DPRU757/2006/G1P[8]	.	.	K	P	F	.	S	.	.	.	.	.	.	.	.	.	.	.	Y	.	.	.	.	.	.	.	.	.	.	.	.	.	.	.	V	.	.	.	.	.	.	.	.	.	.	.	.	.
50	RVA/Human-wt/ZAF/UFS-NGS-MRC-DPRU768/2006/G1P[8]	.	.	K	P	F	.	S	.	.	.	.	.	.	.	.	.	.	.	Y	.	.	.	.	.	.	.	.	.	.	.	.	.	.	.	V	.	.	.	.	.	.	.	.	.	.	.	.	.
51	RVA/Human-wt/ZAF/UFS-NGS-MRC-DPRU1005/2006/G1P[8]	.	.	K	P	F	.	S	.	.	.	.	.	.	.	.	.	.	.	Y	.	.	.	.	.	.	.	.	.	.	.	.	.	.	.	V	.	.	.	.	.	.	.	.	.	.	.	.	.
52	RVA/Human-wt/ZAF/UFS-NGS-MRC-DPRU748/2006/G1P[8]	.	.	K	P	F	.	S	.	.	.	.	.	.	.	.	.	.	.	Y	.	.	.	.	.	.	.	.	.	.	.	.	.	.	.	V	.	.	.	.	.	.	.	.	.	.	.	.	.
53	RVA/Human-wt/ZAF/UFS-NGS-MRC-DPRU901/2006/G1P[8]	.	.	K	P	F	.	S	.	.	.	.	.	.	.	.	.	.	.	Y	.	.	.	.	.	.	.	.	.	.	.	.	.	.	.	V	.	.	.	.	.	.	.	.	.	.	.	.	.
54	RVA/Human-wt/ZAF/UFS-NGS-MRC-DPRU1012/2006/G1P[8]	.	.	K	P	F	.	S	.	.	.	.	.	.	.	.	.	.	.	Y	.	.	.	.	.	.	.	.	.	.	.	.	.	.	.	V	.	.	.	.	.	.	.	.	.	.	.	.	.
55	RVA/Human-wt/ZAF/UFS-NGS-MRC-DPRU849/2006/G1P[8]	.	.	K	P	F	.	S	.	.	.	.	.	.	.	.	.	.	.	Y	.	.	.	.	.	.	.	.	.	.	.	.	.	.	.	V	.	.	.	.	.	.	.	.	.	.	.	.	.
56	RVA/Human-wt/ZAF/UFS-NGS-MRC-DPRU783/2006/G1P[8]	.	.	.	.	.	.	S	.	.	.	.	.	.	.	.	.	.	.	Y	.	.	.	.	.	.	.	.	.	.	.	.	.	.	.	V	.	.	.	.	.	.	.	.	.	.	.	.	.
57	RVA/Human-wt/ZAF/UFS-NGS-MRC-DPRU999/2006/G1P[8]	.	.	.	.	.	.	S	.	.	.	.	.	.	.	.	.	.	.	Y	.	.	.	.	.	.	.	.	.	.	.	.	.	.	.	V	.	.	.	.	.	.	.	.	.	.	.	.	.
58	RVA/Human-wt/ZAF/UFS-NGS-MRC-DPRU1002/2006/G1P[8]	.	.	.	.	.	.	S	.	.	.	.	.	.	.	.	.	.	.	Y	.	.	.	.	.	.	.	.	.	.	.	.	.	.	.	V	.	.	.	.	.	.	.	.	.	.	.	.	.
59	RVA/Human-wt/ZAF/UFS-NGS-MRC-DPRU1041/2006/G1P[8]	.	.	.	.	.	.	S	.	.	.	.	.	.	.	.	.	.	.	Y	.	.	.	.	.	.	.	.	.	.	.	.	.	.	.	V	.	.	.	.	.	.	.	.	.	.	.	.	.
60	RVA/Human-wt/ZAF/UFS-NGS-MRC-DPRU1030/2006/G1P[8]	.	.	.	.	.	.	S	.	.	.	.	.	.	.	.	.	.	.	Y	.	.	.	.	.	.	.	.	.	.	.	.	.	.	.	V	.	.	.	.	.	.	.	.	.	.	.	.	.
61	RVA/Human-wt/ZAF/UFS-NGS-MRC-DPRU1015/2006/G1P[8]	.	.	K	P	F	.	S	.	.	.	.	.	.	.	.	.	.	.	Y	.	.	.	.	.	.	.	.	.	.	.	.	.	.	.	V	.	.	.	.	.	.	.	.	.	.	.	.	.
62	RVA/Human-wt/ZAF/UFS-NGS-MRC-DPRU981/2006/G1P[8]	.	.	.	.	.	.	S	.	.	.	.	.	.	.	.	.	.	.	Y	.	.	.	.	.	.	.	.	.	.	.	.	.	.	.	V	.	.	.	.	.	.	.	.	.	.	.	.	.
63	RVA/Human-wt/ZAF/UFS-NGS-MRC-DPRU3433/2006/G1P[8]	.	.	.	.	.	.	.	.	.	.	.	.	.	.	.	.	.	.	Y	.	.	.	.	.	.	.	.	.	.	N	.	D	.	.	V	.	.	.	.	.	.	.	.	.	.	.	.	.
64	RVA/Human-wt/ZAF/UFS-NGS-MRC-DPRU147/2007/G1P[8]	.	.	K	P	F	.	S	.	.	.	.	.	.	.	.	.	.	.	Y	.	.	.	.	.	.	.	.	.	.	.	.	.	.	.	V	.	.	.	.	.	.	.	.	.	.	.	.	.
65	RVA/Human-wt/ZAF/UFS-NGS-MRC-DPRU1652/2007/G1P[8]	.	.	K	P	F	.	S	.	.	.	.	.	.	.	.	.	.	.	Y	.	.	.	.	.	.	.	.	.	.	.	.	.	.	.	V	.	.	.	.	.	.	.	.	.	.	.	.	.
66	RVA/Human-wt/ZAF/UFS-NGS-MRC-DPRU1302/2007/G1P[8]	.	.	K	P	F	.	S	.	.	.	.	.	.	.	.	.	.	.	Y	.	.	.	.	.	.	.	.	.	.	.	.	.	.	.	V	.	.	.	.	.	.	.	.	.	.	.	.	.
67	RVA/Human-wt/ZAF/UFS-NGS-MRC-DPRU792/2007/G1P[8]	.	.	K	P	F	.	S	.	.	.	.	.	.	.	.	.	.	.	Y	.	.	.	.	.	.	.	.	.	.	.	.	.	.	.	V	.	.	.	.	.	.	.	.	.	.	.	.	.
68	RVA/Human-wt/ZAF/UFS-NGS-MRC-DPRU793/2007/G1P[8]	.	.	K	P	F	.	S	.	.	.	.	.	.	.	.	.	.	.	Y	.	.	.	.	.	.	.	.	.	.	.	.	.	.	.	V	.	.	.	.	.	.	.	.	.	.	.	.	.
69	RVA/Human-wt/ZAF/UFS-NGS-MRC-DPRU1273/2007/G1P[8]	.	.	.	.	.	.	S	.	.	.	.	.	.	.	.	.	.	.	Y	.	.	.	.	.	.	.	.	.	.	.	.	.	.	.	V	.	.	.	.	.	.	.	.	.	.	.	.	.
70	RVA/Human-wt/ZAF/UFS-NGS-MRC-DPRU799/2007/G1P[8]	.	.	K	P	F	.	S	.	.	.	.	.	.	.	.	.	.	.	Y	.	.	.	.	.	.	.	.	.	.	.	.	.	.	.	V	.	.	.	.	.	.	.	.	K	.	.	.	.
71	RVA/Human-wt/ZAF/UFS-NGS-MRC-DPRU1042/2008/G1P[8]	.	.	.	.	.	.	.	.	.	.	.	.	.	.	.	.	.	.	Y	.	.	.	.	.	.	.	.	.	.	.	.	.	.	.	V	.	.	.	.	.	.	.	.	.	.	.	.	.
72	RVA/Human-wt/ZAF/UFS-NGS-MRC-DPRU1967/2008/G1P[8]	.	.	.	.	.	.	S	.	.	.	.	.	.	.	.	.	.	.	Y	.	.	.	K	.	.	.	.	.	.	.	.	.	.	.	V	.	.	.	.	.	.	.	.	.	.	.	.	.
73	RVA/Human-wt/ZAF/UFS-NGS:MRC-DPRU1047/2008/G1P[8]	.	.	.	.	.	.	S	.	.	.	.	.	.	.	.	.	.	.	Y	.	.	.	.	.	.	.	.	.	.	.	.	.	.	.	V	.	.	.	.	.	.	.	.	.	.	.	.	.
74	RVA/Human-wt/ZAF/UFS-NGS-MRC-DPRU1965/2008/G1P[8]	.	.	.	.	.	.	S	.	.	.	.	.	.	.	.	.	.	.	Y	.	.	.	.	.	.	.	.	.	.	.	.	.	.	.	V	.	.	.	.	.	.	.	.	.	.	.	.	.
75	RVA/Human-wt/ZAF/UFS-NGS-MRC-DPRU1969/2008/G1P[8]	.	.	K	P	F	.	S	.	.	.	.	.	.	.	.	.	.	.	Y	.	.	.	K	.	.	.	.	.	.	.	.	.	.	.	V	.	.	.	.	.	.	.	.	.	.	.	.	.
76	RVA/Human-wt/ZAF/UFS-NGS-MRC-DPRU1048/2008/G1P[8]	.	.	K	P	F	.	S	.	.	.	.	.	.	.	.	.	.	.	Y	.	.	.	.	.	.	.	.	.	.	.	.	.	.	.	V	.	.	.	.	.	.	.	.	.	.	.	.	.
77	RVA/Human-wt/ZAF/UFS-NGS-MRC-DPRU2006/2008/G1P[8]	.	.	K	P	F	.	S	.	.	.	.	.	.	.	.	.	.	.	Y	.	.	.	.	.	.	.	.	.	.	.	.	.	.	.	V	.	.	.	.	.	.	.	.	.	.	.	.	.
78	RVA/Human-wt/ZAF/UFS-NGS-MRC-DPRU1970/2008/G1P[8]	.	.	.	.	.	.	.	.	.	.	.	.	.	.	.	.	.	.	Y	.	.	.	.	.	.	.	.	.	.	.	.	.	.	.	V	.	.	.	.	.	.	.	.	.	.	.	.	.
79	RVA/Human-wt/ZAF/UFS-NGS-MRC-DPRU1980/2008/G1P[8]	.	.	K	P	F	.	S	.	.	.	.	.	.	.	.	.	.	.	Y	.	.	.	.	.	.	.	.	.	.	.	.	.	.	.	V	.	.	.	.	.	.	.	.	.	.	.	.	.
80	RVA/Human-wt/ZAF/UFS-NGS-MRC-DPRU2280/2009/G1P[8]	.	.	.	.	.	.	S	.	.	.	.	.	.	.	.	.	.	.	Y	.	.	.	.	.	.	.	.	.	.	.	.	.	.	.	V	.	.	.	.	.	.	.	.	.	.	.	.	.
81	RVA/Human-wt/ZAF/UFS-NGS-MRC-DPRU1049/2009/G1P[8]	.	.	K	P	F	.	S	.	.	.	.	.	.	.	.	.	.	.	Y	.	.	.	.	.	.	.	.	.	.	.	.	.	.	.	V	.	.	.	.	.	.	.	.	.	.	.	.	.
82	RVA/Human-wt/ZAF/UFS-NGS-MRC-DPRU139/2009/G1P[8]	.	.	K	P	F	.	S	.	.	.	.	.	.	.	.	.	.	.	Y	.	.	.	.	.	.	.	.	.	.	.	.	.	.	.	V	.	.	.	.	.	.	.	.	.	.	.	.	.
83	RVA/Human-wt/ZAF/UFS-NGS-MRC-DPRU1190/2009/G1P[8]	.	.	K	P	F	.	S	.	.	.	.	.	.	.	.	.	.	.	Y	.	.	.	.	.	.	.	.	.	.	.	.	.	.	.	V	.	.	.	.	.	.	.	.	.	.	.	.	.
84	RVA/Human-wt/ZAF/UFS-NGS-MRC-DPRU1093/2009/G1P[8]	.	.	K	P	F	.	S	.	.	.	.	.	.	.	.	.	.	.	Y	.	.	.	.	.	.	.	.	.	.	.	.	.	.	.	V	.	.	.	.	.	.	.	.	.	.	.	.	.
85	RVA/Human-wt/ZAF/UFS-NGS-MRC-DPRU138/2009/G1P[8]	.	.	K	P	F	.	S	.	.	.	.	.	.	.	.	.	.	.	Y	.	.	.	.	.	.	.	.	.	.	.	.	.	.	.	V	.	.	.	.	.	.	.	.	.	.	.	.	.
86	RVA/Human-wt/ZAF/UFS-NGS-MRC-DPRU157/2009/G1P[8]	.	.	K	P	F	.	.	.	.	.	.	.	.	.	.	.	.	.	Y	.	.	.	.	.	.	.	.	.	.	.	.	.	.	.	V	.	.	.	.	.	.	.	.	.	.	.	.	.
87	RVA/Human-wt/ZAF/UFS-NGS-MRC-DPRU150/2009/G1P[8]	.	.	K	P	F	.	.	.	.	.	.	.	.	.	.	.	.	.	Y	.	.	.	.	.	.	.	.	.	.	.	.	.	.	.	V	.	.	.	.	.	.	.	.	.	.	.	.	.
88	RVA/Human-wt/ZAF/UFS-NGS-MRC-DPRU1234/2009/G1P[8]	.	.	.	.	.	.	.	.	.	.	.	.	.	.	.	.	.	.	Y	.	.	.	.	.	.	.	.	.	.	.	.	.	.	.	V	.	.	.	.	.	.	.	.	.	.	.	.	.
89	RVA/Human-wt/ZAF/UFS-NGS-MRC-DPRU2299/2009/G1P[8]	.	.	.	.	.	.	K	.	.	.	.	.	.	.	.	.	.	.	Y	.	.	.	.	.	.	.	.	.	.	.	.	.	.	.	V	.	.	.	.	.	.	.	.	.	.	.	.	.
90	RVA/Human-wt/ZAF/UFS-NGS-MRC-DPRU136/2009/G1P[8]	.	.	K	P	F	.	S	.	.	.	.	.	.	.	.	.	.	.	Y	.	.	.	.	.	.	.	.	.	.	.	.	.	.	.	V	.	.	.	.	.	.	.	.	.	.	.	.	.
91	RVA/Human-wt/ZAF/UFS-NGS-MRC-DPRU1270/2009/G1P[8]	.	.	.	.	.	.	S	.	.	.	.	.	.	.	.	.	.	.	Y	.	.	.	.	.	.	.	.	.	.	.	.	.	.	.	V	.	.	.	.	.	.	.	.	.	.	.	.	.
92	RVA/Human-wt/ZAF/UFS-NGS-MRC-DPRU2291/2009/G1P[8]	.	.	.	.	.	.	S	.	.	.	.	.	.	.	.	.	.	.	Y	.	.	.	.	.	.	.	.	.	.	.	.	.	.	.	V	.	.	.	.	.	.	.	.	.	.	.	.	.
93	RVA/Human-wt/ZAF/MRC-DPRU6113/2002/G1P[8]	.	.	.	.	.	.	.	.	.	.	.	.	.	.	.	.	.	.	.	.	.	.	.	.	.	.	.	.	.	.	.	.	.	.	V	.	.	.	.	.	.	.	.	.	.	.	.	.
94	RVA/Human-wt/ZAF/MRC-DPRU4381/2002/G1P[8]	.	.	.	.	.	.	.	.	.	.	.	.	.	.	.	.	.	.	.	.	.	.	.	.	.	.	.	.	.	.	.	.	.	.	V	.	.	.	.	.	.	.	.	.	.	.	.	.
95	RVA/Human-wt/ZAF/MRC-DPRU4418/2002/G1P[8]	.	.	.	.	.	.	.	.	.	.	.	.	.	.	.	.	.	.	.	.	.	.	.	.	.	.	.	.	.	.	.	.	.	N	V	.	.	.	.	.	.	.	.	.	.	.	.	.
96	RVA/Human-wt/ZAF/MRC-DPRU1192/2002/G1P[8]	.	.	.	.	.	.	.	.	.	.	.	.	.	.	.	.	.	.	.	.	.	.	.	.	.	.	.	.	.	.	.	.	.	.	V	.	.	.	.	.	.	.	.	.	.	.	.	.
97	RVA/Human-wt/ZAF/MRC-DPRU566/2003/G1P[8]	.	.	.	.	.	.	.	.	.	.	.	.	.	.	.	.	.	.	.	.	.	.	.	.	.	.	.	.	.	.	.	.	.	.	V	.	.	.	.	.	.	.	.	.	.	.	.	.
98	RVA/Human-wt/ZAF/MRC-DPRU451/2003/G1P[8]	.	.	.	.	.	.	.	.	.	.	.	.	.	.	.	.	.	.	.	.	.	.	.	.	.	.	.	.	.	.	.	.	.	.	V	.	.	.	.	.	.	.	.	.	.	.	.	.
99	RVA/Human-wt/ZAF/MRC-DPRU445/2003/G1P[8]	.	.	.	.	.	.	.	.	.	.	.	.	.	.	.	.	.	.	.	.	.	.	.	.	.	.	.	.	.	.	.	.	.	.	V	.	.	.	.	.	.	.	.	.	.	.	.	.
100	RVA/Human-wt/ZAF/MRC-DPRU400/2003/G1P[8]	.	.	.	.	.	.	.	.	.	.	.	.	.	.	.	.	.	.	.	.	.	.	.	.	.	.	.	.	.	.	.	.	.	.	V	.	.	.	.	.	.	.	.	.	.	.	.	.
101	RVA/Human-wt/ZAF/MRC-DPRU2198/2003/G1P[8]	.	.	.	.	.	.	.	.	.	.	.	.	.	.	.	.	.	.	.	.	.	.	.	.	.	.	.	.	.	.	.	.	.	.	V	.	.	.	.	.	.	.	.	.	.	.	.	.
102	RVA/Human-wt/ZAF/MRC-DPRU2218/2003/G1P[8]	.	.	.	.	.	.	.	.	.	.	.	.	.	.	.	.	.	.	Y	.	.	.	.	.	.	.	.	.	.	.	.	.	.	.	V	.	.	.	.	.	.	.	.	.	.	.	.	.
103	RVA/Human-wt/ZAF/MRC-DPRU539/2003/G1P[8]	.	.	.	.	.	.	.	.	.	.	.	.	.	.	.	.	.	.	.	.	.	.	.	.	.	.	.	.	.	.	.	.	.	.	V	.	.	.	.	.	.	.	.	.	.	.	.	.
104	RVA/Human-wt/ZAF/MRC-DPRU648/2003/G1P[8]	.	.	.	.	.	.	.	.	.	.	.	.	.	.	.	.	.	.	.	.	.	.	.	.	.	.	.	.	.	.	.	.	.	.	V	.	.	.	.	.	.	.	.	.	.	.	.	.
105	RVA/Human-wt/ZAF/MRC-DPRU426/2004/G1P[8]	.	.	.	.	.	.	.	.	.	.	.	.	.	.	.	.	.	.	.	.	.	.	.	.	.	.	.	.	.	.	.	.	.	.	V	.	.	.	.	.	.	.	.	.	.	.	.	.
106	RVA/Human-wt/ZAF/MRC-DPRU1224/2004/G1P[8]	.	.	.	.	.	.	.	.	.	.	.	.	.	.	.	.	.	.	.	.	.	.	.	.	.	.	.	.	.	.	.	.	.	.	V	.	.	.	.	.	.	.	.	.	.	.	.	.
107	RVA/Human-wt/ZAF/MRC-DPRU1285/2004/G1P[8]	.	.	.	.	.	.	.	.	.	.	.	.	.	.	.	.	.	.	.	.	.	.	.	.	.	.	.	.	.	.	.	.	.	.	V	.	.	.	.	.	.	.	.	.	.	.	.	.
108	RVA/Human-wt/ZAF/MRC-DPRU1275/2004/G1P[8]	.	.	.	.	.	.	.	.	.	.	.	.	.	.	.	.	.	.	.	.	.	.	.	.	.	.	.	.	.	.	.	.	.	.	V	.	.	.	.	.	.	.	.	.	.	.	.	.
109	RVA/Human-wt/ZAF/MRC-DPRU1264/2004/G1P[8]	.	.	.	.	.	.	.	.	.	.	.	.	.	.	.	.	.	.	.	.	.	.	.	.	.	.	.	.	.	.	.	.	.	.	V	.	.	.	.	.	.	.	.	.	.	.	.	.
110	RVA/Human-wt/ZAF/MRC-DPRU1299/2004/G1P[8]	.	.	.	.	.	.	.	.	.	.	.	.	.	.	.	.	.	.	.	.	.	.	.	.	.	.	.	.	.	.	.	.	.	.	V	.	.	.	.	.	.	.	.	.	.	.	.	.
111	RVA/Human-wt/ZAF/MRC-DPRU1280-04/2004/G1P[8]	.	.	.	.	.	.	.	.	.	.	.	.	.	.	.	.	.	.	.	.	.	.	.	.	.	.	.	.	.	.	.	.	.	.	V	.	.	.	.	.	.	.	.	.	.	.	.	.
112	RVA/Human-wt/ZAF/MRC-DPRU1277/2004/G1P[8]	.	.	.	.	.	.	.	.	.	.	.	.	.	.	.	.	.	.	.	.	.	.	.	.	.	.	.	.	.	.	.	.	.	.	V	.	.	.	.	.	.	.	.	.	.	.	.	.
113	RVA/Human-wt/ZAF/MRC-DPRU1283/2004/G1P[8]	.	.	.	.	.	.	.	.	.	.	.	.	.	.	.	.	.	.	.	.	.	.	.	.	.	.	.	.	.	.	.	.	.	.	V	.	.	.	.	.	.	.	.	.	.	.	.	.
114	RVA/Human-wt/ZAF/MRC-DPRU822/2005/G1P[8]	.	.	.	.	.	.	.	.	.	.	.	.	.	.	.	.	.	.	Y	.	.	.	.	.	.	.	.	.	.	.	.	.	.	.	V	.	.	.	.	.	.	.	.	.	.	.	.	.
115	RVA/Human-wt/ZAF/MRC-DPRU2132/2005/G1P[8]	.	.	.	.	.	.	.	.	.	.	.	.	.	.	.	.	.	.	Y	.	.	.	.	.	.	.	.	.	.	.	.	D	.	.	V	.	.	.	.	.	.	.	.	.	.	.	.	.
116	RVA/Human-wt/ZAF/MRC-DPRU2114/2005/G1P[8]	.	.	.	.	.	.	.	.	.	.	.	.	.	.	.	.	.	.	Y	.	.	.	.	.	.	.	.	.	.	.	.	D	.	.	V	.	.	.	.	.	.	.	.	.	.	.	.	.
117	RVA/Human-wt/ZAF/MRC-DPRU799/2006/G1P[8]	.	.	.	.	.	.	.	.	.	.	.	.	.	.	.	.	.	.	Y	.	.	.	.	.	.	.	.	.	.	.	.	.	.	.	V	.	.	.	.	.	.	.	.	.	.	.	.	.
118	RVA/Human-wt/ZAF/MRC-DPRU757/2006/G1P[8]	.	.	.	.	.	.	.	.	.	.	.	.	.	.	.	.	.	.	Y	.	.	.	.	.	.	.	.	.	.	.	.	.	.	.	V	.	.	.	.	.	.	.	.	.	.	.	.	.
119	RVA/Human-wt/ZAF/MRC-DPRU832/2006/G1P[8]	.	.	.	.	.	.	.	.	.	.	.	.	.	.	.	.	.	.	Y	.	.	.	.	.	.	.	.	.	.	.	.	.	.	.	V	.	.	.	.	.	.	.	.	.	.	.	.	.
120	RVA/Human-wt/ZAF/MRC-DPRU789/2006/G1P[8]	.	.	.	.	.	.	.	.	.	.	.	.	.	.	.	.	.	.	Y	.	.	.	.	.	.	.	.	.	.	.	.	.	.	.	V	.	.	.	.	.	.	.	.	.	.	.	.	.
121	RVA/Human-wt/ZAF/MRC-DPRU803/2006/G1P[8]	.	.	.	.	.	.	.	.	.	.	.	.	.	.	.	.	.	.	Y	.	.	.	.	.	V	.	.	.	.	.	.	.	.	.	V	.	.	.	.	.	.	.	.	.	.	.	.	.
122	RVA/Human-wt/ZAF/MRC-DPRU840/2006/G1P[8]	.	.	.	.	.	.	.	.	.	.	.	.	.	.	.	.	.	.	Y	.	.	.	.	.	.	.	.	.	.	.	.	.	.	.	V	.	.	.	.	.	.	.	.	.	.	.	.	.
123	RVA/Human-wt/ZAF/MRC-DPRU748/2006/G1P[8]	.	.	.	.	.	.	.	.	.	.	.	.	.	.	.	.	.	.	Y	.	.	.	.	.	.	.	.	.	.	.	.	.	.	.	V	.	.	.	.	.	.	.	.	.	.	.	.	.
124	RVA/Human-wt/ZAF/MRC-DPRU839/2006/G1P[8]	.	.	.	.	.	.	.	.	.	.	.	.	.	.	.	.	.	.	Y	.	.	.	.	.	.	.	.	.	.	.	.	.	.	.	V	.	.	.	.	.	.	.	.	.	.	.	.	.
125	RVA/Human-wt/ZAF/MRC-DPRU901/2006/G1P[8]	.	.	.	.	.	.	.	.	.	.	.	.	.	.	.	.	.	.	Y	.	.	.	.	.	.	.	.	.	.	.	.	.	.	.	V	.	.	.	.	.	.	.	.	.	.	.	.	.
126	RVA/Human-wt/ZAF/MRC-DPRU1370/2007/G1P[8]	.	.	.	.	.	.	.	.	.	.	.	.	.	.	.	.	.	.	Y	.	.	.	.	.	.	.	.	.	.	.	.	.	.	.	V	.	.	.	.	.	.	.	.	.	.	.	.	.
127	RVA/Human-wt/ZAF/MRC-DPRU1350/2007/G1P[8]	.	.	.	.	.	.	.	.	.	.	.	.	.	.	.	.	.	.	Y	.	.	.	.	.	.	.	.	.	.	.	.	.	.	.	V	.	.	.	.	.	.	.	.	.	.	.	.	.
128	RVA/Human-wt/ZAF/MRC-DPRU1381/2007/G1P[8]	.	.	.	.	.	.	.	.	.	.	.	.	.	.	.	.	.	.	Y	.	.	.	.	.	.	.	.	.	.	.	.	.	.	.	V	.	.	.	.	.	.	.	.	.	.	.	.	.
129	RVA/Human-wt/ZAF/MRC-DPRU1327/2007/G1P[8]	.	.	.	.	.	.	.	.	.	.	.	.	.	.	.	.	.	.	Y	.	.	.	.	.	.	.	.	.	.	.	.	.	.	.	V	.	.	.	.	.	.	.	.	.	.	.	.	.
130	RVA/Human-wt/ZAF/MRC-DPRU1840/2007/G1P[8]	.	.	.	.	.	.	.	.	.	.	.	.	.	.	.	.	.	.	Y	.	.	.	.	.	.	.	.	.	.	.	.	D	.	.	V	.	.	.	.	.	.	.	.	.	.	.	.	.
131	RVA/Human-wt/ZAF/MRC-DPRU1052/2008/G1P[8]	.	.	.	.	.	.	.	.	.	.	.	.	.	.	.	.	.	.	Y	.	.	.	K	.	.	.	.	.	.	.	.	.	.	.	V	.	.	.	.	.	.	.	.	.	.	.	.	.
132	RVA/Human-wt/ZAF/MRC-DPRU2125/2008/G1P[8]	.	.	.	.	.	.	.	.	.	.	.	.	.	.	.	.	.	.	Y	.	.	.	.	.	.	.	.	.	.	.	.	.	.	.	V	.	.	.	.	.	.	.	.	.	.	.	.	.
133	RVA/Human-wt/ZAF/MRC-DPRU2429/2008/G1P[8]	.	.	.	.	.	.	.	.	.	.	.	.	.	.	.	.	.	.	Y	.	.	.	.	.	.	.	.	.	.	.	.	.	.	.	V	.	.	.	.	.	.	.	.	.	.	.	.	.
134	RVA/Human-wt/ZAF/MRC-DPRU1039/2008/G1P[8]	.	.	.	.	.	.	.	.	.	.	.	.	.	.	.	.	.	.	Y	.	.	.	.	.	.	.	.	.	.	.	.	.	.	.	V	.	.	S	.	.	.	.	.	.	.	.	.	.
135	RVA/Human-wt/ZAF/MRC-DPRU1960/2008/G1P[8]	.	.	.	.	.	.	.	.	.	.	.	.	.	.	.	.	.	.	Y	.	.	.	.	.	.	.	.	.	.	.	.	.	.	.	V	.	.	.	.	.	.	.	.	.	.	.	.	.
136	RVA/Human-wt/ZAF/MRC-DPRU1217/2009/G1P[8]	.	.	.	.	.	.	.	.	.	.	.	.	.	.	.	.	.	.	Y	.	.	.	.	.	.	.	.	.	.	.	.	.	.	.	V	.	.	.	.	.	.	.	.	.	.	.	.	.
137	RVA/Human-wt/ZAF/MRC-DPRU2330/2009/G1P[8]	.	.	.	.	.	.	.	.	.	.	.	.	.	.	.	.	.	.	Y	.	.	.	.	.	.	.	.	.	.	.	.	.	.	.	V	.	.	.	.	.	.	.	.	.	.	.	.	.
138	RVA/Human-wt/ZAF/MRC-DPRU2325/2009/G1P[8]	.	.	.	.	.	.	.	.	.	.	.	.	.	.	.	.	.	.	Y	.	.	.	.	.	.	.	.	.	.	.	.	.	.	.	V	.	.	.	.	.	.	.	.	.	.	.	.	.
139	RVA/Human-wt/ZAF/MRC-DPRU2306/2009/G1P[8]	.	.	.	.	.	.	.	.	.	.	.	.	.	.	.	.	.	.	Y	.	.	.	.	.	.	.	.	.	.	.	.	.	.	.	V	.	.	.	.	.	.	.	.	.	.	.	.	.
140	RVA/Human-wt/ZAF/MRC-DPRU1389/2009/G1P[8]	.	.	.	.	.	.	K	.	.	.	.	.	.	.	.	.	.	.	Y	.	.	.	.	.	.	.	.	.	.	.	.	.	.	.	V	.	.	.	.	.	.	.	.	.	.	.	.	.
141	RVA/Human-wt/ZAF/MRC-DPRU1270/2009/G1P[8]	.	.	.	.	.	.	K	.	.	.	.	.	.	.	.	.	.	.	Y	.	.	.	.	.	.	.	.	.	.	.	.	.	.	.	V	.	.	.	.	.	.	.	.	.	.	.	.	.
142	RVA/Human-wt/ZAF/MRC-DPRU2294/2009/G1P[8]	.	.	.	.	.	.	K	.	.	.	.	.	.	.	.	.	.	.	Y	.	.	.	.	.	.	.	.	.	.	.	.	.	.	.	V	.	.	.	.	.	.	.	.	.	.	.	.	.
143	RVA/Human-wt/ZAF/MRC-DPRU1269/2009/G1P[8]	.	.	.	.	.	.	K	.	.	.	.	.	.	.	.	.	.	.	Y	.	.	.	.	.	.	.	.	.	.	.	.	.	.	.	V	.	.	.	.	.	.	.	.	.	.	.	.	.
144	RVA/Human-wt/ZAF/MRC-DPRU2801/2009/G1P[8]	.	.	.	.	.	.	K	.	.	.	.	.	.	.	.	.	.	.	Y	.	.	.	.	.	.	.	.	.	.	.	.	.	.	.	V	.	.	.	.	.	.	.	.	.	.	.	.	.
145	RVA/Human-wt/ZAF/MRC-DPRU150/2009/G1P[8]	.	.	.	.	.	.	K	.	.	.	.	.	.	.	.	.	.	.	Y	.	.	.	.	.	.	.	.	.	.	.	.	.	.	.	V	.	.	.	.	.	.	.	.	.	.	.	.	.
146	RVA/Human-wt/ZAF/MRC-DPRU155/2009/G1P[8]	.	.	.	.	.	.	K	.	.	.	.	.	.	.	.	.	.	.	Y	.	.	.	.	.	.	.	.	.	.	.	.	.	.	.	V	.	.	.	.	.	.	.	.	.	.	.	.	.
147	RVA/Human-wt/ZAF/MRC-DPRU135/2009/G1P[8]	.	.	.	.	.	.	.	.	.	.	.	.	.	.	.	.	.	.	Y	.	.	.	.	.	.	.	.	.	.	.	.	.	.	.	V	.	.	.	.	.	.	.	.	.	.	.	.	.
148	RVA/Human-wt/ZAF/MRC-DPRU1923/2009/G1P[8]	.	.	.	.	.	.	.	.	.	.	.	.	.	.	.	.	.	.	Y	.	.	.	.	.	.	.	.	.	.	N	.	.	.	.	V	.	.	.	.	.	.	.	.	.	.	.	.	.
149	RVA/Human-wt/RWA/UFS-NGS-MRC-DPRU2021/2010/G1P[8]	.	.	.	.	.	.	S	.	.	.	.	.	.	.	.	.	.	.	Y	.	.	.	.	.	.	.	.	.	.	.	.	.	.	.	V	.	.	.	.	.	.	.	.	.	.	.	.	.
150	RVA/Human-wt/ZAF/UFS-NGS-MRC-DPRU2250/2013/G1P[8]	.	.	.	.	.	.	S	.	.	.	.	.	.	.	.	.	.	.	.	.	.	.	.	.	.	.	.	.	.	.	.	.	.	.	.	.	.	.	.	.	.	.	.	.	.	.	.	.
151	RVA/Human-wt/ZAF/UFS-NGS-MRC-DPRU56/2014/G1P[8]	.	.	K	P	F	.	S	.	.	.	.	.	.	.	.	.	.	.	Y	.	.	.	.	.	.	.	.	.	.	.	.	.	.	.	V	.	.	.	.	.	.	.	.	.	.	.	.	.
152	RVA/Human-wt/ZAF/UFS-NGS-MRC-DPRU65/2014/G1P[8]	.	.	K	P	F	.	S	.	.	.	.	.	.	.	.	.	.	.	Y	.	.	.	.	.	.	.	.	.	.	.	.	.	.	.	V	.	.	.	.	.	.	.	.	.	.	.	.	.
153	RVA/Human-wt/ZAF/UFS-NGS-MRC-DPRU74/2014/G1P[8]	.	.	K	P	F	.	S	.	.	.	.	.	.	.	.	.	.	.	Y	.	.	.	.	.	.	.	.	.	.	.	.	.	.	.	V	.	.	.	.	.	.	.	.	.	.	.	.	.
154	RVA/Human-wt/ZAF/UFS-NGS-MRC-DPRU143/2014/G1P[8]	.	.	K	P	F	.	S	.	.	.	.	.	.	.	.	.	.	.	Y	.	.	.	.	.	.	.	.	.	.	.	.	.	.	.	V	.	.	.	.	.	.	.	.	.	.	.	.	.
155	RVA/Human-wt/ZAF/UFS-NGS-MRC-DPRU150/2014/G1P[8]	.	.	.	.	.	.	S	.	.	.	.	.	.	.	.	.	.	.	Y	.	.	.	.	.	.	.	.	.	.	.	.	.	.	.	V	.	.	.	.	.	.	.	.	.	.	.	.	.
156	RVA/Human-wt/ZAF/UFS-NGS-MRC-DPRU4347/2015/G1P[8]	.	.	.	.	.	.	S	.	.	.	.	.	.	.	.	.	.	.	Y	.	.	.	.	.	.	.	.	.	.	.	.	.	.	.	V	.	.	.	.	.	.	.	.	.	.	.	.	.
157	RVA/Human-wt/ZAF/UFS-NGS-MRC-DPRU4352/2015/G1P[8]	.	.	.	.	.	.	S	.	.	.	.	.	.	.	.	.	.	.	Y	.	.	.	.	.	.	.	.	.	.	.	.	.	.	.	V	.	.	.	.	.	.	.	.	.	.	.	.	.
158	RVA/Human-wt/ZAF/UFS-NGS-MRC-DPRU4357/2015/G1P[8]	.	.	.	.	.	.	S	.	.	.	.	.	.	.	.	.	.	.	Y	.	.	.	.	.	.	.	.	.	.	.	.	.	.	.	V	.	.	.	.	.	.	.	.	.	.	.	.	.
159	RVA/Human-wt/ZAF/UFS-NGS-MRC-DPRU15948/2017/G1P[8]	.	.	K	P	F	.	S	.	.	.	.	.	.	.	.	.	.	.	Y	.	.	.	.	.	.	.	.	.	.	.	.	.	.	.	V	.	.	.	.	.	.	.	.	.	.	.	.	.
160	RVA/Human-wt/ZAF/MRC-DPRU2061/2010/G1P[8]	.	.	.	.	.	.	.	.	.	.	.	.	.	.	.	.	.	.	Y	.	.	.	.	.	.	.	.	.	.	.	.	.	.	.	V	.	.	.	.	.	.	.	.	.	.	.	.	.
161	RVA/Human-wt/ZAF/MRC-DPRU2035/2010/G1P[8]	.	.	.	.	.	.	.	.	.	.	.	.	.	.	.	.	.	.	Y	.	.	.	.	.	.	.	.	.	.	.	.	.	.	.	V	.	.	.	.	.	.	.	.	.	.	.	.	.
162	RVA/Human-wt/ZAF/MRC-DPRU2030/2010/G1P[8]	.	.	.	.	.	.	.	.	.	.	.	.	.	.	.	.	.	.	Y	.	.	.	.	.	.	.	.	.	.	.	.	.	.	.	V	.	.	.	.	.	.	.	.	.	.	.	.	.
163	RVA/Human-wt/ZAF/MRC-DPRU1544/2010/G1P[8]	.	.	.	.	.	.	.	.	.	.	.	.	.	.	.	.	.	.	Y	.	.	.	.	.	.	.	.	.	.	.	.	.	.	.	V	.	.	.	.	.	.	.	.	.	.	.	.	.
164	RVA/Human-wt/ZAF/MRC-DPRU2052/2010/G1P[8]	.	.	.	.	.	.	.	.	.	.	.	.	.	.	.	.	.	.	Y	.	.	.	.	.	.	.	.	.	.	.	.	.	.	.	V	.	.	.	.	.	.	.	.	.	.	.	.	.
165	RVA/Human-wt/ZAF/MRC-DPRU1492/2010/G1P[8]	.	.	.	.	.	.	.	.	.	.	.	.	.	.	.	.	.	.	Y	.	.	.	.	.	.	.	.	.	.	.	.	.	.	.	V	.	.	.	.	.	.	.	.	.	.	.	.	.
166	RVA/Human-wt/ZAF/MRC-DPRU1506/2010/G1P[8]	.	.	.	.	.	.	.	.	.	.	.	.	.	.	.	.	.	.	Y	.	.	.	.	.	.	.	.	.	.	.	.	.	.	.	V	.	.	.	.	.	.	.	.	.	.	.	.	.
167	RVA/Human-wt/ZAF/MRC-DPRU83/2011/G1P[8]	.	.	.	.	.	.	.	.	.	.	.	.	.	.	.	.	.	.	Y	.	.	.	.	.	.	.	.	.	.	.	.	.	.	.	V	.	.	.	.	.	.	.	.	.	.	.	.	.
168	RVA/Human-wt/ZAF/MRC-DPRU6954/2011/G1P[8]	.	.	.	.	.	.	.	.	.	.	.	.	.	.	.	.	.	.	.	.	.	.	.	.	.	.	.	.	.	.	.	.	.	.	V	.	.	.	.	.	.	.	.	.	.	.	.	.
169	RVA/Human-wt/ZAF/MRC-DPRU120/2011/G1P[8]	.	.	.	.	.	.	.	.	.	.	.	.	.	.	.	.	.	.	.	.	.	.	.	.	.	.	.	.	.	.	.	.	.	.	V	.	.	.	.	.	.	.	.	.	.	.	.	.
170	RVA/Human-wt/ZAF/MRC-DPRU4079/2011/G1P[8]	.	.	.	.	.	.	.	.	.	.	.	.	.	.	.	.	.	.	.	.	.	.	.	.	.	.	.	.	.	.	.	.	.	.	V	.	.	.	.	.	.	.	.	.	.	.	.	.
171	RVA/Human-wt/ZAF/MRC-DPRU121/2011/G1P[8]	.	.	.	.	.	.	.	.	.	.	.	.	.	.	.	.	.	.	.	.	.	.	.	.	.	.	.	.	.	.	.	.	.	.	V	.	.	.	.	.	.	.	.	.	.	.	.	.
		241	242	243	244	245	246	247	248	249	250	251	252	253	254	255	256	257	258	259	260	261	262	263	264	265	266	267	268	269	270	271	272	273	274	275	276	277	278	279	280	281	282	283	284	285	286	287	288
	RVA/Vaccine/USA/Rotarix-A41CB052A/1988/G1P[8]	S	I	Q	Y	K	R	A	Q	V	N	E	D	I	I	V	S	K	T	S	L	W	K	E	M	Q	Y	N	R	D	I	I	I	R	F	K	F	G	N	S	I	V	K	M	G	G	L	G	Y
1	RVA/Human-wt/ZAF/UFS-NGS-MRC-DPRU3883/2002/G1P[8]	.	.	.	.	.	.	.	.	.	.	.	.	.	T	I	.	.	.	.	.	.	.	.	.	.	.	.	.	.	.	.	.	.	.	.	.	.	.	.	.	I	.	L	.	.	.	.	.
2	RVA/Human-wt/ZAF/UFS-NGS-MRC-DPRU3956/2002/G1P[8]	.	.	.	.	.	.	.	.	.	.	.	.	.	T	I	.	.	.	.	.	.	.	.	.	.	.	.	.	.	.	.	.	.	.	.	.	.	.	.	.	I	.	L	.	.	.	.	.
3	RVA/Human-wt/ZAF/UFS-NGS-MRC-DPRU3892/2002/G1P[8]	.	.	.	.	.	.	.	.	.	.	.	.	.	T	I	.	.	.	.	.	.	.	.	.	.	.	.	.	.	.	.	.	.	.	.	.	.	.	.	.	I	.	L	.	.	.	.	.
4	RVA/Human-wt/ZAF/UFS-NGS-MRC-DPRU4049/2002/G1P[8]	.	.	.	.	.	.	.	.	.	.	.	.	.	T	I	.	.	.	.	.	.	.	.	.	.	.	.	.	.	.	.	.	.	.	.	.	.	.	.	.	I	.	L	.	.	.	.	.
5	RVA/Human-wt/ZAF/UFS-NGS-MRC-DPRU3951/2002/G1P[8]	.	.	.	.	.	.	.	.	.	.	.	.	.	T	I	.	.	.	.	.	.	.	.	.	.	.	.	.	.	.	.	.	.	.	.	.	.	.	.	.	I	.	L	.	.	.	.	.
6	RVA/Human-wt/ZAF/UFS-NGS-MRC-DPRU4018/2002/G1P[8]	.	.	.	.	.	.	.	.	.	.	.	.	.	T	I	.	.	.	.	.	.	.	.	.	.	.	.	.	.	.	.	.	.	.	.	.	.	.	.	.	I	.	L	.	.	.	.	.
7	RVA/Human-wt/ZAF/UFS-NGS-MRC-DPRU4019/2002/G1P[8]	.	.	.	.	.	.	.	.	.	.	.	.	.	T	I	.	.	.	.	.	.	.	.	.	.	.	.	.	.	.	.	.	.	.	.	.	.	.	.	.	I	.	L	.	.	.	.	.
8	RVA/Human-wt/ZAF/UFS-NGS-MRC-DPRU4055/2002/G1P[8]	.	.	.	.	.	.	.	.	.	.	.	.	.	T	I	.	.	.	.	.	.	.	.	.	.	.	.	.	.	.	.	.	.	.	.	.	.	.	.	.	I	.	L	.	.	.	.	.
9	RVA/Human-wt/ZAF/UFS-NGS-MRC-DPRU4271/2002/G1P[8]	.	.	.	.	.	.	.	.	.	.	.	.	.	T	I	.	.	.	.	.	.	.	.	.	.	.	.	.	.	.	.	.	.	.	.	.	.	.	.	.	I	.	L	.	.	.	.	.
10	RVA/Human-wt/ZAF/UFS-NGS-MRC-DPRU4102/2002/G1P[8]	.	.	.	.	.	.	.	.	.	.	.	.	.	T	I	.	.	.	.	.	.	.	.	.	.	.	.	.	.	.	.	.	.	.	.	.	.	.	.	.	I	.	L	.	.	.	.	.
11	RVA/Human-wt/ZAF/UFS-NGS-MRC-DPRU4023/2002/G1P[8]	.	.	.	.	.	.	.	.	.	.	.	.	.	T	I	.	.	.	.	.	.	.	.	.	.	.	.	.	.	.	.	.	.	.	.	.	.	.	.	.	I	.	L	.	.	.	.	.
12	RVA/Human-wt/ZAF/UFS-NGS-MRC-DPRU4269/2002/G1P[8]	.	.	.	.	T	.	.	.	.	.	.	.	.	T	I	.	.	.	.	.	.	.	.	.	.	.	.	.	.	.	.	.	.	.	.	.	.	.	.	.	I	.	L	.	.	.	.	.
13	RVA/Human-wt/ZAF/UFS-NGS-MRC-DPRU4024/2002/G1P[8]	.	.	.	.	.	.	.	.	.	.	.	.	.	T	I	.	.	.	.	.	.	.	.	.	.	.	.	.	.	.	.	.	.	.	.	.	.	.	.	.	I	.	L	.	.	.	.	.
14	RVA/Human-wt/ZAF/UFS-NGS-MRC-DPRU4026/2002/G1P[8]	.	.	.	.	.	.	.	.	.	.	.	.	.	T	I	.	.	.	.	.	.	.	.	.	.	.	.	.	.	.	.	.	.	.	.	.	.	.	.	.	I	.	L	.	.	.	.	.
15	RVA/Human-wt/ZAF/UFS-NGS-MRC-DPRU456/2003/G1P[8]	.	.	.	.	.	.	.	.	.	.	.	.	.	T	I	.	.	.	.	.	.	.	.	.	.	.	.	.	.	.	.	.	.	.	.	.	.	.	.	.	I	.	L	.	.	.	.	.
16	RVA/Human-wt/ZAF/UFS-NGS-MRC-DPRU493/2003/G1P[8]	.	.	.	.	.	.	.	.	.	.	.	.	.	T	I	.	.	.	.	.	.	.	.	.	.	.	.	.	.	.	.	.	.	.	.	.	.	.	.	.	I	.	L	.	.	.	.	.
17	RVA/Human-wt/ZAF/UFS-NGS-MRC-DPRU2156/2003/G1P[8]	.	.	.	.	.	.	.	.	.	.	.	.	.	T	I	.	.	.	.	.	.	.	.	.	.	.	.	.	.	.	.	.	.	.	.	.	.	.	.	.	I	.	L	.	.	.	.	.
18	RVA/Human-wt/ZAF/UFS-NGS-MRC-DPRU609/2003/G1P[8]	.	.	.	.	.	.	.	.	.	.	.	.	.	T	I	.	.	.	.	.	.	.	.	.	.	.	.	.	.	.	.	.	.	.	.	.	.	.	.	.	I	.	L	.	.	.	.	.
19	RVA/Human-wt/ZAF/UFS-NGS-MRC-DPRU632/2003/G1P[8]	.	.	.	.	.	.	.	.	.	.	.	.	.	T	I	.	.	.	.	.	.	.	.	.	.	.	.	.	.	.	.	.	.	.	.	.	.	.	.	.	I	.	L	.	.	.	.	.
20	RVA/Human-wt/ZAF/UFS-NGS-MRC-DPRU2145/2003/G1P[8]	.	.	.	.	.	.	.	.	.	.	.	.	.	T	I	.	.	.	.	.	.	.	.	.	.	.	.	.	.	.	.	.	.	.	.	.	.	.	.	.	I	.	L	.	.	.	.	.
21	RVA/Human-wt/ZAF/UFS-NGS-MRC-DPRU2117/2003/G1P[8]	.	.	.	.	T	.	.	.	.	.	.	.	.	T	I	.	.	.	.	.	.	.	.	.	.	.	.	.	.	.	.	.	.	.	.	.	.	.	.	.	I	.	L	.	.	.	.	.
22	RVA/Human-wt/ZAF/UFS-NGS-MRC-DPRU1230/2004/G1P[8]	.	.	.	.	.	.	.	.	.	.	.	.	.	T	I	.	.	.	.	.	.	.	.	.	.	.	.	.	.	.	.	.	.	.	.	.	.	.	.	.	I	.	L	.	.	.	.	.
23	RVA/Human-wt/ZAF/UFS-NGS-MRC-DPRU1135/2004/G1P[8]	.	.	.	.	.	.	.	.	.	.	.	.	.	T	I	.	.	.	.	.	.	.	.	.	.	.	.	.	.	.	.	.	.	.	.	.	.	.	.	.	I	.	L	.	.	.	.	.
24	RVA/Human-wt/ZAF/UFS-NGS-MRC-DPRU1184/2004/G1P[8]	.	.	.	.	.	.	.	.	.	.	.	.	.	T	I	.	.	.	.	.	.	.	.	.	.	.	.	.	.	.	.	.	.	.	.	.	.	.	.	.	I	.	L	.	.	.	.	.
25	RVA/Human-wt/ZAF/UFS-NGS-MRC-DPRU1192/2004/G1P[8]	.	.	.	.	.	.	.	.	.	.	.	.	.	T	I	.	.	.	.	.	.	.	.	.	.	.	.	.	.	.	.	.	.	.	.	.	.	.	.	.	I	.	L	.	.	.	.	.
26	RVA/Human-wt/ZAF/UFS-NGS-MRC-DPRU1205/2004/G1P[8]	.	.	.	.	.	.	.	.	.	.	.	.	.	T	I	.	.	.	.	.	.	.	.	.	.	.	.	.	.	.	.	.	.	.	.	.	.	.	.	.	I	.	L	.	.	.	.	.
27	RVA/Human-wt/ZAF/UFS-NGS-MRC-DPRU1139/2004/G1P[8]	.	.	.	.	.	.	.	.	.	.	.	.	.	T	I	.	.	.	.	.	.	.	.	.	.	.	.	.	.	.	.	.	.	.	.	.	.	.	.	.	I	.	L	.	.	.	.	.
28	RVA/Human-wt/ZAF/UFS-NGS-MRC-DPRU1145/2004/G1P[8]	.	.	.	.	.	.	.	.	.	.	.	.	.	T	I	.	.	.	.	.	.	.	.	.	.	.	.	.	.	.	.	.	.	.	.	.	.	.	.	.	I	.	L	.	.	.	.	.
29	RVA/Human-wt/ZAF/UFS-NGS-MRC-DPRU1104/2004/G1P[8]	.	.	.	.	T	.	.	.	.	.	.	.	.	T	I	.	.	.	.	.	.	.	.	.	.	.	.	.	.	.	.	.	.	.	.	.	.	.	.	.	I	.	L	.	.	.	.	.
30	RVA/Human-wt/ZAF/UFS-NGS-MRC-DPRU1116/2004/G1P[8]	.	.	.	.	T	.	.	.	.	.	.	.	.	T	I	.	.	.	.	.	.	.	.	.	.	.	.	.	.	.	.	.	.	.	.	.	.	.	.	.	I	.	L	.	.	.	.	.
31	RVA/Human-wt/ZAF/UFS-NGS-MRC-DPRU1131/2004/G1P[8]	.	.	.	.	T	.	.	.	.	.	.	.	.	T	I	.	.	.	.	.	.	.	.	.	.	.	.	.	.	.	.	.	.	.	.	.	.	.	.	.	I	.	L	.	.	.	.	.
32	RVA/Human-wt/ZAF/UFS-NGS-MRC-DPRU1148/2004/G1P[8]	.	.	.	.	T	.	.	.	.	.	.	.	.	T	I	.	.	.	.	.	.	.	.	.	.	.	.	.	.	.	.	.	.	.	.	.	.	.	.	.	I	.	L	.	.	.	.	.
33	RVA/Human-wt/ZAF/UFS-NGS-MRC-DPRU1287/2004/G1P[8]	.	.	.	.	T	.	.	.	.	.	.	.	.	T	I	.	.	.	.	.	.	.	.	.	.	.	.	.	.	.	.	.	.	.	.	.	.	.	.	.	I	.	L	.	.	.	.	.
34	RVA/Human-wt/ZAF/UFS-NGS-MRC-DPRU3410/2004/G1P[8]	.	.	.	.	T	.	.	.	.	.	.	.	.	T	I	.	.	.	.	.	.	.	.	.	.	.	.	.	.	.	.	.	.	.	.	.	.	.	.	.	I	.	L	.	.	.	.	.
35	RVA/Human-wt/ZAF/UFS-NGS-MRC-DPRU3449/2004/G1P[8]	.	.	.	.	T	.	.	.	.	.	.	.	.	T	I	.	.	.	.	.	.	.	.	.	.	.	.	.	.	.	.	.	.	.	.	.	.	.	.	.	I	.	L	.	.	.	.	.
36	RVA/Human-wt/ZAF/UFS-NGS-MRC-DPRU451/2005/G1P[8]	.	.	.	.	.	.	.	.	.	.	.	.	.	T	I	.	.	.	.	.	.	.	.	.	.	.	.	.	.	.	.	.	.	.	.	.	.	.	.	.	I	.	L	.	.	.	.	.
37	RVA/Human-wt/ZAF/UFS-NGS-MRC-DPRU687/2005/G1P[8]	.	.	.	.	T	.	.	.	.	.	.	.	.	T	I	.	.	.	.	.	.	.	.	.	.	.	.	.	.	.	.	.	.	.	.	.	.	.	.	.	I	.	L	.	.	.	.	.
38	RVA/Human-wt/ZAF/UFS-NGS-MRC-DPRU747/2005/G1P[8]	.	.	.	.	T	.	.	.	.	.	.	.	.	T	I	.	.	.	.	.	.	.	.	.	.	.	.	.	.	.	.	.	.	.	.	.	.	.	.	.	I	.	L	.	.	.	.	.
39	RVA/Human-wt/ZAF/UFS-NGS-MRC-DPRU745/2005/G1P[8]	.	.	.	.	T	.	.	.	.	.	.	.	.	T	I	.	.	.	.	.	.	.	.	.	.	.	.	.	.	.	.	.	.	.	.	.	.	.	.	.	I	.	L	.	.	.	.	.
40	RVA/Human-wt/ZAF/UFS-NGS-MRC-DPRU658/2005/G1P[8]	.	.	.	.	T	.	.	.	.	.	.	.	.	T	I	.	.	.	.	.	.	.	.	.	.	.	.	.	.	.	.	.	.	.	.	.	.	.	.	.	I	.	L	.	.	.	.	.
41	RVA/Human-wt/ZAF/UFS-NGS-MRC-DPRU682/2005/G1P[8]	.	.	.	.	.	.	.	.	.	.	.	.	.	.	.	.	.	.	.	.	.	.	.	.	.	.	.	.	.	.	.	.	.	.	.	.	.	.	.	.	.	.	L	.	.	.	.	.
42	RVA/Human-wt/ZAF/UFS-NGS-MRC-DPRU1006/2006/G1P[8]	.	.	.	.	T	.	.	.	.	.	.	.	.	T	I	.	.	.	.	.	.	.	.	.	.	.	.	.	.	.	.	.	.	.	.	.	.	.	.	.	I	.	L	.	.	.	.	.
43	RVA/Human-wt/ZAF/UFS-NGS-MRC-DPRU1009/2006/G1P[8]	.	.	.	.	T	.	.	.	.	.	.	.	.	T	I	.	.	.	.	.	.	.	.	.	.	.	.	.	.	.	.	.	.	.	.	.	.	.	.	.	I	.	L	.	.	.	.	.
44	RVA/Human-wt/ZAF/UFS-NGS-MRC-DPRU1019/2006/G1P[8]	.	.	.	.	T	.	.	.	.	.	.	.	.	T	I	.	.	.	.	.	.	.	.	.	.	.	.	.	.	.	.	.	.	.	.	.	.	.	.	.	I	.	L	.	.	.	.	.
45	RVA/Human-wt/ZAF/UFS-NGS-MRC-DPRU1039/2006/G1P[8]	.	.	.	.	T	.	.	.	.	.	.	.	.	T	I	.	.	.	.	.	.	.	.	.	.	.	.	.	.	.	.	.	.	.	.	.	.	.	.	.	I	.	L	.	.	.	.	.
46	RVA/Human-wt/ZAF/UFS-NGS-MRC-DPRU1007/2006/G1P[8]	.	.	.	.	T	.	.	.	.	.	.	.	.	T	I	.	.	.	.	.	.	.	.	.	.	.	.	.	.	.	.	.	.	.	.	.	.	.	.	.	I	.	L	.	.	.	.	.
47	RVA/Human-wt/ZAF/UFS-NGS-MRC-DPRU753/2006/G1P[8]	.	.	.	.	T	.	.	.	.	.	.	.	.	T	I	.	.	.	.	.	.	.	.	.	.	.	.	.	.	.	.	.	.	.	.	.	.	.	.	.	I	.	L	.	.	.	.	.
48	RVA/Human-wt/ZAF/UFS-NGS-MRC-DPRU732/2006/G1P[8]	.	.	.	.	T	.	.	.	.	.	.	.	.	T	I	.	.	.	.	.	.	.	.	.	.	.	.	.	.	.	.	.	.	.	.	.	.	.	.	.	I	.	L	.	.	.	.	.
49	RVA/Human-wt/ZAF/UFS-NGS-MRC-DPRU757/2006/G1P[8]	.	.	.	.	T	.	.	.	.	.	.	.	.	T	I	.	.	.	.	.	.	.	.	.	.	.	.	.	.	.	.	.	.	.	.	.	.	.	.	.	I	.	L	.	.	.	.	.
50	RVA/Human-wt/ZAF/UFS-NGS-MRC-DPRU768/2006/G1P[8]	.	.	.	.	T	.	.	.	.	.	.	.	.	T	I	.	.	.	.	.	.	.	.	.	.	.	.	.	.	.	.	.	.	.	.	.	.	.	.	.	I	.	L	.	.	.	.	.
51	RVA/Human-wt/ZAF/UFS-NGS-MRC-DPRU1005/2006/G1P[8]	.	.	.	.	T	.	.	.	.	.	.	.	.	T	I	.	.	.	.	.	.	.	.	.	.	.	.	.	.	.	.	.	.	.	.	.	.	.	.	.	I	.	L	.	.	.	.	.
52	RVA/Human-wt/ZAF/UFS-NGS-MRC-DPRU748/2006/G1P[8]	.	.	.	.	T	.	.	.	.	.	.	.	.	T	I	.	.	.	.	.	.	.	.	.	.	.	.	.	.	.	.	.	.	.	.	.	.	.	.	.	I	.	L	.	.	.	.	.
53	RVA/Human-wt/ZAF/UFS-NGS-MRC-DPRU901/2006/G1P[8]	.	.	.	.	T	.	.	.	.	.	.	.	.	T	I	.	.	.	.	.	.	.	.	.	.	.	.	.	.	.	.	.	.	.	.	.	.	.	.	.	I	.	L	.	.	.	.	.
54	RVA/Human-wt/ZAF/UFS-NGS-MRC-DPRU1012/2006/G1P[8]	.	.	.	.	T	.	.	.	.	.	.	.	.	T	I	.	.	.	.	.	.	.	.	.	.	.	.	.	.	.	.	.	.	.	.	.	.	.	.	.	I	.	L	.	.	.	.	.
55	RVA/Human-wt/ZAF/UFS-NGS-MRC-DPRU849/2006/G1P[8]	.	.	.	.	T	.	.	.	.	.	.	.	.	T	I	.	.	.	.	.	.	.	.	.	.	.	.	.	.	.	.	.	.	.	.	.	.	.	.	.	I	.	L	.	.	.	.	.
56	RVA/Human-wt/ZAF/UFS-NGS-MRC-DPRU783/2006/G1P[8]	.	.	.	.	T	.	.	.	.	.	.	.	.	T	I	.	.	.	.	.	.	.	.	.	.	.	.	.	.	.	.	.	.	.	.	.	.	.	.	.	I	.	L	.	.	.	.	.
57	RVA/Human-wt/ZAF/UFS-NGS-MRC-DPRU999/2006/G1P[8]	.	.	.	.	T	.	.	.	.	.	.	.	.	T	I	.	.	.	.	.	.	.	.	.	.	.	.	.	.	.	.	.	.	.	.	.	.	.	.	.	I	.	L	.	.	.	.	.
58	RVA/Human-wt/ZAF/UFS-NGS-MRC-DPRU1002/2006/G1P[8]	.	.	.	.	T	.	.	.	.	.	.	.	.	T	I	.	.	.	.	.	.	.	.	.	.	.	.	.	.	.	.	.	.	.	.	.	.	.	.	.	I	.	L	.	.	.	.	.
59	RVA/Human-wt/ZAF/UFS-NGS-MRC-DPRU1041/2006/G1P[8]	.	.	.	.	T	.	.	.	.	.	.	.	.	T	I	.	.	.	.	.	.	.	.	.	.	.	.	.	.	.	.	.	.	.	.	.	.	.	.	.	I	.	L	.	.	.	.	.
60	RVA/Human-wt/ZAF/UFS-NGS-MRC-DPRU1030/2006/G1P[8]	.	.	.	.	T	.	.	.	.	.	.	.	.	T	I	.	.	.	.	.	.	.	.	.	.	.	.	.	.	.	.	.	.	.	.	.	.	.	.	.	I	.	L	.	.	.	.	.
61	RVA/Human-wt/ZAF/UFS-NGS-MRC-DPRU1015/2006/G1P[8]	.	.	.	.	T	.	.	.	.	.	.	.	.	T	I	.	.	.	.	.	.	.	.	.	.	.	.	.	.	.	.	.	.	.	.	.	.	.	.	.	I	.	L	.	.	.	.	.
62	RVA/Human-wt/ZAF/UFS-NGS-MRC-DPRU981/2006/G1P[8]	.	.	.	.	T	.	.	.	.	.	.	.	.	T	I	.	.	.	.	.	.	.	.	.	.	.	.	.	.	.	.	.	.	.	.	.	.	.	.	.	I	.	L	.	.	.	.	.
63	RVA/Human-wt/ZAF/UFS-NGS-MRC-DPRU3433/2006/G1P[8]	.	.	.	.	.	.	.	.	.	.	.	.	.	.	.	.	.	.	.	.	.	.	.	.	.	.	.	.	.	.	.	.	.	.	.	.	.	.	.	.	.	.	L	.	.	.	.	.
64	RVA/Human-wt/ZAF/UFS-NGS-MRC-DPRU147/2007/G1P[8]	.	.	.	.	T	.	.	.	.	.	.	.	.	T	I	.	.	.	.	.	.	.	.	.	.	.	.	.	.	.	.	.	.	.	.	.	.	.	.	.	I	.	L	.	.	.	.	.
65	RVA/Human-wt/ZAF/UFS-NGS-MRC-DPRU1652/2007/G1P[8]	.	.	.	.	T	.	.	.	.	.	.	.	.	T	I	.	.	.	.	.	.	.	.	.	.	.	.	.	.	.	.	.	.	.	.	.	.	.	.	.	I	.	L	.	.	.	.	.
66	RVA/Human-wt/ZAF/UFS-NGS-MRC-DPRU1302/2007/G1P[8]	.	.	.	.	T	.	.	.	.	.	.	.	.	T	I	.	.	.	.	.	.	.	.	.	.	.	.	.	.	.	.	.	.	.	.	.	.	.	.	.	I	.	L	.	.	.	.	.
67	RVA/Human-wt/ZAF/UFS-NGS-MRC-DPRU792/2007/G1P[8]	.	.	.	.	T	.	.	.	.	.	.	.	.	T	I	.	.	.	.	.	.	.	.	.	.	.	.	.	.	.	.	.	.	.	.	.	.	.	.	.	I	.	L	.	.	.	.	.
68	RVA/Human-wt/ZAF/UFS-NGS-MRC-DPRU793/2007/G1P[8]	.	.	.	.	T	.	.	.	.	.	.	.	.	T	I	.	.	.	.	.	.	.	.	.	.	.	.	.	.	.	.	.	.	.	.	.	.	.	.	.	I	.	L	.	.	.	.	.
69	RVA/Human-wt/ZAF/UFS-NGS-MRC-DPRU1273/2007/G1P[8]	.	.	.	.	T	.	.	.	.	.	.	.	.	T	I	.	.	.	.	.	.	.	.	.	.	.	.	.	.	.	.	.	.	.	.	.	.	.	.	.	I	.	L	.	.	.	.	.
70	RVA/Human-wt/ZAF/UFS-NGS-MRC-DPRU799/2007/G1P[8]	.	.	.	.	T	.	.	.	.	.	.	.	.	T	I	.	.	.	.	.	.	.	.	.	.	.	.	.	.	.	.	.	.	.	.	.	.	.	.	.	I	.	L	.	.	.	.	.
71	RVA/Human-wt/ZAF/UFS-NGS-MRC-DPRU1042/2008/G1P[8]	.	.	.	.	T	.	.	.	.	.	.	.	.	T	I	.	.	.	.	.	.	.	.	.	.	.	.	.	.	.	.	.	.	.	.	.	.	.	.	.	I	.	L	.	.	.	.	.
72	RVA/Human-wt/ZAF/UFS-NGS-MRC-DPRU1967/2008/G1P[8]	.	.	.	.	T	.	.	.	.	.	.	.	.	T	I	.	.	.	.	.	.	.	.	.	.	.	.	.	.	.	.	.	.	.	.	.	.	.	.	.	I	.	L	.	.	.	.	.
73	RVA/Human-wt/ZAF/UFS-NGS:MRC-DPRU1047/2008/G1P[8]	.	.	.	.	T	.	.	.	.	.	.	.	.	T	I	.	.	.	.	.	.	.	.	.	.	.	.	.	.	.	.	.	.	.	.	.	.	.	.	.	I	.	L	.	.	.	.	.
74	RVA/Human-wt/ZAF/UFS-NGS-MRC-DPRU1965/2008/G1P[8]	.	.	.	.	T	.	.	.	.	.	.	.	.	T	I	.	.	.	.	.	.	.	.	.	.	.	.	.	.	.	.	.	.	.	.	.	.	.	.	.	I	.	L	.	.	.	.	.
75	RVA/Human-wt/ZAF/UFS-NGS-MRC-DPRU1969/2008/G1P[8]	.	.	.	.	T	.	.	.	.	.	.	.	.	T	I	.	.	.	.	.	.	.	.	.	.	.	.	.	.	.	.	.	.	.	.	.	.	.	.	.	I	.	L	.	.	.	.	.
76	RVA/Human-wt/ZAF/UFS-NGS-MRC-DPRU1048/2008/G1P[8]	.	.	.	.	T	.	.	.	.	.	.	.	.	T	I	.	.	.	.	.	.	.	.	.	.	.	.	.	.	.	.	.	.	.	.	.	.	.	.	.	I	.	L	.	.	.	.	.
77	RVA/Human-wt/ZAF/UFS-NGS-MRC-DPRU2006/2008/G1P[8]	.	.	.	.	T	.	.	.	.	.	.	.	.	T	I	.	.	.	.	.	.	.	.	.	.	.	.	.	.	.	.	.	.	.	.	.	.	.	.	.	I	.	L	.	.	.	.	.
78	RVA/Human-wt/ZAF/UFS-NGS-MRC-DPRU1970/2008/G1P[8]	.	.	.	.	T	.	.	.	.	.	.	.	.	T	I	.	.	.	.	.	.	.	.	.	.	.	S	.	.	.	.	.	.	.	.	.	.	.	.	.	I	.	L	.	.	.	.	.
79	RVA/Human-wt/ZAF/UFS-NGS-MRC-DPRU1980/2008/G1P[8]	.	.	.	.	T	.	.	.	.	.	.	.	.	T	I	.	.	.	.	.	.	.	.	.	.	.	S	.	.	.	.	.	.	.	.	.	.	.	.	.	I	.	L	.	.	.	.	.
80	RVA/Human-wt/ZAF/UFS-NGS-MRC-DPRU2280/2009/G1P[8]	.	.	.	.	T	.	.	.	.	.	.	.	.	T	I	.	.	.	.	.	.	.	.	.	.	.	.	.	.	.	.	.	.	.	.	.	.	.	.	.	I	.	L	.	.	.	.	.
81	RVA/Human-wt/ZAF/UFS-NGS-MRC-DPRU1049/2009/G1P[8]	.	.	.	.	T	.	.	.	.	.	.	.	.	T	I	.	.	.	.	.	.	.	.	.	.	.	.	.	.	.	.	.	.	.	.	.	.	.	.	.	I	.	L	.	.	.	.	.
82	RVA/Human-wt/ZAF/UFS-NGS-MRC-DPRU139/2009/G1P[8]	.	.	.	.	T	.	.	.	.	.	.	.	.	T	I	.	.	.	.	.	.	.	.	.	.	.	.	.	.	.	.	.	.	.	.	.	.	.	.	.	I	.	L	.	.	.	.	.
83	RVA/Human-wt/ZAF/UFS-NGS-MRC-DPRU1190/2009/G1P[8]	.	.	.	.	T	.	.	.	.	.	.	.	.	T	I	.	.	.	.	.	.	.	.	.	.	.	.	.	.	.	.	.	.	.	.	.	.	.	.	.	I	.	L	.	.	.	.	.
84	RVA/Human-wt/ZAF/UFS-NGS-MRC-DPRU1093/2009/G1P[8]	.	.	.	.	T	.	.	.	.	.	.	.	.	T	I	.	.	.	.	.	.	.	.	.	.	.	.	.	.	.	.	.	.	.	.	.	.	.	.	.	I	.	L	.	.	.	.	.
85	RVA/Human-wt/ZAF/UFS-NGS-MRC-DPRU138/2009/G1P[8]	.	.	.	.	T	.	.	.	.	.	.	.	.	T	I	.	.	.	.	.	.	.	.	.	.	.	.	.	.	.	.	.	.	.	.	.	.	.	.	.	I	.	L	.	.	.	.	.
86	RVA/Human-wt/ZAF/UFS-NGS-MRC-DPRU157/2009/G1P[8]	.	.	.	.	T	.	.	.	.	.	.	.	.	T	I	.	.	.	.	.	.	.	.	.	.	.	.	.	.	.	.	.	.	.	.	.	.	.	.	.	I	.	L	.	.	.	.	.
87	RVA/Human-wt/ZAF/UFS-NGS-MRC-DPRU150/2009/G1P[8]	.	.	.	.	T	.	.	.	.	.	.	.	.	T	I	.	.	.	.	.	.	.	.	.	.	.	.	.	.	.	.	.	.	.	.	.	.	.	.	.	I	.	L	.	.	.	.	.
88	RVA/Human-wt/ZAF/UFS-NGS-MRC-DPRU1234/2009/G1P[8]	.	.	.	.	T	.	.	.	.	.	.	.	.	T	I	.	.	.	.	.	.	.	.	.	.	.	.	.	.	.	.	.	.	.	.	.	.	.	.	.	I	.	L	.	.	.	.	.
89	RVA/Human-wt/ZAF/UFS-NGS-MRC-DPRU2299/2009/G1P[8]	.	.	.	.	T	.	.	.	.	.	.	.	.	T	I	.	.	.	.	.	.	.	.	.	.	.	.	.	.	.	.	.	.	.	.	.	.	.	.	.	I	.	L	.	.	.	.	.
90	RVA/Human-wt/ZAF/UFS-NGS-MRC-DPRU136/2009/G1P[8]	.	.	.	.	T	.	.	.	.	.	.	.	.	T	I	.	.	.	.	.	.	.	.	.	.	.	.	.	.	.	.	.	.	.	.	.	.	.	.	.	I	.	L	.	.	.	.	.
91	RVA/Human-wt/ZAF/UFS-NGS-MRC-DPRU1270/2009/G1P[8]	.	.	.	.	T	.	.	.	.	.	.	.	.	T	I	.	.	.	.	.	.	.	.	.	.	.	.	.	.	.	.	.	.	.	.	.	.	.	.	.	I	.	L	.	.	.	.	.
92	RVA/Human-wt/ZAF/UFS-NGS-MRC-DPRU2291/2009/G1P[8]	.	.	.	.	.	.	.	.	.	.	.	.	.	T	I	.	.	.	.	.	.	.	.	.	.	.	.	.	.	.	.	.	.	.	.	.	.	.	.	.	I	.	L	.	.	.	.	.
93	RVA/Human-wt/ZAF/MRC-DPRU6113/2002/G1P[8]	.	.	R	.	.	.	.	.	.	.	.	.	.	T	I	.	.	.	.	.	.	.	.	.	.	.	.	.	.	.	.	.	.	.	.	.	.	.	.	.	I	.	L	.	.	.	.	.
94	RVA/Human-wt/ZAF/MRC-DPRU4381/2002/G1P[8]	.	.	.	.	.	.	.	.	.	.	.	.	.	T	I	.	.	.	.	.	.	.	.	.	.	.	.	.	.	.	.	.	.	.	.	.	.	.	.	.	I	.	L	.	.	.	.	.
95	RVA/Human-wt/ZAF/MRC-DPRU4418/2002/G1P[8]	.	.	.	.	.	.	.	.	.	.	.	.	.	T	I	.	.	.	.	.	.	.	.	.	.	.	.	.	.	.	.	.	.	.	.	.	.	.	.	.	I	.	L	.	.	.	.	.
96	RVA/Human-wt/ZAF/MRC-DPRU1192/2002/G1P[8]	.	.	.	.	.	.	.	.	.	.	.	.	.	T	I	.	.	.	.	.	.	.	.	.	.	.	.	.	.	.	.	.	.	.	.	.	.	.	.	.	I	.	L	.	.	.	.	.
97	RVA/Human-wt/ZAF/MRC-DPRU566/2003/G1P[8]	.	.	.	.	.	.	.	.	.	.	.	.	.	T	I	.	.	.	.	.	.	.	.	.	.	.	.	.	.	.	.	.	.	.	.	.	.	.	N	.	I	.	L	.	.	.	.	.
98	RVA/Human-wt/ZAF/MRC-DPRU451/2003/G1P[8]	.	.	.	.	.	.	.	.	.	.	.	.	.	T	I	.	.	.	.	.	.	.	.	.	.	.	.	.	.	.	.	.	.	.	.	.	.	.	.	.	I	.	L	.	.	.	.	.
99	RVA/Human-wt/ZAF/MRC-DPRU445/2003/G1P[8]	.	.	.	.	.	.	.	.	.	.	.	.	.	T	I	.	.	.	.	.	.	.	.	.	.	.	.	.	.	.	.	.	.	.	.	.	.	.	.	.	I	.	L	.	.	.	.	.
100	RVA/Human-wt/ZAF/MRC-DPRU400/2003/G1P[8]	.	.	.	.	.	.	.	.	.	.	.	.	.	T	I	.	.	.	.	.	.	.	.	.	.	.	.	.	.	.	.	.	.	.	.	.	.	.	.	.	I	.	L	.	.	.	.	.
101	RVA/Human-wt/ZAF/MRC-DPRU2198/2003/G1P[8]	.	.	.	.	.	.	.	.	.	.	.	.	.	T	I	.	.	.	.	.	.	.	.	.	.	.	.	.	.	.	.	.	.	.	.	.	.	.	.	.	I	.	L	.	.	.	.	.
102	RVA/Human-wt/ZAF/MRC-DPRU2218/2003/G1P[8]	.	.	.	.	.	.	.	.	.	.	.	.	.	T	I	.	.	.	.	.	.	.	.	.	.	.	.	.	.	.	.	.	.	.	.	.	.	.	.	.	I	.	L	.	.	.	.	.
103	RVA/Human-wt/ZAF/MRC-DPRU539/2003/G1P[8]	.	.	.	.	.	.	.	.	.	.	.	.	.	T	I	.	.	.	.	.	.	.	.	.	.	.	.	.	.	.	.	.	.	.	.	.	.	.	.	.	I	.	L	.	.	.	.	.
104	RVA/Human-wt/ZAF/MRC-DPRU648/2003/G1P[8]	.	.	.	.	.	.	.	.	.	.	.	.	.	T	I	.	.	.	.	.	.	.	.	.	.	.	.	.	.	.	.	.	.	.	.	.	.	.	.	.	I	.	L	.	.	.	.	.
105	RVA/Human-wt/ZAF/MRC-DPRU426/2004/G1P[8]	.	.	.	.	.	.	.	.	.	.	.	.	.	T	I	.	.	.	.	.	.	.	.	.	.	.	.	.	.	.	.	.	.	.	.	.	.	.	.	.	I	.	L	.	.	.	.	.
106	RVA/Human-wt/ZAF/MRC-DPRU1224/2004/G1P[8]	.	.	.	.	.	.	.	.	.	.	.	.	.	T	I	.	.	.	.	.	.	.	.	.	.	.	.	.	.	.	.	.	.	.	.	.	.	.	.	.	I	.	L	.	.	.	.	.
107	RVA/Human-wt/ZAF/MRC-DPRU1285/2004/G1P[8]	.	.	.	.	.	.	.	.	.	.	.	.	.	T	I	.	.	.	.	.	.	.	.	.	.	.	.	.	.	.	.	.	.	.	.	.	.	.	.	.	I	.	L	.	.	.	.	.
108	RVA/Human-wt/ZAF/MRC-DPRU1275/2004/G1P[8]	.	.	.	.	.	.	.	.	.	.	.	.	.	T	I	.	.	.	.	.	.	.	.	.	.	.	.	.	.	.	.	.	.	.	.	.	.	.	.	.	I	.	L	.	.	.	.	.
109	RVA/Human-wt/ZAF/MRC-DPRU1264/2004/G1P[8]	.	.	.	.	.	.	.	.	.	.	.	.	.	T	I	.	.	.	.	.	.	.	.	.	.	.	.	.	.	.	.	.	.	.	.	.	.	.	.	.	I	.	L	.	.	.	.	.
110	RVA/Human-wt/ZAF/MRC-DPRU1299/2004/G1P[8]	.	.	.	.	.	.	.	.	.	.	.	.	.	T	I	.	.	.	.	.	.	.	.	.	.	.	.	.	.	.	.	.	.	.	.	.	.	.	.	.	I	.	L	.	.	.	.	.
111	RVA/Human-wt/ZAF/MRC-DPRU1280-04/2004/G1P[8]	.	.	.	.	.	.	.	.	.	.	.	.	.	T	I	.	.	.	.	.	.	.	.	.	.	.	.	.	.	.	.	.	.	.	.	.	.	.	.	.	I	.	L	.	.	.	.	.
112	RVA/Human-wt/ZAF/MRC-DPRU1277/2004/G1P[8]	.	.	.	.	.	.	.	.	.	.	.	.	.	T	I	.	.	.	.	.	.	.	.	.	.	.	.	.	.	.	.	.	.	.	.	.	.	.	.	.	I	.	L	.	.	.	.	.
113	RVA/Human-wt/ZAF/MRC-DPRU1283/2004/G1P[8]	.	.	.	.	.	.	.	.	.	.	.	.	.	T	I	.	.	.	.	.	.	.	.	.	.	.	.	.	.	.	.	.	.	.	.	.	.	.	.	.	I	.	L	.	.	.	.	.
114	RVA/Human-wt/ZAF/MRC-DPRU822/2005/G1P[8]	.	.	.	.	T	.	.	.	.	.	.	.	.	T	I	.	.	.	.	.	.	.	.	.	.	.	.	.	.	.	.	.	.	.	.	.	.	.	.	.	I	.	L	.	.	.	.	.
115	RVA/Human-wt/ZAF/MRC-DPRU2132/2005/G1P[8]	.	.	.	.	.	.	.	.	.	.	.	.	.	.	.	.	.	.	.	.	.	.	.	.	.	.	.	.	.	.	.	.	.	.	.	.	.	.	.	.	.	.	L	.	.	.	.	.
116	RVA/Human-wt/ZAF/MRC-DPRU2114/2005/G1P[8]	.	.	.	.	.	.	.	.	.	.	.	.	.	.	.	.	.	.	.	.	.	.	.	.	.	.	.	.	.	.	.	.	.	.	.	.	.	.	.	.	.	.	L	.	.	.	.	.
117	RVA/Human-wt/ZAF/MRC-DPRU799/2006/G1P[8]	.	.	.	.	T	.	.	.	.	.	.	.	.	T	I	.	.	.	.	.	.	.	.	.	.	.	.	.	.	.	.	.	.	.	.	.	.	.	.	.	I	.	L	.	.	.	.	.
118	RVA/Human-wt/ZAF/MRC-DPRU757/2006/G1P[8]	.	.	.	.	T	.	.	.	.	.	.	.	.	T	I	.	.	.	.	.	.	.	.	.	.	.	.	.	.	.	.	.	.	.	.	.	.	.	.	.	I	.	L	.	.	.	.	.
119	RVA/Human-wt/ZAF/MRC-DPRU832/2006/G1P[8]	.	.	.	.	T	.	.	.	.	.	.	.	.	T	I	.	.	.	.	.	.	.	.	.	.	.	.	.	.	.	.	.	.	.	.	.	.	.	.	.	I	.	L	.	.	.	.	.
120	RVA/Human-wt/ZAF/MRC-DPRU789/2006/G1P[8]	.	.	.	.	T	.	.	.	.	.	.	.	.	T	I	.	.	.	.	.	.	.	.	.	.	.	.	.	.	.	.	.	.	.	.	.	.	.	.	.	I	.	L	.	.	.	.	.
121	RVA/Human-wt/ZAF/MRC-DPRU803/2006/G1P[8]	.	.	.	.	T	.	.	.	.	.	.	.	.	T	I	.	.	.	.	.	.	.	.	.	.	.	.	.	.	.	.	.	.	.	.	.	.	.	.	.	I	.	L	.	.	.	.	.
122	RVA/Human-wt/ZAF/MRC-DPRU840/2006/G1P[8]	.	.	.	.	T	.	.	.	.	.	.	.	.	T	I	.	.	.	.	.	.	.	.	.	.	.	.	.	.	.	.	.	.	.	.	.	.	.	.	.	I	.	L	.	.	.	.	.
123	RVA/Human-wt/ZAF/MRC-DPRU748/2006/G1P[8]	.	.	.	.	T	.	.	.	.	.	.	.	.	T	I	.	.	.	.	.	.	.	.	.	.	.	.	.	.	.	.	.	.	.	.	.	.	.	.	.	I	.	L	.	.	.	.	.
124	RVA/Human-wt/ZAF/MRC-DPRU839/2006/G1P[8]	.	.	.	.	T	.	.	.	.	.	.	.	.	T	I	.	.	.	.	.	.	.	.	.	.	.	.	.	.	.	.	.	.	.	.	.	.	.	.	.	I	.	L	.	.	.	.	.
125	RVA/Human-wt/ZAF/MRC-DPRU901/2006/G1P[8]	.	.	.	.	T	.	.	.	.	.	.	.	.	T	I	.	.	.	.	.	.	.	.	.	.	.	.	.	.	.	.	.	.	.	.	.	.	.	.	.	I	.	L	.	.	.	.	.
126	RVA/Human-wt/ZAF/MRC-DPRU1370/2007/G1P[8]	.	.	.	.	T	.	.	.	.	.	.	.	.	T	I	.	.	.	.	.	.	.	.	.	.	.	.	.	.	.	.	.	.	.	.	.	.	.	.	.	I	.	L	.	.	.	.	.
127	RVA/Human-wt/ZAF/MRC-DPRU1350/2007/G1P[8]	.	.	.	.	T	.	.	.	.	.	.	.	.	T	I	.	.	.	.	.	.	.	.	.	.	.	.	.	.	.	.	.	.	.	.	.	.	.	.	.	I	.	L	.	.	.	.	.
128	RVA/Human-wt/ZAF/MRC-DPRU1381/2007/G1P[8]	.	.	.	.	T	.	.	.	.	.	.	.	.	T	I	.	.	.	.	.	.	.	.	.	.	.	.	.	.	.	.	.	.	.	.	.	.	.	.	.	I	.	L	.	.	.	.	.
129	RVA/Human-wt/ZAF/MRC-DPRU1327/2007/G1P[8]	.	.	.	.	T	.	.	.	.	.	.	.	.	T	I	.	.	.	.	.	.	.	.	.	.	.	.	.	.	.	.	.	.	.	.	.	.	.	.	.	I	.	L	.	.	.	.	.
130	RVA/Human-wt/ZAF/MRC-DPRU1840/2007/G1P[8]	.	.	.	.	.	.	.	.	.	.	.	.	.	.	.	.	.	.	.	.	.	.	.	.	.	.	.	.	.	.	.	.	.	.	.	.	.	.	.	.	.	.	L	.	.	.	.	.
131	RVA/Human-wt/ZAF/MRC-DPRU1052/2008/G1P[8]	.	.	.	.	T	.	.	.	.	.	.	.	.	T	I	.	.	.	.	.	.	.	.	.	.	.	.	.	.	.	.	.	.	.	.	.	.	.	.	.	I	.	L	.	.	.	.	.
132	RVA/Human-wt/ZAF/MRC-DPRU2125/2008/G1P[8]	.	.	.	.	T	.	.	.	.	.	.	.	.	T	I	.	.	.	.	.	.	.	.	.	.	.	.	.	.	.	.	.	.	.	.	.	.	.	.	.	I	.	L	.	.	.	.	.
133	RVA/Human-wt/ZAF/MRC-DPRU2429/2008/G1P[8]	.	.	.	.	T	.	.	.	.	.	.	.	.	T	I	.	.	.	.	.	.	.	.	.	.	.	.	.	.	.	.	.	.	.	.	.	.	.	.	.	I	.	L	.	.	.	.	.
134	RVA/Human-wt/ZAF/MRC-DPRU1039/2008/G1P[8]	.	.	.	.	T	.	.	.	.	.	.	.	.	T	I	.	.	.	.	.	.	.	.	.	.	.	.	.	.	.	.	.	.	.	.	.	.	.	.	.	I	.	L	.	.	.	.	.
135	RVA/Human-wt/ZAF/MRC-DPRU1960/2008/G1P[8]	.	.	.	.	T	.	.	.	.	.	.	.	.	T	I	.	.	.	.	.	.	.	.	.	.	.	.	.	.	.	.	.	.	.	.	.	.	.	.	.	I	.	L	.	.	.	.	.
136	RVA/Human-wt/ZAF/MRC-DPRU1217/2009/G1P[8]	.	.	.	.	T	.	.	.	.	.	.	.	.	T	I	.	.	.	.	.	.	.	.	.	.	.	.	.	.	.	.	.	.	.	.	.	.	.	.	.	I	.	L	.	.	.	.	.
137	RVA/Human-wt/ZAF/MRC-DPRU2330/2009/G1P[8]	.	.	.	.	T	.	.	.	.	.	.	.	.	T	I	.	.	.	.	.	.	.	.	.	.	.	.	.	.	.	.	.	.	.	.	.	.	.	.	.	I	.	L	.	.	.	.	.
138	RVA/Human-wt/ZAF/MRC-DPRU2325/2009/G1P[8]	.	.	.	.	T	.	.	.	.	.	.	.	.	T	I	.	.	.	.	.	.	.	.	.	.	.	.	.	.	.	.	.	.	.	.	.	.	.	.	.	I	.	L	.	.	.	.	.
139	RVA/Human-wt/ZAF/MRC-DPRU2306/2009/G1P[8]	.	.	.	.	T	.	.	.	.	.	.	.	.	T	I	.	.	.	.	.	.	.	.	.	.	.	.	.	.	.	.	.	.	.	.	.	.	.	.	.	I	.	L	.	.	.	.	.
140	RVA/Human-wt/ZAF/MRC-DPRU1389/2009/G1P[8]	.	.	.	.	T	.	.	.	.	.	.	.	.	T	I	.	.	.	.	.	.	.	.	.	.	.	.	.	.	.	.	.	.	.	.	.	.	.	.	.	I	.	L	.	.	.	.	.
141	RVA/Human-wt/ZAF/MRC-DPRU1270/2009/G1P[8]	.	.	.	.	T	.	.	.	.	.	.	.	.	T	I	.	.	.	.	.	.	.	.	.	.	.	.	.	.	.	.	.	.	.	.	.	.	.	.	.	I	.	L	.	.	.	.	.
142	RVA/Human-wt/ZAF/MRC-DPRU2294/2009/G1P[8]	.	.	.	.	T	.	.	.	.	.	.	.	.	T	I	.	.	.	.	.	.	.	.	.	.	.	.	.	.	.	.	.	.	.	.	.	.	.	.	.	.	.	L	.	.	.	.	.
143	RVA/Human-wt/ZAF/MRC-DPRU1269/2009/G1P[8]	.	.	.	.	T	.	.	.	.	.	.	.	.	T	I	.	.	.	.	.	.	.	.	.	.	.	.	.	.	.	.	.	.	.	.	.	.	.	.	.	I	.	L	.	.	.	.	.
144	RVA/Human-wt/ZAF/MRC-DPRU2801/2009/G1P[8]	.	.	.	.	T	.	.	.	.	.	.	.	.	T	I	.	.	.	.	.	.	.	.	.	.	.	.	.	.	.	.	.	.	.	.	.	.	.	.	.	I	.	L	.	.	.	.	.
145	RVA/Human-wt/ZAF/MRC-DPRU150/2009/G1P[8]	.	.	.	.	T	.	.	.	.	.	.	.	.	T	I	.	.	.	.	.	.	.	.	.	.	.	.	.	.	.	.	.	.	.	.	.	.	.	.	.	I	.	L	.	.	.	.	.
146	RVA/Human-wt/ZAF/MRC-DPRU155/2009/G1P[8]	.	.	.	.	T	.	.	.	.	.	.	.	.	T	I	.	.	.	.	.	.	.	.	.	.	.	.	.	.	.	.	.	.	.	.	.	.	.	.	.	I	.	L	.	.	.	.	.
147	RVA/Human-wt/ZAF/MRC-DPRU135/2009/G1P[8]	.	.	.	.	T	.	.	.	.	.	.	.	.	T	I	.	.	.	.	.	.	.	.	.	.	.	.	.	.	.	.	.	.	.	.	.	.	.	.	.	I	.	L	.	.	.	.	.
148	RVA/Human-wt/ZAF/MRC-DPRU1923/2009/G1P[8]	.	.	.	.	T	.	.	.	.	.	.	.	.	T	I	.	.	.	.	.	.	.	.	.	.	.	.	.	.	.	.	.	.	.	.	.	.	.	.	.	I	.	L	.	.	.	.	.
149	RVA/Human-wt/RWA/UFS-NGS-MRC-DPRU2021/2010/G1P[8]	.	.	.	.	T	.	.	.	.	.	.	.	.	T	I	.	.	.	.	.	.	.	.	.	.	.	.	.	.	.	.	.	.	.	.	.	.	.	.	.	I	.	L	.	.	.	.	.
150	RVA/Human-wt/ZAF/UFS-NGS-MRC-DPRU2250/2013/G1P[8]	.	.	.	.	.	.	.	.	.	.	.	.	.	.	.	.	.	.	.	.	.	.	.	.	.	.	.	.	.	.	.	.	.	.	.	.	.	.	.	.	.	.	.	.	.	.	.	.
151	RVA/Human-wt/ZAF/UFS-NGS-MRC-DPRU56/2014/G1P[8]	.	.	.	.	.	.	.	.	.	.	.	.	.	T	I	.	.	.	.	.	.	.	.	.	.	.	.	.	.	.	.	.	.	.	.	.	.	.	.	.	I	.	L	.	.	.	.	.
152	RVA/Human-wt/ZAF/UFS-NGS-MRC-DPRU65/2014/G1P[8]	.	.	.	.	.	.	.	.	.	.	.	.	.	T	I	.	.	.	.	.	.	.	.	.	.	.	.	.	.	.	.	.	.	.	.	.	.	.	.	.	I	.	L	.	.	.	.	.
153	RVA/Human-wt/ZAF/UFS-NGS-MRC-DPRU74/2014/G1P[8]	.	.	.	.	.	.	.	.	.	.	.	.	.	T	I	.	.	.	.	.	.	.	.	.	.	.	.	.	.	.	.	.	.	.	.	.	.	.	.	.	I	.	L	.	.	.	.	.
154	RVA/Human-wt/ZAF/UFS-NGS-MRC-DPRU143/2014/G1P[8]	.	.	.	.	.	.	.	.	.	.	.	.	.	T	I	.	.	.	.	.	.	.	.	.	.	.	.	.	.	.	.	.	.	.	.	.	.	.	.	.	I	.	L	.	.	.	.	.
155	RVA/Human-wt/ZAF/UFS-NGS-MRC-DPRU150/2014/G1P[8]	.	.	.	.	.	.	.	.	.	.	.	.	.	T	I	.	.	.	.	.	.	.	.	.	.	.	.	.	.	.	.	.	.	.	.	.	.	.	.	.	I	.	L	.	.	.	.	.
156	RVA/Human-wt/ZAF/UFS-NGS-MRC-DPRU4347/2015/G1P[8]	.	.	.	.	.	.	.	.	.	.	.	.	.	T	I	.	.	.	.	.	.	.	.	.	.	.	.	.	.	.	.	.	.	.	.	.	.	.	.	.	I	.	L	.	.	.	.	.
157	RVA/Human-wt/ZAF/UFS-NGS-MRC-DPRU4352/2015/G1P[8]	.	.	.	.	.	.	.	.	.	.	.	.	.	T	I	.	.	.	.	.	.	.	.	.	.	.	.	.	.	.	.	.	.	.	.	.	.	.	.	.	I	.	L	.	.	.	.	.
158	RVA/Human-wt/ZAF/UFS-NGS-MRC-DPRU4357/2015/G1P[8]	.	.	.	.	.	.	.	.	.	.	.	.	.	T	I	.	.	.	.	.	.	.	.	.	.	.	.	.	.	.	.	.	.	.	.	.	.	.	.	.	I	.	L	.	.	.	.	.
159	RVA/Human-wt/ZAF/UFS-NGS-MRC-DPRU15948/2017/G1P[8]	.	.	.	.	T	.	.	.	.	.	.	.	.	T	I	.	.	.	.	.	.	.	.	.	.	.	.	.	.	.	.	.	.	.	.	.	.	.	.	.	I	.	L	.	.	.	.	.
160	RVA/Human-wt/ZAF/MRC-DPRU2061/2010/G1P[8]	.	.	.	.	T	.	.	.	.	.	.	.	.	T	I	.	.	.	.	.	.	.	.	.	.	.	.	.	.	.	.	.	.	.	.	.	.	.	.	.	I	.	L	.	.	.	.	.
161	RVA/Human-wt/ZAF/MRC-DPRU2035/2010/G1P[8]	.	.	.	.	T	.	.	.	.	.	.	.	.	T	I	.	.	.	.	.	.	.	.	.	.	.	.	.	.	.	.	.	.	.	.	.	.	.	.	.	I	.	L	.	.	.	.	.
162	RVA/Human-wt/ZAF/MRC-DPRU2030/2010/G1P[8]	.	.	.	.	T	.	.	.	.	.	.	.	.	T	I	.	.	.	.	.	.	.	.	.	.	.	.	.	.	.	.	.	.	.	.	.	.	.	.	.	I	.	L	.	.	.	.	.
163	RVA/Human-wt/ZAF/MRC-DPRU1544/2010/G1P[8]	.	.	.	.	T	.	.	.	.	.	.	.	.	T	I	.	.	.	.	.	.	.	.	.	.	.	.	.	.	.	.	.	.	.	.	.	.	.	.	.	I	.	L	.	.	.	.	.
164	RVA/Human-wt/ZAF/MRC-DPRU2052/2010/G1P[8]	.	.	.	.	T	.	.	.	.	.	.	.	.	T	I	.	.	.	.	.	.	.	.	.	.	.	.	.	.	.	.	.	.	.	.	.	.	.	.	.	I	.	L	.	.	.	.	.
165	RVA/Human-wt/ZAF/MRC-DPRU1492/2010/G1P[8]	.	.	.	.	T	.	.	.	.	.	.	.	.	T	I	.	.	.	.	.	.	.	.	.	.	.	.	.	.	.	.	.	.	.	.	.	.	.	.	.	I	.	L	.	.	.	.	.
166	RVA/Human-wt/ZAF/MRC-DPRU1506/2010/G1P[8]	.	.	.	.	T	.	.	.	.	.	.	.	.	T	I	.	.	.	.	.	.	.	.	.	.	.	.	.	.	.	.	.	.	.	.	.	.	.	.	.	I	.	L	.	.	.	.	.
167	RVA/Human-wt/ZAF/MRC-DPRU83/2011/G1P[8]	.	.	.	.	T	.	.	.	.	.	.	.	.	T	I	.	.	.	.	.	.	.	.	.	.	.	.	.	.	.	.	.	.	.	.	.	.	.	.	.	I	.	L	.	.	.	.	.
168	RVA/Human-wt/ZAF/MRC-DPRU6954/2011/G1P[8]	.	.	.	.	T	.	.	.	.	.	.	.	.	T	I	.	.	.	.	.	.	.	.	.	.	.	.	.	.	.	.	.	.	.	.	.	.	.	.	.	I	.	L	.	.	.	.	.
169	RVA/Human-wt/ZAF/MRC-DPRU120/2011/G1P[8]	.	.	.	.	T	.	.	.	.	.	.	.	.	T	I	.	.	.	.	.	.	.	.	.	.	.	.	.	.	.	.	.	.	.	.	.	.	.	.	.	I	.	L	.	.	.	.	.
170	RVA/Human-wt/ZAF/MRC-DPRU4079/2011/G1P[8]	.	.	.	.	T	.	.	.	.	.	.	.	.	T	I	.	.	.	.	.	.	.	.	.	.	.	.	.	.	.	.	.	.	.	.	.	.	.	.	.	I	.	L	.	.	.	.	.
171	RVA/Human-wt/ZAF/MRC-DPRU121/2011/G1P[8]	.	.	.	.	T	.	.	.	.	.	.	.	.	T	I	.	.	.	.	.	.	.	.	.	.	.	.	.	.	.	.	.	.	.	.	.	.	.	.	.	I	.	L	.	.	.	.	.
		481	482	483	484	485	486	487	488	489	490	491	492	493	494	495	496	497	498	499	500	501	502	503	504	505	506	507	508	509	510	511	512	513	514	515	516	517	518	519	520	521	522	523	524	525	526	527	528
1	RVA/Vaccine/USA/Rotarix-A41CB052A/1988/G1P[8]	T	P	I	M	N	S	V	T	V	R	Q	D	L	E	R	Q	L	T	D	L	R	E	E	F	N	S	L	S	Q	E	I	A	M	A	Q	L	I	D	L	A	L	L	P	L	D	M	F	S
2	RVA/Human-wt/ZAF/UFS-NGS-MRC-DPRU3883/2002/G1P[8]	.	.	.	.	.	.	.	.	.	.	.	.	.	.	.	.	.	.	.	.	.	.	.	.	.	.	.	.	.	.	.	.	.	S	.	.	.	.	.	.	.	.	.	.	.	.	.	.
3	RVA/Human-wt/ZAF/UFS-NGS-MRC-DPRU3956/2002/G1P[8]	.	.	.	.	.	.	.	.	.	.	.	.	.	.	.	.	.	.	.	.	.	.	.	.	.	.	.	.	.	.	.	.	.	S	.	.	.	.	.	.	.	.	.	.	.	.	.	.
4	RVA/Human-wt/ZAF/UFS-NGS-MRC-DPRU3892/2002/G1P[8]	.	.	.	.	.	.	.	.	.	.	.	.	.	.	.	.	.	.	.	.	.	.	.	.	.	.	.	.	.	.	.	.	.	S	.	.	.	.	.	.	.	.	.	.	.	.	.	.
5	RVA/Human-wt/ZAF/UFS-NGS-MRC-DPRU4049/2002/G1P[8]	.	.	.	.	.	.	.	.	.	.	.	.	.	.	.	.	.	.	.	.	.	.	.	.	.	.	.	.	.	.	.	.	.	S	.	.	.	.	.	.	.	.	.	.	.	.	.	.
6	RVA/Human-wt/ZAF/UFS-NGS-MRC-DPRU3951/2002/G1P[8]	.	.	.	.	.	.	.	.	.	.	.	.	.	.	.	.	.	.	.	.	.	.	.	.	.	.	.	.	.	.	.	.	.	S	.	.	.	.	.	.	.	.	.	.	.	.	.	.
7	RVA/Human-wt/ZAF/UFS-NGS-MRC-DPRU4018/2002/G1P[8]	.	.	.	.	.	.	.	.	.	.	.	.	.	.	.	.	.	.	.	.	.	.	.	.	.	.	.	.	.	.	.	.	.	S	.	.	.	.	.	.	.	.	.	.	.	.	.	.
8	RVA/Human-wt/ZAF/UFS-NGS-MRC-DPRU4019/2002/G1P[8]	.	.	.	.	.	.	.	.	.	.	.	.	.	.	.	.	.	.	.	.	.	.	.	.	.	.	.	.	.	.	.	.	.	S	.	.	.	.	.	.	.	.	.	.	.	.	.	.
9	RVA/Human-wt/ZAF/UFS-NGS-MRC-DPRU4055/2002/G1P[8]	.	.	.	.	.	.	.	.	.	.	.	.	.	.	.	.	.	.	.	.	.	.	.	.	.	.	.	.	.	.	.	.	.	S	.	.	.	.	.	.	.	.	.	.	.	.	.	.
10	RVA/Human-wt/ZAF/UFS-NGS-MRC-DPRU4271/2002/G1P[8]	.	.	.	.	.	.	.	.	.	.	.	.	.	.	.	.	.	.	.	.	.	.	.	.	.	.	.	.	.	.	.	.	.	S	.	.	.	.	.	.	.	.	.	.	.	.	.	.
11	RVA/Human-wt/ZAF/UFS-NGS-MRC-DPRU4102/2002/G1P[8]	.	.	.	.	.	.	.	.	.	.	.	.	.	.	.	.	.	.	.	.	.	.	.	.	.	.	.	.	.	.	.	.	.	S	.	.	.	.	.	.	.	.	.	.	.	.	.	.
12	RVA/Human-wt/ZAF/UFS-NGS-MRC-DPRU4023/2002/G1P[8]	.	.	.	.	.	.	.	.	.	.	.	.	.	.	.	.	.	.	.	.	.	.	.	.	.	.	.	.	.	.	.	.	.	S	.	.	.	.	.	.	.	.	.	.	.	T	.	.
13	RVA/Human-wt/ZAF/UFS-NGS-MRC-DPRU4269/2002/G1P[8]	.	.	.	.	.	.	.	.	.	.	.	.	.	.	.	.	.	.	.	.	.	.	.	.	.	.	.	.	.	.	.	.	.	S	.	.	.	.	.	.	.	.	.	.	.	.	.	.
14	RVA/Human-wt/ZAF/UFS-NGS-MRC-DPRU4024/2002/G1P[8]	.	.	.	.	.	.	.	.	.	.	.	.	.	.	.	.	.	.	.	.	.	.	.	.	.	.	.	.	.	.	.	.	.	S	.	.	.	.	.	.	.	.	.	.	.	.	.	.
15	RVA/Human-wt/ZAF/UFS-NGS-MRC-DPRU4026/2002/G1P[8]	.	.	.	.	.	.	.	.	.	.	.	.	.	.	.	.	.	.	.	.	.	.	.	.	.	.	.	.	.	.	.	.	.	S	.	.	.	.	.	.	.	.	.	.	.	.	.	.
16	RVA/Human-wt/ZAF/UFS-NGS-MRC-DPRU456/2003/G1P[8]	.	.	.	.	.	.	.	.	.	.	.	.	.	.	.	.	.	.	.	.	.	.	.	.	.	.	.	.	.	.	.	.	.	S	.	.	.	.	.	.	.	.	.	.	.	.	.	.
17	RVA/Human-wt/ZAF/UFS-NGS-MRC-DPRU493/2003/G1P[8]	.	.	.	.	.	.	.	.	.	.	.	.	.	.	.	.	.	.	.	.	.	.	.	.	.	.	.	.	.	.	.	.	.	S	.	.	.	.	.	.	.	.	.	.	.	.	.	.
18	RVA/Human-wt/ZAF/UFS-NGS-MRC-DPRU2156/2003/G1P[8]	.	.	.	.	.	.	.	.	.	.	.	.	.	.	.	.	.	.	.	.	.	.	.	.	.	.	.	.	.	.	.	.	.	S	.	.	.	.	.	.	.	.	.	.	.	.	.	.
19	RVA/Human-wt/ZAF/UFS-NGS-MRC-DPRU609/2003/G1P[8]	.	.	.	.	.	.	.	.	.	.	.	.	.	.	.	.	.	.	.	.	.	.	.	.	.	.	.	.	.	.	.	.	.	S	.	.	.	.	.	.	.	.	.	.	.	.	.	.
20	RVA/Human-wt/ZAF/UFS-NGS-MRC-DPRU632/2003/G1P[8]	.	.	.	.	.	.	.	.	.	.	.	.	.	.	.	.	.	.	.	.	.	.	.	.	.	.	.	.	.	.	.	.	.	S	.	.	.	.	.	.	.	.	.	.	.	.	.	.
21	RVA/Human-wt/ZAF/UFS-NGS-MRC-DPRU2145/2003/G1P[8]	.	.	.	.	.	.	.	.	.	.	.	.	.	.	.	.	.	.	.	.	.	.	.	.	.	.	.	.	.	.	.	.	.	S	.	.	.	.	.	.	.	.	.	.	.	.	.	.
22	RVA/Human-wt/ZAF/UFS-NGS-MRC-DPRU2117/2003/G1P[8]	.	.	.	.	.	.	.	.	.	.	.	.	.	.	.	.	.	.	.	.	.	.	.	.	.	.	.	.	.	.	.	.	.	S	.	.	.	.	.	.	.	.	.	.	.	.	.	.
23	RVA/Human-wt/ZAF/UFS-NGS-MRC-DPRU1230/2004/G1P[8]	.	.	.	.	.	.	.	.	.	.	.	.	.	.	.	.	.	.	.	.	.	.	.	.	.	.	.	.	.	.	.	.	.	S	.	.	.	.	.	.	.	.	.	.	.	.	.	.
24	RVA/Human-wt/ZAF/UFS-NGS-MRC-DPRU1135/2004/G1P[8]	.	.	.	.	.	.	.	.	.	.	.	.	.	.	.	.	.	.	.	.	.	.	.	.	.	.	.	.	.	.	.	.	.	S	.	.	.	.	.	.	.	.	.	.	.	.	.	.
25	RVA/Human-wt/ZAF/UFS-NGS-MRC-DPRU1184/2004/G1P[8]	.	.	.	.	.	.	.	.	.	.	.	.	.	.	.	.	.	.	.	.	.	.	.	.	.	.	.	.	.	.	.	.	.	S	.	.	.	.	.	.	.	.	.	.	.	.	.	.
26	RVA/Human-wt/ZAF/UFS-NGS-MRC-DPRU1192/2004/G1P[8]	.	.	.	.	.	.	.	.	.	.	.	.	.	.	.	.	.	.	.	.	.	.	.	.	.	.	.	.	.	.	.	.	.	S	.	.	.	.	.	.	.	.	.	.	.	.	.	.
27	RVA/Human-wt/ZAF/UFS-NGS-MRC-DPRU1205/2004/G1P[8]	.	.	.	.	.	.	.	.	.	.	.	.	.	.	.	.	.	.	.	.	.	.	.	.	.	.	.	.	.	.	.	.	.	S	.	.	.	.	.	.	.	.	.	.	.	.	.	.
28	RVA/Human-wt/ZAF/UFS-NGS-MRC-DPRU1139/2004/G1P[8]	.	.	.	.	.	.	.	.	.	.	.	.	.	.	.	.	.	.	.	.	.	.	.	.	.	.	.	.	.	.	.	.	.	S	.	.	.	.	.	.	.	.	.	.	.	.	.	.
29	RVA/Human-wt/ZAF/UFS-NGS-MRC-DPRU1145/2004/G1P[8]	.	.	.	.	.	.	.	.	.	.	.	.	.	.	.	.	.	.	.	.	.	.	.	.	.	.	.	.	.	.	.	.	.	S	.	.	.	.	.	.	.	.	.	.	.	.	.	.
30	RVA/Human-wt/ZAF/UFS-NGS-MRC-DPRU1104/2004/G1P[8]	.	.	.	.	.	.	.	.	.	.	.	.	.	.	.	.	.	.	.	.	.	.	.	.	.	.	.	.	.	.	.	.	.	S	.	.	.	.	.	.	.	.	.	.	.	.	.	.
31	RVA/Human-wt/ZAF/UFS-NGS-MRC-DPRU1116/2004/G1P[8]	.	.	.	.	.	.	.	.	.	.	.	.	.	.	.	.	.	.	.	.	.	.	.	.	.	.	.	.	.	.	.	.	.	S	.	.	.	.	.	.	.	.	.	.	.	.	.	.
32	RVA/Human-wt/ZAF/UFS-NGS-MRC-DPRU1131/2004/G1P[8]	.	.	.	.	.	.	.	.	.	.	.	.	.	.	.	.	.	.	.	.	.	.	.	.	.	.	.	.	.	.	.	.	.	S	.	.	.	.	.	.	.	.	.	.	.	.	.	.
33	RVA/Human-wt/ZAF/UFS-NGS-MRC-DPRU1148/2004/G1P[8]	.	.	.	.	.	.	.	.	.	.	.	.	.	.	.	.	.	.	.	.	.	.	.	.	.	.	.	.	.	.	.	.	.	S	.	.	.	.	.	.	.	.	.	.	.	.	.	.
34	RVA/Human-wt/ZAF/UFS-NGS-MRC-DPRU1287/2004/G1P[8]	.	.	.	.	.	.	.	.	.	.	.	.	.	.	.	.	.	.	.	.	.	.	.	.	.	.	.	.	.	.	.	.	.	S	.	.	.	.	.	.	.	.	.	.	.	.	.	.
35	RVA/Human-wt/ZAF/UFS-NGS-MRC-DPRU3410/2004/G1P[8]	.	.	.	.	.	.	.	.	.	.	.	.	.	.	.	.	.	.	.	.	.	.	.	.	.	.	.	.	.	.	.	.	.	S	.	.	.	.	.	.	.	.	.	.	.	.	.	.
36	RVA/Human-wt/ZAF/UFS-NGS-MRC-DPRU3449/2004/G1P[8]	.	.	.	.	.	.	.	.	.	.	.	.	.	.	.	.	.	.	.	.	.	.	.	.	.	.	.	.	.	.	.	.	.	S	.	.	.	.	.	.	.	.	.	.	.	.	.	.
37	RVA/Human-wt/ZAF/UFS-NGS-MRC-DPRU451/2005/G1P[8]	.	.	.	.	.	.	.	.	.	.	.	.	.	.	.	.	.	.	.	.	.	.	.	.	.	.	.	.	.	.	.	.	.	S	.	.	.	.	.	.	.	.	.	.	.	.	.	.
38	RVA/Human-wt/ZAF/UFS-NGS-MRC-DPRU687/2005/G1P[8]	.	.	.	.	.	.	.	.	.	.	.	.	.	.	.	.	.	.	.	.	.	.	.	.	.	.	.	.	.	.	.	.	.	S	.	.	.	.	.	.	.	.	.	.	.	.	.	.
39	RVA/Human-wt/ZAF/UFS-NGS-MRC-DPRU747/2005/G1P[8]	.	.	.	.	.	.	.	.	.	.	.	.	.	.	.	.	.	.	.	.	.	.	.	.	.	.	.	.	.	.	.	.	.	S	.	.	.	.	.	.	.	.	.	.	.	.	.	.
40	RVA/Human-wt/ZAF/UFS-NGS-MRC-DPRU745/2005/G1P[8]	.	.	.	.	.	.	.	.	.	.	.	.	.	.	.	.	.	.	.	.	.	.	.	.	.	.	.	.	.	.	.	.	.	S	.	.	.	.	.	.	.	.	.	.	.	.	.	.
41	RVA/Human-wt/ZAF/UFS-NGS-MRC-DPRU658/2005/G1P[8]	.	.	.	.	.	.	.	.	.	.	.	.	.	.	.	.	.	.	.	.	.	.	.	.	.	.	.	.	.	.	.	.	.	S	.	.	.	.	.	.	.	.	.	.	.	.	.	.
42	RVA/Human-wt/ZAF/UFS-NGS-MRC-DPRU682/2005/G1P[8]	.	.	.	.	.	.	.	.	.	.	.	.	.	.	.	.	.	.	.	.	.	.	.	.	.	.	.	.	.	.	.	.	.	S	.	.	.	.	.	.	.	.	.	.	.	.	.	.
43	RVA/Human-wt/ZAF/UFS-NGS-MRC-DPRU1006/2006/G1P[8]	.	.	.	.	.	.	.	.	.	.	.	.	.	.	.	.	.	.	.	.	.	.	.	.	.	.	.	.	.	.	.	.	.	S	.	.	.	.	.	.	.	.	.	.	.	.	.	.
44	RVA/Human-wt/ZAF/UFS-NGS-MRC-DPRU1009/2006/G1P[8]	.	.	.	.	.	.	.	.	.	.	.	.	.	.	.	.	.	.	.	.	.	.	.	.	.	.	.	.	.	.	.	.	.	S	.	.	.	.	.	.	.	.	.	.	.	.	.	.
45	RVA/Human-wt/ZAF/UFS-NGS-MRC-DPRU1019/2006/G1P[8]	.	.	.	.	.	.	.	.	.	.	.	.	.	.	.	.	.	.	.	.	.	.	.	.	.	.	.	.	.	.	.	.	.	S	.	.	.	.	.	.	.	.	.	.	.	.	.	.
46	RVA/Human-wt/ZAF/UFS-NGS-MRC-DPRU1039/2006/G1P[8]	.	.	.	.	.	.	.	.	.	.	.	.	.	.	.	.	.	.	.	.	.	.	.	.	.	.	.	.	.	.	.	.	.	S	.	.	.	.	.	.	.	.	.	.	.	.	.	.
47	RVA/Human-wt/ZAF/UFS-NGS-MRC-DPRU1007/2006/G1P[8]	.	.	.	.	.	.	.	.	.	.	.	.	.	.	.	.	.	.	.	.	.	.	.	.	.	.	.	.	.	.	.	.	.	S	.	.	.	.	.	.	.	.	.	.	.	.	.	.
48	RVA/Human-wt/ZAF/UFS-NGS-MRC-DPRU753/2006/G1P[8]	.	.	.	.	.	.	.	.	.	.	.	.	.	.	.	.	.	.	.	.	.	.	.	.	.	.	.	.	.	.	.	.	.	S	.	.	.	.	.	.	.	.	.	.	.	.	.	.
49	RVA/Human-wt/ZAF/UFS-NGS-MRC-DPRU732/2006/G1P[8]	.	.	.	.	.	.	.	.	.	.	.	.	.	.	.	.	.	.	.	.	.	.	.	.	.	.	.	.	.	.	.	.	.	S	.	.	.	.	.	.	.	.	.	.	.	.	.	.
50	RVA/Human-wt/ZAF/UFS-NGS-MRC-DPRU757/2006/G1P[8]	.	.	.	.	.	.	.	.	.	.	.	.	.	.	.	.	.	.	.	.	.	.	.	.	.	.	.	.	.	.	.	.	.	S	.	.	.	.	.	.	.	.	.	.	.	.	.	.
51	RVA/Human-wt/ZAF/UFS-NGS-MRC-DPRU768/2006/G1P[8]	.	.	.	.	.	.	.	.	.	.	.	.	.	.	.	.	.	.	.	.	.	.	.	.	.	.	.	.	.	.	.	.	.	S	.	.	.	.	.	.	.	.	.	.	.	.	.	.
52	RVA/Human-wt/ZAF/UFS-NGS-MRC-DPRU1005/2006/G1P[8]	.	.	.	.	.	.	.	.	.	.	.	.	.	.	.	.	.	.	.	.	.	.	.	.	.	.	.	.	.	.	.	.	.	S	.	.	.	.	.	.	.	.	.	.	.	.	.	.
53	RVA/Human-wt/ZAF/UFS-NGS-MRC-DPRU748/2006/G1P[8]	.	.	.	.	.	.	.	.	.	.	.	.	.	.	.	.	.	.	.	.	.	.	.	.	.	.	.	.	.	.	.	.	.	S	.	.	.	.	.	.	.	.	.	.	.	.	.	.
54	RVA/Human-wt/ZAF/UFS-NGS-MRC-DPRU901/2006/G1P[8]	.	.	.	.	.	.	.	.	.	.	.	.	.	.	.	.	.	.	.	.	.	.	.	.	.	.	.	.	.	.	.	.	.	S	.	.	.	.	.	.	.	.	.	.	.	.	.	.
55	RVA/Human-wt/ZAF/UFS-NGS-MRC-DPRU1012/2006/G1P[8]	.	.	.	.	.	.	.	.	.	.	.	.	.	.	.	.	.	.	.	.	.	.	.	.	.	.	.	.	.	.	.	.	.	S	.	.	.	.	.	.	.	.	.	.	.	.	.	.
56	RVA/Human-wt/ZAF/UFS-NGS-MRC-DPRU849/2006/G1P[8]	.	.	.	.	.	.	.	.	.	.	.	.	.	.	.	.	.	.	.	.	.	.	.	.	.	.	.	.	.	.	.	.	.	S	.	.	.	.	.	.	.	.	.	.	.	.	.	.
57	RVA/Human-wt/ZAF/UFS-NGS-MRC-DPRU783/2006/G1P[8]	.	.	.	.	.	.	.	.	.	.	.	.	.	.	.	.	.	.	.	.	.	.	.	.	.	.	.	.	.	.	.	.	.	S	.	.	.	.	.	.	.	.	.	.	.	.	.	.
58	RVA/Human-wt/ZAF/UFS-NGS-MRC-DPRU999/2006/G1P[8]	.	.	.	.	.	.	.	.	.	.	.	.	.	.	.	.	.	.	.	.	.	.	.	.	.	.	.	.	.	.	.	.	.	S	.	.	.	.	.	.	.	.	.	.	.	.	.	.
59	RVA/Human-wt/ZAF/UFS-NGS-MRC-DPRU1002/2006/G1P[8]	.	.	.	.	.	.	.	.	.	.	.	.	.	.	.	.	.	.	.	.	.	.	.	.	.	.	.	.	.	.	.	.	.	S	.	.	.	.	.	.	.	.	.	.	.	.	.	.
60	RVA/Human-wt/ZAF/UFS-NGS-MRC-DPRU1041/2006/G1P[8]	.	.	.	.	.	.	.	.	.	.	.	.	.	.	.	.	.	.	.	.	.	.	.	.	.	.	.	.	.	.	.	.	.	S	.	.	.	.	.	.	.	.	.	.	.	.	.	.
61	RVA/Human-wt/ZAF/UFS-NGS-MRC-DPRU1030/2006/G1P[8]	.	.	.	.	.	.	.	.	.	.	.	.	.	.	.	.	.	.	.	.	.	.	.	.	.	.	.	.	.	.	.	.	.	S	.	.	.	.	.	.	.	.	.	.	.	.	.	.
62	RVA/Human-wt/ZAF/UFS-NGS-MRC-DPRU1015/2006/G1P[8]	.	.	.	.	.	.	.	.	.	.	.	.	.	.	.	.	.	.	.	.	.	.	.	.	.	.	.	.	.	.	.	.	.	S	.	.	.	.	.	.	.	.	.	.	.	.	.	.
63	RVA/Human-wt/ZAF/UFS-NGS-MRC-DPRU981/2006/G1P[8]	.	.	.	.	.	.	.	.	.	.	.	.	.	.	.	.	.	.	.	.	.	.	.	.	.	.	.	.	.	.	.	.	.	S	.	.	.	.	.	.	.	.	.	.	.	.	.	.
64	RVA/Human-wt/ZAF/UFS-NGS-MRC-DPRU3433/2006/G1P[8]	.	.	.	.	.	.	.	.	.	.	.	.	.	.	.	.	.	.	.	.	.	.	.	.	.	.	.	.	.	.	.	.	.	S	.	.	.	.	.	.	.	.	.	.	.	.	.	.
65	RVA/Human-wt/ZAF/UFS-NGS-MRC-DPRU147/2007/G1P[8]	.	.	.	.	.	.	.	.	.	.	.	.	.	.	.	.	.	.	.	.	.	.	.	.	.	.	.	.	.	.	.	.	.	S	.	.	.	.	.	.	.	.	.	.	.	.	.	.
66	RVA/Human-wt/ZAF/UFS-NGS-MRC-DPRU1652/2007/G1P[8]	.	.	.	.	.	.	.	.	.	.	.	.	.	.	.	.	.	.	.	.	.	.	.	.	.	.	.	.	.	.	.	.	.	S	.	.	.	.	.	.	.	.	.	.	.	.	.	.
67	RVA/Human-wt/ZAF/UFS-NGS-MRC-DPRU1302/2007/G1P[8]	.	.	.	.	.	.	.	.	.	.	.	.	.	.	.	.	.	.	.	.	.	.	.	.	.	.	.	.	.	.	.	.	.	S	.	.	.	.	.	.	.	.	.	.	.	.	.	.
68	RVA/Human-wt/ZAF/UFS-NGS-MRC-DPRU792/2007/G1P[8]	.	.	.	.	.	.	.	.	.	.	.	.	.	.	.	.	.	.	.	.	.	.	.	.	.	.	.	.	.	.	.	.	.	S	.	.	.	.	.	.	.	.	.	.	.	.	.	.
69	RVA/Human-wt/ZAF/UFS-NGS-MRC-DPRU793/2007/G1P[8]	.	.	.	.	.	.	.	.	.	.	.	.	.	.	.	.	.	.	.	.	.	.	.	.	.	.	.	.	.	.	.	.	.	S	.	.	.	.	.	.	.	.	.	.	.	.	.	.
70	RVA/Human-wt/ZAF/UFS-NGS-MRC-DPRU1273/2007/G1P[8]	.	.	.	.	.	.	.	.	.	.	.	.	.	.	.	.	.	.	.	.	.	.	.	.	.	.	.	.	.	.	.	.	.	S	.	.	.	.	.	.	.	.	.	.	.	.	.	.
71	RVA/Human-wt/ZAF/UFS-NGS-MRC-DPRU799/2007/G1P[8]	.	.	.	.	.	.	.	.	.	.	.	.	.	.	.	.	.	.	.	.	.	.	.	.	.	.	.	.	.	.	.	.	.	S	.	.	.	.	.	.	.	.	.	.	.	.	.	.
72	RVA/Human-wt/ZAF/UFS-NGS-MRC-DPRU1042/2008/G1P[8]	.	.	.	.	.	.	.	.	.	.	.	.	.	.	.	.	.	.	.	.	.	.	.	.	.	.	.	.	.	.	.	.	.	S	.	.	.	.	.	.	.	.	.	.	.	.	.	.
73	RVA/Human-wt/ZAF/UFS-NGS-MRC-DPRU1967/2008/G1P[8]	.	.	.	.	.	.	.	.	.	.	.	.	.	.	.	.	.	.	.	.	.	.	.	.	.	.	.	.	.	.	.	.	.	S	.	.	.	.	.	.	.	.	.	.	.	.	.	.
74	RVA/Human-wt/ZAF/UFS-NGS:MRC-DPRU1047/2008/G1P[8]	.	.	.	.	.	.	.	.	.	.	.	.	.	.	.	.	.	.	.	.	.	.	.	.	.	.	.	.	.	.	.	.	.	S	.	.	.	.	.	.	.	.	.	.	.	.	.	.
75	RVA/Human-wt/ZAF/UFS-NGS-MRC-DPRU1965/2008/G1P[8]	.	.	.	.	.	.	.	.	.	.	.	.	.	.	.	.	.	.	.	.	.	.	.	.	.	.	.	.	.	.	.	.	.	S	.	.	.	.	.	.	.	.	.	.	.	.	.	.
76	RVA/Human-wt/ZAF/UFS-NGS-MRC-DPRU1969/2008/G1P[8]	.	.	.	.	.	.	.	.	.	.	.	.	.	.	.	.	.	.	.	.	.	.	.	.	.	.	.	.	.	.	.	.	.	S	.	.	.	.	.	.	.	.	.	.	.	.	.	.
77	RVA/Human-wt/ZAF/UFS-NGS-MRC-DPRU1048/2008/G1P[8]	.	.	.	.	.	.	.	.	.	.	.	.	.	.	.	.	.	.	.	.	.	.	.	.	.	.	.	.	.	.	.	.	.	S	.	.	.	.	.	.	.	.	.	.	.	.	.	.
78	RVA/Human-wt/ZAF/UFS-NGS-MRC-DPRU2006/2008/G1P[8]	.	.	.	.	.	.	.	.	.	.	.	.	.	.	.	.	.	.	.	.	.	.	.	.	.	.	.	.	.	.	.	.	.	S	.	.	.	.	.	.	.	.	.	.	.	.	.	.
79	RVA/Human-wt/ZAF/UFS-NGS-MRC-DPRU1970/2008/G1P[8]	.	.	.	.	.	.	.	.	.	.	.	.	.	.	.	.	.	.	.	.	.	.	.	.	.	.	.	.	.	.	.	.	.	S	.	.	.	.	.	.	.	.	.	.	.	.	.	.
80	RVA/Human-wt/ZAF/UFS-NGS-MRC-DPRU1980/2008/G1P[8]	.	.	.	.	.	.	.	.	.	.	.	.	.	.	.	.	.	.	.	.	.	.	.	.	.	.	.	.	.	.	.	.	.	S	.	.	.	.	.	.	.	.	.	.	.	.	.	.
81	RVA/Human-wt/ZAF/UFS-NGS-MRC-DPRU2280/2009/G1P[8]	.	.	.	.	.	.	.	.	.	.	.	.	.	.	.	.	.	.	.	.	.	.	.	.	.	.	.	.	.	.	.	.	.	S	.	.	.	.	.	.	.	.	.	.	.	.	.	.
82	RVA/Human-wt/ZAF/UFS-NGS-MRC-DPRU1049/2009/G1P[8]	.	.	.	.	.	.	.	.	.	.	.	.	.	.	.	.	.	.	.	.	.	.	.	.	.	.	.	.	.	.	.	.	.	S	.	.	.	.	.	.	.	.	.	.	.	.	.	.
83	RVA/Human-wt/ZAF/UFS-NGS-MRC-DPRU139/2009/G1P[8]	.	.	.	.	.	.	.	.	.	.	.	.	.	.	.	.	.	.	.	.	.	.	.	.	.	.	.	.	.	.	.	.	.	S	.	.	.	.	.	.	.	.	.	.	.	.	.	.
84	RVA/Human-wt/ZAF/UFS-NGS-MRC-DPRU1190/2009/G1P[8]	.	.	.	.	.	.	.	.	.	.	.	.	.	.	.	.	.	.	.	.	.	.	.	.	.	.	.	.	.	.	.	.	.	S	.	.	.	.	.	.	.	.	.	.	.	.	.	.
85	RVA/Human-wt/ZAF/UFS-NGS-MRC-DPRU1093/2009/G1P[8]	.	.	.	.	.	.	.	.	.	.	.	.	.	.	.	.	.	.	.	.	.	.	.	.	.	.	.	.	.	.	.	.	.	S	.	.	.	.	.	.	.	.	.	.	.	.	.	.
86	RVA/Human-wt/ZAF/UFS-NGS-MRC-DPRU138/2009/G1P[8]	.	.	.	.	.	.	.	.	.	.	.	.	.	.	.	.	.	.	.	.	.	.	.	.	.	.	.	.	.	.	.	.	.	S	.	.	.	.	.	.	.	.	.	.	.	.	.	.
87	RVA/Human-wt/ZAF/UFS-NGS-MRC-DPRU157/2009/G1P[8]	.	.	.	.	.	.	.	.	.	.	.	.	.	.	.	.	.	.	.	.	.	.	.	.	.	.	.	.	.	.	.	.	.	S	.	.	.	.	.	.	.	.	.	.	.	.	.	.
88	RVA/Human-wt/ZAF/UFS-NGS-MRC-DPRU150/2009/G1P[8]	.	.	.	.	.	.	.	.	.	.	.	.	.	.	.	.	.	.	.	.	.	.	.	.	.	.	.	.	.	.	.	.	.	S	.	.	.	.	.	.	.	.	.	.	.	.	.	.
89	RVA/Human-wt/ZAF/UFS-NGS-MRC-DPRU1234/2009/G1P[8]	.	.	.	.	.	.	.	.	.	.	.	.	.	.	.	.	.	.	.	.	.	.	.	.	.	.	.	.	.	.	.	.	.	S	.	.	.	.	.	.	.	.	.	.	.	.	.	.
90	RVA/Human-wt/ZAF/UFS-NGS-MRC-DPRU2299/2009/G1P[8]	.	.	.	.	.	.	.	.	.	.	.	.	.	.	.	.	.	.	.	.	.	.	.	.	.	.	.	.	.	.	.	.	.	S	.	.	.	.	.	.	.	.	.	.	.	.	.	.
91	RVA/Human-wt/ZAF/UFS-NGS-MRC-DPRU136/2009/G1P[8]	.	.	.	.	.	.	.	.	.	.	.	.	.	.	.	.	.	.	.	.	.	.	.	.	.	.	.	.	.	.	.	.	.	S	.	.	.	.	.	.	.	.	.	.	.	.	.	.
92	RVA/Human-wt/ZAF/UFS-NGS-MRC-DPRU1270/2009/G1P[8]	.	.	.	.	.	.	.	.	.	.	.	.	.	.	.	.	.	.	.	.	.	.	.	.	.	.	.	.	.	.	.	.	.	S	.	.	.	.	.	.	.	.	.	.	.	.	.	.
93	RVA/Human-wt/ZAF/UFS-NGS-MRC-DPRU2291/2009/G1P[8]	.	.	.	.	.	.	.	.	.	.	.	.	.	.	.	.	.	.	.	.	.	.	.	.	.	.	.	.	.	.	.	.	.	S	.	.	.	.	.	.	.	.	.	.	.	.	.	.
94	RVA/Human-wt/ZAF/MRC-DPRU6113/2002/G1P[8]	.	.	.	.	.	.	.	.	.	.	.	.	.	.	.	.	.	.	.	.	.	.	.	.	.	.	.	.	.	.	.	.	.	S	.	.	.	.	.	.	.	.	.	.	.	.	.	.
95	RVA/Human-wt/ZAF/MRC-DPRU4381/2002/G1P[8]	.	.	.	.	.	.	.	.	.	.	.	.	.	.	.	.	.	.	.	.	.	.	.	.	.	.	.	.	.	.	.	.	.	S	.	.	.	.	.	.	.	.	.	.	.	.	.	.
96	RVA/Human-wt/ZAF/MRC-DPRU4418/2002/G1P[8]	.	.	.	.	.	.	.	.	.	.	.	.	.	.	.	.	.	.	.	.	.	.	.	.	.	.	.	.	.	.	.	.	.	S	.	.	.	.	.	.	.	.	.	.	.	.	.	.
97	RVA/Human-wt/ZAF/MRC-DPRU1192/2002/G1P[8]	.	.	.	.	.	.	.	.	.	.	.	.	.	.	.	.	.	.	.	.	.	.	.	.	.	.	.	.	.	.	.	.	.	S	.	.	.	.	.	.	.	.	.	.	.	.	.	.
98	RVA/Human-wt/ZAF/MRC-DPRU566/2003/G1P[8]	.	.	.	.	.	.	.	.	.	.	.	.	.	.	.	.	.	.	.	.	.	.	.	.	.	.	.	.	.	.	.	.	.	S	.	.	.	.	.	.	.	.	.	.	.	.	.	.
99	RVA/Human-wt/ZAF/MRC-DPRU451/2003/G1P[8]	.	.	.	.	.	.	.	.	.	.	.	.	.	.	.	.	.	.	.	.	.	.	.	.	.	.	.	.	.	.	.	.	.	S	.	.	.	.	.	.	.	.	.	.	.	.	.	.
100	RVA/Human-wt/ZAF/MRC-DPRU445/2003/G1P[8]	.	.	.	.	.	.	.	.	.	.	.	.	.	.	.	.	.	.	.	.	.	.	.	.	.	.	.	.	.	.	.	.	.	S	.	.	.	.	.	.	.	.	.	.	.	.	.	.
101	RVA/Human-wt/ZAF/MRC-DPRU400/2003/G1P[8]	.	.	.	.	.	.	.	.	.	.	.	.	.	.	.	.	.	.	.	.	.	.	.	.	.	.	.	.	.	.	.	.	.	S	.	.	.	.	.	.	.	.	.	.	.	.	.	.
102	RVA/Human-wt/ZAF/MRC-DPRU2198/2003/G1P[8]	.	.	.	.	.	.	.	.	.	.	.	.	.	.	.	.	.	.	.	.	.	.	.	.	.	.	.	.	.	.	.	.	.	S	.	.	.	.	.	.	.	.	.	.	.	.	.	.
103	RVA/Human-wt/ZAF/MRC-DPRU2218/2003/G1P[8]	.	.	.	.	.	.	.	.	.	.	.	.	.	.	.	.	.	.	.	.	.	.	.	.	.	.	.	.	.	.	.	.	.	S	.	.	.	.	.	.	.	.	.	.	.	.	.	.
104	RVA/Human-wt/ZAF/MRC-DPRU539/2003/G1P[8]	.	.	.	.	.	.	.	.	.	.	.	.	.	.	.	.	.	.	.	.	.	.	.	.	.	.	.	.	.	.	.	.	.	S	.	.	.	.	.	.	.	.	.	.	.	.	.	.
105	RVA/Human-wt/ZAF/MRC-DPRU648/2003/G1P[8]	.	.	.	.	.	.	.	.	.	.	.	.	.	.	.	.	.	.	.	.	.	.	.	.	.	.	.	.	.	.	.	.	.	S	.	.	.	.	.	.	.	.	.	.	.	.	.	.
106	RVA/Human-wt/ZAF/MRC-DPRU426/2004/G1P[8]	.	.	.	.	.	.	.	.	.	.	.	.	.	.	.	.	.	.	.	.	.	.	.	.	.	.	.	.	.	.	.	.	.	S	.	.	.	.	.	.	.	.	.	.	.	.	.	.
107	RVA/Human-wt/ZAF/MRC-DPRU1224/2004/G1P[8]	.	.	.	.	.	.	.	.	.	.	.	.	.	.	.	.	.	.	.	.	.	.	.	.	.	.	.	.	.	.	.	.	.	S	.	.	.	.	.	.	.	.	.	.	.	.	.	.
108	RVA/Human-wt/ZAF/MRC-DPRU1285/2004/G1P[8]	.	.	.	.	.	.	.	.	.	.	.	.	.	.	.	.	.	.	.	.	.	.	.	.	.	.	.	.	.	.	.	.	.	S	.	.	.	.	.	.	.	.	.	.	.	.	.	.
109	RVA/Human-wt/ZAF/MRC-DPRU1275/2004/G1P[8]	.	.	.	.	.	.	.	.	.	.	.	.	.	.	.	.	.	.	.	.	.	.	.	.	.	.	.	.	.	.	.	.	.	S	.	.	.	.	.	.	.	.	.	.	.	.	.	.
110	RVA/Human-wt/ZAF/MRC-DPRU1264/2004/G1P[8]	.	.	.	.	.	.	.	.	.	.	.	.	.	.	.	.	.	.	.	.	.	.	.	.	.	.	.	.	.	.	.	.	.	S	.	.	.	.	.	.	.	.	.	.	.	.	.	.
111	RVA/Human-wt/ZAF/MRC-DPRU1299/2004/G1P[8]	.	.	.	.	.	.	.	.	.	.	.	.	.	.	.	.	.	.	.	.	.	.	.	.	.	.	.	.	.	.	.	.	.	S	.	.	.	.	.	.	.	.	.	.	.	.	.	.
112	RVA/Human-wt/ZAF/MRC-DPRU1280-04/2004/G1P[8]	.	.	.	.	.	.	.	.	.	.	.	.	.	.	.	.	.	.	.	.	.	.	.	.	.	.	.	.	.	.	.	.	.	S	.	.	.	.	.	.	.	.	.	.	.	.	.	.
113	RVA/Human-wt/ZAF/MRC-DPRU1277/2004/G1P[8]	.	.	.	.	.	.	.	.	.	.	.	.	.	.	.	.	.	.	.	.	.	.	.	.	.	.	.	.	.	.	.	.	.	S	.	.	.	.	.	.	.	.	.	.	.	.	.	.
114	RVA/Human-wt/ZAF/MRC-DPRU1283/2004/G1P[8]	.	.	.	.	.	.	.	.	.	.	.	.	.	.	.	.	.	.	.	.	.	.	.	.	.	.	.	.	.	.	.	.	.	S	.	.	.	.	.	.	.	.	.	.	.	.	.	.
115	RVA/Human-wt/ZAF/MRC-DPRU822/2005/G1P[8]	.	.	.	.	.	.	.	.	.	.	.	.	.	.	.	.	.	.	.	.	.	.	.	.	.	.	.	.	.	.	.	.	.	S	.	.	.	.	.	.	.	.	.	.	.	.	.	.
116	RVA/Human-wt/ZAF/MRC-DPRU2132/2005/G1P[8]	.	.	.	.	.	.	.	.	.	.	.	.	.	.	.	.	.	.	.	.	.	.	.	.	.	.	.	.	.	.	.	.	.	S	.	.	.	.	.	.	.	.	.	.	.	.	.	.
117	RVA/Human-wt/ZAF/MRC-DPRU2114/2005/G1P[8]	.	.	.	.	.	.	.	.	.	.	.	.	.	.	.	.	.	.	.	.	.	.	.	.	.	.	.	.	.	.	.	.	.	S	.	.	.	.	.	.	.	.	.	.	.	.	.	.
118	RVA/Human-wt/ZAF/MRC-DPRU799/2006/G1P[8]	.	.	.	.	.	.	.	.	.	.	.	.	.	.	.	.	.	.	.	.	.	.	.	.	.	.	.	.	.	.	.	.	.	S	.	.	.	.	.	.	.	.	.	.	.	.	.	.
119	RVA/Human-wt/ZAF/MRC-DPRU757/2006/G1P[8]	.	.	.	.	.	.	.	.	.	.	.	.	.	.	.	.	.	.	.	.	.	.	.	.	.	.	.	.	.	.	.	.	.	S	.	.	.	.	.	.	.	.	.	.	.	.	.	.
120	RVA/Human-wt/ZAF/MRC-DPRU832/2006/G1P[8]	.	.	.	.	.	.	.	.	.	.	.	.	.	.	.	.	.	.	.	.	.	.	.	.	.	.	.	.	.	.	.	.	.	S	.	.	.	.	.	.	.	.	.	.	.	.	.	.
121	RVA/Human-wt/ZAF/MRC-DPRU789/2006/G1P[8]	.	.	.	.	.	.	.	.	.	.	.	.	.	.	.	.	.	.	.	.	.	.	.	.	.	.	.	.	.	.	.	.	.	S	.	.	.	.	.	.	.	.	.	.	.	.	.	.
122	RVA/Human-wt/ZAF/MRC-DPRU803/2006/G1P[8]	.	.	.	.	.	.	.	.	.	.	.	.	.	.	.	.	.	.	.	.	.	.	.	.	.	.	.	.	.	.	.	.	.	S	.	.	.	.	.	.	.	.	.	.	.	.	.	.
123	RVA/Human-wt/ZAF/MRC-DPRU840/2006/G1P[8]	.	.	.	.	.	.	.	.	.	.	.	.	.	.	.	.	.	.	.	.	.	.	.	.	.	.	.	.	.	.	.	.	.	S	.	.	.	.	.	.	.	.	.	.	.	.	.	.
124	RVA/Human-wt/ZAF/MRC-DPRU748/2006/G1P[8]	.	.	.	.	.	.	.	.	.	.	.	.	.	.	.	.	.	.	.	.	.	.	.	.	.	.	.	.	.	.	.	.	.	S	.	.	.	.	.	.	.	.	.	.	.	.	.	.
125	RVA/Human-wt/ZAF/MRC-DPRU839/2006/G1P[8]	.	.	.	.	.	.	.	.	.	.	.	.	.	.	.	.	.	.	.	.	.	.	.	.	.	.	.	.	.	.	.	.	.	S	.	.	.	.	.	.	.	.	.	.	.	.	.	.
126	RVA/Human-wt/ZAF/MRC-DPRU901/2006/G1P[8]	.	.	.	.	.	.	.	.	.	.	.	.	.	.	.	.	.	.	.	.	.	.	.	.	.	.	.	.	.	.	.	.	.	S	.	.	.	.	.	.	.	.	.	.	.	.	.	.
127	RVA/Human-wt/ZAF/MRC-DPRU1370/2007/G1P[8]	.	.	.	.	.	.	.	.	.	.	.	.	.	.	.	.	.	.	.	.	.	.	.	.	.	.	.	.	.	.	.	.	.	S	.	.	.	.	.	.	.	.	.	.	.	.	.	.
128	RVA/Human-wt/ZAF/MRC-DPRU1350/2007/G1P[8]	.	.	.	.	.	.	.	.	.	.	.	.	.	.	.	.	.	.	.	.	.	.	.	.	.	.	.	.	.	.	.	.	.	S	.	.	.	.	.	.	.	.	.	.	.	.	.	.
129	RVA/Human-wt/ZAF/MRC-DPRU1381/2007/G1P[8]	.	.	.	.	.	.	.	.	.	.	.	.	.	.	.	.	.	.	.	.	.	.	.	.	.	.	.	.	.	.	.	.	.	S	.	.	.	.	.	.	.	.	.	.	.	.	.	.
130	RVA/Human-wt/ZAF/MRC-DPRU1327/2007/G1P[8]	.	.	.	.	.	.	.	.	.	.	.	.	.	.	.	.	.	.	.	.	.	.	.	.	.	.	.	.	.	.	.	.	.	S	.	.	.	.	.	.	.	.	.	.	.	.	.	.
131	RVA/Human-wt/ZAF/MRC-DPRU1840/2007/G1P[8]	.	.	.	.	.	.	.	.	.	.	.	.	.	.	.	.	.	.	.	.	.	.	.	.	.	.	.	.	.	.	.	.	.	S	.	.	.	.	.	.	.	.	.	.	.	.	.	.
132	RVA/Human-wt/ZAF/MRC-DPRU1052/2008/G1P[8]	.	.	.	.	.	.	.	.	.	.	.	.	.	.	.	.	.	.	.	.	.	.	.	.	.	.	.	.	.	.	.	.	.	S	.	.	.	.	.	.	.	.	.	.	.	.	.	.
133	RVA/Human-wt/ZAF/MRC-DPRU2125/2008/G1P[8]	.	.	.	.	.	.	.	.	.	.	.	.	.	.	.	.	.	.	.	.	.	.	.	.	.	.	.	.	.	.	.	.	.	S	.	.	.	.	.	.	.	.	.	.	.	.	.	.
134	RVA/Human-wt/ZAF/MRC-DPRU2429/2008/G1P[8]	.	.	.	.	.	.	.	.	.	.	.	.	.	.	.	.	.	.	.	.	.	.	.	.	.	.	.	.	.	.	.	.	.	S	.	.	.	.	.	.	.	.	.	.	.	.	.	.
135	RVA/Human-wt/ZAF/MRC-DPRU1039/2008/G1P[8]	.	.	.	.	.	.	.	.	.	.	.	.	.	.	.	.	.	.	.	.	.	.	.	.	.	.	.	.	.	.	.	.	.	S	.	.	.	.	.	.	.	.	.	.	.	.	.	.
136	RVA/Human-wt/ZAF/MRC-DPRU1960/2008/G1P[8]	.	.	.	.	.	.	.	.	.	.	.	.	.	.	.	.	.	.	.	.	.	.	.	.	.	.	.	.	.	.	.	.	.	S	.	.	.	.	.	.	.	.	.	.	.	.	.	.
137	RVA/Human-wt/ZAF/MRC-DPRU1217/2009/G1P[8]	.	.	.	.	.	.	.	.	.	.	.	.	.	.	.	.	.	.	.	.	.	.	.	.	.	.	.	.	.	.	.	.	.	S	.	.	.	.	.	.	.	.	.	.	.	.	.	.
138	RVA/Human-wt/ZAF/MRC-DPRU2330/2009/G1P[8]	.	.	.	.	.	.	.	.	.	.	.	.	.	.	.	.	.	.	.	.	.	.	.	.	.	.	.	.	.	.	.	.	.	S	.	.	.	.	.	.	.	.	.	.	.	.	.	.
139	RVA/Human-wt/ZAF/MRC-DPRU2325/2009/G1P[8]	.	.	.	.	.	.	.	.	.	.	.	.	.	.	.	.	.	.	.	.	.	.	.	.	.	.	.	.	.	.	.	.	.	S	.	.	.	.	.	.	.	.	.	.	.	.	.	.
140	RVA/Human-wt/ZAF/MRC-DPRU2306/2009/G1P[8]	.	.	.	.	.	.	.	.	.	.	.	.	.	.	.	.	.	.	.	.	.	.	.	.	.	.	.	.	.	.	.	.	.	S	.	.	.	.	.	.	.	.	.	.	.	.	.	.
141	RVA/Human-wt/ZAF/MRC-DPRU1389/2009/G1P[8]	.	.	.	.	.	.	.	.	.	.	.	.	.	.	.	.	.	.	.	.	.	.	.	.	.	.	.	.	.	.	.	.	.	S	.	.	.	.	.	.	.	.	.	.	.	.	.	.
142	RVA/Human-wt/ZAF/MRC-DPRU1270/2009/G1P[8]	.	.	.	.	.	.	.	.	.	.	.	.	.	.	.	.	.	.	.	.	.	.	.	.	.	.	.	.	.	.	.	.	.	S	.	.	.	.	.	.	.	.	.	.	.	.	.	.
143	RVA/Human-wt/ZAF/MRC-DPRU2294/2009/G1P[8]	.	.	.	.	.	.	.	.	.	.	.	.	.	.	.	.	.	.	.	.	.	.	.	.	.	.	.	.	.	.	.	.	.	S	.	.	.	.	.	.	.	.	.	.	.	.	.	.
144	RVA/Human-wt/ZAF/MRC-DPRU1269/2009/G1P[8]	.	.	.	.	.	.	.	.	.	.	.	.	.	.	.	.	.	.	.	.	.	.	.	.	.	.	.	.	.	.	.	.	.	S	.	.	.	.	.	.	.	.	.	.	.	.	.	.
145	RVA/Human-wt/ZAF/MRC-DPRU2801/2009/G1P[8]	.	.	.	.	.	.	.	.	.	.	.	.	.	.	.	.	.	.	.	.	.	.	.	.	.	.	.	.	.	.	.	.	.	S	.	.	.	.	.	.	.	.	.	.	.	.	.	.
146	RVA/Human-wt/ZAF/MRC-DPRU150/2009/G1P[8]	.	.	.	.	.	.	.	.	.	.	.	.	.	.	.	.	.	.	.	.	.	.	.	.	.	.	.	.	.	.	.	.	.	S	.	.	.	.	.	.	.	.	.	.	.	.	.	.
147	RVA/Human-wt/ZAF/MRC-DPRU155/2009/G1P[8]	.	.	.	.	.	.	.	.	.	.	.	.	.	.	.	.	.	.	.	.	.	.	.	.	.	.	.	.	.	.	.	.	.	S	.	.	.	.	.	.	.	.	.	.	.	.	.	.
148	RVA/Human-wt/ZAF/MRC-DPRU135/2009/G1P[8]	.	.	.	.	.	.	.	.	.	.	.	.	.	.	.	.	.	.	.	.	.	.	.	.	.	.	.	.	.	.	.	.	.	S	.	.	.	.	.	.	.	.	.	.	.	.	.	.
149	RVA/Human-wt/ZAF/MRC-DPRU1923/2009/G1P[8]	.	.	.	.	.	.	.	.	.	.	R	.	.	.	.	.	.	.	.	.	.	.	.	.	.	.	.	.	.	.	.	.	.	S	.	.	.	.	.	.	.	.	.	.	.	.	.	.
150	RVA/Human-wt/RWA/UFS-NGS-MRC-DPRU2021/2010/G1P[8]	.	.	.	.	.	.	.	.	.	.	.	.	.	.	.	.	.	.	.	.	.	.	.	.	.	.	.	.	.	.	.	.	.	S	.	.	.	.	.	.	.	.	.	.	.	.	.	.
151	RVA/Human-wt/ZAF/UFS-NGS-MRC-DPRU2250/2013/G1P[8]	.	.	.	.	.	.	.	.	.	.	.	.	.	.	.	.	.	.	.	.	.	.	.	.	.	.	.	.	.	.	.	.	.	.	.	.	.	.	.	.	.	.	.	.	.	.	.	.
152	RVA/Human-wt/ZAF/UFS-NGS-MRC-DPRU56/2014/G1P[8]	.	.	.	.	.	.	.	.	.	.	.	.	.	.	.	.	.	.	.	.	.	.	.	.	.	.	.	.	.	.	.	.	.	S	.	.	.	.	.	.	.	.	.	.	.	.	.	.
153	RVA/Human-wt/ZAF/UFS-NGS-MRC-DPRU65/2014/G1P[8]	.	.	.	.	.	.	.	.	.	.	.	.	.	.	.	.	.	.	.	.	.	.	.	.	.	.	.	.	.	.	.	.	.	S	.	.	.	.	.	.	.	.	.	.	.	.	.	.
154	RVA/Human-wt/ZAF/UFS-NGS-MRC-DPRU74/2014/G1P[8]	.	.	.	.	.	.	.	.	.	.	.	.	.	.	.	.	.	.	.	.	.	.	.	.	.	.	.	.	.	.	.	.	.	S	.	.	.	.	.	.	.	.	.	.	.	.	.	.
155	RVA/Human-wt/ZAF/UFS-NGS-MRC-DPRU143/2014/G1P[8]	.	.	.	.	.	.	.	.	.	.	.	.	.	.	.	.	.	.	.	.	.	.	.	.	.	.	.	.	.	.	.	.	.	S	.	.	.	.	.	.	.	.	.	.	.	.	.	.
156	RVA/Human-wt/ZAF/UFS-NGS-MRC-DPRU150/2014/G1P[8]	.	.	.	.	.	.	.	.	.	.	.	.	.	.	.	.	.	.	.	.	.	.	.	.	.	.	.	.	.	.	.	.	.	S	.	.	.	.	.	.	.	.	.	.	.	.	.	.
157	RVA/Human-wt/ZAF/UFS-NGS-MRC-DPRU4347/2015/G1P[8]	.	.	.	.	.	.	.	.	.	.	.	.	.	.	.	.	.	.	.	.	.	.	.	.	.	.	.	.	.	.	.	.	.	S	.	.	.	.	.	.	.	.	.	.	.	.	.	.
158	RVA/Human-wt/ZAF/UFS-NGS-MRC-DPRU4352/2015/G1P[8]	.	.	.	.	.	.	.	.	.	.	.	.	.	.	.	.	.	.	.	.	.	.	.	.	.	.	.	.	.	.	.	.	.	S	.	.	.	.	.	.	.	.	.	.	.	.	.	.
159	RVA/Human-wt/ZAF/UFS-NGS-MRC-DPRU4357/2015/G1P[8]	.	.	.	.	.	.	.	.	.	.	.	.	.	.	.	.	.	.	.	.	.	.	.	.	.	.	.	.	.	.	.	.	.	S	.	.	.	.	.	.	.	.	.	.	.	.	.	.
160	RVA/Human-wt/ZAF/UFS-NGS-MRC-DPRU15948/2017/G1P[8]	.	.	.	.	.	.	.	.	.	.	.	.	.	.	.	.	.	I	.	.	.	.	.	.	.	.	.	.	.	.	.	.	.	S	.	.	.	.	.	.	.	.	.	.	.	.	.	.
161	RVA/Human-wt/ZAF/MRC-DPRU2061/2010/G1P[8]	.	.	.	.	.	.	.	.	.	.	.	.	.	.	.	.	.	.	.	.	.	.	.	.	.	.	.	.	.	.	.	.	.	S	.	.	.	.	.	.	.	.	.	.	.	.	.	.
162	RVA/Human-wt/ZAF/MRC-DPRU2035/2010/G1P[8]	.	.	.	.	.	.	.	.	.	.	.	.	.	.	.	.	.	.	.	.	.	.	.	.	.	.	.	.	.	.	.	.	.	S	.	.	.	.	.	.	.	.	.	.	.	.	.	.
163	RVA/Human-wt/ZAF/MRC-DPRU2030/2010/G1P[8]	.	.	.	.	.	.	.	.	.	.	.	.	.	.	.	.	.	I	.	.	.	.	.	.	.	.	.	.	.	.	.	.	.	S	.	.	.	.	.	.	.	.	.	.	.	.	.	.
164	RVA/Human-wt/ZAF/MRC-DPRU1544/2010/G1P[8]	.	.	.	.	.	.	.	.	.	.	.	.	.	.	.	.	.	.	.	.	.	.	.	.	.	.	.	.	.	.	.	.	.	S	.	.	.	.	.	.	.	.	.	.	.	.	.	.
165	RVA/Human-wt/ZAF/MRC-DPRU2052/2010/G1P[8]	.	.	.	.	.	.	.	.	.	.	.	.	.	.	.	.	.	.	.	.	.	.	.	.	.	.	.	.	.	.	.	.	.	S	.	.	.	.	.	.	.	.	.	.	.	.	.	.
166	RVA/Human-wt/ZAF/MRC-DPRU1492/2010/G1P[8]	.	.	.	.	.	.	.	.	.	.	.	.	.	.	.	.	.	.	.	.	.	.	.	.	.	.	.	.	.	.	.	.	.	S	.	.	.	.	.	.	.	.	.	.	.	.	.	.
167	RVA/Human-wt/ZAF/MRC-DPRU1506/2010/G1P[8]	.	.	.	.	.	.	.	.	.	.	.	.	.	.	.	.	.	.	.	.	.	.	.	.	.	.	.	.	.	.	.	.	.	S	.	.	.	.	.	.	.	.	.	.	.	.	.	.
168	RVA/Human-wt/ZAF/MRC-DPRU83/2011/G1P[8]	.	.	.	.	.	.	.	.	.	.	.	.	.	.	.	.	.	.	.	.	.	.	.	.	.	.	.	.	.	.	.	.	.	S	.	.	.	.	.	.	.	.	.	.	.	.	.	.
169	RVA/Human-wt/ZAF/MRC-DPRU6954/2011/G1P[8]	.	.	.	.	.	.	.	.	.	.	.	.	.	.	.	.	.	.	.	.	.	.	.	.	.	.	.	.	.	.	.	.	.	S	.	.	.	.	.	.	.	.	.	.	.	.	.	.
170	RVA/Human-wt/ZAF/MRC-DPRU120/2011/G1P[8]	.	.	.	.	.	.	.	.	.	.	.	.	.	.	.	.	.	.	.	.	.	.	.	.	.	.	.	.	.	.	.	.	.	S	.	.	.	.	.	.	.	.	.	.	.	.	.	.
171	RVA/Human-wt/ZAF/MRC-DPRU4079/2011/G1P[8]	.	.	.	.	.	.	.	.	.	.	.	.	.	.	.	.	.	.	.	.	.	.	.	.	.	.	.	.	.	.	.	.	.	S	.	.	.	.	.	.	.	.	.	.	.	.	.	.
172	RVA/Human-wt/ZAF/MRC-DPRU121/2011/G1P[8]	.	.	.	.	.	.	.	.	.	.	.	.	.	.	.	.	.	.	.	.	.	.	.	.	.	.	.	.	.	.	.	.	.	S	.	.	.	.	.	.	.	.	.	.	.	.	.	.
		721	722	723	724	725	726	727	728	729	730	731	732	733	734	735	736	737	738	739	740	741	742	743	744	745	746	747	748	749	750	751	752	753	754	755	756	757	758	759	760	761	762	763	764	765	766	767	768
1	RVA/Vaccine/USA/Rotarix-A41CB052A/1988/G1P[8]	I	D	F	K	T	L	K	N	L	N	D	N	Y	G	I	T	R	T	E	A	L	N	L	I	K	S	N	P	N	M	L	R	N	F	I	N	Q	N	N	P	I	I	R	N	R	I	E	Q
2	RVA/Human-wt/ZAF/UFS-NGS-MRC-DPRU3883/2002/G1P[8]	.	.	.	.	.	.	.	.	.	.	.	.	.	.	.	.	.	.	.	.	.	.	.	.	.	.	.	.	.	V	.	.	.	.	.	.	.	.	.	.	.	.	.	.	.	.	.	.
3	RVA/Human-wt/ZAF/UFS-NGS-MRC-DPRU3956/2002/G1P[8]	.	.	.	.	.	.	.	.	.	.	.	.	.	.	.	.	.	.	.	.	.	.	.	.	.	.	.	.	.	V	.	.	.	.	.	.	.	.	.	.	.	.	.	.	.	.	.	.
4	RVA/Human-wt/ZAF/UFS-NGS-MRC-DPRU3892/2002/G1P[8]	.	.	.	.	.	.	.	.	.	.	.	.	.	.	.	.	.	.	.	.	.	.	.	.	.	.	.	.	.	V	.	.	.	.	.	.	.	.	.	.	.	.	.	.	.	.	.	.
5	RVA/Human-wt/ZAF/UFS-NGS-MRC-DPRU4049/2002/G1P[8]	.	.	.	.	.	.	.	.	.	.	.	.	.	.	.	.	.	.	.	.	.	.	.	.	.	.	.	.	.	V	.	.	.	.	.	.	.	.	.	.	.	.	.	.	.	.	.	.
6	RVA/Human-wt/ZAF/UFS-NGS-MRC-DPRU3951/2002/G1P[8]	.	.	.	.	.	.	.	.	.	.	.	.	.	.	.	.	.	.	.	.	.	.	.	.	.	.	.	.	.	V	.	.	.	.	.	.	.	.	.	.	.	.	.	.	.	.	.	.
7	RVA/Human-wt/ZAF/UFS-NGS-MRC-DPRU4018/2002/G1P[8]	.	.	.	.	.	.	.	.	.	.	.	.	.	.	.	.	.	.	.	.	.	.	.	.	.	.	.	.	.	V	.	.	.	.	.	.	.	.	.	.	.	.	.	.	.	.	.	.
8	RVA/Human-wt/ZAF/UFS-NGS-MRC-DPRU4019/2002/G1P[8]	.	.	.	.	.	.	.	.	.	.	.	.	.	.	.	.	.	.	.	.	.	.	.	.	.	.	.	.	.	V	.	.	.	.	.	.	.	.	.	.	.	.	.	.	.	.	.	.
9	RVA/Human-wt/ZAF/UFS-NGS-MRC-DPRU4055/2002/G1P[8]	.	.	.	.	.	.	.	.	.	.	.	.	.	.	.	.	.	.	.	.	.	.	.	.	.	.	.	.	.	V	.	.	.	.	.	.	.	.	.	.	.	.	.	.	.	.	.	.
10	RVA/Human-wt/ZAF/UFS-NGS-MRC-DPRU4271/2002/G1P[8]	.	.	.	.	.	.	.	.	.	.	.	.	.	.	.	.	.	.	.	.	.	.	.	.	.	.	.	.	.	V	.	.	.	.	.	.	.	.	.	.	.	.	.	.	.	.	.	.
11	RVA/Human-wt/ZAF/UFS-NGS-MRC-DPRU4102/2002/G1P[8]	.	.	.	.	.	.	.	.	.	.	.	.	.	.	.	.	.	.	.	.	.	.	.	.	.	.	.	.	.	V	.	.	.	.	.	.	.	.	.	.	.	.	.	.	.	.	.	.
12	RVA/Human-wt/ZAF/UFS-NGS-MRC-DPRU4023/2002/G1P[8]	.	.	.	.	.	.	.	.	.	.	.	.	.	.	.	.	.	.	.	.	.	.	.	.	.	.	.	.	.	V	.	.	.	.	.	.	.	.	.	.	.	.	.	.	.	.	.	.
13	RVA/Human-wt/ZAF/UFS-NGS-MRC-DPRU4269/2002/G1P[8]	.	.	.	.	.	.	.	.	.	.	.	.	.	.	.	.	.	.	.	.	.	.	.	.	.	.	.	.	.	V	.	.	.	.	.	.	.	.	.	.	.	.	.	.	.	.	.	.
14	RVA/Human-wt/ZAF/UFS-NGS-MRC-DPRU4024/2002/G1P[8]	.	.	.	.	.	.	.	.	.	.	.	.	.	.	.	.	.	.	.	.	.	.	.	.	.	.	.	.	.	V	.	.	.	.	.	.	.	.	.	.	.	.	.	.	.	.	.	.
15	RVA/Human-wt/ZAF/UFS-NGS-MRC-DPRU4026/2002/G1P[8]	.	.	.	.	.	.	.	.	.	.	.	.	.	.	.	.	.	.	.	.	.	.	.	.	.	.	.	.	.	V	.	.	.	.	.	.	.	.	.	.	.	.	.	.	.	.	.	.
16	RVA/Human-wt/ZAF/UFS-NGS-MRC-DPRU456/2003/G1P[8]	.	.	.	.	.	.	.	.	.	.	.	.	.	.	.	.	.	.	.	.	.	.	.	.	.	.	.	.	.	V	.	.	.	.	.	.	.	.	.	.	.	.	.	.	.	.	.	.
17	RVA/Human-wt/ZAF/UFS-NGS-MRC-DPRU493/2003/G1P[8]	.	.	.	.	.	.	.	.	.	.	.	.	.	.	.	.	.	.	.	.	.	.	.	.	.	.	.	.	.	V	.	.	.	.	.	.	.	.	.	.	.	.	.	.	.	.	.	.
18	RVA/Human-wt/ZAF/UFS-NGS-MRC-DPRU2156/2003/G1P[8]	.	.	.	.	.	.	.	.	.	.	.	.	.	.	.	.	.	.	.	.	.	.	.	.	.	.	.	.	.	V	.	.	.	.	.	.	.	.	.	.	.	.	.	.	.	.	.	.
19	RVA/Human-wt/ZAF/UFS-NGS-MRC-DPRU609/2003/G1P[8]	.	.	.	.	.	.	.	.	.	.	.	.	.	.	.	.	.	.	.	.	.	.	.	.	.	.	.	.	.	V	.	.	.	.	.	.	.	.	.	.	.	.	.	.	.	.	.	.
20	RVA/Human-wt/ZAF/UFS-NGS-MRC-DPRU632/2003/G1P[8]	.	.	.	.	.	.	.	.	.	.	.	.	.	.	.	.	.	.	.	.	.	.	.	.	.	.	.	.	.	V	.	.	.	.	.	.	.	.	.	.	.	.	.	.	.	.	.	.
21	RVA/Human-wt/ZAF/UFS-NGS-MRC-DPRU2145/2003/G1P[8]	.	.	.	.	.	.	.	.	.	.	.	.	.	.	.	.	.	.	.	.	.	.	.	.	.	.	.	.	.	V	.	.	.	.	.	.	.	.	.	.	.	.	.	.	.	.	.	.
22	RVA/Human-wt/ZAF/UFS-NGS-MRC-DPRU2117/2003/G1P[8]	.	.	.	.	.	.	.	.	.	.	.	.	.	.	.	.	.	.	.	.	.	.	.	.	.	.	.	.	.	V	.	.	.	.	.	.	.	.	.	.	.	.	.	.	.	.	.	.
23	RVA/Human-wt/ZAF/UFS-NGS-MRC-DPRU1230/2004/G1P[8]	.	.	.	.	.	.	.	.	.	.	.	.	.	.	.	.	.	.	.	.	.	.	.	.	.	.	.	.	.	V	.	.	.	.	.	.	.	.	.	.	.	.	.	.	.	.	.	.
24	RVA/Human-wt/ZAF/UFS-NGS-MRC-DPRU1135/2004/G1P[8]	.	.	.	.	.	.	.	.	.	.	.	.	.	.	.	.	.	.	.	.	.	.	.	.	.	.	.	.	.	V	.	.	.	.	.	.	.	.	.	.	.	.	.	.	.	.	.	.
25	RVA/Human-wt/ZAF/UFS-NGS-MRC-DPRU1184/2004/G1P[8]	.	.	.	.	.	.	.	.	.	.	.	.	.	.	.	.	.	.	.	.	.	.	.	.	.	.	.	.	.	V	.	.	.	.	.	.	.	.	.	.	.	.	.	.	.	.	.	.
26	RVA/Human-wt/ZAF/UFS-NGS-MRC-DPRU1192/2004/G1P[8]	.	.	.	.	.	.	.	.	.	.	.	.	.	.	.	.	.	.	.	.	.	.	.	.	.	.	.	.	.	V	.	.	.	.	.	.	.	.	.	.	.	.	.	.	.	.	.	.
27	RVA/Human-wt/ZAF/UFS-NGS-MRC-DPRU1205/2004/G1P[8]	.	.	.	.	.	.	.	.	.	.	.	.	.	.	.	.	.	.	.	.	.	.	.	.	.	.	.	.	.	V	.	.	.	.	.	.	.	.	.	.	.	.	.	.	.	.	.	.
28	RVA/Human-wt/ZAF/UFS-NGS-MRC-DPRU1139/2004/G1P[8]	.	.	.	.	.	.	.	.	.	.	.	.	.	.	.	.	.	.	.	.	.	.	.	.	.	.	.	.	.	V	.	.	.	.	.	.	.	.	.	.	.	.	.	.	.	.	.	.
29	RVA/Human-wt/ZAF/UFS-NGS-MRC-DPRU1145/2004/G1P[8]	.	.	.	.	.	.	.	.	.	.	.	.	.	.	.	.	.	.	.	.	.	.	.	.	.	.	.	.	.	V	.	.	.	.	.	.	.	.	.	.	.	.	.	.	.	.	.	.
30	RVA/Human-wt/ZAF/UFS-NGS-MRC-DPRU1104/2004/G1P[8]	.	.	.	.	.	.	.	.	.	.	.	.	.	.	.	.	.	.	.	.	.	.	.	.	.	.	.	.	.	V	.	.	.	.	.	.	.	.	.	.	.	.	.	.	.	.	.	.
31	RVA/Human-wt/ZAF/UFS-NGS-MRC-DPRU1116/2004/G1P[8]	.	.	.	.	.	.	.	.	.	.	.	.	.	.	.	.	.	.	.	.	.	.	.	.	.	.	.	.	.	V	.	.	.	.	.	.	.	.	.	.	.	.	.	.	.	.	.	.
32	RVA/Human-wt/ZAF/UFS-NGS-MRC-DPRU1131/2004/G1P[8]	.	.	.	.	.	.	.	.	.	.	.	.	.	.	.	.	.	.	.	.	.	.	.	.	.	.	.	.	.	V	.	.	.	.	.	.	.	.	.	.	.	.	.	.	.	.	.	.
33	RVA/Human-wt/ZAF/UFS-NGS-MRC-DPRU1148/2004/G1P[8]	.	.	.	.	.	.	.	.	.	.	.	.	.	.	.	.	.	.	.	.	.	.	.	.	.	.	.	.	.	V	.	.	.	.	.	.	.	.	.	.	.	.	.	.	.	.	.	.
34	RVA/Human-wt/ZAF/UFS-NGS-MRC-DPRU1287/2004/G1P[8]	.	.	.	.	.	.	.	.	.	.	.	.	.	.	.	.	.	.	.	.	.	.	.	.	.	.	.	.	.	V	.	.	.	.	.	.	.	.	.	.	.	.	.	.	.	.	.	.
35	RVA/Human-wt/ZAF/UFS-NGS-MRC-DPRU3410/2004/G1P[8]	.	.	.	.	.	.	.	.	.	.	.	.	.	.	.	.	.	.	.	.	.	.	.	.	.	.	.	.	.	V	.	.	.	.	.	.	.	.	.	.	.	.	.	.	.	.	.	.
36	RVA/Human-wt/ZAF/UFS-NGS-MRC-DPRU3449/2004/G1P[8]	.	.	.	.	.	.	.	.	.	.	.	.	.	.	.	.	.	.	.	.	.	.	.	.	.	.	.	.	.	V	.	.	.	.	.	.	.	.	.	.	.	.	.	.	.	.	.	.
37	RVA/Human-wt/ZAF/UFS-NGS-MRC-DPRU451/2005/G1P[8]	.	.	.	.	.	.	.	.	.	.	.	.	.	.	.	.	.	.	.	.	.	.	.	.	.	.	.	.	.	V	.	.	.	.	.	.	.	.	.	.	.	.	.	.	.	.	.	.
38	RVA/Human-wt/ZAF/UFS-NGS-MRC-DPRU687/2005/G1P[8]	.	.	.	.	.	.	.	.	.	.	.	.	.	.	.	.	.	.	.	.	.	.	.	.	.	.	.	.	.	V	.	.	.	.	.	.	.	.	.	.	.	.	.	.	.	.	.	.
39	RVA/Human-wt/ZAF/UFS-NGS-MRC-DPRU747/2005/G1P[8]	.	.	.	.	.	.	.	.	.	.	.	.	.	.	.	.	.	.	.	.	.	.	.	.	.	.	.	.	.	V	.	.	.	.	.	.	.	.	.	.	.	.	.	.	.	.	.	.
40	RVA/Human-wt/ZAF/UFS-NGS-MRC-DPRU745/2005/G1P[8]	.	.	.	.	.	.	.	.	.	.	.	.	.	.	.	.	.	.	.	.	.	.	.	.	.	.	.	.	.	V	.	.	.	.	.	.	.	.	.	.	.	.	.	.	.	.	.	.
41	RVA/Human-wt/ZAF/UFS-NGS-MRC-DPRU658/2005/G1P[8]	.	.	.	.	.	.	.	.	.	.	.	.	.	.	.	.	.	.	.	.	.	.	.	.	.	.	.	.	.	V	.	.	.	.	.	.	.	.	.	.	.	.	.	.	.	.	.	.
42	RVA/Human-wt/ZAF/UFS-NGS-MRC-DPRU682/2005/G1P[8]	.	.	.	.	.	.	.	.	.	.	.	.	.	.	.	.	.	M	.	.	.	.	.	.	.	.	.	.	.	.	.	.	.	.	.	.	.	.	.	.	.	.	.	.	.	.	.	.
43	RVA/Human-wt/ZAF/UFS-NGS-MRC-DPRU1006/2006/G1P[8]	.	.	.	.	.	.	.	.	.	.	.	.	.	.	.	.	.	.	.	.	.	.	.	.	.	.	.	.	.	V	.	.	.	.	.	.	.	.	.	.	.	.	.	.	.	.	.	.
44	RVA/Human-wt/ZAF/UFS-NGS-MRC-DPRU1009/2006/G1P[8]	.	.	.	.	.	.	.	.	.	.	.	.	.	.	.	.	.	.	.	.	.	.	.	.	.	.	.	.	.	V	.	.	.	.	.	.	.	.	.	.	.	.	.	.	.	.	.	.
45	RVA/Human-wt/ZAF/UFS-NGS-MRC-DPRU1019/2006/G1P[8]	.	.	.	.	.	.	.	.	.	.	.	.	.	.	.	.	.	.	.	.	.	.	.	.	.	.	.	.	.	V	.	.	.	.	.	.	.	.	.	.	.	.	.	.	.	.	.	.
46	RVA/Human-wt/ZAF/UFS-NGS-MRC-DPRU1039/2006/G1P[8]	.	.	.	.	.	.	.	.	.	.	.	.	.	.	.	.	.	.	.	.	.	.	.	.	.	.	.	.	.	V	.	.	.	.	.	.	.	.	.	.	.	.	.	.	.	.	.	.
47	RVA/Human-wt/ZAF/UFS-NGS-MRC-DPRU1007/2006/G1P[8]	.	.	.	.	.	.	.	.	.	.	.	.	.	.	.	.	.	I	.	.	.	.	.	.	.	.	.	.	.	V	.	.	.	.	.	.	.	.	.	.	.	.	.	.	.	.	.	.
48	RVA/Human-wt/ZAF/UFS-NGS-MRC-DPRU753/2006/G1P[8]	.	.	.	.	.	.	.	.	.	.	.	.	.	.	.	.	.	I	.	.	.	.	.	.	.	.	.	.	.	V	.	.	.	.	.	.	.	.	.	.	.	.	.	.	.	.	.	.
49	RVA/Human-wt/ZAF/UFS-NGS-MRC-DPRU732/2006/G1P[8]	.	.	.	.	.	.	.	.	.	.	.	.	.	.	.	.	.	.	.	.	.	.	.	.	.	.	.	.	.	V	.	.	.	.	.	.	.	.	.	.	.	.	.	.	.	.	.	.
50	RVA/Human-wt/ZAF/UFS-NGS-MRC-DPRU757/2006/G1P[8]	.	.	.	.	.	.	.	.	.	.	.	.	.	.	.	.	.	.	.	.	.	.	.	.	.	.	.	.	.	V	.	.	.	.	.	.	.	.	.	.	.	.	.	.	.	.	.	.
51	RVA/Human-wt/ZAF/UFS-NGS-MRC-DPRU768/2006/G1P[8]	.	.	.	.	.	.	.	.	.	.	.	.	.	.	.	.	.	.	.	.	.	.	.	.	.	.	.	.	.	V	.	.	.	.	.	.	.	.	.	.	.	.	.	.	.	.	.	.
52	RVA/Human-wt/ZAF/UFS-NGS-MRC-DPRU1005/2006/G1P[8]	.	.	.	.	.	.	.	.	.	.	.	.	.	.	.	.	.	.	.	.	.	.	.	.	.	.	.	.	.	V	.	.	.	.	.	.	.	.	.	.	.	.	.	.	.	.	.	.
53	RVA/Human-wt/ZAF/UFS-NGS-MRC-DPRU748/2006/G1P[8]	.	.	.	.	.	.	.	.	.	.	.	.	.	.	.	.	.	.	.	.	.	.	.	.	.	.	.	.	.	V	.	.	.	.	.	.	.	.	.	.	.	.	.	.	.	.	.	.
54	RVA/Human-wt/ZAF/UFS-NGS-MRC-DPRU901/2006/G1P[8]	.	.	.	.	.	.	.	.	.	.	.	.	.	.	.	.	.	.	.	.	.	.	.	.	.	.	.	.	.	V	.	.	.	.	.	.	.	.	.	.	.	.	.	.	.	.	.	.
55	RVA/Human-wt/ZAF/UFS-NGS-MRC-DPRU1012/2006/G1P[8]	.	.	.	.	.	.	.	.	.	.	.	.	.	.	.	.	.	.	.	.	.	.	.	.	.	.	.	.	.	V	.	.	.	.	.	.	.	.	.	.	.	.	.	.	.	.	.	.
56	RVA/Human-wt/ZAF/UFS-NGS-MRC-DPRU849/2006/G1P[8]	.	.	.	.	.	.	.	.	.	.	.	.	.	.	.	.	.	.	.	.	.	.	.	.	.	.	.	.	.	V	.	.	.	.	.	.	.	.	.	.	.	.	.	.	.	.	.	.
57	RVA/Human-wt/ZAF/UFS-NGS-MRC-DPRU783/2006/G1P[8]	.	.	.	.	.	.	.	.	.	.	.	.	.	.	.	.	.	.	.	.	.	.	.	.	.	.	.	.	.	V	.	.	.	.	.	.	.	.	.	.	.	.	.	.	.	.	.	.
58	RVA/Human-wt/ZAF/UFS-NGS-MRC-DPRU999/2006/G1P[8]	.	.	.	.	.	.	.	.	.	.	.	.	.	.	.	.	.	.	.	.	.	.	.	.	.	.	.	.	.	V	.	.	.	.	.	.	.	.	.	.	.	.	.	.	.	.	.	.
59	RVA/Human-wt/ZAF/UFS-NGS-MRC-DPRU1002/2006/G1P[8]	.	.	.	.	.	.	.	.	.	.	.	.	.	.	.	.	.	.	.	.	.	.	.	.	.	.	.	.	.	V	.	.	.	.	.	.	.	.	.	.	.	.	.	.	.	.	.	.
60	RVA/Human-wt/ZAF/UFS-NGS-MRC-DPRU1041/2006/G1P[8]	.	.	.	.	.	.	.	.	.	.	.	.	.	.	.	.	.	.	.	.	.	.	.	.	.	.	.	.	.	V	.	.	.	.	.	.	.	.	.	.	.	.	.	.	.	.	.	.
61	RVA/Human-wt/ZAF/UFS-NGS-MRC-DPRU1030/2006/G1P[8]	.	.	.	.	.	.	.	.	.	.	.	.	.	.	.	.	.	.	.	.	.	.	.	.	.	.	.	.	.	V	.	.	.	.	.	.	.	.	.	.	.	.	.	.	.	.	.	.
62	RVA/Human-wt/ZAF/UFS-NGS-MRC-DPRU1015/2006/G1P[8]	.	.	.	.	.	.	.	.	.	.	.	.	.	.	.	.	.	.	.	.	.	.	.	.	.	.	.	.	.	V	.	.	.	.	.	.	.	.	.	.	.	.	.	.	.	.	.	.
63	RVA/Human-wt/ZAF/UFS-NGS-MRC-DPRU981/2006/G1P[8]	.	.	.	.	.	.	.	.	.	.	.	.	.	.	.	.	.	.	.	.	.	.	.	.	.	.	.	.	.	V	.	.	.	.	.	.	.	.	.	.	.	.	.	.	.	.	.	.
64	RVA/Human-wt/ZAF/UFS-NGS-MRC-DPRU3433/2006/G1P[8]	.	.	.	.	.	.	.	.	.	.	.	.	.	.	.	.	.	.	.	.	.	.	.	.	.	.	.	.	.	.	.	.	.	.	.	.	.	.	.	.	.	.	.	.	.	.	.	.
65	RVA/Human-wt/ZAF/UFS-NGS-MRC-DPRU147/2007/G1P[8]	.	.	.	.	.	.	.	.	.	.	.	.	.	.	.	.	.	I	.	.	.	.	.	.	.	.	.	.	.	V	.	.	.	.	.	.	.	.	.	.	.	.	.	.	.	.	.	.
66	RVA/Human-wt/ZAF/UFS-NGS-MRC-DPRU1652/2007/G1P[8]	.	.	.	.	.	.	.	.	.	.	.	.	.	.	.	.	.	I	.	.	.	.	.	.	.	.	.	.	.	V	.	.	.	.	.	.	.	.	.	.	.	.	.	.	.	.	.	.
67	RVA/Human-wt/ZAF/UFS-NGS-MRC-DPRU1302/2007/G1P[8]	.	.	.	.	.	.	.	.	.	.	.	.	.	.	.	.	.	I	.	.	.	.	.	.	.	.	.	.	.	V	.	.	.	.	.	.	.	.	.	.	.	.	.	.	.	.	.	.
68	RVA/Human-wt/ZAF/UFS-NGS-MRC-DPRU792/2007/G1P[8]	.	.	.	.	.	.	.	.	.	.	.	.	.	.	.	.	.	I	.	.	.	.	.	.	.	.	.	.	.	V	.	.	.	.	.	.	.	.	.	.	.	.	.	.	.	.	.	.
69	RVA/Human-wt/ZAF/UFS-NGS-MRC-DPRU793/2007/G1P[8]	.	.	.	.	.	.	.	.	.	.	.	.	.	.	.	.	.	I	.	.	.	.	.	.	.	.	.	.	.	V	.	.	.	.	.	.	.	.	.	.	.	.	.	.	.	.	.	.
70	RVA/Human-wt/ZAF/UFS-NGS-MRC-DPRU1273/2007/G1P[8]	.	.	.	.	.	.	.	.	.	.	.	.	.	.	.	.	.	I	.	.	.	.	.	.	.	.	.	.	.	V	.	.	.	.	.	.	.	.	.	.	.	.	.	.	.	.	.	.
71	RVA/Human-wt/ZAF/UFS-NGS-MRC-DPRU799/2007/G1P[8]	.	.	.	.	.	.	.	.	.	.	.	.	.	.	.	.	.	.	.	.	.	.	.	.	.	.	.	.	.	V	.	.	.	.	.	.	.	.	.	.	.	.	.	.	.	.	.	.
72	RVA/Human-wt/ZAF/UFS-NGS-MRC-DPRU1042/2008/G1P[8]	.	.	.	.	.	.	.	.	.	.	.	.	.	.	.	.	.	.	.	.	.	.	.	.	.	.	.	.	.	V	.	.	.	.	.	.	.	.	.	.	.	.	.	.	.	.	.	.
73	RVA/Human-wt/ZAF/UFS-NGS-MRC-DPRU1967/2008/G1P[8]	.	.	.	.	.	.	.	.	.	.	.	.	.	.	.	.	.	I	.	.	.	.	.	.	.	.	.	.	.	V	.	.	.	.	.	.	.	.	.	.	.	.	.	.	.	.	.	.
74	RVA/Human-wt/ZAF/UFS-NGS:MRC-DPRU1047/2008/G1P[8]	.	.	.	.	.	.	.	.	.	.	.	.	.	.	.	.	.	I	.	.	.	.	.	.	.	.	.	.	.	V	.	.	.	.	.	.	.	.	.	.	.	.	.	.	.	.	.	.
75	RVA/Human-wt/ZAF/UFS-NGS-MRC-DPRU1965/2008/G1P[8]	.	.	.	.	.	.	.	.	.	.	.	.	.	.	.	.	.	I	.	.	.	.	.	.	.	.	.	.	.	V	.	.	.	.	.	.	.	.	.	.	.	.	.	.	.	.	.	.
76	RVA/Human-wt/ZAF/UFS-NGS-MRC-DPRU1969/2008/G1P[8]	.	.	.	.	.	.	.	.	.	.	.	.	.	.	.	.	.	I	.	.	.	.	.	.	.	.	.	.	.	V	.	.	.	.	.	.	.	.	.	.	.	.	.	.	.	.	.	.
77	RVA/Human-wt/ZAF/UFS-NGS-MRC-DPRU1048/2008/G1P[8]	.	.	.	.	.	.	.	.	.	.	.	.	.	.	.	.	.	I	.	.	.	.	.	.	.	.	.	.	.	V	.	.	.	.	.	.	.	.	.	.	.	.	.	.	.	.	.	.
78	RVA/Human-wt/ZAF/UFS-NGS-MRC-DPRU2006/2008/G1P[8]	.	.	.	.	.	.	.	.	.	.	.	.	.	.	.	.	.	I	.	.	.	.	.	.	.	.	.	.	.	V	.	.	.	.	.	.	.	.	.	.	.	.	.	.	.	.	.	.
79	RVA/Human-wt/ZAF/UFS-NGS-MRC-DPRU1970/2008/G1P[8]	.	.	.	.	.	.	.	.	.	.	.	.	.	.	.	.	.	.	.	.	.	.	.	.	.	.	.	.	.	V	.	.	.	.	.	.	.	.	.	.	.	.	.	.	.	.	.	.
80	RVA/Human-wt/ZAF/UFS-NGS-MRC-DPRU1980/2008/G1P[8]	.	.	.	.	.	.	.	.	.	.	.	.	.	.	.	.	.	.	.	.	.	.	.	.	.	.	.	.	.	V	.	.	.	.	.	.	.	.	.	.	.	.	.	.	.	.	.	.
81	RVA/Human-wt/ZAF/UFS-NGS-MRC-DPRU2280/2009/G1P[8]	.	.	.	.	.	.	.	.	.	.	.	.	.	.	.	.	.	I	.	.	.	.	.	.	.	.	.	.	.	V	.	.	.	.	.	.	.	.	.	.	.	.	.	.	.	.	.	.
82	RVA/Human-wt/ZAF/UFS-NGS-MRC-DPRU1049/2009/G1P[8]	.	.	.	.	.	.	.	.	.	.	.	.	.	.	.	.	.	I	.	.	.	.	.	.	.	.	.	.	.	V	.	.	.	.	.	.	.	.	.	.	.	.	.	.	.	.	.	.
83	RVA/Human-wt/ZAF/UFS-NGS-MRC-DPRU139/2009/G1P[8]	.	.	.	.	.	.	.	.	.	.	.	.	.	.	.	.	.	I	.	.	.	.	.	.	.	.	.	.	.	V	.	.	.	.	.	.	.	.	.	.	.	.	.	.	.	.	.	.
84	RVA/Human-wt/ZAF/UFS-NGS-MRC-DPRU1190/2009/G1P[8]	.	.	.	.	.	.	.	.	.	.	.	.	.	.	.	.	.	I	.	.	.	.	.	.	.	.	.	.	.	V	.	.	.	.	.	.	.	.	.	.	.	.	.	.	.	.	.	.
85	RVA/Human-wt/ZAF/UFS-NGS-MRC-DPRU1093/2009/G1P[8]	.	.	.	.	.	.	.	.	.	.	.	.	.	.	.	.	.	I	.	.	.	.	.	.	.	.	.	.	.	V	.	.	.	.	.	.	.	.	.	.	.	.	.	.	.	.	.	.
86	RVA/Human-wt/ZAF/UFS-NGS-MRC-DPRU138/2009/G1P[8]	.	.	.	.	.	.	.	.	.	.	.	.	.	.	.	.	.	I	.	.	.	.	.	.	.	.	.	.	.	V	.	.	.	.	.	.	.	.	.	.	.	.	.	.	.	.	.	.
87	RVA/Human-wt/ZAF/UFS-NGS-MRC-DPRU157/2009/G1P[8]	.	.	.	.	.	.	.	.	.	.	.	.	.	.	.	.	.	I	.	.	.	.	.	.	.	.	.	.	.	V	.	.	.	.	.	.	.	.	.	.	.	.	.	.	.	.	.	.
88	RVA/Human-wt/ZAF/UFS-NGS-MRC-DPRU150/2009/G1P[8]	.	.	.	.	.	.	.	.	.	.	.	.	.	.	.	.	.	I	.	.	.	.	.	.	.	.	.	.	.	V	.	.	.	.	.	.	.	.	.	.	.	.	.	.	.	.	.	.
89	RVA/Human-wt/ZAF/UFS-NGS-MRC-DPRU1234/2009/G1P[8]	.	.	.	.	.	.	.	.	.	.	.	.	.	.	.	.	.	I	.	.	.	.	.	.	.	.	.	.	.	V	.	.	.	.	.	.	.	.	.	.	.	.	.	.	.	.	.	.
90	RVA/Human-wt/ZAF/UFS-NGS-MRC-DPRU2299/2009/G1P[8]	.	.	.	.	.	.	.	.	.	.	.	.	.	.	.	.	.	I	.	.	.	.	.	.	.	.	.	.	.	V	.	.	.	.	.	.	.	.	.	.	.	.	.	.	.	.	.	.
91	RVA/Human-wt/ZAF/UFS-NGS-MRC-DPRU136/2009/G1P[8]	.	.	.	.	.	.	.	.	.	.	.	.	.	.	.	.	.	.	.	.	.	.	.	.	.	.	.	.	.	V	.	.	.	.	.	.	.	.	.	.	.	.	.	.	.	.	.	.
92	RVA/Human-wt/ZAF/UFS-NGS-MRC-DPRU1270/2009/G1P[8]	.	.	.	.	.	.	.	.	.	.	.	.	.	.	.	.	.	I	.	.	.	.	.	.	.	.	.	.	.	V	.	.	.	.	.	.	.	.	.	.	.	.	.	.	.	.	.	.
93	RVA/Human-wt/ZAF/UFS-NGS-MRC-DPRU2291/2009/G1P[8]	.	.	.	.	.	.	.	.	.	.	.	.	.	.	.	.	.	.	.	.	.	.	.	.	.	.	.	.	.	V	.	.	.	.	.	.	.	.	.	.	.	.	.	.	.	.	.	.
94	RVA/Human-wt/ZAF/MRC-DPRU6113/2002/G1P[8]	.	.	.	.	.	.	.	.	.	.	.	.	.	.	.	.	.	.	.	.	.	.	.	.	.	.	.	.	.	V	.	.	.	.	.	.	.	.	.	.	.	.	.	.	.	.	.	.
95	RVA/Human-wt/ZAF/MRC-DPRU4381/2002/G1P[8]	.	.	.	.	.	.	.	.	.	.	.	.	.	.	.	.	.	.	.	.	.	.	.	.	.	.	.	.	.	V	.	.	.	.	.	.	.	.	.	.	.	.	.	.	.	.	.	.
96	RVA/Human-wt/ZAF/MRC-DPRU4418/2002/G1P[8]	.	.	.	.	.	.	.	.	.	.	.	.	.	.	.	.	.	.	.	.	.	.	.	.	.	.	.	.	.	V	.	.	.	.	.	.	.	.	.	.	.	.	.	.	.	.	.	.
97	KRVA/Human-wt/ZAF/MRC-DPRU1192/2002/G1P[8]	.	.	.	.	.	.	.	.	.	.	.	.	.	.	.	.	.	.	.	.	.	.	.	.	.	.	.	.	.	V	.	.	.	.	.	.	.	.	.	.	.	.	.	.	.	.	.	.
98	RVA/Human-wt/ZAF/MRC-DPRU566/2003/G1P[8]	.	.	.	.	.	.	.	.	.	.	.	.	.	.	.	.	.	.	.	.	.	.	.	.	.	.	.	.	.	V	.	.	.	.	.	.	.	.	.	.	.	.	.	.	.	.	.	.
99	RVA/Human-wt/ZAF/MRC-DPRU451/2003/G1P[8]	.	.	.	.	.	.	.	.	.	.	.	.	.	.	.	.	.	.	.	.	.	.	.	.	.	.	.	.	.	V	.	.	.	.	.	.	.	.	.	.	.	.	.	.	.	.	.	.
100	RVA/Human-wt/ZAF/MRC-DPRU445/2003/G1P[8]	.	.	.	.	.	.	.	.	.	.	.	.	.	.	.	.	.	.	.	.	.	.	.	.	.	.	.	.	.	V	.	.	.	.	.	.	.	.	.	.	.	.	.	.	.	.	.	.
101	RVA/Human-wt/ZAF/MRC-DPRU400/2003/G1P[8]	.	.	.	.	.	.	.	.	.	.	.	.	.	.	.	.	.	.	.	.	.	.	.	.	.	.	.	.	.	V	.	.	.	.	.	.	.	.	.	.	.	.	.	.	.	.	.	.
102	RVA/Human-wt/ZAF/MRC-DPRU2198/2003/G1P[8]	.	.	.	.	.	.	.	.	.	.	.	.	.	.	.	.	.	.	.	.	.	.	.	.	.	.	.	.	.	V	.	.	.	.	.	.	.	.	.	.	.	.	.	.	.	.	.	.
103	RVA/Human-wt/ZAF/MRC-DPRU2218/2003/G1P[8]	.	.	.	.	.	.	.	.	.	.	.	.	.	.	.	.	.	.	.	.	.	.	.	.	.	.	.	.	.	V	.	.	.	.	.	.	.	.	.	.	.	.	.	.	.	.	.	.
104	RVA/Human-wt/ZAF/MRC-DPRU539/2003/G1P[8]	.	.	.	.	.	.	.	.	.	.	.	.	.	.	.	.	.	.	.	.	.	.	.	.	.	.	.	.	.	V	.	.	.	.	.	.	.	.	.	.	.	.	.	.	.	.	.	.
105	RVA/Human-wt/ZAF/MRC-DPRU648/2003/G1P[8]	.	.	.	.	.	.	.	.	.	.	.	.	.	.	.	.	.	.	.	.	.	.	.	.	.	.	.	.	.	V	.	.	.	.	.	.	.	.	.	.	.	.	.	.	.	.	.	.
106	RVA/Human-wt/ZAF/MRC-DPRU426/2004/G1P[8]	.	.	.	.	.	.	.	.	.	.	.	.	.	.	.	.	.	.	.	.	.	.	.	.	.	.	.	.	.	V	.	.	.	.	.	.	.	.	.	.	.	.	.	.	.	.	.	.
107	RVA/Human-wt/ZAF/MRC-DPRU1224/2004/G1P[8]	.	.	.	.	.	.	.	.	.	.	.	.	.	.	.	.	.	.	.	.	.	.	.	.	.	.	.	.	.	V	.	.	.	.	.	.	.	.	.	.	.	.	.	.	.	.	.	.
108	RVA/Human-wt/ZAF/MRC-DPRU1285/2004/G1P[8]	.	.	.	.	.	.	.	.	.	.	.	.	.	.	.	.	.	.	.	.	.	.	.	.	.	.	.	.	.	V	.	.	.	.	.	.	.	.	.	.	.	.	.	.	.	.	.	.
109	RVA/Human-wt/ZAF/MRC-DPRU1275/2004/G1P[8]	.	.	.	.	.	.	.	.	.	.	.	.	.	.	.	.	.	.	.	.	.	.	.	.	.	.	.	.	.	V	.	.	.	.	.	.	.	.	.	.	.	.	.	.	.	.	.	.
110	RVA/Human-wt/ZAF/MRC-DPRU1264/2004/G1P[8]	.	.	.	.	.	.	.	.	.	.	.	.	.	.	.	.	.	.	.	.	.	.	.	.	.	.	.	.	.	V	.	.	.	.	.	.	.	.	.	.	.	.	.	.	.	.	.	.
111	RVA/Human-wt/ZAF/MRC-DPRU1299/2004/G1P[8]	.	.	.	.	.	.	.	.	.	.	.	.	.	.	.	.	.	.	.	.	.	.	.	.	.	.	.	.	.	V	.	.	.	.	.	.	.	.	.	.	.	.	.	.	.	.	.	.
112	RVA/Human-wt/ZAF/MRC-DPRU1280-04/2004/G1P[8]	.	.	.	.	.	.	.	.	.	.	.	.	.	.	.	.	.	.	.	.	.	.	.	.	.	.	.	.	.	V	.	.	.	.	.	.	.	.	.	.	.	.	.	.	.	.	.	.
113	RVA/Human-wt/ZAF/MRC-DPRU1277/2004/G1P[8]	.	.	.	.	.	.	.	.	.	.	.	.	.	.	.	.	.	.	.	.	.	.	.	.	.	.	.	.	.	V	.	.	.	.	.	.	.	.	.	.	.	.	.	.	.	.	.	.
114	RVA/Human-wt/ZAF/MRC-DPRU1283/2004/G1P[8]	.	.	.	.	.	.	.	.	.	.	.	.	.	.	.	.	.	.	.	.	.	.	.	.	.	.	.	.	.	V	.	.	.	.	.	.	.	.	.	.	.	.	.	.	.	.	.	.
115	RVA/Human-wt/ZAF/MRC-DPRU822/2005/G1P[8]	.	.	.	.	.	.	.	.	.	.	.	.	.	.	.	.	.	.	.	.	.	.	.	.	.	.	.	.	.	V	.	.	.	.	.	.	.	.	.	.	.	.	.	.	.	.	.	.
116	RVA/Human-wt/ZAF/MRC-DPRU2132/2005/G1P[8]	.	.	.	.	.	.	.	.	.	.	.	.	.	.	.	.	.	.	.	.	.	.	.	.	.	.	.	.	.	.	.	.	.	.	.	.	.	.	.	.	.	.	.	.	.	.	.	.
117	RVA/Human-wt/ZAF/MRC-DPRU2114/2005/G1P[8]	.	.	.	.	.	.	.	.	.	.	.	.	.	.	.	.	.	.	.	.	.	.	.	.	.	.	.	.	.	.	.	.	.	.	.	.	.	.	.	.	.	.	.	.	.	.	.	.
118	RVA/Human-wt/ZAF/MRC-DPRU799/2006/G1P[8]	.	.	.	.	.	.	.	.	.	.	.	.	.	.	.	.	.	.	.	.	.	.	.	.	.	.	.	.	.	V	.	.	.	.	.	.	.	.	.	.	.	.	.	.	.	.	.	.
119	RVA/Human-wt/ZAF/MRC-DPRU757/2006/G1P[8]	.	.	.	.	.	.	.	.	.	.	.	.	.	.	.	.	.	.	.	.	.	.	.	.	.	.	.	.	.	V	.	.	.	.	.	.	.	.	.	.	.	.	.	.	.	.	.	.
120	RVA/Human-wt/ZAF/MRC-DPRU832/2006/G1P[8]	.	.	.	.	.	.	.	.	.	.	.	.	.	.	.	.	.	.	.	.	.	.	.	.	.	.	.	.	.	V	.	.	.	.	.	.	.	.	.	.	.	.	.	.	.	.	.	.
121	RVA/Human-wt/ZAF/MRC-DPRU789/2006/G1P[8]	.	.	.	.	.	.	.	.	.	.	.	.	.	.	.	.	.	.	.	.	.	.	.	.	.	.	.	.	.	V	.	.	.	.	.	.	.	.	.	.	.	.	.	.	.	.	.	.
122	RVA/Human-wt/ZAF/MRC-DPRU803/2006/G1P[8]	.	.	.	.	.	.	.	.	.	.	.	.	.	.	.	.	.	.	.	.	.	.	.	.	.	.	.	.	.	V	.	.	.	.	.	.	.	.	.	.	.	.	.	.	.	.	.	.
123	RVA/Human-wt/ZAF/MRC-DPRU840/2006/G1P[8]	.	.	.	.	.	.	.	.	.	.	.	.	.	.	.	.	.	.	.	.	.	.	.	.	.	.	.	.	.	V	.	.	.	.	.	.	.	.	.	.	.	.	.	.	.	.	.	.
124	RVA/Human-wt/ZAF/MRC-DPRU748/2006/G1P[8]	.	.	.	.	.	.	.	.	.	.	.	.	.	.	.	.	.	.	.	.	.	.	.	.	.	.	.	.	.	V	.	.	.	.	.	.	.	.	.	.	.	.	.	.	.	.	.	.
125	RVA/Human-wt/ZAF/MRC-DPRU839/2006/G1P[8]	.	.	.	.	.	.	.	.	.	.	.	.	.	.	.	.	.	.	.	.	.	.	.	.	.	.	.	.	.	V	.	.	.	.	.	.	.	.	.	.	.	.	.	.	.	.	.	.
126	RVA/Human-wt/ZAF/MRC-DPRU901/2006/G1P[8]	.	.	.	.	.	.	.	.	.	.	.	.	.	.	.	.	.	.	.	.	.	.	.	.	.	.	.	.	.	V	.	.	.	.	.	.	.	.	.	.	.	.	.	.	.	.	.	.
127	RVA/Human-wt/ZAF/MRC-DPRU1370/2007/G1P[8]	.	.	.	.	.	.	.	.	.	.	.	.	.	.	.	.	.	I	.	.	.	.	.	.	.	.	.	.	.	V	.	.	.	.	.	.	.	.	.	.	.	.	.	.	.	.	.	.
128	RVA/Human-wt/ZAF/MRC-DPRU1350/2007/G1P[8]	.	.	.	.	.	.	.	.	.	.	.	.	.	.	.	.	.	I	.	.	.	.	.	.	.	.	.	.	.	V	.	.	.	.	.	.	.	.	.	.	.	.	.	.	.	.	.	.
129	RVA/Human-wt/ZAF/MRC-DPRU1381/2007/G1P[8]	.	.	.	.	.	.	.	.	.	.	.	.	.	.	.	.	.	I	.	.	.	.	.	.	.	.	.	.	.	V	.	.	.	.	.	.	.	.	.	.	.	.	.	.	.	.	.	.
130	RVA/Human-wt/ZAF/MRC-DPRU1327/2007/G1P[8]	.	.	.	.	.	.	.	.	.	.	.	.	.	.	.	.	.	.	.	.	.	.	.	.	.	.	.	.	.	V	.	.	.	.	.	.	.	.	.	.	.	.	.	.	.	.	.	.
131	RVA/Human-wt/ZAF/MRC-DPRU1840/2007/G1P[8]	.	.	.	.	.	.	.	.	.	.	.	.	.	.	.	.	.	.	.	.	.	.	.	.	.	.	D	.	.	.	.	.	.	.	.	.	.	.	.	.	.	.	.	.	.	.	.	.
132	RVA/Human-wt/ZAF/MRC-DPRU1052/2008/G1P[8]	.	.	.	.	.	.	.	.	.	.	.	.	.	.	.	.	.	I	.	.	.	.	.	.	.	.	.	.	.	V	.	.	.	.	.	.	.	.	.	.	.	.	.	.	.	.	.	.
133	RVA/Human-wt/ZAF/MRC-DPRU2125/2008/G1P[8]	.	.	.	.	.	.	.	.	.	.	.	.	.	.	.	.	.	I	.	.	.	.	.	.	.	.	.	.	.	V	.	.	.	.	.	.	.	.	.	.	.	.	.	.	.	.	.	.
134	RVA/Human-wt/ZAF/MRC-DPRU2429/2008/G1P[8]	.	.	.	.	.	.	.	.	.	.	.	.	.	.	.	.	.	I	.	.	.	.	.	.	.	.	.	.	.	V	.	.	.	.	.	.	.	.	.	.	.	.	.	.	.	.	.	.
135	RVA/Human-wt/ZAF/MRC-DPRU1039/2008/G1P[8]	.	.	.	.	.	.	.	.	.	.	.	.	.	.	.	.	.	I	.	.	.	.	.	.	.	.	.	.	.	V	.	.	.	.	.	.	.	.	.	.	.	.	.	.	.	.	.	.
136	RVA/Human-wt/ZAF/MRC-DPRU1960/2008/G1P[8]	.	.	.	.	.	.	.	.	.	.	.	.	.	.	.	.	.	.	.	.	.	.	.	.	.	.	.	.	.	V	.	.	.	.	.	.	.	.	.	.	.	.	.	.	.	.	.	.
137	RVA/Human-wt/ZAF/MRC-DPRU1217/2009/G1P[8]	.	.	.	.	.	.	.	.	.	.	.	.	.	.	.	.	.	.	.	.	.	S	.	.	.	.	.	.	.	V	.	.	.	.	.	.	.	.	.	.	.	.	.	.	.	.	.	.
138	RVA/Human-wt/ZAF/MRC-DPRU2330/2009/G1P[8]	.	.	.	.	.	.	.	.	.	.	.	.	.	.	.	.	.	I	.	.	.	.	.	.	.	.	.	.	.	V	.	.	.	.	.	.	.	.	.	.	.	.	.	.	.	.	.	.
139	RVA/Human-wt/ZAF/MRC-DPRU2325/2009/G1P[8]	.	.	.	.	.	.	.	.	.	.	.	.	.	.	.	.	.	I	.	.	.	.	.	.	.	.	.	.	.	V	.	.	.	.	.	.	.	.	.	.	.	.	.	.	.	.	.	.
140	RVA/Human-wt/ZAF/MRC-DPRU2306/2009/G1P[8]	.	.	.	.	.	.	.	.	.	.	.	.	.	.	.	.	.	I	.	.	.	.	.	.	.	.	.	.	.	V	.	.	.	.	.	.	.	.	.	.	.	.	.	.	.	.	.	.
141	RVA/Human-wt/ZAF/MRC-DPRU1389/2009/G1P[8]	.	.	.	.	.	.	.	.	.	.	.	.	.	.	.	.	.	I	.	.	.	.	.	.	.	.	.	.	.	V	.	.	.	.	.	.	.	.	.	.	.	.	.	.	.	.	.	.
142	RVA/Human-wt/ZAF/MRC-DPRU1270/2009/G1P[8]	.	.	.	.	.	.	.	.	.	.	.	.	.	.	.	.	.	I	.	.	.	.	.	.	.	.	.	.	.	V	.	.	.	.	.	.	.	.	.	.	.	.	.	.	.	.	.	.
143	RVA/Human-wt/ZAF/MRC-DPRU2294/2009/G1P[8]	.	.	.	.	.	.	.	.	.	.	.	.	.	.	.	.	.	I	.	.	.	.	.	.	.	.	.	.	.	V	.	.	.	.	.	.	.	.	.	.	.	.	.	.	.	.	.	.
144	RVA/Human-wt/ZAF/MRC-DPRU1269/2009/G1P[8]	.	.	.	.	.	.	.	.	.	.	.	.	.	.	.	.	.	I	.	.	.	.	.	.	.	.	.	.	.	V	.	.	.	.	.	.	.	.	.	.	.	.	.	.	.	.	.	.
145	RVA/Human-wt/ZAF/MRC-DPRU2801/2009/G1P[8]	.	.	.	.	.	.	.	.	.	.	.	.	.	.	.	.	.	I	.	.	.	.	.	.	.	.	.	.	.	V	.	.	.	.	.	.	.	.	.	.	.	.	.	.	.	.	.	.
146	RVA/Human-wt/ZAF/MRC-DPRU150/2009/G1P[8]	.	.	.	.	.	.	.	.	.	.	.	.	.	.	.	.	.	I	.	.	.	.	.	.	.	.	.	.	.	V	.	.	.	.	.	.	.	.	.	.	.	.	.	.	.	.	.	.
147	RVA/Human-wt/ZAF/MRC-DPRU155/2009/G1P[8]	.	.	.	.	.	.	.	.	.	.	.	.	.	.	.	.	.	I	.	.	.	.	.	.	.	.	.	.	.	V	.	.	.	.	.	.	.	.	.	.	.	.	.	.	.	.	.	.
148	RVA/Human-wt/ZAF/MRC-DPRU135/2009/G1P[8]	.	.	.	.	.	.	.	.	.	.	.	.	.	.	.	.	.	.	.	.	.	.	.	.	.	.	.	.	.	V	.	.	.	.	.	.	.	.	.	.	.	.	.	.	.	.	.	.
149	RVA/Human-wt/ZAF/MRC-DPRU1923/2009/G1P[8]	.	.	.	.	.	.	.	.	.	.	.	.	.	.	.	.	.	.	.	.	.	.	.	.	.	.	.	.	T	V	.	.	.	.	.	.	.	.	.	.	.	.	.	.	.	.	.	.
150	RVA/Human-wt/RWA/UFS-NGS-MRC-DPRU2021/2010/G1P[8]	.	.	.	.	.	.	.	.	.	.	.	.	.	.	.	.	.	.	.	.	.	.	.	.	.	.	.	.	.	V	.	.	.	.	.	.	.	.	.	.	.	.	.	.	.	.	.	.
151	RVA/Human-wt/ZAF/UFS-NGS-MRC-DPRU2250/2013/G1P[8]	.	.	.	.	.	.	.	.	.	.	.	.	.	.	.	.	.	.	.	.	.	.	.	.	.	.	.	.	.	.	.	.	.	.	.	.	.	.	.	.	.	.	.	.	.	.	.	.
152	RVA/Human-wt/ZAF/UFS-NGS-MRC-DPRU56/2014/G1P[8]	.	.	.	.	.	.	.	.	.	.	.	.	.	.	.	.	.	.	.	.	.	.	.	.	.	.	.	.	.	V	.	.	.	.	.	.	.	.	.	.	.	.	.	.	.	.	.	.
153	RVA/Human-wt/ZAF/UFS-NGS-MRC-DPRU65/2014/G1P[8]	.	.	.	.	.	.	.	.	.	.	.	.	.	.	.	.	.	.	.	.	.	.	.	.	.	.	.	.	.	V	.	.	.	.	.	.	.	.	.	.	.	.	.	.	.	.	.	.
154	RVA/Human-wt/ZAF/UFS-NGS-MRC-DPRU74/2014/G1P[8]	.	.	.	.	.	.	.	.	.	.	.	.	.	.	.	.	.	.	.	.	.	.	.	.	.	.	.	.	.	V	.	.	.	.	.	.	.	.	.	.	.	.	.	.	.	.	.	.
155	RVA/Human-wt/ZAF/UFS-NGS-MRC-DPRU143/2014/G1P[8]	.	.	.	.	.	.	.	.	.	.	.	.	.	.	.	.	.	.	.	.	.	.	.	.	.	.	.	.	.	V	.	.	.	.	.	.	.	.	.	.	.	.	.	.	.	.	.	.
156	RVA/Human-wt/ZAF/UFS-NGS-MRC-DPRU150/2014/G1P[8]	.	.	.	.	.	.	.	.	.	.	.	.	.	.	.	.	.	.	.	.	.	.	.	.	.	.	.	.	.	V	.	.	.	.	.	.	.	.	.	.	.	.	.	.	.	.	.	.
157	RVA/Human-wt/ZAF/UFS-NGS-MRC-DPRU4347/2015/G1P[8]	.	.	.	.	.	.	.	.	.	.	.	.	.	.	.	.	.	.	.	.	.	.	.	.	.	.	.	.	.	V	.	.	.	.	.	.	.	.	.	.	.	.	.	.	.	.	.	.
158	RVA/Human-wt/ZAF/UFS-NGS-MRC-DPRU4352/2015/G1P[8]	.	.	.	.	.	.	.	.	.	.	.	.	.	.	.	.	.	.	.	.	.	.	.	.	.	.	.	.	.	V	.	.	.	.	.	.	.	.	.	.	.	.	.	.	.	.	.	.
159	RVA/Human-wt/ZAF/UFS-NGS-MRC-DPRU4357/2015/G1P[8]	.	.	.	.	.	.	.	.	.	.	.	.	.	.	.	.	.	.	.	.	.	.	.	.	.	.	.	.	.	V	.	.	.	.	.	.	.	.	.	.	.	.	.	.	.	.	.	.
160	RVA/Human-wt/ZAF/UFS-NGS-MRC-DPRU15948/2017/G1P[8]	.	.	.	.	.	.	.	.	.	.	.	.	.	.	.	.	.	.	.	.	.	.	.	.	.	.	.	.	.	V	.	.	.	.	.	.	.	.	.	.	.	.	.	.	.	.	.	.
161	RVA/Human-wt/ZAF/MRC-DPRU2061/2010/G1P[8]	.	.	.	.	.	.	.	.	.	.	.	.	.	.	.	.	.	.	.	.	.	.	.	.	.	.	.	.	.	V	.	.	.	.	.	.	.	.	.	.	.	.	.	.	.	.	.	.
162	RVA/Human-wt/ZAF/MRC-DPRU2035/2010/G1P[8]	.	.	.	.	.	.	.	.	.	.	.	.	.	.	.	.	.	.	.	.	.	.	.	.	.	.	.	.	.	V	.	.	.	.	.	.	.	.	.	.	.	.	.	.	.	.	.	.
163	RVA/Human-wt/ZAF/MRC-DPRU2030/2010/G1P[8]	.	.	.	.	.	.	.	.	.	.	.	.	.	.	.	.	.	.	.	.	.	.	.	.	.	.	.	.	.	V	.	.	.	.	.	.	.	.	.	.	.	.	.	.	.	.	.	.
164	RVA/Human-wt/ZAF/MRC-DPRU1544/2010/G1P[8]	.	.	.	.	.	.	.	.	.	.	.	.	.	.	.	.	.	.	.	.	.	.	.	.	.	.	.	.	.	V	.	.	.	.	.	.	.	.	.	.	.	.	.	.	.	.	.	.
165	RVA/Human-wt/ZAF/MRC-DPRU2052/2010/G1P[8]	.	.	.	.	.	.	.	.	.	.	.	.	.	.	.	.	.	.	.	.	.	.	.	.	.	.	.	.	.	V	.	.	.	.	.	.	.	.	.	.	.	.	.	.	.	.	.	.
166	RVA/Human-wt/ZAF/MRC-DPRU1492/2010/G1P[8]	.	.	.	.	.	.	.	.	.	.	.	.	.	.	.	.	.	.	.	.	.	.	.	.	.	.	.	.	.	V	.	.	.	.	.	.	.	.	.	.	.	.	.	.	.	.	.	.
167	RVA/Human-wt/ZAF/MRC-DPRU1506/2010/G1P[8]	.	.	.	.	.	.	.	.	.	.	.	.	.	.	.	.	.	.	.	.	.	.	.	.	.	.	.	.	.	V	.	.	.	.	.	.	.	.	.	.	.	.	.	.	.	.	.	.
168	RVA/Human-wt/ZAF/MRC-DPRU83/2011/G1P[8]	.	.	.	.	.	.	.	.	.	.	.	.	.	.	.	.	.	.	.	.	.	.	.	.	.	.	.	.	.	V	.	.	.	.	.	.	.	.	.	.	.	.	.	.	.	.	.	.
169	RVA/Human-wt/ZAF/MRC-DPRU6954/2011/G1P[8]	.	.	.	.	.	.	.	.	.	.	.	.	.	.	.	.	.	.	.	.	.	.	.	.	.	.	.	.	.	V	.	.	.	.	.	.	.	.	.	.	.	.	.	.	.	.	.	.
170	RVA/Human-wt/ZAF/MRC-DPRU120/2011/G1P[8]	.	.	.	.	.	.	.	.	.	.	.	.	.	.	.	.	.	.	.	.	.	.	.	.	.	.	.	.	.	V	.	.	.	.	.	.	.	.	.	.	.	.	.	.	.	.	.	.
171	RVA/Human-wt/ZAF/MRC-DPRU4079/2011/G1P[8]	.	.	.	.	.	.	.	.	.	.	.	.	.	.	.	.	.	.	.	.	.	.	.	.	.	.	.	.	.	V	.	.	.	.	.	.	.	.	.	.	.	.	.	.	.	.	.	.
172	RVA/Human-wt/ZAF/MRC-DPRU121/2011/G1P[8]	.	.	.	.	.	.	.	.	.	.	.	.	.	.	.	.	.	.	.	.	.	.	.	.	.	.	.	.	.	V	.	.	.	.	.	.	.	.	.	.	.	.	.	.	.	.	.	.
	The amino acid differences identified in post-vaccine strains while absent in pre-vaccine strains are highlighted in sky blue.
[truncated: 192 more columns]

## Sheet: VP6
	Amino acid sequences of South African pre and post-vaccine I1 strains
		1	2	3	4	5	6	7	8	9	10	11	12	13	14	15	16	17	18	19	20	21	22	23	24	25	26	27	28	29	30	31	32	33	34	35	36	37	38	39	40	41	42	43	44	45	46	47	48
	RVA/Vaccine/USA/Rotarix-A41CB052A/1988/G1P[8]	M	E	V	L	Y	S	L	S	K	T	L	K	D	A	R	D	K	I	V	E	G	T	L	Y	S	N	V	S	D	L	I	Q	Q	F	N	Q	M	I	V	T	M	N	G	N	D	F	Q	T
1	RVA/Human-wt/ZAF/UFS-NGS-MRC-DPRU4023/2002/G1P[8]	.	.	.	.	.	.	.	.	.	.	.	.	.	.	.	.	.	.	.	.	.	.	.	.	.	.	.	.	.	.	.	.	.	.	.	.	.	.	.	.	.	.	.	.	.	.	.	.
2	RVA/Human-wt/ZAF/UFS-NGS-MRC-DPRU4271/2002/G1P[8]	.	.	.	.	.	.	.	.	.	.	.	.	.	.	.	.	.	.	.	.	.	.	.	.	.	.	.	.	.	.	.	.	.	.	.	.	.	.	.	.	.	.	.	.	.	.	.	.
3	RVA/Human-wt/ZAF/UFS-NGS-MRC-DPRU4024/2002/G1P[8]	.	.	.	.	.	.	.	.	.	.	.	.	.	.	.	.	.	.	.	.	.	.	.	.	.	.	.	.	.	.	.	.	.	.	.	.	.	.	.	.	.	.	.	.	.	.	.	.
4	RVA/Human-wt/ZAF/UFS-NGS-MRC-DPRU4026/2002/G1P[8]	.	.	.	.	.	.	.	.	.	.	.	.	.	.	.	.	.	.	.	.	.	.	.	.	.	.	.	.	.	.	.	.	.	.	.	.	.	.	.	.	.	.	.	.	.	.	.	.
5	RVA/Human-wt/ZAF/UFS-NGS-MRC-DPRU4055/2002/G1P[8]	.	.	.	.	.	.	.	.	.	.	.	.	.	.	.	.	.	.	.	.	.	.	.	.	.	.	.	.	.	.	.	.	.	.	.	.	.	.	.	.	.	.	.	.	.	.	.	.
6	RVA/Human-wt/ZAF/UFS-NGS-MRC-DPRU3951/2002/G1P[8]	.	.	.	.	.	.	.	.	R	.	.	.	.	.	.	.	.	.	.	.	.	.	.	.	.	.	.	.	.	.	.	.	.	.	.	.	.	.	.	.	.	.	.	.	.	.	.	.
7	RVA/Human-wt/ZAF/UFS-NGS-MRC-DPRU4018/2002/G1P[8]	.	.	.	.	.	.	.	.	R	.	.	.	.	.	.	.	.	.	.	.	.	.	.	.	.	.	.	.	.	.	.	.	.	.	.	.	.	.	.	.	.	.	.	.	.	.	.	.
8	RVA/Human-wt/ZAF/UFS-NGS-MRC-DPRU4019/2002/G1P[8]	.	.	.	.	.	.	.	.	R	.	.	.	.	.	.	.	.	.	.	.	.	.	.	.	.	.	.	.	.	.	.	.	.	.	.	.	.	.	.	.	.	.	.	.	.	.	.	.
9	RVA/Human-wt/ZAF/UFS-NGS-MRC-DPRU3883/2002/G1P[8]	.	.	.	.	.	.	.	.	.	.	.	.	.	.	.	.	.	.	.	.	.	.	.	.	.	.	.	.	N	.	.	.	.	.	.	.	.	.	.	.	.	.	.	.	.	.	.	.
10	RVA/Human-wt/ZAF/UFS-NGS-MRC-DPRU3892/2002/G1P[8]	.	.	.	.	.	.	.	.	.	.	.	.	.	.	.	.	.	.	.	.	.	.	.	.	.	.	.	.	N	.	.	.	.	.	.	.	.	.	.	.	.	.	.	.	.	.	.	.
11	RVA/Human-wt/ZAF/UFS-NGS-MRC-DPRU3956/2002/G1P[8]	.	.	.	.	.	.	.	.	.	.	.	.	.	.	.	.	.	.	.	.	.	.	.	.	.	.	.	.	.	.	.	.	.	.	.	.	.	.	.	.	.	.	.	.	.	.	.	.
12	RVA/Human-wt/ZAF/UFS-NGS-MRC-DPRU4102/2002/G1P[8]	.	.	.	.	.	.	.	.	.	.	.	.	.	.	.	.	.	.	.	.	.	.	.	.	.	.	.	.	.	.	.	.	.	.	.	.	.	.	.	.	.	.	.	.	.	.	.	.
13	RVA/Human-wt/ZAF/UFS-NGS-MRC-DPRU4049/2002/G1P[8]	.	.	.	.	.	.	.	.	.	.	.	.	.	.	.	.	.	.	.	.	.	.	.	.	.	.	.	.	.	.	.	.	.	.	.	.	.	.	.	.	.	.	.	.	.	.	.	.
14	RVA/Human-wt/ZAF/UFS-NGS-MRC-DPRU4269/2002/G1P[8]	.	.	.	.	.	.	.	.	.	.	.	.	.	.	.	.	.	.	.	.	.	.	.	.	.	.	.	.	.	.	.	.	.	.	.	.	.	.	.	.	.	.	.	.	.	.	.	.
15	RVA/Human-wt/ZAF/UFS-NGS-MRC-DPRU2156/2003/G1P[8]	.	.	.	.	.	.	.	.	.	.	.	.	.	.	.	.	.	.	.	.	.	.	.	.	.	.	.	.	N	.	.	.	.	.	.	.	.	.	.	.	.	.	.	.	.	.	.	.
16	RVA/Human-wt/ZAF/UFS-NGS-MRC-DPRU2145/2003/G1P[8]	.	.	.	.	.	.	.	.	.	.	.	.	.	.	.	.	.	.	.	.	.	.	.	.	.	.	.	.	N	.	.	.	.	.	.	.	.	.	.	.	.	.	.	.	.	.	.	.
17	RVA/Human-wt/ZAF/UFS-NGS-MRC-DPRU456/2003/G1P[8]	.	.	.	.	.	.	.	.	.	.	.	.	.	.	.	.	.	.	.	.	.	.	.	.	.	.	.	.	N	.	.	.	.	.	.	.	.	.	.	.	.	.	.	.	.	.	.	.
18	RVA/Human-wt/ZAF/UFS-NGS-MRC-DPRU632/2003/G1P[8]	.	.	.	.	.	.	.	.	.	.	.	.	.	.	.	.	.	.	.	.	.	.	.	.	.	.	.	.	N	.	.	.	.	.	.	.	.	.	.	.	.	.	.	.	.	.	.	.
19	RVA/Human-wt/ZAF/UFS-NGS-MRC-DPRU609/2003/G1P[8]	.	.	.	.	.	.	.	.	.	.	.	.	.	.	.	.	.	.	.	.	.	.	.	.	.	.	.	.	N	.	.	.	.	.	.	.	.	.	.	.	.	.	.	.	.	.	.	.
20	RVA/Human-wt/ZAF/UFS-NGS-MRC-DPRU493/2003/G1P[8]	.	.	.	.	.	.	.	.	.	.	.	.	.	.	.	.	.	.	.	.	.	.	.	.	.	.	.	.	N	.	.	.	.	.	.	.	.	.	.	.	.	.	.	.	.	.	.	.
21	RVA/Human-wt/ZAF/UFS-NGS-MRC-DPRU2117/2003/G1P[8]	.	.	.	.	.	.	.	.	.	.	.	.	.	.	.	.	.	.	.	.	.	.	.	.	.	.	.	.	.	.	.	.	.	.	.	.	.	.	.	.	.	.	.	.	.	.	.	.
22	RVA/Human-wt/ZAF/UFS-NGS-MRC-DPRU1184/2004/G1P[8]	.	.	.	.	.	.	.	.	.	.	.	.	.	.	.	.	.	.	.	.	.	.	.	.	.	.	.	.	.	.	.	.	.	.	.	.	.	.	.	.	.	.	.	.	.	.	.	.
23	RVA/Human-wt/ZAF/UFS-NGS-MRC-DPRU1205/2004/G1P[8]	.	.	.	.	.	.	.	.	.	.	.	.	.	.	.	.	.	.	.	.	.	.	.	.	.	.	.	.	.	.	.	.	.	.	.	.	.	.	.	.	.	.	.	.	.	.	.	.
24	RVA/Human-wt/ZAF/UFS-NGS-MRC-DPRU1104/2004/G1P[8]	.	.	.	.	.	.	.	.	.	.	.	.	.	.	.	.	.	.	.	.	.	.	.	.	.	.	.	.	.	.	.	.	.	.	.	.	.	.	.	.	.	.	.	.	.	.	.	.
25	RVA/Human-wt/ZAF/UFS-NGS-MRC-DPRU1116/2004/G1P[8]	.	.	.	.	.	.	.	.	.	.	.	.	.	.	.	.	.	.	.	.	.	.	.	.	.	.	.	.	.	.	.	.	.	.	.	.	.	.	.	.	.	.	.	.	.	.	.	.
26	RVA/Human-wt/ZAF/UFS-NGS-MRC-DPRU1131/2004/G1P[8]	.	.	.	.	.	.	.	.	.	.	.	.	.	.	.	.	.	.	.	.	.	.	.	.	.	.	.	.	.	.	.	.	.	.	.	.	.	.	.	.	.	.	.	.	.	.	.	.
27	RVA/Human-wt/ZAF/UFS-NGS-MRC-DPRU1148/2004/G1P[8]	.	.	.	.	.	.	.	.	.	.	.	.	.	.	.	.	.	.	.	.	.	.	.	.	.	.	.	.	.	.	.	.	.	.	.	.	.	.	.	.	.	.	.	.	.	.	.	.
28	RVA/Human-wt/ZAF/UFS-NGS-MRC-DPRU1192/2004/G1P[8]	.	.	.	.	.	.	.	.	.	.	.	.	.	.	.	.	.	.	.	.	.	.	.	.	.	.	.	.	.	.	.	.	.	.	.	.	.	.	.	.	.	.	.	.	.	.	.	.
29	RVA/Human-wt/ZAF/UFS-NGS-MRC-DPRU1287/2004/G1P[8]	.	.	.	.	.	.	.	.	.	.	.	.	.	.	.	.	.	.	.	.	.	.	.	.	.	.	.	.	.	.	.	.	.	.	.	.	.	.	.	.	.	.	.	.	.	.	.	.
30	RVA/Human-wt/ZAF/UFS-NGS-MRC-DPRU3410/2004/G1P[8]	.	.	.	.	.	.	.	.	.	.	.	.	.	.	.	.	.	.	.	.	.	.	.	.	.	.	.	.	.	.	.	.	.	.	.	.	.	.	.	.	.	.	.	.	.	.	.	.
31	RVA/Human-wt/ZAF/UFS-NGS-MRC-DPRU3449/2004/G1P[8]	.	.	.	.	.	.	.	.	.	.	.	.	.	.	.	.	.	.	.	.	.	.	.	.	.	.	.	.	.	.	.	.	.	.	.	.	.	.	.	.	.	.	.	.	.	.	.	.
32	RVA/Human-wt/ZAF/UFS-NGS-MRC-DPRU1135/2004/G1P[8]	.	.	.	.	.	.	.	.	.	.	.	.	.	.	.	.	.	.	.	.	.	.	.	.	.	.	.	.	.	.	.	.	.	.	.	.	.	.	.	.	.	.	.	.	.	.	.	.
33	RVA/Human-wt/ZAF/UFS-NGS-MRC-DPRU1139/2004/G1P[8]	.	.	.	.	.	.	.	.	.	.	.	.	.	.	.	.	.	.	.	.	.	.	.	.	.	.	.	.	.	.	.	.	.	.	.	.	.	.	.	.	.	.	.	.	.	.	.	.
34	RVA/Human-wt/ZAF/UFS-NGS-MRC-DPRU1145/2004/G1P[8]	.	.	.	.	.	.	.	.	.	.	.	.	.	.	.	.	.	.	.	.	.	.	.	.	.	.	.	.	.	.	.	.	.	.	.	.	.	.	.	.	.	.	.	.	.	.	.	.
35	RVA/Human-wt/ZAF/UFS-NGS-MRC-DPRU1230/2004/G1P[8]	.	.	.	.	.	.	.	.	.	.	.	.	.	.	.	.	.	.	.	.	.	.	.	.	.	.	.	.	N	.	.	.	.	.	.	.	.	.	.	.	.	.	.	.	.	.	.	.
36	RVA/Human-wt/ZAF/UFS-NGS-MRC-DPRU687/2005/G1P[8]	.	.	.	.	.	.	.	.	.	.	.	.	.	.	.	.	.	.	.	.	.	.	.	.	.	.	.	.	.	.	.	.	.	.	.	.	.	.	.	.	.	.	.	.	.	.	.	.
37	RVA/Human-wt/ZAF/UFS-NGS-MRC-DPRU658/2005/G1P[8]	.	.	.	.	.	.	.	.	.	.	.	.	.	.	.	.	.	.	.	.	.	.	.	.	.	.	.	.	.	.	.	.	.	.	.	.	.	.	.	.	.	.	.	.	.	.	.	.
38	RVA/Human-wt/ZAF/UFS-NGS-MRC-DPRU682/2005/G1P[8]	.	.	.	.	.	.	.	.	.	.	.	.	.	.	.	.	.	.	.	.	.	.	.	.	.	.	.	.	.	.	.	.	.	.	.	.	.	.	.	.	.	.	.	.	.	.	.	.
39	RVA/Human-wt/ZAF/UFS-NGS-MRC-DPRU747/2005/G1P[8]	.	.	.	.	.	.	.	.	.	.	.	.	.	.	.	.	.	.	.	.	.	.	.	.	.	.	.	.	.	.	.	.	.	.	.	.	.	.	.	.	.	.	.	.	.	.	.	.
40	RVA/Human-wt/ZAF/UFS-NGS-MRC-DPRU745/2005/G1P[8]	.	.	.	.	.	.	.	.	.	.	.	.	.	.	.	.	.	.	.	.	.	.	.	.	.	.	.	.	.	.	.	.	.	.	.	.	.	.	.	.	.	.	.	.	.	.	.	.
41	RVA/Human-wt/ZAF/UFS-NGS-MRC-DPRU451/2005/G1P[8]	.	.	.	.	.	.	.	.	.	.	.	.	.	.	.	.	.	.	.	.	.	.	.	.	.	.	.	.	.	.	.	.	.	.	.	.	.	.	.	.	.	.	.	.	.	.	.	.
42	RVA/Human-wt/ZAF/UFS-NGS-MRC-DPRU1009/2006/G1P[8]	.	.	.	.	.	.	.	.	.	.	.	.	.	.	.	.	.	.	.	.	.	.	.	.	.	.	.	.	.	.	.	.	.	.	.	.	.	.	.	.	.	.	.	.	.	.	.	.
43	RVA/Human-wt/ZAF/UFS-NGS-MRC-DPRU1019/2006/G1P[8]	.	.	.	.	.	.	.	.	.	.	.	.	.	.	.	.	.	.	.	.	.	.	.	.	.	.	.	.	.	.	.	.	.	.	.	.	.	.	.	.	.	.	.	.	.	.	.	.
44	RVA/Human-wt/ZAF/UFS-NGS-MRC-DPRU1006/2006/G1P[8]	.	.	.	.	.	.	.	.	.	.	.	.	.	.	.	.	.	.	.	.	.	.	.	.	.	.	.	.	.	.	.	.	.	.	.	.	.	.	.	.	.	.	.	.	.	.	.	.
45	RVA/Human-wt/ZAF/UFS-NGS-MRC-DPRU1007/2006/G1P[8]	.	.	.	.	.	.	.	.	.	.	.	.	.	.	.	.	.	.	.	.	.	.	.	.	.	.	.	.	.	.	.	.	.	.	.	.	.	.	.	.	.	.	.	.	.	.	.	.
46	RVA/Human-wt/ZAF/UFS-NGS-MRC-DPRU753/2006/G1P[8]	.	.	.	.	.	.	.	.	.	.	.	.	.	.	.	.	.	.	.	.	.	.	.	.	.	.	.	.	.	.	.	.	.	.	.	.	.	.	.	.	.	.	.	.	.	.	.	.
47	RVA/Human-wt/ZAF/UFS-NGS-MRC-DPRU1012/2006/G1P[8]	.	.	.	.	.	.	.	.	.	.	.	.	.	.	.	.	.	.	.	.	.	.	.	.	.	.	.	.	.	.	.	.	.	.	.	.	.	.	.	.	.	.	.	.	.	.	.	.
48	RVA/Human-wt/ZAF/UFS-NGS-MRC-DPRU757/2006/G1P[8]	.	.	.	.	.	.	.	.	.	.	.	.	.	.	.	.	.	.	.	.	.	.	.	.	.	.	.	.	.	.	.	.	.	.	.	.	.	.	.	.	.	.	.	.	.	.	.	.
49	RVA/Human-wt/ZAF/UFS-NGS-MRC-DPRU768/2006/G1P[8]	.	.	.	.	.	.	.	.	.	.	.	.	.	.	.	.	.	.	.	.	.	.	.	.	.	.	.	.	.	.	.	.	.	.	.	.	.	.	.	.	.	.	.	.	.	.	.	.
50	RVA/Human-wt/ZAF/UFS-NGS-MRC-DPRU849/2006/G1P[8]	.	.	.	.	.	.	.	.	.	.	.	.	.	.	.	.	.	.	.	.	.	.	.	.	.	.	.	.	.	.	.	.	.	.	.	.	.	.	.	.	.	.	.	.	.	.	.	.
51	RVA/Human-wt/ZAF/UFS-NGS-MRC-DPRU902/2006/G1P[8]	.	.	.	.	.	.	.	.	.	.	.	.	.	.	.	.	.	.	.	.	.	.	.	.	.	.	.	.	.	.	.	.	.	.	.	.	.	.	.	.	.	.	.	.	.	.	.	.
52	RVA/Human-wt/ZAF/UFS-NGS-MRC-DPRU1030/2006/G1P[8]	.	.	.	.	.	.	.	.	.	.	.	.	.	.	.	.	.	.	.	.	.	.	.	.	.	.	.	.	.	.	.	.	.	.	.	.	.	.	.	.	.	.	.	.	.	.	.	.
53	RVA/Human-wt/ZAF/UFS-NGS-MRC-DPRU732/2006/G1P[8]	.	.	.	.	.	.	.	.	.	.	.	.	.	.	.	.	.	.	.	.	.	.	.	.	.	.	.	.	.	.	.	.	.	.	.	.	.	.	.	.	.	.	.	.	.	.	.	.
54	RVA/Human-wt/ZAF/UFS-NGS-MRC-DPRU748/2006/G1P[8]	.	.	.	.	.	.	.	.	.	.	.	.	.	.	.	.	.	.	.	.	.	.	.	.	.	.	.	.	.	.	.	.	.	.	.	.	.	.	.	.	.	.	.	.	.	.	.	.
55	RVA/Human-wt/ZAF/UFS-NGS-MRC-DPRU1041/2006/G1P[8]	.	.	.	.	.	.	.	.	.	.	.	.	.	.	.	.	.	.	.	.	.	.	.	.	.	.	.	.	.	.	.	.	.	.	.	.	.	.	.	.	.	.	.	.	.	.	.	.
56	RVA/Human-wt/ZAF/UFS-NGS-MRC-DPRU1002/2006/G1P[8]	.	.	.	.	.	.	.	.	.	.	.	.	.	.	.	.	.	.	.	.	.	.	.	.	.	.	.	.	.	.	.	.	.	.	.	.	.	.	.	.	.	.	.	.	.	.	.	.
57	RVA/Human-wt/ZAF/UFS-NGS-MRC-DPRU783/2006/G1P[8]	.	.	.	.	.	.	.	.	.	.	.	.	.	.	.	.	.	.	.	.	.	.	.	.	.	.	.	.	.	.	.	.	.	.	.	.	.	.	.	.	.	.	.	.	.	.	.	.
58	RVA/Human-wt/ZAF/UFS-NGS-MRC-DPRU999/2006/G1P[8]	.	.	.	.	.	.	.	.	.	.	.	.	.	.	.	.	.	.	.	.	.	.	.	.	.	.	.	.	.	.	.	.	.	.	.	.	.	.	.	.	.	.	.	.	.	.	.	.
59	RVA/Human-wt/ZAF/UFS-NGS-MRC-DPRU1015/2006/G1P[8]	.	.	.	.	.	.	.	.	.	.	.	.	.	.	.	.	.	.	.	.	.	.	.	.	.	.	.	.	.	.	.	.	.	.	.	.	.	.	.	.	.	.	.	.	.	.	.	.
60	RVA/Human-wt/ZAF/UFS-NGS-MRC-DPRU1039/2006/G1P[8]	.	.	.	.	.	.	.	.	.	.	.	.	.	.	.	.	.	.	.	.	.	.	.	.	.	.	.	.	.	.	.	.	.	.	.	.	.	.	.	.	.	.	.	.	.	.	.	.
61	RVA/Human-wt/ZAF/UFS-NGS-MRC-DPRU1005/2006/G1P[8]	.	.	.	.	.	.	.	.	.	.	.	.	.	.	.	.	.	.	.	.	.	.	.	.	.	.	.	.	.	.	.	.	.	.	.	.	.	.	.	.	.	.	.	.	.	.	.	.
62	RVA/Human-wt/ZAF/UFS-NGS-MRC-DPRU3433/2006/G1P[8]	.	.	.	.	.	.	.	.	.	.	.	.	.	.	.	.	.	.	.	.	.	.	.	.	.	.	.	.	.	.	.	.	.	.	.	.	.	.	.	.	.	.	.	.	.	.	.	.
63	RVA/Human-wt/ZAF/UFS-NGS-MRC-DPRU981/2006/G1P[8]	.	.	.	.	.	.	.	.	.	.	.	.	.	.	.	.	.	.	.	.	.	.	.	.	.	.	.	.	.	.	.	.	.	.	.	.	.	.	.	.	.	.	.	.	.	.	.	.
64	RVA/Human-wt/ZAF/UFS-NGS-MRC-DPRU793/2007/G1P[8]	.	.	.	.	.	.	.	.	.	.	.	.	.	.	.	.	.	.	.	.	.	.	.	.	.	.	.	.	.	.	.	.	.	.	.	.	.	.	.	.	.	.	.	.	.	.	.	.
65	RVA/Human-wt/ZAF/UFS-NGS-MRC-DPRU147/2007/G1P[8]	.	.	.	.	.	.	.	.	.	.	.	.	.	.	.	.	.	.	.	.	.	.	.	.	.	.	.	.	.	.	.	.	.	.	.	.	.	.	.	.	.	.	.	.	.	.	.	.
66	RVA/Human-wt/ZAF/UFS-NGS-MRC-DPRU799/2007/G1P[8]	.	.	.	.	.	.	.	.	.	.	.	.	.	.	.	.	.	.	.	.	.	.	.	.	.	.	.	.	.	.	.	.	.	.	.	.	.	.	.	.	.	.	.	.	.	.	.	.
67	RVA/Human-wt/ZAF/UFS-NGS-MRC-DPRU1273/2007/G1P[8]	.	.	.	.	.	.	.	.	.	.	.	.	.	.	.	.	.	.	.	.	.	.	.	.	.	.	.	.	.	.	.	.	.	.	.	.	.	.	.	.	.	.	.	.	.	.	.	.
68	RVA/Human-wt/ZAF/UFS-NGS-MRC-DPRU1302/2007/G1P[8]	.	.	.	.	.	.	.	.	.	.	.	.	.	.	.	.	.	.	.	.	.	.	.	.	.	.	.	.	.	.	.	.	.	.	.	.	.	.	.	.	.	.	.	.	.	.	.	.
69	RVA/Human-wt/ZAF/UFS-NGS-MRC-DPRU792/2007/G1P[8]	.	.	.	.	.	.	.	.	.	.	.	.	.	.	.	.	.	.	.	.	.	.	.	.	.	.	.	.	.	.	.	.	.	.	.	.	.	.	.	.	.	.	.	.	.	.	.	.
70	RVA/Human-wt/ZAF/UFS-NGS-MRC-DPRU1652/2007/G1P[8]	.	.	.	.	.	.	.	.	.	.	.	.	.	.	.	.	.	.	.	.	.	.	.	.	.	.	.	.	.	.	.	.	.	.	.	.	.	.	.	.	.	.	.	.	.	.	.	.
71	RVA/Human-wt/ZAF/UFS-NGS-MRC-DPRU1042/2008/G1P[8]	.	.	.	.	.	.	.	.	.	.	.	.	.	.	.	.	.	.	.	.	.	.	.	.	.	.	.	.	.	.	.	.	.	.	.	.	.	.	.	.	.	.	.	.	.	.	.	.
72	RVA/Human-wt/ZAF/UFS-NGS:MRC-DPRU1047/2008/G1P[8]	.	.	.	.	.	.	.	.	.	.	.	.	.	.	.	.	.	.	.	.	.	.	.	.	.	.	.	.	.	.	.	.	.	.	.	.	.	.	.	.	.	.	.	.	.	.	.	.
73	RVA/Human-wt/ZAF/UFS-NGS-MRC-DPRU1967/2008/G1P[8]	.	.	.	.	.	.	.	.	.	.	.	.	.	.	.	.	.	.	.	.	.	.	.	.	.	.	.	.	.	.	.	.	.	.	.	.	.	.	.	.	.	.	.	.	.	.	.	.
74	RVA/Human-wt/ZAF/UFS-NGS-MRC-DPRU1048/2008/G1P[8]	.	.	.	.	.	.	.	.	.	.	.	.	.	.	.	.	.	.	.	.	.	.	.	.	.	.	.	.	.	.	.	.	.	.	.	.	.	.	.	.	.	.	.	.	.	.	.	.
75	RVA/Human-wt/ZAF/UFS-NGS-MRC-DPRU2280/2009/G1P[8]	.	.	.	.	.	.	.	.	.	.	.	.	.	.	.	.	.	.	.	.	.	.	.	.	.	.	.	.	.	.	.	.	.	.	.	.	.	.	.	.	.	.	.	.	.	.	.	.
76	RVA/Human-wt/ZAF/UFS-NGS-MRC-DPRU1969/2008/G1P[8]	.	.	.	.	.	.	.	.	.	.	.	.	.	.	.	.	.	.	.	.	.	.	.	.	.	.	.	.	.	.	.	.	.	.	.	.	.	.	.	.	.	.	.	.	.	.	.	.
77	RVA/Human-wt/ZAF/UFS-NGS-MRC-DPRU2006/2008/G1P[8]	.	.	.	.	.	.	.	.	.	.	.	.	.	.	.	.	.	.	.	.	.	.	.	.	.	.	.	.	.	.	.	.	.	.	.	.	.	.	.	.	.	.	.	.	.	.	.	.
78	RVA/Human-wt/ZAF/UFS-NGS-MRC-DPRU1965/2008/G1P[8]	.	.	.	.	.	.	.	.	.	.	.	.	.	.	.	.	.	.	.	.	.	.	.	.	.	.	.	.	.	.	.	.	.	.	.	.	.	.	.	.	.	.	.	.	.	.	.	.
79	RVA/Human-wt/ZAF/UFS-NGS-MRC-DPRU1970/2008/G1P[8]	.	.	.	.	.	.	.	.	.	.	.	.	.	.	.	.	.	.	.	.	.	.	.	.	.	.	.	.	.	.	.	.	.	.	.	.	.	.	.	.	.	.	.	.	.	.	.	.
80	RVA/Human-wt/ZAF/UFS-NGS-MRC-DPRU1980/2008/G1P[8]	.	.	.	.	.	.	.	.	.	.	.	.	.	.	.	.	.	.	.	.	.	.	.	.	.	.	.	.	.	.	.	.	.	.	.	.	.	.	.	.	.	.	.	.	.	.	.	.
81	RVA/Human-wt/ZAF/UFS-NGS-MRC-DPRU1049/2009/G1P[8]	.	.	.	.	.	.	.	.	.	.	.	.	.	.	.	.	.	.	.	.	.	.	.	.	.	.	.	.	.	.	.	.	.	.	.	.	.	.	.	.	.	.	.	.	.	.	.	.
82	RVA/Human-wt/ZAF/UFS-NGS-MRC-DPRU1093/2009/G1P[8]	.	.	.	.	.	.	.	.	.	.	.	.	.	.	.	.	.	.	.	.	.	.	.	.	.	.	.	.	.	.	.	.	.	.	.	.	.	.	.	.	.	.	.	.	.	.	.	.
83	RVA/Human-wt/ZAF/UFS-NGS-MRC-DPRU139/2009/G1P[8]	.	.	.	.	.	.	.	.	.	.	.	.	.	.	.	.	.	.	.	.	.	.	.	.	.	.	.	.	.	.	.	.	.	.	.	.	.	.	.	.	.	.	.	.	.	.	.	.
84	RVA/Human-wt/ZAF/UFS-NGS-MRC-DPRU2291/2009/G1P[8]	.	.	.	.	.	.	.	.	.	.	.	.	.	.	.	.	.	.	.	.	.	.	.	.	.	.	.	.	.	.	.	.	.	.	.	.	.	.	.	.	.	.	.	.	.	.	.	.
85	RVA/Human-wt/ZAF/UFS-NGS-MRC-DPRU1190/2009/G1P[8]	.	.	.	.	.	.	.	.	.	.	.	.	.	.	.	.	.	.	.	.	.	.	.	.	.	.	.	.	.	.	.	.	.	.	.	.	.	.	.	.	.	.	.	.	.	.	.	.
86	RVA/Human-wt/ZAF/UFS-NGS-MRC-DPRU1234/2009/G1P[8]	.	.	.	.	.	.	.	.	.	.	.	.	.	.	.	.	.	.	.	.	.	.	.	.	.	.	.	.	.	.	.	.	.	.	.	.	.	.	.	.	.	.	.	.	.	.	.	.
87	RVA/Human-wt/ZAF/UFS-NGS-MRC-DPRU2299/2009/G1P[8]	.	.	.	.	.	.	.	.	.	.	.	.	.	.	.	.	.	.	.	.	.	.	.	.	.	.	.	.	.	.	.	.	.	.	.	.	.	.	.	.	.	.	.	.	.	.	.	.
88	RVA/Human-wt/ZAF/UFS-NGS-MRC-DPRU1271/2009/G1P[8]	.	.	.	.	.	.	.	.	.	.	.	.	.	.	.	.	.	.	.	.	.	.	.	.	.	.	.	.	.	.	.	.	.	.	.	.	.	.	.	.	.	.	.	.	.	.	.	.
89	RVA/Human-wt/ZAF/UFS-NGS-MRC-DPRU138/2009/G1P[8]	.	.	.	.	.	.	.	.	.	.	.	.	.	.	.	.	.	.	.	.	.	.	.	.	.	.	.	R	.	.	.	.	.	.	.	.	.	.	.	.	.	.	.	.	.	.	.	.
90	RVA/Human-wt/ZAF/UFS-NGS-MRC-DPRU151/2009/G1P[8]	.	.	.	.	.	.	.	.	.	.	.	.	.	.	.	.	.	.	.	.	.	.	.	.	.	.	.	.	.	.	.	.	.	.	.	.	.	.	.	.	.	.	.	.	.	.	.	.
91	RVA/Human-wt/ZAF/UFS-NGS-MRC-DPRU157/2009/G1P[8]	.	.	.	.	.	.	.	.	.	.	.	.	.	.	.	.	.	.	.	.	.	.	.	.	.	.	.	.	.	.	.	.	.	.	.	.	.	.	.	.	.	.	.	.	.	.	.	.
92	RVA/Human-wt/ZAF/UFS-NGS-MRC-DPRU136/2009/G1P[8]	.	.	.	.	.	.	.	.	.	.	.	.	.	.	.	.	.	.	.	.	.	.	.	.	.	.	.	.	.	.	.	.	.	.	.	.	.	.	.	.	.	.	.	.	.	.	.	.
93	RVA/Human-wt/ZAF/MRC-DPRU1192/2002/G1P[8]	.	.	.	.	.	.	.	.	.	.	.	.	.	.	.	.	.	.	.	.	.	.	.	.	.	.	.	.	.	.	.	.	.	.	.	.	.	.	.	.	.	.	.	.	.	.	.	.
94	RVA/Human-wt/ZAF/MRC-DPRU6113/2002/G1P[8]	.	.	.	.	.	.	.	.	.	.	.	.	.	.	.	.	.	.	.	.	.	.	.	.	.	.	.	.	.	.	.	.	.	.	.	.	.	.	.	.	.	.	.	.	.	.	.	.
95	RVA/Human-wt/ZAF/MRC-DPRU4381/2002/G1P[8]	.	.	.	.	.	.	.	.	R	.	.	.	.	.	.	.	.	.	.	.	.	.	.	.	.	.	.	.	.	.	.	.	.	.	.	.	.	.	.	.	.	.	.	.	.	.	.	.
96	RVA/Human-wt/ZAF/MRC-DPRU4418/2002/G1P[8]	.	.	.	.	.	.	.	.	.	.	.	.	.	.	.	.	.	.	.	.	.	.	.	.	.	.	.	.	.	.	.	.	.	.	.	.	.	.	.	.	.	.	.	.	.	.	.	.
97	RVA/Human-wt/ZAF/MRC-DPRU539/2003/G1P[8]	.	.	.	.	.	.	.	.	.	.	.	.	.	.	.	.	.	.	.	.	.	.	.	.	.	.	.	.	N	.	.	.	.	.	.	.	.	.	.	.	.	.	.	.	.	.	.	.
98	RVA/Human-wt/ZAF/MRC-DPRU566/2003/G1P[8]	.	.	.	.	.	.	.	.	.	.	.	.	.	.	.	.	.	.	.	.	.	.	.	.	.	.	.	.	N	.	.	.	.	.	.	.	.	.	.	.	.	.	.	.	.	.	.	.
99	RVA/Human-wt/ZAF/MRC-DPRU400/2003/G1P[8]	.	.	.	.	.	.	.	.	.	.	.	.	.	.	.	.	.	.	.	.	.	.	.	.	.	.	.	.	N	.	.	.	.	.	.	.	.	.	.	.	.	.	.	.	.	.	.	.
100	RVA/Human-wt/ZAF/MRC-DPRU451/2003/G1P[8]	.	.	.	.	.	.	.	.	.	.	.	.	.	.	.	.	.	.	.	.	.	.	.	.	.	.	.	.	N	.	.	.	.	.	.	.	.	.	.	.	.	.	.	.	.	.	.	.
101	RVA/Human-wt/ZAF/MRC-DPRU445/2003/G1P[8]	.	.	.	.	.	.	.	.	.	.	.	.	.	.	.	.	.	.	.	.	.	.	.	.	.	.	.	.	N	.	.	.	.	.	.	.	.	.	.	.	.	.	.	.	.	.	.	.
102	RVA/Human-wt/ZAF/MRC-DPRU648/2003/G1P[8]	.	.	.	.	.	.	.	.	.	.	.	.	.	.	.	.	.	.	.	.	.	.	.	.	.	.	.	.	.	.	.	.	.	.	.	.	.	.	.	.	.	.	.	.	.	.	.	.
103	RVA/Human-wt/ZAF/MRC-DPRU2198/2003/G1P[8]	.	.	.	.	.	.	.	.	.	.	.	.	.	.	.	.	.	.	.	.	.	.	.	.	.	.	.	.	N	.	.	.	.	.	.	.	.	.	.	.	.	.	.	.	.	.	.	.
104	RVA/Human-wt/ZAF/MRC-DPRU2218/2003/G1P[8]	.	.	.	.	.	.	.	.	.	.	.	.	.	.	.	.	.	.	.	.	.	.	.	.	.	.	.	.	.	.	.	.	.	.	.	.	.	.	.	.	.	.	.	.	.	.	.	.
105	RVA/Human-wt/ZAF/MRC-DPRU426/2004/G1P[8]	.	.	.	.	.	.	.	.	.	.	.	.	.	.	.	.	.	.	.	.	.	.	.	.	.	.	.	.	.	.	.	.	.	.	.	.	.	.	.	.	.	.	.	.	.	.	.	.
106	RVA/Human-wt/ZAF/MRC-DPRU1224/2004/G1P[8]	.	.	.	.	.	.	.	.	.	.	.	.	.	.	.	.	.	.	.	.	.	.	.	.	.	.	.	.	.	.	.	.	.	.	.	.	.	.	.	.	.	.	.	.	.	.	.	.
107	RVA/Human-wt/ZAF/MRC-DPRU1264/2004/G1P[8]	.	.	.	.	.	.	.	.	.	.	.	.	.	.	.	.	.	.	.	.	.	.	.	.	.	.	.	.	.	.	.	.	.	.	.	.	.	.	.	.	.	.	.	.	.	.	.	.
108	RVA/Human-wt/ZAF/MRC-DPRU1283/2004/G1P[8]	.	.	.	.	.	.	.	.	.	.	.	.	.	.	.	.	.	.	.	.	.	.	.	.	.	.	.	.	.	.	.	.	.	.	.	.	.	.	.	.	.	.	.	.	.	.	.	.
109	RVA/Human-wt/ZAF/MRC-DPRU1277/2004/G1P[8]	.	.	.	.	.	.	.	.	.	.	.	.	.	.	.	.	.	.	.	.	.	.	.	.	.	.	.	.	.	.	.	.	.	.	.	.	.	.	.	.	.	.	.	.	.	.	.	.
110	RVA/Human-wt/ZAF/MRC-DPRU1285/2004/G1P[8]	.	.	.	.	.	.	.	.	.	.	.	.	.	.	.	.	.	.	.	.	.	.	.	.	.	.	.	.	.	.	.	.	.	.	.	.	.	.	.	.	.	.	.	.	.	.	.	.
111	RVA/Human-wt/ZAF/MRC-DPRU1299/2004/G1P[8]	.	.	.	.	.	.	.	.	.	.	.	.	.	.	.	.	.	.	.	.	.	.	.	.	.	.	.	.	.	.	.	.	.	.	.	.	.	.	.	.	.	.	.	.	.	.	.	.
112	RVA/Human-wt/ZAF/MRC-DPRU1275/2004/G1P[8]	.	.	.	.	.	.	.	.	.	.	.	.	.	.	.	.	.	.	.	.	.	.	.	.	.	.	.	.	.	.	.	.	.	.	.	.	.	.	.	.	.	.	.	.	.	.	.	.
113	RVA/Human-wt/ZAF/MRC-DPRU1280-04/2004/G1P[8]	.	.	.	.	.	.	.	.	.	.	.	.	.	.	.	.	.	.	.	.	.	.	.	.	.	.	.	.	.	.	.	.	.	.	.	.	.	.	.	.	.	.	.	.	.	.	.	.
114	RVA/Human-wt/ZAF/MRC-DPRU822/2005/G1P[8]	.	.	.	.	.	.	.	.	.	.	.	.	.	.	.	.	.	.	.	.	.	.	.	.	.	.	.	.	.	.	.	.	.	.	.	.	.	.	.	.	.	.	.	.	.	.	.	.
115	RVA/Human-wt/ZAF/MRC-DPRU2132/2005/G1P[8]	.	.	.	.	.	.	.	.	.	.	.	.	.	.	.	.	.	.	.	.	.	.	.	.	.	.	.	.	.	.	.	.	.	.	.	.	.	.	.	.	.	.	.	.	.	.	.	.
116	RVA/Human-wt/ZAF/MRC-DPRU2114/2005/G1P[8]	.	.	.	.	.	.	.	.	.	.	.	.	.	.	.	.	.	.	.	.	.	.	.	.	.	.	.	.	.	.	.	.	.	.	.	.	.	.	.	.	.	.	.	.	.	.	.	.
117	RVA/Human-wt/ZAF/MRC-DPRU799/2006/G1P[8]	.	.	.	.	.	.	.	.	.	.	.	.	.	.	.	.	.	.	.	.	.	.	.	.	.	.	.	.	.	.	.	.	.	.	.	.	.	.	.	.	.	.	.	.	.	.	.	.
118	RVA/Human-wt/ZAF/MRC-DPRU789/2006/G1P[8]	.	.	.	.	.	.	.	.	.	.	.	.	.	.	.	.	.	.	.	.	.	.	.	.	.	.	.	.	.	.	.	.	.	.	.	.	.	.	.	.	.	.	.	.	.	.	.	.
119	RVA/Human-wt/ZAF/MRC-DPRU803/2006/G1P[8]	.	.	.	.	.	.	.	.	.	.	.	.	.	.	.	.	.	.	.	.	.	.	.	.	.	.	.	.	.	.	.	.	.	.	.	.	.	.	.	.	.	.	.	.	.	.	.	.
120	RVA/Human-wt/ZAF/MRC-DPRU748/2006/G1P[8]	.	.	.	.	.	.	.	.	.	.	.	.	.	.	.	.	.	.	.	.	.	.	.	.	.	.	.	.	.	.	.	.	.	.	.	.	.	.	.	.	.	.	.	.	.	.	.	.
121	RVA/Human-wt/ZAF/MRC-DPRU839/2006/G1P[8]	.	.	.	.	.	.	.	.	.	.	.	.	.	.	.	.	.	.	.	.	.	.	.	.	.	.	.	.	.	.	.	.	.	.	.	.	.	.	.	.	.	.	.	.	.	.	.	.
122	RVA/Human-wt/ZAF/MRC-DPRU757/2006/G1P[8]	.	.	.	.	.	.	.	.	.	.	.	.	.	.	.	.	.	.	.	.	.	.	.	.	.	.	.	.	.	.	.	.	.	.	.	.	.	.	.	.	.	.	.	.	.	.	.	.
123	RVA/Human-wt/ZAF/MRC-DPRU832/2006/G1P[8]	.	.	.	.	.	.	.	.	.	.	.	.	.	.	.	.	.	.	.	.	.	.	.	.	.	.	.	.	.	.	.	.	.	.	.	.	.	.	.	.	.	.	.	.	.	.	.	.
124	RVA/Human-wt/ZAF/MRC-DPRU840/2006/G1P[8]	.	.	.	.	.	.	.	.	.	.	.	.	.	.	.	.	.	.	.	.	.	.	.	.	.	.	.	.	.	.	.	.	.	.	.	.	.	.	.	.	.	.	.	.	.	.	.	.
125	RVA/Human-wt/ZAF/MRC-DPRU901/2006/G1P[8]	.	.	.	.	.	.	.	.	.	.	.	.	.	.	.	.	.	.	.	.	.	.	.	.	.	.	.	.	.	.	.	.	.	.	.	.	.	.	.	.	.	.	.	.	.	.	.	.
126	RVA/Human-wt/ZAF/MRC-DPRU1350/2007/G1P[8]	.	.	.	.	.	.	.	.	.	.	.	.	.	.	.	.	.	.	.	.	.	.	.	.	.	.	.	.	.	.	.	.	.	.	.	.	.	.	.	.	.	.	.	.	.	.	.	.
127	RVA/Human-wt/ZAF/MRC-DPRU1370/2007/G1P[8]	.	.	.	.	.	.	.	.	.	.	.	.	.	.	.	.	.	.	.	.	.	.	.	.	.	.	.	.	.	.	.	.	.	.	.	.	.	.	.	.	.	.	.	.	.	.	.	.
128	RVA/Human-wt/ZAF/MRC-DPRU1327/2007/G1P[8]	.	.	.	.	.	.	.	.	.	.	.	.	.	.	.	.	.	.	.	.	.	.	.	.	.	.	.	.	.	.	.	.	.	.	.	.	.	.	.	.	.	.	.	.	.	.	.	.
129	RVA/Human-wt/ZAF/MRC-DPRU1381/2007/G1P[8]	.	.	.	.	.	.	.	.	.	.	.	.	.	.	.	.	.	.	.	.	.	.	.	.	.	.	.	.	.	.	.	.	.	.	.	.	.	.	.	.	.	.	.	.	.	.	.	.
130	RVA/Human-wt/ZAF/MRC-DPRU1840/2007/G1P[8]	.	.	.	.	.	.	.	.	.	.	.	.	.	.	.	.	.	.	.	.	.	.	.	.	.	.	.	.	.	.	.	.	.	.	.	.	.	.	.	.	.	.	.	.	.	.	.	.
131	RVA/Human-wt/ZAF/MRC-DPRU1052/2008/G1P[8]	.	.	.	.	.	.	.	.	.	.	.	.	.	.	.	.	.	.	.	.	.	.	.	.	.	.	.	.	.	.	.	.	.	.	.	.	.	.	.	.	.	.	.	.	.	.	.	.
132	RVA/Human-wt/ZAF/MRC-DPRU2429/2008/G1P[8]	.	.	.	.	.	.	.	.	.	.	.	.	.	.	.	.	.	.	.	.	.	.	.	.	.	.	.	.	.	.	.	.	.	.	.	.	.	.	.	.	.	.	.	.	.	.	.	.
133	RVA/Human-wt/ZAF/MRC-DPRU1960/2008/G1P[8]	.	.	.	.	.	.	.	.	.	.	.	.	.	.	.	.	.	.	.	.	.	.	.	.	.	.	.	.	.	.	.	.	.	.	.	.	.	.	.	.	.	.	.	.	.	.	.	.
134	RVA/Human-wt/ZAF/MRC-DPRU1039/2008/G1P[8]	.	.	.	.	.	.	.	.	.	.	.	.	.	.	.	.	.	.	.	.	.	.	.	.	.	.	.	.	.	.	.	.	.	.	.	.	.	.	.	.	.	.	.	.	.	.	.	.
135	RVA/Human-wt/ZAF/MRC-DPRU2125/2008/G1P[8]	.	.	.	.	.	.	.	.	.	.	.	.	.	.	.	.	.	.	.	.	.	.	.	.	.	.	.	.	.	.	.	.	.	.	.	.	.	.	.	.	.	.	.	.	.	.	.	.
136	RVA/Human-wt/ZAF/MRC-DPRU2306/2009/G1P[8]	.	.	.	.	.	.	.	.	.	.	.	.	.	.	.	.	.	.	.	.	.	.	.	.	.	.	.	.	.	.	.	.	.	.	.	.	.	.	.	.	.	.	.	.	.	.	.	.
137	RVA/Human-wt/ZAF/MRC-DPRU2325/2009/G1P[8]	.	.	.	.	.	.	.	.	.	.	.	.	.	.	.	.	.	.	.	.	.	.	.	.	.	.	.	.	.	.	.	.	.	.	.	.	.	.	.	.	.	.	.	.	.	.	.	.
138	RVA/Human-wt/ZAF/MRC-DPRU2330/2009/G1P[8]	.	.	.	.	.	.	.	.	.	.	.	.	.	.	.	.	.	.	.	.	.	.	.	.	.	.	.	.	.	.	.	.	.	.	.	.	.	.	.	.	.	.	.	.	.	.	.	.
139	RVA/Human-wt/ZAF/MRC-DPRU1389/2009/G1P[8]	.	.	.	.	.	.	.	.	.	.	.	.	.	.	.	.	.	.	.	.	.	.	.	.	.	.	.	.	.	.	.	.	.	.	.	.	.	.	.	.	.	.	.	.	.	.	.	.
140	RVA/Human-wt/ZAF/MRC-DPRU1270/2009/G1P[8]	.	.	.	.	.	.	.	.	.	.	.	.	.	.	.	.	.	.	.	.	.	.	.	.	.	.	.	.	.	.	.	.	.	.	.	.	.	.	.	.	.	.	.	.	.	.	.	.
141	RVA/Human-wt/ZAF/MRC-DPRU1269/2009/G1P[8]	.	.	.	.	.	.	.	.	.	.	.	.	.	.	.	.	.	.	.	.	.	.	.	.	.	.	.	.	.	.	.	.	.	.	.	.	.	.	.	.	.	.	.	.	.	.	.	.
142	RVA/Human-wt/ZAF/MRC-DPRU2294/2009/G1P[8]	.	.	.	.	.	.	.	.	.	.	.	.	.	.	.	.	.	.	.	.	.	.	.	.	.	.	.	.	.	.	.	.	.	.	.	.	.	.	.	.	.	.	.	.	.	.	.	.
143	RVA/Human-wt/ZAF/MRC-DPRU150/2009/G1P[8]	.	.	.	.	.	.	.	.	.	.	.	.	.	.	.	.	.	.	.	.	.	.	.	.	.	.	.	.	.	.	.	.	.	.	.	.	.	.	.	.	.	.	.	.	.	.	.	.
144	RVA/Human-wt/ZAF/MRC-DPRU155/2009/G1P[8]	.	.	.	.	.	.	.	.	.	.	.	.	.	.	.	.	.	.	.	.	.	.	.	.	.	.	.	.	.	.	.	.	.	.	.	.	.	.	.	.	.	.	.	.	.	.	.	.
145	RVA/Human-wt/ZAF/MRC-DPRU2801/2009/G1P[8]	.	.	.	.	.	.	.	.	.	.	.	.	.	.	.	.	.	.	.	.	.	.	.	.	.	.	.	.	.	.	.	.	.	.	.	.	.	.	.	.	.	.	.	.	.	.	.	.
146	RVA/Human-wt/ZAF/MRC-DPRU1217/2009/G1P[8]	.	.	.	.	.	.	.	.	.	.	.	.	.	.	.	.	.	.	.	.	.	.	.	.	.	.	.	.	.	.	.	.	.	.	.	.	.	.	.	.	.	.	.	.	.	.	.	.
147	RVA/Human-wt/ZAF/MRC-DPRU1923/2009/G1P[8]	.	.	.	.	.	.	.	.	.	.	I	.	.	.	.	.	.	.	.	.	.	.	.	.	.	.	.	.	.	.	.	.	.	.	.	.	.	.	.	.	.	.	.	.	.	.	.	.
148	RVA/Human-wt/ZAF/MRC-DPRU135/2009/G1P[8]	.	.	.	.	.	.	.	.	.	.	.	.	.	.	.	.	.	.	.	.	.	.	.	.	.	.	.	.	.	.	.	.	.	.	.	.	.	.	.	.	.	.	.	.	.	.	.	.
149	RVA/Human-wt/ZAF/UFS-NGS-MRC-DPRU2021/2010/G1P[8]	.	.	.	.	.	.	.	.	.	.	.	.	.	.	.	.	.	.	.	.	.	.	.	.	.	.	.	.	.	.	.	.	.	.	.	.	.	.	.	.	.	.	.	.	.	.	.	.
150	RVA/Human-wt/ZAF/UFS-NGS-MRC-DPRU2250/2013/G1P[8]	.	.	.	.	.	.	.	.	.	.	.	.	.	.	.	.	.	.	.	.	.	.	.	.	.	.	.	.	.	.	.	.	.	.	.	.	.	.	.	.	.	.	.	.	.	.	.	.
151	RVA/Human-wt/ZAF/UFS-NGS-MRC-DPRU143/2014/G1P[8]	.	.	.	.	.	.	.	.	.	.	.	.	.	.	.	.	.	.	.	.	.	.	.	.	.	.	.	.	.	.	.	.	.	.	.	.	.	.	.	.	.	.	.	.	.	.	.	.
152	RVA/Human-wt/ZAF/UFS-NGS-MRC-DPRU65/2014/G1P[8]	.	.	.	.	.	.	.	.	.	.	.	.	.	.	.	.	.	.	.	.	.	.	.	.	.	.	.	.	.	.	.	.	.	.	.	.	.	.	.	.	.	.	.	.	.	.	.	.
153	RVA/Human-wt/ZAF/UFS-NGS-MRC-DPRU150/2014/G1P[8]	.	.	.	.	.	.	.	.	.	.	.	.	.	.	.	.	.	.	.	.	.	.	.	.	.	.	.	.	.	.	.	.	.	.	.	.	.	.	.	.	.	.	.	.	.	.	.	.
154	RVA/Human-wt/ZAF/UFS-NGS-MRC-DPRU56/2014/G1P[8]	.	.	.	.	.	.	.	.	.	.	.	.	.	.	.	.	.	.	.	.	.	.	.	.	.	.	.	.	.	.	.	.	.	.	.	.	.	.	.	.	.	.	.	.	.	.	.	.
155	RVA/Human-wt/ZAF/UFS-NGS-MRC-DPRU74/2014/G1P[8]	.	.	.	.	.	.	.	.	.	.	.	.	.	.	.	.	.	.	.	.	.	.	.	.	.	.	.	.	.	.	.	.	.	.	.	.	.	.	.	.	.	.	.	.	.	.	.	.
156	RVA/Human-wt/ZAF/UFS-NGS-MRC-DPRU4347/2015/G1P[8]	.	.	.	.	.	.	.	.	.	.	.	.	.	.	.	.	.	.	.	.	.	.	.	.	.	.	.	.	.	.	.	.	.	.	.	.	.	.	.	.	.	.	.	.	.	.	.	.
157	RVA/Human-wt/ZAF/UFS-NGS-MRC-DPRU4352/2015/G1P[8]	.	.	.	.	.	.	.	.	.	.	.	.	.	.	.	.	.	.	.	.	.	.	.	.	.	.	.	.	.	.	.	.	.	.	.	.	.	.	.	.	.	.	.	.	.	.	.	.
158	RVA/Human-wt/ZAF/UFS-NGS-MRC-DPRU4357/2015/G1P[8]	.	.	.	.	.	.	.	.	.	.	.	.	.	.	.	.	.	.	.	.	.	.	.	.	.	.	.	.	.	.	.	.	.	.	.	.	.	.	.	.	.	.	.	.	.	.	.	.
159	RVA/Human-wt/ZAF/UFS-NGS-MRC-DPRU15948/2017/G1P[8]	.	.	.	.	.	.	.	.	.	.	.	.	.	.	.	.	.	.	.	.	.	.	.	.	.	.	.	.	.	.	.	.	.	.	.	.	.	.	.	.	.	.	.	.	.	.	.	.
160	RVA/Human-wt/ZAF/MRC-DPRU2061/2010/G1P[8]	.	.	.	.	.	.	.	.	.	.	.	.	.	.	.	.	.	.	.	.	.	.	.	.	.	.	.	.	.	.	.	.	.	.	.	.	.	.	.	.	.	.	.	.	.	.	.	.
161	RVA/Human-wt/ZAF/MRC-DPRU1492/2010/G1P[8]	.	.	.	.	.	.	.	.	.	.	.	.	.	.	.	.	.	.	.	.	.	.	.	.	.	.	.	.	.	.	.	.	.	.	.	.	.	.	.	.	.	.	.	.	.	.	.	.
162	RVA/Human-wt/ZAF/MRC-DPRU2030/2010/G1P[8]	.	.	.	.	.	.	.	.	.	.	.	.	.	.	.	.	.	.	.	.	.	.	.	.	.	.	.	.	.	.	.	.	.	.	.	.	.	.	.	.	.	.	.	.	.	.	.	.
163	RVA/Human-wt/ZAF/MRC-DPRU1544/2010/G1P[8]	.	.	.	.	.	.	.	.	.	.	.	.	.	.	.	.	.	.	.	.	.	.	.	.	.	.	.	.	.	.	.	.	.	.	.	.	.	.	.	.	.	.	.	.	.	.	.	.
164	RVA/Human-wt/ZAF/MRC-DPRU2052/2010/G1P[8]	.	.	.	.	.	.	.	.	.	.	.	.	.	.	.	.	.	.	.	.	.	.	.	.	.	.	.	.	.	.	.	.	.	.	.	.	.	.	.	.	.	.	.	.	.	.	.	.
165	RVA/Human-wt/ZAF/MRC-DPRU1506/2010/G1P[8]	.	.	.	.	.	.	.	.	.	.	.	.	.	.	.	.	.	.	.	.	.	.	.	.	.	.	.	.	.	.	.	.	.	.	.	.	.	.	.	.	.	.	.	.	.	.	.	.
166	RVA/Human-wt/ZAF/MRC-DPRU2035/2010/G1P[8]	.	.	.	.	.	.	.	.	.	.	.	.	.	.	.	.	.	.	.	.	.	.	.	.	.	.	.	.	.	.	.	.	.	.	.	.	.	.	.	.	.	.	.	.	.	.	.	.
167	RVA/Human-wt/ZAF/MRC-DPRU6954/2011/G1P[8]	.	.	.	.	.	.	.	.	.	.	.	.	.	.	.	.	.	.	.	.	.	.	.	.	.	.	.	.	.	.	.	.	.	.	.	.	.	.	.	.	.	.	.	.	.	.	.	.
168	RVA/Human-wt/ZAF/MRC-DPRU120/2011/G1P[8]	.	.	.	.	.	.	.	.	.	.	.	.	.	.	.	.	.	.	.	.	.	.	.	.	.	.	.	.	.	.	.	.	.	.	.	.	.	.	.	.	.	.	.	.	.	.	.	.
169	RVA/Human-wt/ZAF/MRC-DPRU121/2011/G1P[8]	.	.	.	.	.	.	.	.	.	.	.	.	.	.	.	.	.	.	.	.	.	.	.	.	.	.	.	.	.	.	.	.	.	.	.	.	.	.	.	.	.	.	.	.	.	.	.	.
170	RVA/Human-wt/ZAF/MRC-DPRU4079-11/2011/G1P[8]	.	.	.	.	.	.	.	.	.	.	.	.	.	.	.	.	.	.	.	.	.	.	.	.	.	.	.	.	.	.	.	.	.	.	.	.	.	.	.	.	.	.	.	.	.	.	.	.
171	RVA/Human-wt/ZAF/MRC-DPRU83/2011/G1P[8]	.	.	.	.	.	.	.	.	.	.	.	.	.	.	.	.	.	.	.	.	.	.	.	.	.	.	.	.	.	.	.	.	.	.	.	.	.	.	.	.	.	.	.	.	.	.	.	.
		241	242	243	244	245	246	247	248	249	250	251	252	253	254	255	256	257	258	259	260	261	262	263	264	265	266	267	268	269	270	271	272	273	274	275	276	277	278	279	280	281	282	283	284	285	286	287	288
	RVA/Vaccine/USA/Rotarix-A41CB052A/1988/G1P[8]	A	D	G	A	T	T	W	F	F	N	P	V	I	L	R	P	N	N	V	E	V	E	F	L	L	N	G	Q	I	I	N	T	Y	Q	A	R	F	G	T	I	I	A	R	N	F	D	T	I
1	RVA/Human-wt/ZAF/UFS-NGS-MRC-DPRU4023/2002/G1P[8]	.	.	.	.	.	.	.	.	.	.	.	I	.	.	.	.	.	.	.	.	.	.	.	.	.	.	.	.	.	.	.	.	.	.	.	.	.	.	.	.	V	.	.	.	.	.	.	.
2	RVA/Human-wt/ZAF/UFS-NGS-MRC-DPRU4271/2002/G1P[8]	.	.	.	.	.	.	.	.	.	.	.	I	.	.	.	.	.	.	.	.	.	.	.	.	.	.	.	.	.	.	.	.	.	.	.	.	.	.	.	.	V	.	.	.	.	.	.	.
3	RVA/Human-wt/ZAF/UFS-NGS-MRC-DPRU4024/2002/G1P[8]	.	.	.	.	.	.	.	.	.	.	.	I	.	.	.	.	.	.	.	.	.	.	.	.	.	.	.	.	.	.	.	.	.	.	.	.	.	.	.	.	V	.	.	.	.	.	.	.
4	RVA/Human-wt/ZAF/UFS-NGS-MRC-DPRU4026/2002/G1P[8]	.	.	.	.	.	.	.	.	.	.	.	I	.	.	.	.	.	.	.	.	.	.	.	.	.	.	.	.	.	.	.	.	.	.	.	.	.	.	.	.	V	.	.	.	.	.	.	.
5	RVA/Human-wt/ZAF/UFS-NGS-MRC-DPRU4055/2002/G1P[8]	.	.	.	.	.	.	.	.	.	.	.	I	.	.	.	.	.	.	.	.	.	.	.	.	.	.	.	.	.	.	.	.	.	.	.	.	.	.	.	.	V	.	.	.	.	.	.	.
6	RVA/Human-wt/ZAF/UFS-NGS-MRC-DPRU3951/2002/G1P[8]	.	.	.	.	.	.	.	.	.	.	.	I	.	.	.	.	.	.	.	.	.	.	.	.	.	.	.	.	.	.	.	.	.	.	.	.	.	.	.	.	V	.	.	.	.	.	.	.
7	RVA/Human-wt/ZAF/UFS-NGS-MRC-DPRU4018/2002/G1P[8]	.	.	.	.	.	.	.	.	.	.	.	I	.	.	.	.	.	.	.	.	.	.	.	.	.	.	.	.	.	.	.	.	.	.	.	.	.	.	.	.	V	.	.	.	.	.	.	.
8	RVA/Human-wt/ZAF/UFS-NGS-MRC-DPRU4019/2002/G1P[8]	.	.	.	.	.	.	.	.	.	.	.	I	.	.	.	.	.	.	.	.	.	.	.	.	.	.	.	.	.	.	.	.	.	.	.	.	.	.	.	.	V	.	.	.	.	.	.	.
9	RVA/Human-wt/ZAF/UFS-NGS-MRC-DPRU3883/2002/G1P[8]	.	.	.	.	.	.	.	.	.	.	.	I	.	.	.	.	.	.	.	.	.	.	.	.	.	.	.	.	.	.	.	.	.	.	.	.	.	.	.	.	.	.	.	.	.	.	.	.
10	RVA/Human-wt/ZAF/UFS-NGS-MRC-DPRU3892/2002/G1P[8]	.	.	.	.	.	.	.	.	.	.	.	I	.	.	.	.	.	.	.	.	.	.	.	.	.	.	.	.	.	.	.	.	.	.	.	.	.	.	.	.	.	.	.	.	.	.	.	.
11	RVA/Human-wt/ZAF/UFS-NGS-MRC-DPRU3956/2002/G1P[8]	.	.	.	.	.	.	.	.	.	.	.	I	.	.	.	.	.	.	.	.	.	.	.	.	.	.	.	.	.	.	.	.	.	.	.	.	.	.	.	.	.	.	.	.	.	.	.	.
12	RVA/Human-wt/ZAF/UFS-NGS-MRC-DPRU4102/2002/G1P[8]	.	.	.	.	.	.	.	.	.	.	.	I	.	.	.	.	.	.	.	.	.	.	.	.	.	.	.	.	.	.	.	.	.	.	.	.	.	.	.	.	.	.	.	.	.	.	.	.
13	RVA/Human-wt/ZAF/UFS-NGS-MRC-DPRU4049/2002/G1P[8]	.	.	.	.	.	.	.	.	.	.	.	I	.	.	.	.	.	.	.	.	.	.	.	.	.	.	.	.	.	.	.	.	.	.	.	.	.	.	.	.	.	.	.	.	.	.	.	.
14	RVA/Human-wt/ZAF/UFS-NGS-MRC-DPRU4269/2002/G1P[8]	.	.	.	.	.	.	.	.	.	.	.	.	.	.	.	.	.	.	.	.	.	.	.	.	.	.	.	.	.	.	.	.	.	.	.	.	.	.	.	.	.	.	.	.	.	.	A	.
15	RVA/Human-wt/ZAF/UFS-NGS-MRC-DPRU2156/2003/G1P[8]	.	.	.	.	.	.	.	.	.	.	.	I	.	.	.	.	.	.	.	.	.	.	.	.	.	.	.	.	.	.	.	.	.	.	.	.	.	.	.	.	.	.	.	.	.	.	.	.
16	RVA/Human-wt/ZAF/UFS-NGS-MRC-DPRU2145/2003/G1P[8]	.	.	.	.	.	.	.	.	.	.	.	I	.	.	.	.	.	.	.	.	.	.	.	.	.	.	.	.	.	.	.	.	.	.	.	.	.	.	.	.	.	.	.	.	.	.	.	.
17	RVA/Human-wt/ZAF/UFS-NGS-MRC-DPRU456/2003/G1P[8]	.	.	.	.	.	.	.	.	.	.	.	I	.	.	.	.	.	.	.	.	.	.	.	.	.	.	.	.	.	.	.	.	.	.	.	.	.	.	.	.	.	.	.	.	.	.	.	.
18	RVA/Human-wt/ZAF/UFS-NGS-MRC-DPRU632/2003/G1P[8]	.	.	.	.	.	.	.	.	.	.	.	I	.	.	.	.	.	.	.	.	.	.	.	.	.	.	.	.	.	.	.	.	.	.	.	.	.	.	.	.	.	.	.	.	.	.	.	.
19	RVA/Human-wt/ZAF/UFS-NGS-MRC-DPRU609/2003/G1P[8]	.	.	.	.	.	.	.	.	.	.	.	I	.	.	.	.	.	.	.	.	.	.	.	.	.	.	.	.	.	.	.	.	.	.	.	.	.	.	.	.	.	.	.	.	.	.	.	.
20	RVA/Human-wt/ZAF/UFS-NGS-MRC-DPRU493/2003/G1P[8]	.	.	.	.	.	.	.	.	.	.	.	I	.	.	.	.	.	.	.	.	.	.	.	.	.	.	.	.	.	.	.	.	.	.	.	.	.	.	.	.	.	.	.	.	.	.	.	.
21	RVA/Human-wt/ZAF/UFS-NGS-MRC-DPRU2117/2003/G1P[8]	.	.	.	.	.	.	.	.	.	.	.	.	.	.	.	.	.	.	.	.	.	.	.	.	.	.	.	.	.	.	.	.	.	.	.	.	.	.	.	.	.	.	.	.	.	.	A	.
22	RVA/Human-wt/ZAF/UFS-NGS-MRC-DPRU1184/2004/G1P[8]	.	.	.	.	.	.	.	.	.	.	.	I	.	.	.	.	.	.	.	.	.	.	.	.	.	.	.	.	.	.	.	.	.	.	.	.	.	.	.	.	V	.	.	.	.	.	.	.
23	RVA/Human-wt/ZAF/UFS-NGS-MRC-DPRU1205/2004/G1P[8]	.	.	.	.	.	.	.	.	.	.	.	I	.	.	.	.	.	.	.	.	.	.	.	.	.	.	.	.	.	.	.	.	.	.	.	.	.	.	.	.	V	.	.	.	.	.	.	.
24	RVA/Human-wt/ZAF/UFS-NGS-MRC-DPRU1104/2004/G1P[8]	.	.	.	.	.	.	.	.	.	.	.	.	.	.	.	.	.	.	.	.	.	.	.	.	.	.	.	.	.	.	.	.	.	.	.	.	.	.	.	.	.	.	.	.	.	.	A	.
25	RVA/Human-wt/ZAF/UFS-NGS-MRC-DPRU1116/2004/G1P[8]	.	.	.	.	.	.	.	.	.	.	.	I	.	.	.	.	.	.	.	.	.	.	.	.	.	.	.	.	.	.	.	.	.	.	.	.	.	.	.	.	V	.	.	.	.	.	.	.
26	RVA/Human-wt/ZAF/UFS-NGS-MRC-DPRU1131/2004/G1P[8]	.	.	.	.	.	.	.	.	.	.	.	I	.	.	.	.	.	.	.	.	.	.	.	.	.	.	.	.	.	.	.	.	.	.	.	.	.	.	.	.	V	.	.	.	.	.	.	.
27	RVA/Human-wt/ZAF/UFS-NGS-MRC-DPRU1148/2004/G1P[8]	.	.	.	.	.	.	.	.	.	.	.	I	.	.	.	.	.	.	.	.	.	.	.	.	.	.	.	.	.	.	.	.	.	.	.	.	.	.	.	.	V	.	.	.	.	.	.	.
28	RVA/Human-wt/ZAF/UFS-NGS-MRC-DPRU1192/2004/G1P[8]	.	.	.	.	.	.	.	.	.	.	.	I	.	.	.	.	.	.	.	.	.	.	.	.	.	.	.	.	.	.	.	.	.	.	.	.	.	.	.	.	V	.	.	.	.	.	.	.
29	RVA/Human-wt/ZAF/UFS-NGS-MRC-DPRU1287/2004/G1P[8]	.	.	.	.	.	.	.	.	.	.	.	I	.	.	.	.	.	.	.	.	.	.	.	.	.	.	.	.	.	.	.	.	.	.	.	.	.	.	.	.	V	.	.	.	.	.	.	.
30	RVA/Human-wt/ZAF/UFS-NGS-MRC-DPRU3410/2004/G1P[8]	.	.	.	.	.	.	.	.	.	.	.	I	.	.	.	.	.	.	.	.	.	.	.	.	.	.	.	.	.	.	.	.	.	.	.	.	.	.	.	.	V	.	.	.	.	.	.	.
31	RVA/Human-wt/ZAF/UFS-NGS-MRC-DPRU3449/2004/G1P[8]	.	.	.	.	.	.	.	.	.	.	.	I	.	.	.	.	.	.	.	.	.	.	.	.	.	.	.	.	.	.	.	.	.	.	.	.	.	.	.	.	V	.	.	.	.	.	.	.
32	RVA/Human-wt/ZAF/UFS-NGS-MRC-DPRU1135/2004/G1P[8]	.	.	.	.	.	.	.	.	.	.	.	I	.	.	.	.	.	.	.	.	.	.	.	.	.	.	.	.	.	.	.	.	.	.	.	.	.	.	.	.	V	.	.	.	.	.	.	.
33	RVA/Human-wt/ZAF/UFS-NGS-MRC-DPRU1139/2004/G1P[8]	.	.	.	.	.	.	.	.	.	.	.	I	.	.	.	.	.	.	.	.	.	.	.	.	.	.	.	.	.	.	.	.	.	.	.	.	.	.	.	.	V	.	.	.	.	.	.	.
34	RVA/Human-wt/ZAF/UFS-NGS-MRC-DPRU1145/2004/G1P[8]	.	.	.	.	.	.	.	.	.	.	.	I	.	.	.	.	.	.	.	.	.	.	.	.	.	.	.	.	.	.	.	.	.	.	.	.	.	.	.	.	V	.	.	.	.	.	.	.
35	RVA/Human-wt/ZAF/UFS-NGS-MRC-DPRU1230/2004/G1P[8]	.	.	.	.	.	.	.	.	.	.	.	I	.	.	.	.	.	.	.	.	.	.	.	.	.	.	.	.	.	.	.	.	.	.	.	.	.	.	.	.	.	.	.	.	.	.	.	.
36	RVA/Human-wt/ZAF/UFS-NGS-MRC-DPRU687/2005/G1P[8]	.	.	.	.	.	.	.	.	.	.	.	.	.	.	.	.	.	.	.	.	.	.	.	.	.	.	.	.	.	.	.	.	.	.	.	.	.	.	.	.	.	.	.	.	.	.	A	.
37	RVA/Human-wt/ZAF/UFS-NGS-MRC-DPRU658/2005/G1P[8]	.	.	.	.	.	.	.	.	.	.	.	I	.	.	.	.	.	.	.	.	.	.	.	.	.	.	.	.	.	.	.	.	.	.	.	.	.	.	.	.	V	.	.	.	.	.	.	.
38	RVA/Human-wt/ZAF/UFS-NGS-MRC-DPRU682/2005/G1P[8]	.	.	.	.	.	.	.	.	.	.	.	I	.	.	.	.	.	.	.	.	.	.	.	.	.	.	.	.	.	.	.	.	.	.	.	.	.	.	.	.	.	.	.	.	.	.	.	.
39	RVA/Human-wt/ZAF/UFS-NGS-MRC-DPRU747/2005/G1P[8]	.	.	.	.	.	.	.	.	.	.	.	.	.	.	.	.	.	.	.	.	.	.	.	.	.	.	.	.	.	.	.	.	.	.	.	.	.	.	.	.	.	.	.	.	.	.	A	.
40	RVA/Human-wt/ZAF/UFS-NGS-MRC-DPRU745/2005/G1P[8]	.	.	.	.	.	.	.	.	.	.	.	I	.	.	.	.	.	.	.	.	.	.	.	.	.	.	.	.	.	.	.	.	.	.	.	.	.	.	.	.	V	.	.	.	.	.	.	.
41	RVA/Human-wt/ZAF/UFS-NGS-MRC-DPRU451/2005/G1P[8]	.	.	.	.	.	.	.	.	.	.	.	I	.	.	.	.	.	.	.	.	.	.	.	.	.	.	.	.	.	.	.	.	.	.	.	.	.	.	.	.	V	.	.	.	.	.	.	.
42	RVA/Human-wt/ZAF/UFS-NGS-MRC-DPRU1009/2006/G1P[8]	.	.	.	.	.	.	.	.	.	.	.	.	.	.	.	.	.	.	.	.	.	.	.	.	.	.	.	.	.	.	.	.	.	.	.	.	.	.	.	.	.	.	.	.	.	.	A	.
43	RVA/Human-wt/ZAF/UFS-NGS-MRC-DPRU1019/2006/G1P[8]	.	.	.	.	.	.	.	.	.	.	.	.	.	.	.	.	.	.	.	.	.	.	.	.	.	.	.	.	.	.	.	.	.	.	.	.	.	.	.	.	.	.	.	.	.	.	A	.
44	RVA/Human-wt/ZAF/UFS-NGS-MRC-DPRU1006/2006/G1P[8]	.	.	.	.	.	.	.	.	.	.	.	.	.	.	.	.	.	.	.	.	.	.	.	.	.	.	.	.	.	.	.	.	.	.	.	.	.	.	.	.	.	.	.	.	.	.	A	.
45	RVA/Human-wt/ZAF/UFS-NGS-MRC-DPRU1007/2006/G1P[8]	.	.	.	.	.	.	.	.	.	.	.	I	.	.	.	.	.	.	.	.	.	.	.	.	.	.	.	.	.	.	.	.	.	.	.	.	.	.	.	.	V	.	.	.	.	.	.	.
46	RVA/Human-wt/ZAF/UFS-NGS-MRC-DPRU753/2006/G1P[8]	.	.	.	.	.	.	.	.	.	.	.	I	.	.	.	.	.	.	.	.	.	.	.	.	.	.	.	.	.	.	.	.	.	.	.	.	.	.	.	.	V	.	.	.	.	.	.	.
47	RVA/Human-wt/ZAF/UFS-NGS-MRC-DPRU1012/2006/G1P[8]	.	.	.	.	.	.	.	.	.	.	.	I	.	.	.	.	.	.	.	.	.	.	.	.	.	.	.	.	.	.	.	.	.	.	.	.	.	.	.	.	V	.	.	.	.	.	.	.
48	RVA/Human-wt/ZAF/UFS-NGS-MRC-DPRU757/2006/G1P[8]	.	.	.	.	.	.	.	.	.	.	.	I	.	.	.	.	.	.	.	.	.	.	.	.	.	.	.	.	.	.	.	.	.	.	.	.	.	.	.	.	V	.	.	.	.	.	.	.
49	RVA/Human-wt/ZAF/UFS-NGS-MRC-DPRU768/2006/G1P[8]	.	.	.	.	.	.	.	.	.	.	.	I	.	.	.	.	.	.	.	.	.	.	.	.	.	.	.	.	.	.	.	.	.	.	.	.	.	.	.	.	V	.	.	.	.	.	.	.
50	RVA/Human-wt/ZAF/UFS-NGS-MRC-DPRU849/2006/G1P[8]	.	.	.	.	.	.	.	.	.	.	.	I	.	.	.	.	.	.	.	.	.	.	.	.	.	.	.	.	.	.	.	.	.	.	.	.	.	.	.	.	V	.	.	.	.	.	.	.
51	RVA/Human-wt/ZAF/UFS-NGS-MRC-DPRU902/2006/G1P[8]	.	.	.	.	.	.	.	.	.	.	.	I	.	.	.	.	.	.	.	.	.	.	.	.	.	.	.	.	.	.	.	.	.	.	.	.	.	.	.	.	V	.	.	.	.	.	.	.
52	RVA/Human-wt/ZAF/UFS-NGS-MRC-DPRU1030/2006/G1P[8]	.	.	.	.	.	.	.	.	.	.	.	I	.	.	.	.	.	.	.	.	.	.	.	.	.	.	.	.	.	.	.	.	.	.	.	.	.	.	.	.	V	.	.	.	.	.	.	.
53	RVA/Human-wt/ZAF/UFS-NGS-MRC-DPRU732/2006/G1P[8]	.	.	.	.	.	.	.	.	.	.	.	I	.	.	.	.	.	.	.	.	.	.	.	.	.	.	.	.	.	.	.	.	.	.	.	.	.	.	.	.	V	.	.	.	.	.	.	.
54	RVA/Human-wt/ZAF/UFS-NGS-MRC-DPRU748/2006/G1P[8]	.	.	.	.	.	.	.	.	.	.	.	I	.	.	.	.	.	.	.	.	.	.	.	.	.	.	.	.	.	.	.	.	.	.	.	.	.	.	.	.	V	.	.	.	.	.	.	.
55	RVA/Human-wt/ZAF/UFS-NGS-MRC-DPRU1041/2006/G1P[8]	.	.	.	.	.	.	.	.	.	.	.	I	.	.	.	.	.	.	.	.	.	.	.	.	.	.	.	.	.	.	.	.	.	.	.	.	.	.	.	.	V	.	.	.	.	.	.	.
56	RVA/Human-wt/ZAF/UFS-NGS-MRC-DPRU1002/2006/G1P[8]	.	.	.	.	.	.	.	.	.	.	.	I	.	.	.	.	.	.	.	.	.	.	.	.	.	.	.	.	.	.	.	.	.	.	.	.	.	.	.	.	V	.	.	.	.	.	.	.
57	RVA/Human-wt/ZAF/UFS-NGS-MRC-DPRU783/2006/G1P[8]	.	.	.	.	.	.	.	.	.	.	.	I	.	.	.	.	.	.	.	.	.	.	.	.	.	.	.	.	.	.	.	.	.	.	.	.	.	.	.	.	V	.	.	.	.	.	.	.
58	RVA/Human-wt/ZAF/UFS-NGS-MRC-DPRU999/2006/G1P[8]	.	.	.	.	.	.	.	.	.	.	.	I	.	.	.	.	.	.	.	.	.	.	.	.	.	.	.	.	.	.	.	.	.	.	.	.	.	.	.	.	V	.	.	.	.	.	.	.
59	RVA/Human-wt/ZAF/UFS-NGS-MRC-DPRU1015/2006/G1P[8]	.	.	.	.	.	.	.	.	.	.	.	I	.	.	.	.	.	.	.	.	.	.	.	.	.	.	.	.	.	.	.	.	.	.	.	.	.	.	.	.	V	.	.	.	.	.	.	.
60	RVA/Human-wt/ZAF/UFS-NGS-MRC-DPRU1039/2006/G1P[8]	.	.	.	.	.	.	.	.	.	.	.	I	.	.	.	.	.	.	.	.	.	.	.	.	.	.	.	.	.	.	.	.	.	.	.	.	.	.	.	.	V	.	.	.	.	.	.	.
61	RVA/Human-wt/ZAF/UFS-NGS-MRC-DPRU1005/2006/G1P[8]	.	.	.	.	.	.	.	.	.	.	.	I	.	.	.	.	.	.	.	.	.	.	.	.	.	.	.	.	.	.	.	.	.	.	.	.	.	.	.	.	V	.	.	.	.	.	.	.
62	RVA/Human-wt/ZAF/UFS-NGS-MRC-DPRU3433/2006/G1P[8]	.	.	.	.	.	.	.	.	.	.	.	I	.	.	.	.	.	.	.	.	.	.	.	.	.	.	.	.	.	.	.	.	.	.	.	.	.	.	.	.	V	.	.	.	.	.	.	.
63	RVA/Human-wt/ZAF/UFS-NGS-MRC-DPRU981/2006/G1P[8]	.	.	.	.	.	.	.	.	.	.	.	I	.	.	.	.	.	.	.	.	.	.	.	.	.	.	.	.	.	.	.	.	.	.	.	.	.	.	.	.	.	.	.	.	.	.	.	.
64	RVA/Human-wt/ZAF/UFS-NGS-MRC-DPRU793/2007/G1P[8]	.	.	.	.	.	.	.	.	.	.	.	I	.	.	.	.	.	.	.	.	.	.	.	.	.	.	.	.	.	.	.	.	.	.	.	.	.	.	.	.	V	.	.	.	.	.	.	.
65	RVA/Human-wt/ZAF/UFS-NGS-MRC-DPRU147/2007/G1P[8]	.	.	.	.	.	.	.	.	.	.	.	I	.	.	.	.	.	.	.	.	.	.	.	.	.	.	.	.	.	.	.	.	.	.	.	.	.	.	.	.	V	.	.	.	.	.	.	.
66	RVA/Human-wt/ZAF/UFS-NGS-MRC-DPRU799/2007/G1P[8]	.	.	.	.	.	.	.	.	.	.	.	I	.	.	.	.	.	.	.	.	.	.	.	.	.	.	.	.	.	.	.	.	.	.	.	.	.	.	.	.	V	.	.	.	.	.	.	.
67	RVA/Human-wt/ZAF/UFS-NGS-MRC-DPRU1273/2007/G1P[8]	.	.	.	.	.	.	.	.	.	.	.	I	.	.	.	.	.	.	.	.	.	.	.	.	.	.	.	.	.	.	.	.	.	.	.	.	.	.	.	.	V	.	.	.	.	.	.	.
68	RVA/Human-wt/ZAF/UFS-NGS-MRC-DPRU1302/2007/G1P[8]	.	.	.	.	.	.	.	.	.	.	.	I	.	.	.	.	.	.	.	.	.	.	.	.	.	.	.	.	.	.	.	.	.	.	.	.	.	.	.	.	V	.	.	.	.	.	.	.
69	RVA/Human-wt/ZAF/UFS-NGS-MRC-DPRU792/2007/G1P[8]	.	.	.	.	.	.	.	.	.	.	.	I	.	.	.	.	.	.	.	.	.	.	.	.	.	.	.	.	.	.	.	.	.	.	.	.	.	.	.	.	.	.	.	.	.	.	.	.
70	RVA/Human-wt/ZAF/UFS-NGS-MRC-DPRU1652/2007/G1P[8]	.	.	.	V	.	.	.	.	.	.	.	I	.	.	.	.	.	.	.	.	.	.	.	.	.	.	.	.	.	.	.	.	.	.	.	.	.	.	.	.	.	.	.	.	.	.	.	.
71	RVA/Human-wt/ZAF/UFS-NGS-MRC-DPRU1042/2008/G1P[8]	.	.	.	.	.	.	.	.	.	.	.	.	.	.	.	.	.	.	.	.	.	.	.	.	.	.	.	.	.	.	.	.	.	.	.	.	.	.	.	.	.	.	.	.	.	.	A	.
72	RVA/Human-wt/ZAF/UFS-NGS:MRC-DPRU1047/2008/G1P[8]	.	.	.	.	.	.	.	.	.	.	.	I	.	.	.	.	.	.	.	.	.	.	.	.	.	.	.	.	.	.	.	.	.	.	.	.	.	.	.	.	V	.	.	.	.	.	.	.
73	RVA/Human-wt/ZAF/UFS-NGS-MRC-DPRU1967/2008/G1P[8]	.	.	.	.	.	.	.	.	.	.	.	I	.	.	.	.	.	.	.	.	.	.	.	.	.	.	.	.	.	.	.	.	.	.	.	.	.	.	.	.	V	.	.	.	.	.	.	.
74	RVA/Human-wt/ZAF/UFS-NGS-MRC-DPRU1048/2008/G1P[8]	.	.	.	.	.	.	.	.	.	.	.	I	.	.	.	.	.	.	.	.	.	.	.	.	.	.	.	.	.	.	.	.	.	.	.	.	.	.	.	.	V	.	.	.	.	.	.	.
75	RVA/Human-wt/ZAF/UFS-NGS-MRC-DPRU2280/2009/G1P[8]	.	.	.	.	.	.	.	.	.	.	.	I	.	.	.	.	.	.	.	.	.	.	.	.	.	.	.	.	.	.	.	.	.	.	.	.	.	.	.	.	V	.	.	.	.	.	.	.
76	RVA/Human-wt/ZAF/UFS-NGS-MRC-DPRU1969/2008/G1P[8]	.	.	.	.	.	.	.	.	.	.	.	I	.	.	.	.	.	.	.	.	.	.	.	.	.	.	.	.	.	.	.	.	.	.	.	.	.	.	.	.	V	.	.	.	.	.	.	.
77	RVA/Human-wt/ZAF/UFS-NGS-MRC-DPRU2006/2008/G1P[8]	.	.	.	.	.	.	.	.	.	.	.	I	.	.	.	.	.	.	.	.	.	.	.	.	.	.	.	.	.	.	.	.	.	.	.	.	.	.	.	.	V	.	.	.	.	.	.	.
78	RVA/Human-wt/ZAF/UFS-NGS-MRC-DPRU1965/2008/G1P[8]	.	.	.	.	.	.	.	.	.	.	.	I	.	.	.	.	.	.	.	.	.	.	.	.	.	.	.	.	.	.	.	.	.	.	.	.	.	.	.	.	V	.	.	.	.	.	.	.
79	RVA/Human-wt/ZAF/UFS-NGS-MRC-DPRU1970/2008/G1P[8]	.	.	.	.	.	.	.	.	.	.	.	I	.	.	.	.	.	.	.	.	.	.	.	.	.	.	.	.	.	.	.	.	.	.	.	.	.	.	.	.	V	.	.	.	.	.	.	.
80	RVA/Human-wt/ZAF/UFS-NGS-MRC-DPRU1980/2008/G1P[8]	.	.	.	.	.	.	.	.	.	.	.	I	.	.	.	.	.	.	.	.	.	.	.	.	.	.	.	.	.	.	.	.	.	.	.	.	.	.	.	.	V	.	.	.	.	.	.	.
81	RVA/Human-wt/ZAF/UFS-NGS-MRC-DPRU1049/2009/G1P[8]	.	.	.	.	.	.	.	.	.	.	.	I	.	.	.	.	.	.	.	.	.	.	.	.	.	.	.	.	.	.	.	.	.	.	.	.	.	.	.	.	V	.	.	.	.	.	.	.
82	RVA/Human-wt/ZAF/UFS-NGS-MRC-DPRU1093/2009/G1P[8]	.	.	.	.	.	.	.	.	.	.	.	I	.	.	.	.	.	.	.	.	.	.	.	.	.	.	.	.	.	.	.	.	.	.	.	.	.	.	.	.	V	.	.	.	.	.	.	.
83	RVA/Human-wt/ZAF/UFS-NGS-MRC-DPRU139/2009/G1P[8]	.	.	.	.	.	.	.	.	.	.	.	I	.	.	.	.	.	.	.	.	.	.	.	.	.	.	.	.	.	.	.	.	.	.	.	.	.	.	.	.	V	.	.	.	.	.	.	.
84	RVA/Human-wt/ZAF/UFS-NGS-MRC-DPRU2291/2009/G1P[8]	.	.	.	.	.	.	.	.	.	.	.	I	.	.	.	.	.	.	.	.	.	.	.	.	.	.	.	.	.	.	.	.	.	.	.	.	.	.	.	.	V	.	.	.	.	.	.	.
85	RVA/Human-wt/ZAF/UFS-NGS-MRC-DPRU1190/2009/G1P[8]	.	.	.	.	.	.	.	.	.	.	.	I	.	.	.	.	.	.	.	.	.	.	.	.	.	.	.	.	.	.	.	.	.	.	.	.	.	.	.	.	.	.	.	.	.	.	.	.
86	RVA/Human-wt/ZAF/UFS-NGS-MRC-DPRU1234/2009/G1P[8]	.	.	.	.	.	.	.	.	.	.	.	I	.	.	.	.	.	.	.	.	.	.	.	.	.	.	.	.	.	.	.	.	.	.	.	.	.	.	.	.	.	.	.	.	.	.	.	.
87	RVA/Human-wt/ZAF/UFS-NGS-MRC-DPRU2299/2009/G1P[8]	.	.	.	.	.	.	.	.	.	.	.	I	.	.	.	.	.	.	.	.	.	.	.	.	.	.	.	.	.	.	.	.	.	.	.	.	.	.	.	.	.	.	.	.	.	.	.	.
88	RVA/Human-wt/ZAF/UFS-NGS-MRC-DPRU1271/2009/G1P[8]	.	.	.	.	.	.	.	.	.	.	.	I	.	.	.	.	.	.	.	.	.	.	.	.	.	.	.	.	.	.	.	.	.	.	.	.	.	.	.	.	.	.	.	.	.	.	.	.
89	RVA/Human-wt/ZAF/UFS-NGS-MRC-DPRU138/2009/G1P[8]	.	.	.	.	.	.	.	.	.	.	.	I	.	.	.	.	.	.	.	.	.	.	.	.	.	.	.	.	.	.	.	.	.	.	.	.	.	.	.	.	.	.	.	.	.	.	.	.
90	RVA/Human-wt/ZAF/UFS-NGS-MRC-DPRU151/2009/G1P[8]	.	.	.	.	.	.	.	.	.	.	.	I	.	.	.	.	.	.	.	.	.	.	.	.	.	.	.	.	.	.	.	.	.	.	.	.	.	.	.	.	.	.	.	.	.	.	.	.
91	RVA/Human-wt/ZAF/UFS-NGS-MRC-DPRU157/2009/G1P[8]	.	.	.	.	.	.	.	.	.	.	.	I	.	.	.	.	.	.	.	.	.	.	.	.	.	.	.	.	.	.	.	.	.	.	.	.	.	.	.	.	.	.	.	.	.	.	.	.
92	RVA/Human-wt/ZAF/UFS-NGS-MRC-DPRU136/2009/G1P[8]	.	.	.	.	.	.	.	.	.	.	.	I	.	.	.	.	.	.	.	.	.	.	.	.	.	.	.	.	.	.	.	.	.	.	.	.	.	.	.	.	V	.	.	.	.	.	.	.
93	RVA/Human-wt/ZAF/MRC-DPRU1192/2002/G1P[8]	.	.	.	.	.	.	.	.	.	.	.	I	.	.	.	.	.	.	.	.	.	.	.	.	.	.	.	.	.	.	.	.	.	.	.	.	.	.	.	.	V	.	.	.	.	.	.	.
94	RVA/Human-wt/ZAF/MRC-DPRU6113/2002/G1P[8]	.	.	.	.	.	.	.	.	.	.	.	I	.	.	.	.	.	.	.	.	.	.	.	.	.	.	.	.	.	.	.	.	.	.	.	.	.	.	.	.	V	.	.	.	.	.	.	.
95	RVA/Human-wt/ZAF/MRC-DPRU4381/2002/G1P[8]	.	.	.	.	.	.	.	.	.	.	.	I	.	.	.	.	.	.	.	.	.	.	.	.	.	.	.	.	.	.	.	.	.	.	.	.	.	.	.	.	V	.	.	.	.	.	.	.
96	RVA/Human-wt/ZAF/MRC-DPRU4418/2002/G1P[8]	.	.	.	.	.	.	.	.	.	.	.	I	.	.	.	.	.	.	.	.	.	.	.	.	.	.	.	.	.	.	.	.	.	.	.	.	.	.	.	.	.	.	.	.	.	.	.	.
97	RVA/Human-wt/ZAF/MRC-DPRU539/2003/G1P[8]	.	.	.	.	.	.	.	.	.	.	.	I	.	.	.	.	.	.	.	.	.	.	.	.	.	.	.	.	.	.	.	.	.	.	.	.	.	.	.	.	.	.	.	.	.	.	.	.
98	RVA/Human-wt/ZAF/MRC-DPRU566/2003/G1P[8]	.	.	.	.	.	.	.	.	.	.	.	I	.	.	.	.	.	.	.	.	.	.	.	.	.	.	.	.	.	.	.	.	.	.	.	.	.	.	.	.	.	.	.	.	.	.	.	.
99	RVA/Human-wt/ZAF/MRC-DPRU400/2003/G1P[8]	.	.	.	.	.	.	.	.	.	.	.	I	.	.	.	.	.	.	.	.	.	.	.	.	.	.	.	.	.	.	.	.	.	.	.	.	.	.	.	.	.	.	.	.	.	.	.	.
100	RVA/Human-wt/ZAF/MRC-DPRU451/2003/G1P[8]	.	.	.	.	.	.	.	.	.	.	.	I	.	.	.	.	.	.	.	.	.	.	.	.	.	.	.	.	.	.	.	.	.	.	.	.	.	.	.	.	.	.	.	.	.	.	.	.
101	RVA/Human-wt/ZAF/MRC-DPRU445/2003/G1P[8]	.	.	.	.	.	.	.	.	.	.	.	I	.	.	.	.	.	.	.	.	.	.	.	.	.	.	.	.	.	.	.	.	.	.	.	.	.	.	.	.	.	.	.	.	.	.	.	.
102	RVA/Human-wt/ZAF/MRC-DPRU648/2003/G1P[8]	.	.	.	.	.	.	.	.	.	.	.	I	.	.	.	.	.	.	.	.	.	.	.	.	.	.	.	.	.	.	.	.	.	.	.	.	.	.	.	.	.	.	.	.	.	.	.	.
103	RVA/Human-wt/ZAF/MRC-DPRU2198/2003/G1P[8]	.	.	.	.	.	.	.	.	.	.	.	I	.	.	.	.	.	.	.	.	.	.	.	.	.	.	.	.	.	.	.	.	.	.	.	.	.	.	.	.	.	.	.	.	.	.	.	.
104	RVA/Human-wt/ZAF/MRC-DPRU2218/2003/G1P[8]	.	.	.	.	.	.	.	.	.	.	.	I	.	.	.	.	.	.	.	.	.	.	.	.	.	.	.	.	.	.	.	.	.	.	.	.	.	.	.	.	V	.	.	.	.	.	.	.
105	RVA/Human-wt/ZAF/MRC-DPRU426/2004/G1P[8]	.	.	.	.	.	.	.	.	.	.	.	I	.	.	.	.	.	.	.	.	.	.	.	.	.	.	.	.	.	.	.	.	.	.	.	.	.	.	.	.	V	.	.	.	.	.	.	.
106	RVA/Human-wt/ZAF/MRC-DPRU1224/2004/G1P[8]	.	.	.	.	.	.	.	.	.	.	.	I	.	.	.	.	.	.	.	.	.	.	.	.	.	.	.	.	.	.	.	.	.	.	.	.	.	.	.	.	V	.	.	.	.	.	.	.
107	RVA/Human-wt/ZAF/MRC-DPRU1264/2004/G1P[8]	.	.	.	.	.	.	.	.	.	.	.	I	.	.	.	.	.	.	.	.	.	.	.	.	.	.	.	.	.	.	.	.	.	.	.	.	.	.	.	.	V	.	.	.	.	.	.	.
108	RVA/Human-wt/ZAF/MRC-DPRU1283/2004/G1P[8]	.	.	.	.	.	.	.	.	.	.	.	I	.	.	.	.	.	.	.	.	.	.	.	.	.	.	.	.	.	.	.	.	.	.	.	.	.	.	.	.	V	.	.	.	.	.	.	.
109	RVA/Human-wt/ZAF/MRC-DPRU1277/2004/G1P[8]	.	.	.	.	.	.	.	.	.	.	.	I	.	.	.	.	.	.	.	.	.	.	.	.	.	.	.	.	.	.	.	.	.	.	.	.	.	.	.	.	V	.	.	.	.	.	.	.
110	RVA/Human-wt/ZAF/MRC-DPRU1285/2004/G1P[8]	.	.	.	.	.	.	.	.	.	.	.	I	.	.	.	.	.	.	.	.	.	.	.	.	.	.	.	.	.	.	.	.	.	.	.	.	.	.	.	.	V	.	.	.	.	.	.	.
111	RVA/Human-wt/ZAF/MRC-DPRU1299/2004/G1P[8]	.	.	.	.	.	.	.	.	.	.	.	I	.	.	.	.	.	.	.	.	.	.	.	.	.	.	.	.	.	.	.	.	.	.	.	.	.	.	.	.	V	.	.	.	.	.	.	.
112	RVA/Human-wt/ZAF/MRC-DPRU1275/2004/G1P[8]	.	.	.	.	.	.	.	.	.	.	.	I	.	.	.	.	.	.	.	.	.	.	.	.	.	.	.	.	.	.	.	.	.	.	.	.	.	.	.	.	V	.	.	.	.	.	.	.
113	RVA/Human-wt/ZAF/MRC-DPRU1280-04/2004/G1P[8]	.	.	.	.	.	.	.	.	.	.	.	.	.	.	.	.	.	.	.	.	.	.	.	.	.	.	.	.	.	.	.	.	.	.	.	.	.	.	.	.	.	.	.	.	.	.	.	.
114	RVA/Human-wt/ZAF/MRC-DPRU822/2005/G1P[8]	.	.	.	.	.	.	.	.	.	.	.	I	.	.	.	.	.	.	.	.	.	.	.	.	.	.	.	.	.	.	.	.	.	.	.	.	.	.	.	.	V	.	.	.	.	.	.	.
115	RVA/Human-wt/ZAF/MRC-DPRU2132/2005/G1P[8]	.	.	.	.	.	.	.	.	.	.	.	I	.	.	.	.	.	.	.	.	.	.	.	.	.	.	.	.	.	.	.	.	.	.	.	.	.	.	.	.	V	.	.	.	.	.	.	.
116	RVA/Human-wt/ZAF/MRC-DPRU2114/2005/G1P[8]	.	.	.	.	.	.	.	.	.	.	.	I	.	.	.	.	.	.	.	.	.	.	.	.	.	.	.	.	.	.	.	.	.	.	.	.	.	.	.	.	V	.	.	.	.	.	.	.
117	RVA/Human-wt/ZAF/MRC-DPRU799/2006/G1P[8]	.	.	.	.	.	.	.	.	.	.	.	I	.	.	.	.	.	.	.	.	.	.	.	.	.	.	.	.	.	.	.	.	.	.	.	.	.	.	.	.	V	.	.	.	.	.	.	.
118	RVA/Human-wt/ZAF/MRC-DPRU789/2006/G1P[8]	.	.	.	.	.	.	.	.	.	.	.	I	.	.	.	.	.	.	.	.	.	.	.	.	.	.	.	.	.	.	.	.	.	.	.	.	.	.	.	.	V	.	.	.	.	.	.	.
119	RVA/Human-wt/ZAF/MRC-DPRU803/2006/G1P[8]	.	.	.	.	.	.	.	.	.	.	.	I	.	.	.	.	.	.	.	.	.	.	.	.	.	.	.	.	.	.	.	.	.	.	.	.	.	.	.	.	V	.	.	.	.	.	.	.
120	RVA/Human-wt/ZAF/MRC-DPRU748/2006/G1P[8]	.	.	.	.	.	.	.	.	.	.	.	I	.	.	.	.	.	.	.	.	.	.	.	.	.	.	.	.	.	.	.	.	.	.	.	.	.	.	.	.	V	.	.	.	.	.	.	.
121	RVA/Human-wt/ZAF/MRC-DPRU839/2006/G1P[8]	.	.	.	.	.	.	.	.	.	.	.	I	.	.	.	.	.	.	.	.	.	.	.	.	.	.	.	.	.	.	.	.	.	.	.	.	.	.	.	.	V	.	.	.	.	.	.	.
122	RVA/Human-wt/ZAF/MRC-DPRU757/2006/G1P[8]	.	.	.	.	.	.	.	.	.	.	.	I	.	.	.	.	.	.	.	.	.	.	.	.	.	.	.	.	.	.	.	.	.	.	.	.	.	.	.	.	V	.	.	.	.	.	.	.
123	RVA/Human-wt/ZAF/MRC-DPRU832/2006/G1P[8]	.	.	.	.	.	.	.	.	.	.	.	I	.	.	.	.	.	.	.	.	.	.	.	.	.	.	.	.	.	.	.	.	.	.	.	.	.	.	.	.	V	.	.	.	.	.	.	.
124	RVA/Human-wt/ZAF/MRC-DPRU840/2006/G1P[8]	.	.	.	.	.	.	.	.	.	.	.	I	.	.	.	.	.	.	.	.	.	.	.	.	.	.	.	.	.	.	.	.	.	.	.	.	.	.	.	.	V	.	.	.	.	.	.	.
125	RVA/Human-wt/ZAF/MRC-DPRU901/2006/G1P[8]	.	.	.	.	.	.	.	.	.	.	.	I	.	.	.	.	.	.	.	.	.	.	.	.	.	.	.	.	.	.	.	.	.	.	.	.	.	.	.	.	V	.	.	.	.	.	.	.
126	RVA/Human-wt/ZAF/MRC-DPRU1350/2007/G1P[8]	.	.	.	.	.	.	.	.	.	.	.	I	.	.	.	.	.	.	.	.	.	.	.	.	.	.	.	.	.	.	.	.	.	.	.	.	.	.	.	.	V	.	.	.	.	.	.	.
127	RVA/Human-wt/ZAF/MRC-DPRU1370/2007/G1P[8]	.	.	.	.	.	.	.	.	.	.	.	I	.	.	.	.	.	.	.	.	.	.	.	.	.	.	.	.	.	.	.	.	.	.	.	.	.	.	.	.	V	.	.	.	.	.	.	.
128	RVA/Human-wt/ZAF/MRC-DPRU1327/2007/G1P[8]	.	.	.	.	.	.	.	.	.	.	.	I	.	.	.	.	.	.	.	.	.	.	.	.	.	.	.	.	.	.	.	.	.	.	.	.	.	.	.	.	V	.	.	.	.	.	.	.
129	RVA/Human-wt/ZAF/MRC-DPRU1381/2007/G1P[8]	.	.	.	.	.	.	.	.	.	.	.	I	.	.	.	.	.	.	.	.	.	.	.	.	.	.	.	.	.	.	.	.	.	.	.	.	.	.	.	.	V	.	.	.	.	.	.	.
130	RVA/Human-wt/ZAF/MRC-DPRU1840/2007/G1P[8]	.	.	.	.	.	.	.	.	.	.	.	I	.	.	.	.	.	.	.	.	.	.	.	.	.	.	.	.	.	.	.	.	.	.	.	.	.	.	.	.	.	.	.	.	.	.	.	.
131	RVA/Human-wt/ZAF/MRC-DPRU1052/2008/G1P[8]	.	.	.	.	.	.	.	.	.	.	.	I	.	.	.	.	.	.	.	.	.	.	.	.	.	.	.	.	.	.	.	.	.	.	.	.	.	.	.	.	V	.	.	.	.	.	.	.
132	RVA/Human-wt/ZAF/MRC-DPRU2429/2008/G1P[8]	.	.	.	.	.	.	.	.	.	.	.	I	.	.	.	.	.	.	.	.	.	.	.	.	.	.	.	.	.	.	.	.	.	.	.	.	.	.	.	.	V	.	.	.	.	.	.	.
133	RVA/Human-wt/ZAF/MRC-DPRU1960/2008/G1P[8]	.	.	.	.	.	.	.	.	.	.	.	I	.	.	.	.	.	.	.	.	.	.	.	.	.	.	.	.	.	.	.	.	.	.	.	.	.	.	.	.	V	.	.	.	.	.	.	.
134	RVA/Human-wt/ZAF/MRC-DPRU1039/2008/G1P[8]	.	.	.	.	.	.	.	.	.	.	.	I	.	.	.	.	.	.	.	.	.	.	.	.	.	.	.	.	.	.	.	.	.	.	.	.	.	.	.	.	.	.	.	.	.	.	.	.
135	RVA/Human-wt/ZAF/MRC-DPRU2125/2008/G1P[8]	.	.	.	.	.	.	.	.	.	.	.	I	.	.	.	.	.	.	.	.	.	.	.	.	.	.	.	.	.	.	.	.	.	.	.	.	.	.	.	.	.	.	.	.	.	.	.	.
136	RVA/Human-wt/ZAF/MRC-DPRU2306/2009/G1P[8]	.	.	.	.	.	.	.	.	.	.	.	I	.	.	.	.	.	.	.	.	.	.	.	.	.	.	.	.	.	.	.	.	.	.	.	.	.	.	.	.	V	.	.	.	.	.	.	.
137	RVA/Human-wt/ZAF/MRC-DPRU2325/2009/G1P[8]	.	.	.	.	.	.	.	.	.	.	.	I	.	.	.	.	.	.	.	.	.	.	.	.	.	.	.	.	.	.	.	.	.	.	.	.	.	.	.	.	V	.	.	.	.	.	.	.
138	RVA/Human-wt/ZAF/MRC-DPRU2330/2009/G1P[8]	.	.	.	.	.	.	.	.	.	.	.	I	.	.	.	.	.	.	.	.	.	.	.	.	.	.	.	.	.	.	.	.	.	.	.	.	.	.	.	.	V	.	.	.	.	.	.	.
139	RVA/Human-wt/ZAF/MRC-DPRU1389/2009/G1P[8]	.	.	.	.	.	.	.	.	.	.	.	I	.	.	.	.	.	.	.	.	.	.	.	.	.	.	.	.	.	.	.	.	.	.	.	.	.	.	.	.	V	.	.	.	.	.	.	.
140	RVA/Human-wt/ZAF/MRC-DPRU1270/2009/G1P[8]	.	.	.	.	.	.	.	.	.	.	.	I	.	.	.	.	.	.	.	.	.	.	.	.	.	.	.	.	.	.	.	.	.	.	.	.	.	.	.	.	.	.	.	.	.	.	.	.
141	RVA/Human-wt/ZAF/MRC-DPRU1269/2009/G1P[8]	.	.	.	.	.	.	.	.	.	.	.	I	.	.	.	.	.	.	.	.	.	.	.	.	.	.	.	.	.	.	.	.	.	.	.	.	.	.	.	.	.	.	.	.	.	.	.	.
142	RVA/Human-wt/ZAF/MRC-DPRU2294/2009/G1P[8]	.	.	.	.	.	.	.	.	.	.	.	I	.	.	.	.	.	.	.	.	.	.	.	.	.	.	.	.	.	.	.	.	.	.	.	.	.	.	.	.	.	.	.	.	.	.	.	.
143	RVA/Human-wt/ZAF/MRC-DPRU150/2009/G1P[8]	.	.	.	.	.	.	.	.	.	.	.	I	.	.	.	.	.	.	.	.	.	.	.	.	.	.	.	.	.	.	.	.	.	.	.	.	.	.	.	.	.	.	.	.	.	.	.	.
144	RVA/Human-wt/ZAF/MRC-DPRU155/2009/G1P[8]	.	.	.	.	.	.	.	.	.	.	.	I	.	.	.	.	.	.	.	.	.	.	.	.	.	.	.	.	.	.	.	.	.	.	.	.	.	.	.	.	.	.	.	.	.	.	.	.
145	RVA/Human-wt/ZAF/MRC-DPRU2801/2009/G1P[8]	.	.	.	.	.	.	.	.	.	.	.	I	V	.	.	.	.	.	.	.	.	.	.	.	.	.	.	.	.	.	.	.	.	.	.	.	.	.	.	.	V	.	.	.	.	.	.	.
146	RVA/Human-wt/ZAF/MRC-DPRU1217/2009/G1P[8]	.	.	.	.	.	.	.	.	.	.	.	I	V	.	.	.	.	.	.	.	.	.	.	.	.	.	.	.	.	.	.	.	.	.	.	.	.	.	.	.	V	.	.	.	.	.	.	.
147	RVA/Human-wt/ZAF/MRC-DPRU1923/2009/G1P[8]	.	.	.	V	.	.	.	.	.	.	.	I	.	.	.	.	.	.	.	.	.	.	.	.	.	.	.	.	.	.	.	.	.	.	.	.	.	.	.	.	V	.	.	.	.	.	.	.
148	RVA/Human-wt/ZAF/MRC-DPRU135/2009/G1P[8]	.	.	.	.	.	.	.	.	.	.	.	I	.	.	.	.	.	.	.	.	.	.	.	.	.	.	.	.	.	.	.	.	.	.	.	.	.	.	.	.	V	.	.	.	.	.	.	.
149	RVA/Human-wt/ZAF/UFS-NGS-MRC-DPRU2021/2010/G1P[8]	.	.	.	.	.	.	.	.	.	.	.	I	.	.	.	.	.	.	.	.	.	.	.	.	.	.	.	.	.	.	.	.	.	.	.	.	.	.	.	.	V	.	.	.	.	.	.	.
150	RVA/Human-wt/ZAF/UFS-NGS-MRC-DPRU2250/2013/G1P[8]	.	.	.	.	.	.	.	.	.	.	.	.	.	.	.	.	.	.	.	.	.	.	.	.	.	.	.	.	.	.	.	.	.	.	.	.	.	.	.	.	.	.	.	.	.	.	.	.
151	RVA/Human-wt/ZAF/UFS-NGS-MRC-DPRU143/2014/G1P[8]	.	.	.	.	.	.	.	.	.	.	.	I	.	.	.	.	.	.	.	.	.	.	.	.	.	.	.	.	.	.	.	.	.	.	.	.	.	.	.	.	.	.	.	.	.	.	.	.
152	RVA/Human-wt/ZAF/UFS-NGS-MRC-DPRU65/2014/G1P[8]	.	.	.	.	.	.	.	.	.	.	.	I	.	.	.	.	.	.	.	.	.	.	.	.	.	.	.	.	.	.	.	.	.	.	.	.	.	.	.	.	.	.	.	.	.	.	.	.
153	RVA/Human-wt/ZAF/UFS-NGS-MRC-DPRU150/2014/G1P[8]	.	.	.	.	.	.	.	.	.	.	.	I	.	.	.	.	.	.	.	.	.	.	.	.	.	.	.	.	.	.	.	.	.	.	.	.	.	.	.	.	.	.	.	.	.	.	.	.
154	RVA/Human-wt/ZAF/UFS-NGS-MRC-DPRU56/2014/G1P[8]	.	.	.	.	.	.	.	.	.	.	.	I	.	.	.	.	.	.	.	.	.	.	.	.	.	.	.	.	.	.	.	.	.	.	.	.	.	.	.	.	.	.	.	.	.	.	.	.
155	RVA/Human-wt/ZAF/UFS-NGS-MRC-DPRU74/2014/G1P[8]	.	.	.	.	.	.	.	.	.	.	.	I	.	.	.	.	.	.	.	.	.	.	.	.	.	.	.	.	.	.	.	.	.	.	.	.	.	.	.	.	.	.	.	.	.	.	.	.
156	RVA/Human-wt/ZAF/UFS-NGS-MRC-DPRU4347/2015/G1P[8]	.	.	.	.	.	.	.	.	.	.	.	I	.	.	.	.	.	.	.	.	.	.	.	.	.	.	.	.	.	.	.	.	.	.	.	.	.	.	.	.	.	.	.	.	.	.	.	.
157	RVA/Human-wt/ZAF/UFS-NGS-MRC-DPRU4352/2015/G1P[8]	.	.	.	.	.	.	.	.	.	.	.	I	.	.	.	.	.	.	.	.	.	.	.	.	.	.	.	.	.	.	.	.	.	.	.	.	.	.	.	.	.	.	.	.	.	.	.	.
158	RVA/Human-wt/ZAF/UFS-NGS-MRC-DPRU4357/2015/G1P[8]	.	.	.	.	.	.	.	.	.	.	.	I	.	.	.	.	.	.	.	.	.	.	.	.	.	.	.	.	.	.	.	.	.	.	.	.	.	.	.	.	.	.	.	.	.	.	.	.
159	RVA/Human-wt/ZAF/UFS-NGS-MRC-DPRU15948/2017/G1P[8]	.	.	.	.	.	.	.	.	.	.	.	I	.	.	.	.	.	.	.	.	.	.	.	.	.	.	.	.	.	.	.	.	.	.	.	.	.	.	.	.	.	.	.	.	.	.	.	.
160	RVA/Human-wt/ZAF/MRC-DPRU2061/2010/G1P[8]	.	.	.	.	.	.	.	.	.	.	.	I	.	.	.	.	.	.	.	.	.	.	.	.	.	.	.	.	.	.	.	.	.	.	.	.	.	.	.	.	V	.	.	.	.	.	.	.
161	RVA/Human-wt/ZAF/MRC-DPRU1492/2010/G1P[8]	.	.	.	.	.	.	.	.	.	.	.	I	.	.	.	.	.	.	.	.	.	.	.	.	.	.	.	.	.	.	.	.	.	.	.	.	.	.	.	.	V	.	.	.	.	.	.	.
162	RVA/Human-wt/ZAF/MRC-DPRU2030/2010/G1P[8]	.	.	.	.	.	.	.	.	.	.	.	I	.	.	.	.	.	.	.	.	.	.	.	.	.	.	.	.	.	.	.	.	.	.	.	.	.	.	.	.	V	.	.	.	.	.	.	.
163	RVA/Human-wt/ZAF/MRC-DPRU1544/2010/G1P[8]	.	.	.	.	.	.	.	.	.	.	.	I	.	.	.	.	.	.	.	.	.	.	.	.	.	.	.	.	.	.	.	.	.	.	.	.	.	.	.	.	V	.	.	.	.	.	.	.
164	RVA/Human-wt/ZAF/MRC-DPRU2052/2010/G1P[8]	.	.	.	.	.	.	.	.	.	.	.	I	.	.	.	.	.	.	.	.	.	.	.	.	.	.	.	.	.	.	.	.	.	.	.	.	.	.	.	.	V	.	.	.	.	.	.	.
165	RVA/Human-wt/ZAF/MRC-DPRU1506/2010/G1P[8]	.	.	.	.	.	.	.	.	.	.	.	I	.	.	.	.	.	.	.	.	.	.	.	.	.	.	.	.	.	.	.	.	.	.	.	.	.	.	.	.	V	.	.	.	.	.	.	.
166	RVA/Human-wt/ZAF/MRC-DPRU2035/2010/G1P[8]	.	.	.	.	.	.	.	.	.	.	.	I	.	.	.	.	.	.	.	.	.	.	.	.	.	.	.	.	.	.	.	.	.	.	.	.	.	.	.	.	V	.	.	.	.	.	.	.
167	RVA/Human-wt/ZAF/MRC-DPRU6954/2011/G1P[8]	.	.	.	.	.	.	.	.	.	.	.	I	.	.	.	.	.	.	.	.	.	.	.	.	.	.	.	.	.	.	.	.	.	.	.	.	.	.	.	.	V	.	.	.	.	.	.	.
168	RVA/Human-wt/ZAF/MRC-DPRU120/2011/G1P[8]	.	.	.	.	.	.	.	.	.	.	.	I	.	.	.	.	.	.	.	.	.	.	.	.	.	.	.	.	.	.	.	.	.	.	.	.	.	.	.	.	V	.	.	.	.	.	.	.
169	RVA/Human-wt/ZAF/MRC-DPRU121/2011/G1P[8]	.	.	.	.	.	.	.	.	.	.	.	I	.	.	.	.	.	.	.	.	.	.	.	.	.	.	.	.	.	.	.	.	.	.	.	.	.	.	.	.	V	.	.	.	.	.	.	.
170	RVA/Human-wt/ZAF/MRC-DPRU4079-11/2011/G1P[8]	.	.	.	.	.	.	.	.	.	.	.	I	.	.	.	.	.	.	.	.	.	.	.	.	.	.	.	.	.	.	.	.	.	.	.	.	.	.	.	.	V	.	.	.	.	.	.	.
171	RVA/Human-wt/ZAF/MRC-DPRU83/2011/G1P[8]	.	.	.	.	.	.	.	.	.	.	.	I	.	.	.	.	.	.	.	.	.	.	.	.	.	.	.	.	.	.	.	.	.	.	.	.	.	.	.	.	.	.	.	.	.	.	.	.
	The amino acid differences identified in post-vaccine strains while absent in pre-vaccine strains are highlighted in sky blue.
[truncated: 192 more columns]

## Sheet: VP1
	Amino acid sequences of South African pre and post-vaccine R1 strains
		1	2	3	4	5	6	7	8	9	10	11	12	13	14	15	16	17	18	19	20	21	22	23	24	25	26	27	28	29	30	31	32	33	34	35	36	37	38	39	40	41	42	43	44	45	46	47	48
	RVA/Vaccine/USA/Rotarix-A41CB052A/1988/G1P[8]	M	G	K	Y	N	L	I	L	S	E	Y	L	S	F	V	Y	N	S	Q	S	A	V	Q	I	P	I	Y	Y	S	S	N	S	E	L	E	K	R	C	I	E	F	H	A	K	C	V	D	S
1	RVA/Human-wt/ZAF/UFS-NGS-MRC-DPRU3951/2002/G1P[8]	.	.	.	.	.	.	.	.	.	.	.	.	.	.	.	.	.	.	.	.	.	.	.	.	.	.	.	.	.	.	.	.	.	.	.	.	.	.	.	.	.	.	.	.	.	.	.	.
2	RVA/Human-wt/ZAF/UFS-NGS-MRC-DPRU4018/2002/G1P[8]	.	.	.	.	.	.	.	.	.	.	.	.	.	.	.	.	.	.	.	.	.	.	.	.	.	.	.	.	.	.	.	.	.	.	.	.	.	.	.	.	.	.	.	.	.	.	.	.
3	RVA/Human-wt/ZAF/UFS-NGS-MRC-DPRU4019/2002/G1P[8]	.	.	.	.	.	.	.	.	.	.	.	.	.	.	.	.	.	.	.	.	.	.	.	.	.	.	.	.	.	.	.	.	.	.	.	.	.	.	.	.	.	.	.	.	.	.	.	.
4	RVA/Human-wt/ZAF/UFS-NGS-MRC-DPRU3956/2002/G1P[8]	.	.	.	.	.	.	.	.	.	.	.	.	.	.	.	.	D	.	.	.	.	.	.	.	.	.	.	.	.	.	.	.	.	.	.	.	.	.	.	.	.	.	.	.	.	.	.	.
5	RVA/Human-wt/ZAF/UFS-NGS-MRC-DPRU4102/2002/G1P[8]	.	.	.	.	.	.	.	.	.	.	.	.	.	.	.	.	.	.	.	.	.	.	.	.	.	.	.	.	.	.	.	.	.	.	.	.	.	.	.	.	.	.	.	.	.	.	.	.
6	RVA/Human-wt/ZAF/UFS-NGS-MRC-DPRU4023/2002/G1P[8]	.	.	.	.	.	.	.	.	.	.	.	.	.	.	.	.	.	.	.	.	.	.	.	.	.	.	.	.	.	.	.	.	.	.	.	.	.	.	.	.	.	.	.	.	.	.	.	.
7	RVA/Human-wt/ZAF/UFS-NGS-MRC-DPRU4271/2002/G1P[8]	.	.	.	.	.	.	.	.	.	.	.	.	.	.	.	.	.	.	.	.	.	.	.	.	.	.	.	.	.	.	.	.	.	.	.	.	.	.	.	.	.	.	.	.	.	.	.	.
8	RVA/Human-wt/ZAF/UFS-NGS-MRC-DPRU4269/2002/G1P[8]	.	.	.	.	.	.	.	.	.	.	.	.	.	.	.	.	.	.	.	.	.	.	.	.	.	.	.	.	.	.	.	.	.	.	.	.	.	.	.	.	.	.	.	.	.	.	.	.
9	RVA/Human-wt/ZAF/UFS-NGS-MRC-DPRU4049/2002/G1P[8]	.	.	.	.	.	.	.	.	.	.	.	.	.	.	.	.	.	.	.	.	.	.	.	.	.	.	.	.	.	.	.	.	.	.	.	.	.	.	.	.	.	.	.	.	.	.	.	.
10	RVA/Human-wt/ZAF/UFS-NGS-MRC-DPRU3883/2002/G1P[8]	.	.	.	.	.	.	.	.	.	.	.	.	.	.	.	.	.	.	.	.	.	.	.	.	.	.	.	.	.	.	.	.	.	.	.	.	.	.	.	.	.	.	.	.	.	.	.	.
11	RVA/Human-wt/ZAF/UFS-NGS-MRC-DPRU3892/2002/G1P[8]	.	.	.	.	.	.	.	.	.	.	.	.	.	.	.	.	.	.	.	.	.	.	.	.	.	.	.	.	.	.	.	.	.	.	.	.	.	.	.	.	.	.	.	.	.	.	.	.
12	RVA/Human-wt/ZAF/UFS-NGS-MRC-DPRU4055/2002/G1P[8]	.	.	.	.	.	.	.	.	.	.	.	.	.	.	.	.	.	.	.	.	.	.	.	.	.	.	.	.	.	.	.	.	.	.	.	.	.	.	.	.	.	.	.	.	.	.	.	.
13	RVA/Human-wt/ZAF/UFS-NGS-MRC-DPRU4024/2002/G1P[8]	.	.	.	.	.	.	.	.	.	.	.	.	.	.	.	.	.	.	.	.	.	.	.	.	.	.	.	.	.	.	.	.	.	.	.	.	.	.	.	.	.	.	.	.	.	.	.	N
14	RVA/Human-wt/ZAF/UFS-NGS-MRC-DPRU4026/2002/G1P[8]	.	.	.	.	.	.	.	.	.	.	.	.	.	.	.	.	.	.	.	.	.	.	.	.	.	.	.	.	.	.	.	.	.	.	.	.	.	.	.	.	.	.	.	.	.	.	.	N
15	RVA/Human-wt/ZAF/UFS-NGS-MRC-DPRU2117/2003/G1P[8]	.	.	.	.	.	.	.	.	.	.	.	.	.	.	.	.	.	.	.	.	.	.	.	.	.	.	.	.	.	.	.	.	.	.	.	.	.	.	.	.	.	.	.	.	.	.	.	.
16	RVA/Human-wt/ZAF/UFS-NGS-MRC-DPRU632/2003/G1P[8]	.	.	.	.	.	.	.	.	.	.	.	.	.	.	.	.	.	.	.	.	.	.	.	.	.	.	.	.	.	.	.	.	.	.	.	.	.	.	.	.	.	.	.	.	.	.	.	.
17	RVA/Human-wt/ZAF/UFS-NGS-MRC-DPRU2145/2003/G1P[8]	.	.	.	.	.	.	.	.	.	.	.	.	.	.	.	.	.	.	.	.	.	.	.	.	.	.	.	.	.	.	.	.	.	.	.	.	.	.	.	.	.	.	.	.	.	.	.	.
18	RVA/Human-wt/ZAF/UFS-NGS-MRC-DPRU493/2003/G1P[8]	.	.	.	.	.	.	.	.	.	.	.	.	.	.	.	.	.	.	.	.	.	.	.	.	.	.	.	.	.	.	.	.	.	.	.	.	.	.	.	.	.	.	.	.	.	.	.	.
19	RVA/Human-wt/ZAF/UFS-NGS-MRC-DPRU609/2003/G1P[8]	.	.	.	.	.	.	.	.	.	.	.	.	.	.	.	.	.	.	.	.	.	.	.	.	.	.	.	.	.	.	.	.	.	.	.	.	.	.	.	.	.	.	.	.	.	.	.	.
20	RVA/Human-wt/ZAF/UFS-NGS-MRC-DPRU2156/2003/G1P[8]	.	.	.	.	.	.	.	.	.	.	.	.	.	.	.	.	.	.	.	.	.	.	.	.	.	.	.	.	.	.	.	L	.	.	.	.	.	.	.	.	.	.	.	.	.	.	.	.
21	RVA/Human-wt/ZAF/UFS-NGS-MRC-DPRU456/2003/G1P[8]	.	.	.	.	.	.	.	.	.	.	.	.	.	.	.	.	.	.	.	.	.	.	.	.	.	.	.	.	.	.	.	.	.	.	.	.	.	.	.	.	.	.	.	.	.	.	.	.
22	RVA/Human-wt/ZAF/UFS-NGS-MRC-DPRU1135/2004/G1P[8]	.	.	.	.	.	.	.	.	.	.	.	.	.	.	.	.	.	.	.	.	.	.	.	.	.	.	.	.	.	.	.	.	.	.	.	.	.	.	.	.	.	.	T	.	.	.	.	.
23	RVA/Human-wt/ZAF/UFS-NGS-MRC-DPRU1205/2004/G1P[8]	.	.	.	.	.	.	.	.	.	.	.	.	.	.	.	.	.	.	.	.	.	.	.	.	.	.	.	.	.	.	.	.	.	.	.	.	.	.	.	.	.	.	T	.	.	.	.	.
24	RVA/Human-wt/ZAF/UFS-NGS-MRC-DPRU1192/2004/G1P[8]	.	.	.	.	.	.	.	.	.	.	.	.	.	.	.	.	.	.	.	.	.	.	.	.	.	.	.	.	.	.	.	.	.	.	.	.	.	.	.	.	.	.	T	.	.	.	.	.
25	RVA/Human-wt/ZAF/UFS-NGS-MRC-DPRU1287/2004/G1P[8]	.	.	.	.	.	.	.	.	.	.	.	.	.	.	.	.	.	.	.	.	.	.	.	.	.	.	.	.	.	.	.	.	.	.	.	.	.	.	.	.	.	.	T	.	.	.	.	.
26	RVA/Human-wt/ZAF/UFS-NGS-MRC-DPRU1104/2004/G1P[8]	.	.	.	.	.	.	.	.	.	.	.	.	.	.	.	.	.	.	.	.	.	.	.	.	.	.	.	.	.	.	.	.	.	.	.	.	.	.	.	.	.	.	.	.	.	.	.	.
27	RVA/Human-wt/ZAF/UFS-NGS-MRC-DPRU1184/2004/G1P[8]	.	.	.	.	.	.	.	.	.	.	.	.	.	.	.	.	.	.	.	.	.	.	.	.	.	.	.	.	.	.	.	.	.	.	.	.	.	.	.	.	.	.	T	.	.	.	.	.
28	RVA/Human-wt/ZAF/UFS-NGS-MRC-DPRU1139/2004/G1P[8]	.	.	.	.	.	.	.	.	.	.	.	.	.	.	.	.	.	.	.	.	.	.	.	.	.	.	.	.	.	.	.	.	.	.	.	.	.	.	.	.	.	.	T	.	.	.	.	.
29	RVA/Human-wt/ZAF/UFS-NGS-MRC-DPRU1145/2004/G1P[8]	.	.	.	.	.	.	.	.	.	.	.	.	.	.	.	.	.	.	.	.	.	.	.	.	.	.	.	.	.	.	.	.	.	.	.	.	.	.	.	.	.	.	T	.	.	.	.	.
30	RVA/Human-wt/ZAF/UFS-NGS-MRC-DPRU3449/2004/G1P[8]	.	.	.	.	.	.	.	.	.	.	.	.	.	.	.	.	.	.	.	.	.	.	.	.	.	.	.	.	.	.	.	.	.	.	.	.	.	.	.	.	.	.	T	.	.	.	.	.
31	RVA/Human-wt/ZAF/UFS-NGS-MRC-DPRU1230/2004/G1P[8]	.	.	.	.	.	.	.	.	.	.	.	.	.	.	.	.	.	.	.	.	.	.	.	.	.	.	.	.	.	.	.	.	.	.	.	.	.	.	.	.	.	.	.	.	.	.	.	.
32	RVA/Human-wt/ZAF/UFS-NGS-MRC-DPRU1116/2004/G1P[8]	.	.	.	.	.	.	.	.	.	.	.	.	.	.	.	.	.	.	.	.	.	.	.	.	.	.	.	.	.	.	.	.	.	.	.	.	.	.	.	.	.	.	.	.	.	.	.	.
33	RVA/Human-wt/ZAF/UFS-NGS-MRC-DPRU1131/2004/G1P[8]	.	.	.	.	.	.	.	.	.	.	.	.	.	.	.	.	.	.	.	.	.	.	.	.	.	.	.	.	.	.	.	.	.	.	.	.	.	.	.	.	.	.	.	.	.	.	.	.
34	RVA/Human-wt/ZAF/UFS-NGS-MRC-DPRU1148/2004/G1P[8]	.	.	.	.	.	.	.	.	.	.	.	.	.	.	.	.	.	.	.	.	.	.	.	.	.	.	.	.	.	.	.	.	.	.	.	.	.	.	.	.	.	.	.	.	.	.	.	.
35	RVA/Human-wt/ZAF/UFS-NGS-MRC-DPRU3410/2004/G1P[8]	.	.	.	.	.	.	.	.	.	.	.	.	.	.	.	.	.	.	.	.	.	.	.	.	.	.	.	.	.	.	.	.	.	.	.	.	.	.	.	.	.	.	.	.	.	.	.	.
36	RVA/Human-wt/ZAF/UFS-NGS-MRC-DPRU687/2005/G1P[8]	.	.	.	.	.	.	.	.	.	.	.	.	.	.	.	.	.	.	.	.	.	.	.	.	.	.	.	.	.	.	.	.	.	.	.	.	.	.	.	.	.	.	.	.	.	.	.	.
37	RVA/Human-wt/ZAF/UFS-NGS-MRC-DPRU747/2005/G1P[8]	.	.	.	.	.	.	.	.	.	.	.	.	.	.	.	.	.	.	.	.	.	.	.	.	.	.	.	.	.	.	.	.	.	.	.	.	.	.	.	.	.	.	.	.	.	.	.	.
38	RVA/Human-wt/ZAF/UFS-NGS-MRC-DPRU451/2005/G1P[8]	.	.	.	.	.	.	.	.	.	.	.	.	.	.	.	.	.	.	.	.	.	.	.	.	.	.	.	.	.	.	.	.	.	.	.	.	.	.	.	.	.	.	T	.	.	.	.	.
39	RVA/Human-wt/ZAF/UFS-NGS-MRC-DPRU682/2005/G1P[8]	.	.	.	.	.	.	.	.	.	.	.	.	.	.	.	.	.	.	.	.	.	.	.	.	.	.	.	.	.	.	.	.	.	.	.	.	.	.	.	.	.	.	.	.	.	.	.	.
40	RVA/Human-wt/ZAF/UFS-NGS-MRC-DPRU745/2005/G1P[8]	.	.	.	.	.	.	.	.	.	.	.	.	.	.	.	.	.	.	.	.	.	.	.	.	.	.	.	.	.	.	.	.	.	.	.	.	.	.	.	.	.	.	.	.	.	.	.	.
41	RVA/Human-wt/ZAF/UFS-NGS-MRC-DPRU658/2005/G1P[8]	.	.	.	.	.	.	.	.	.	.	.	.	.	.	.	.	.	.	.	.	.	.	.	.	.	.	.	.	.	.	.	.	.	.	.	.	.	.	.	.	.	.	.	.	.	.	.	.
42	RVA/Human-wt/ZAF/UFS-NGS-MRC-DPRU1006/2006/G1P[8]	.	.	.	.	.	.	.	.	.	.	.	.	.	.	.	.	.	.	.	.	.	.	.	.	.	.	.	.	.	.	.	.	.	.	.	.	.	.	.	.	.	.	.	.	.	.	.	.
43	RVA/Human-wt/ZAF/UFS-NGS-MRC-DPRU1009/2006/G1P[8]	.	.	.	.	.	.	.	.	.	.	.	.	.	.	.	.	.	.	.	.	.	.	.	.	.	.	.	.	.	.	.	.	.	.	.	.	.	.	.	.	.	.	.	.	.	.	.	.
44	RVA/Human-wt/ZAF/UFS-NGS-MRC-DPRU1019/2006/G1P[8]	.	.	.	.	.	.	.	.	.	.	.	.	.	.	.	.	.	.	.	.	.	.	.	.	.	.	.	.	.	.	.	.	.	.	.	.	.	.	.	.	.	.	.	.	.	.	.	.
45	RVA/Human-wt/ZAF/UFS-NGS-MRC-DPRU732/2006/G1P[8]	.	.	.	.	.	.	.	.	.	.	.	.	.	.	.	.	.	.	.	.	.	.	.	.	.	.	.	.	.	.	.	.	.	.	.	.	.	.	.	.	.	.	.	.	.	.	.	N
46	RVA/Human-wt/ZAF/UFS-NGS-MRC-DPRU748/2006/G1P[8]	.	.	.	.	.	.	.	.	.	.	.	.	.	.	.	.	.	.	.	.	.	.	.	.	.	.	.	.	.	.	.	.	.	.	.	.	.	.	.	.	.	.	.	.	.	.	.	N
47	RVA/Human-wt/ZAF/UFS-NGS-MRC-DPRU902/2006/G1P[8]	.	.	.	.	.	.	.	.	.	.	.	.	.	.	.	.	.	.	.	.	.	.	.	.	.	.	.	.	.	.	.	.	.	.	.	.	.	.	.	.	.	.	.	.	.	.	.	N
48	RVA/Human-wt/ZAF/UFS-NGS-MRC-DPRU757/2006/G1P[8]	.	.	.	.	.	.	.	.	.	.	.	.	.	.	.	.	.	.	.	.	.	.	.	.	.	.	.	.	.	.	.	.	.	.	.	.	.	.	.	.	.	.	.	.	.	.	.	N
49	RVA/Human-wt/ZAF/UFS-NGS-MRC-DPRU768/2006/G1P[8]	.	.	.	.	.	.	.	.	.	.	.	.	.	.	.	.	.	.	.	.	.	.	.	.	.	.	.	.	.	.	.	.	.	.	.	.	.	.	.	.	.	.	.	.	.	.	.	N
50	RVA/Human-wt/ZAF/UFS-NGS-MRC-DPRU783/2006/G1P[8]	.	.	.	.	.	.	.	.	.	.	.	.	.	.	.	.	.	.	.	.	.	.	.	.	.	.	.	.	.	.	.	.	.	.	.	.	.	.	.	.	.	.	.	.	.	.	.	N
51	RVA/Human-wt/ZAF/UFS-NGS-MRC-DPRU849/2006/G1P[8]	.	.	.	.	.	.	.	.	.	.	.	.	.	.	.	.	.	.	.	.	.	.	.	.	.	.	.	.	.	.	.	.	.	.	.	.	.	.	.	.	.	.	.	.	.	.	.	N
52	RVA/Human-wt/ZAF/UFS-NGS-MRC-DPRU999/2006/G1P[8]	.	.	.	.	.	.	.	.	.	.	.	.	.	.	.	.	.	.	.	.	.	.	.	.	.	.	.	.	.	.	.	.	.	.	.	.	.	.	.	.	.	.	.	.	.	.	.	N
53	RVA/Human-wt/ZAF/UFS-NGS-MRC-DPRU1002/2006/G1P[8]	.	.	.	.	.	.	.	.	.	.	.	.	.	.	.	.	.	.	.	.	.	.	.	.	.	.	.	.	.	.	.	.	.	.	.	.	.	.	.	.	.	.	.	.	.	.	.	N
54	RVA/Human-wt/ZAF/UFS-NGS-MRC-DPRU1005/2006/G1P[8]	.	.	.	.	.	.	.	.	.	.	.	.	.	.	.	.	.	.	.	.	.	.	.	.	.	.	.	.	.	.	.	.	.	.	.	.	.	.	.	.	.	.	.	.	.	.	.	N
55	RVA/Human-wt/ZAF/UFS-NGS-MRC-DPRU1041/2006/G1P[8]	.	.	.	.	.	.	.	.	.	.	.	.	.	.	.	.	.	.	.	.	.	.	.	.	.	.	.	.	.	.	.	.	.	.	.	.	.	.	.	.	.	.	.	.	.	.	.	N
56	RVA/Human-wt/ZAF/UFS-NGS-MRC-DPRU1015/2006/G1P[8]	.	.	.	.	.	.	.	.	.	.	.	.	.	.	.	.	.	.	.	.	.	.	.	.	.	.	.	.	.	.	.	.	.	.	.	.	.	.	.	.	.	.	.	.	.	.	.	N
57	RVA/Human-wt/ZAF/UFS-NGS-MRC-DPRU1012/2006/G1P[8]	.	.	.	.	.	.	.	.	.	.	.	.	.	.	.	.	.	.	.	.	.	.	.	.	.	.	.	.	.	.	.	.	.	.	.	.	.	.	.	.	.	.	.	.	.	.	.	N
58	RVA/Human-wt/ZAF/UFS-NGS-MRC-DPRU1030/2006/G1P[8]	.	.	.	.	.	.	.	.	.	.	.	.	.	.	.	.	.	.	.	.	.	.	.	.	.	.	.	.	.	.	.	.	.	.	.	.	.	.	.	.	.	.	T	.	.	.	.	N
59	RVA/Human-wt/ZAF/UFS-NGS-MRC-DPRU3433/2006/G1P[8]	.	.	.	.	.	.	.	.	.	.	.	.	.	.	.	.	.	.	.	.	.	.	.	.	.	.	.	.	.	.	.	.	.	.	.	.	.	.	.	.	.	.	.	.	.	.	.	N
60	RVA/Human-wt/ZAF/UFS-NGS-MRC-DPRU753/2006/G1P[8]	.	.	.	.	.	.	.	.	.	.	.	.	.	.	.	.	.	.	.	.	.	.	.	.	.	.	.	.	.	.	.	.	.	.	.	.	.	.	.	.	.	.	.	.	.	.	.	.
61	RVA/Human-wt/ZAF/UFS-NGS-MRC-DPRU981/2006/G1P[8]	.	.	.	.	.	.	.	.	.	.	.	.	.	.	.	.	.	.	.	.	.	.	.	.	.	.	.	.	.	.	.	.	.	.	.	.	.	.	.	.	.	.	.	.	.	.	.	.
62	RVA/Human-wt/ZAF/UFS-NGS-MRC-DPRU1007/2006/G1P[8]	.	.	.	.	.	.	.	.	.	.	.	.	.	.	.	.	.	.	.	.	.	.	.	.	.	.	.	.	.	.	.	.	.	.	.	.	.	.	.	.	.	.	.	.	.	.	.	.
63	RVA/Human-wt/ZAF/UFS-NGS-MRC-DPRU1039/2006/G1P[8]	.	.	.	.	.	.	.	.	.	.	.	.	.	.	.	.	.	.	.	.	.	.	.	.	.	.	.	.	.	.	.	.	.	.	.	.	.	.	.	.	.	.	.	.	.	.	.	N
64	RVA/Human-wt/ZAF/UFS-NGS-MRC-DPRU799/2007/G1P[8]	.	.	.	.	.	.	.	.	.	.	.	.	.	.	.	.	.	.	.	.	.	.	.	.	.	.	.	.	.	.	.	.	.	.	.	.	.	.	.	.	.	.	.	.	.	.	.	.
65	RVA/Human-wt/ZAF/UFS-NGS-MRC-DPRU1302/2007/G1P[8]	.	.	.	.	.	.	.	.	.	.	.	.	.	.	.	.	.	.	.	.	.	.	.	.	.	.	.	.	.	.	.	.	.	.	.	.	.	.	.	.	.	.	.	.	.	.	.	.
66	RVA/Human-wt/ZAF/UFS-NGS-MRC-DPRU793/2007/G1P[8]	.	.	.	.	.	.	.	.	.	.	.	.	.	.	.	.	.	.	.	.	.	.	.	.	.	.	.	.	.	.	.	.	.	.	.	.	.	.	.	.	.	.	.	.	.	.	.	.
67	RVA/Human-wt/ZAF/UFS-NGS-MRC-DPRU147/2007/G1P[8]	.	.	.	.	.	.	.	.	.	.	.	.	.	.	.	.	.	.	.	.	.	.	.	.	.	.	.	.	.	.	.	.	.	.	.	.	.	.	.	.	.	.	.	.	.	.	.	.
68	RVA/Human-wt/ZAF/UFS-NGS-MRC-DPRU792/2007/G1P[8]	.	.	.	.	.	.	.	.	.	.	.	.	.	.	.	.	.	.	.	.	.	.	.	.	.	.	.	.	.	.	.	.	.	.	.	.	.	.	.	.	.	.	.	.	.	.	.	.
69	RVA/Human-wt/ZAF/UFS-NGS-MRC-DPRU1652/2007/G1P[8]	.	.	.	.	.	.	.	.	.	.	.	.	.	.	.	.	.	.	.	.	.	.	.	.	.	.	.	.	.	.	.	.	.	.	.	.	.	.	.	.	.	.	.	.	.	.	.	.
70	RVA/Human-wt/ZAF/UFS-NGS-MRC-DPRU1273/2007/G1P[8]	.	.	.	.	.	.	.	.	.	.	.	.	.	.	.	.	.	.	.	.	.	.	.	.	.	.	.	.	.	.	T	.	.	.	.	.	.	.	.	.	.	.	.	.	.	.	.	.
71	RVA/Human-wt/ZAF/UFS-NGS-MRC-DPRU1970/2008/G1P[8]	.	.	.	.	.	.	.	.	.	.	.	.	.	.	.	.	.	.	.	.	.	.	.	.	.	.	.	.	.	.	.	.	.	.	.	.	.	.	.	.	.	.	.	.	.	.	.	.
72	RVA/Human-wt/ZAF/UFS-NGS-MRC-DPRU1980/2008/G1P[8]	.	.	.	.	.	.	.	.	.	.	.	.	.	.	.	.	.	.	.	.	.	.	.	.	.	.	.	.	.	.	.	.	.	.	.	.	.	.	.	.	.	.	.	.	.	.	.	.
73	RVA/Human-wt/ZAF/UFS-NGS-MRC-DPRU1042/2008/G1P[8]	.	.	.	.	.	.	.	.	.	.	.	.	.	.	.	.	.	.	.	.	.	.	.	.	.	.	.	.	.	.	.	.	.	.	.	.	.	.	.	.	.	.	.	.	.	.	.	.
74	RVA/Human-wt/ZAF/UFS-NGS-MRC-DPRU1967/2008/G1P[8]	.	.	.	.	.	.	.	.	.	.	.	.	.	.	.	.	.	.	.	.	.	.	.	.	.	.	.	.	.	.	.	.	.	.	.	.	.	.	.	.	.	.	.	.	.	.	.	.
75	RVA/Human-wt/ZAF/UFS-NGS-MRC-DPRU1969/2008/G1P[8]	.	.	.	.	.	.	.	.	.	.	.	.	.	.	.	.	.	.	.	.	.	.	.	.	.	.	.	.	.	.	.	.	.	.	.	.	.	.	.	.	.	.	.	.	.	.	.	.
76	RVA/Human-wt/ZAF/UFS-NGS:MRC-DPRU1047/2008/G1P[8]	.	.	.	.	.	.	.	.	.	.	.	.	.	.	.	.	.	.	.	.	.	.	.	.	.	.	.	.	.	.	.	.	.	.	.	.	.	.	.	.	.	.	.	.	.	.	.	.
77	RVA/Human-wt/ZAF/UFS-NGS-MRC-DPRU1048/2008/G1P[8]	.	.	.	.	.	.	.	.	.	.	.	.	.	.	.	.	.	.	.	.	.	.	.	.	.	.	.	.	.	.	.	.	.	.	.	.	.	.	.	.	.	.	.	.	.	.	.	.
78	RVA/Human-wt/ZAF/UFS-NGS-MRC-DPRU2006/2008/G1P[8]	.	.	.	.	.	.	.	.	.	.	.	.	.	.	.	.	.	.	.	.	.	.	.	.	.	.	.	.	.	.	.	.	.	.	.	.	.	.	.	.	.	.	.	.	.	.	.	.
79	RVA/Human-wt/ZAF/UFS-NGS-MRC-DPRU1965/2008/G1P[8]	.	.	.	.	.	.	.	.	.	.	.	.	.	.	.	.	.	.	.	.	.	.	.	.	.	.	.	.	.	.	.	.	.	.	.	.	.	.	.	.	.	.	.	.	.	.	.	.
80	RVA/Human-wt/ZAF/UFS-NGS-MRC-DPRU136/2009/G1P[8]	.	.	.	.	.	.	.	.	.	.	.	.	.	.	.	.	.	.	.	.	.	.	.	.	.	.	.	.	.	.	.	.	.	.	.	.	.	.	.	.	.	.	.	.	.	.	.	.
81	RVA/Human-wt/ZAF/UFS-NGS-MRC-DPRU1049/2009/G1P[8]	.	.	.	.	.	.	.	.	.	.	.	.	.	.	.	.	.	.	.	.	.	.	.	.	.	.	.	.	.	.	.	.	.	.	.	.	.	.	.	.	.	.	.	.	.	.	.	.
82	RVA/Human-wt/ZAF/UFS-NGS-MRC-DPRU139/2009/G1P[8]	.	.	.	.	.	.	.	.	.	.	.	.	.	.	.	.	.	.	.	.	.	.	.	.	.	.	.	.	.	.	.	.	.	.	.	.	.	.	.	.	.	.	.	.	.	.	.	.
83	RVA/Human-wt/ZAF/UFS-NGS-MRC-DPRU1093/2009/G1P[8]	.	.	.	.	.	.	.	.	.	.	.	.	.	.	.	.	.	.	.	.	.	.	.	.	.	.	.	.	.	.	.	.	.	.	.	.	.	.	.	.	.	.	.	.	.	.	.	.
84	RVA/Human-wt/ZAF/UFS-NGS-MRC-DPRU1190/2009/G1P[8]	.	.	.	.	K	.	.	.	.	.	.	.	.	.	.	.	.	.	.	.	.	.	.	.	.	.	.	.	.	.	.	.	.	.	.	.	.	.	.	.	.	.	.	.	.	.	.	.
85	RVA/Human-wt/ZAF/UFS-NGS-MRC-DPRU2280/2009/G1P[8]	.	.	.	.	.	.	.	.	.	.	.	.	.	.	.	.	.	.	.	.	.	.	.	.	.	.	.	.	.	.	.	.	.	.	.	.	.	.	.	.	.	.	.	.	.	.	.	.
86	RVA/Human-wt/ZAF/UFS-NGS-MRC-DPRU138/2009/G1P[8]	.	.	.	.	.	.	.	.	.	.	.	.	.	.	.	.	.	.	.	.	.	.	.	.	.	.	.	.	.	.	.	.	.	.	.	.	.	.	.	.	.	.	.	.	.	.	.	N
87	RVA/Human-wt/ZAF/UFS-NGS-MRC-DPRU2299/2009/G1P[8]	.	.	.	.	.	.	.	.	.	.	.	.	.	.	.	.	.	.	.	.	.	.	.	.	.	.	.	.	.	.	.	.	.	.	.	.	.	.	.	.	.	.	.	.	.	.	.	N
88	RVA/Human-wt/ZAF/UFS-NGS-MRC-DPRU1234/2009/G1P[8]	.	.	.	.	.	.	.	.	.	.	.	.	.	.	.	.	.	.	.	.	.	.	.	.	.	.	.	.	.	.	.	.	.	.	.	.	.	.	.	.	.	.	.	.	.	.	.	N
89	RVA/Human-wt/ZAF/UFS-NGS-MRC-DPRU1271/2009/G1P[8]	.	.	.	.	.	.	.	.	.	.	.	.	.	.	.	.	.	.	.	.	.	.	.	.	.	.	.	.	.	.	.	.	.	.	.	.	.	.	.	.	.	.	.	.	.	.	.	N
90	RVA/Human-wt/ZAF/UFS-NGS-MRC-DPRU151/2009/G1P[8]	.	.	.	.	.	.	.	.	.	.	.	.	.	.	.	.	.	.	.	.	.	.	.	.	.	.	.	.	.	.	.	.	.	.	.	.	.	.	.	.	.	.	.	.	.	.	.	N
91	RVA/Human-wt/ZAF/UFS-NGS-MRC-DPRU157/2009/G1P[8]	.	.	.	.	.	.	.	.	.	.	.	.	.	.	.	.	.	.	.	.	.	.	.	.	.	.	.	.	.	.	.	.	.	.	.	.	.	.	.	.	.	.	.	.	.	.	.	N
92	RVA/Human-wt/ZAF/UFS-NGS-MRC-DPRU2291/2009/G1P[8]	.	.	.	.	.	.	.	.	.	.	.	.	.	.	.	.	.	.	.	.	.	.	.	.	.	.	.	.	.	.	.	.	.	.	.	.	.	.	.	.	.	.	.	.	.	.	.	.
93	RVA/Human-wt/ZAF/MRC-DPRU4381/2002/G1P[8]	.	.	.	.	.	.	.	.	.	.	.	.	.	.	.	.	.	.	.	.	.	.	.	.	.	.	.	.	.	.	.	.	.	.	.	.	.	.	.	.	.	.	.	.	.	.	.	.
94	RVA/Human-wt/ZAF/MRC-DPRU4418/2002/G1P[8]	.	.	.	.	.	.	.	.	.	.	.	.	.	.	.	.	.	.	.	.	.	.	.	.	.	.	.	.	.	.	.	.	.	.	.	.	.	.	.	.	.	.	.	.	.	.	.	.
95	RVA/Human-wt/ZAF/MRC-DPRU6113/2002/G1P[8]	.	.	.	.	.	.	.	.	.	.	.	.	.	.	.	.	.	.	.	.	.	.	.	.	.	.	.	.	.	.	.	.	.	.	.	.	.	.	.	.	.	.	.	.	.	.	.	.
96	RVA/Human-wt/ZAF/MRC-DPRU1192/2002/G1P[8]	.	.	.	.	.	.	.	.	.	.	.	.	.	.	.	.	.	.	.	.	.	.	.	.	.	.	.	.	.	.	.	.	.	.	.	.	.	.	.	.	.	.	T	.	.	.	.	.
97	RVA/Human-wt/ZAF/MRC-DPRU566/2003/G1P[8]	.	.	.	.	.	.	.	.	.	.	.	.	.	.	.	.	.	.	.	.	.	.	.	.	.	.	.	.	.	.	.	.	.	.	.	.	.	.	.	.	.	.	.	.	.	.	.	.
98	RVA/Human-wt/ZAF/MRC-DPRU451/2003/G1P[8]	.	.	.	.	.	.	.	.	.	.	.	.	.	.	.	.	.	.	.	.	.	.	.	.	.	.	.	.	.	.	.	.	.	.	.	.	.	.	.	.	.	.	.	.	.	.	.	.
99	RVA/Human-wt/ZAF/MRC-DPRU539/2003/G1P[8]	.	.	.	.	.	.	.	.	.	.	.	.	.	.	.	.	.	.	.	.	.	.	.	.	.	.	.	.	.	.	.	.	.	.	.	.	.	.	.	.	.	.	.	.	.	.	.	.
100	RVA/Human-wt/ZAF/MRC-DPRU2198/2003/G1P[8]	.	.	.	.	.	.	.	.	.	.	.	.	.	.	.	.	.	.	.	.	.	.	.	.	.	.	.	.	.	.	.	.	.	.	.	.	.	.	.	.	.	.	.	.	.	.	.	.
101	RVA/Human-wt/ZAF/MRC-DPRU648/2003/G1P[8]	.	.	.	.	.	.	.	.	.	.	.	.	.	.	.	.	.	.	.	.	.	.	.	.	.	.	.	.	.	.	.	.	.	.	.	.	.	.	.	.	.	.	.	.	.	.	.	.
102	RVA/Human-wt/ZAF/MRC-DPRU445/2003/G1P[8]	.	.	.	.	.	.	.	.	.	.	.	.	.	.	.	.	.	.	.	.	.	.	.	.	.	.	.	.	.	.	.	.	.	.	.	.	.	.	.	.	.	.	.	.	.	.	.	.
103	RVA/Human-wt/ZAF/MRC-DPRU400/2003/G1P[8]	.	.	.	.	.	.	.	.	.	.	.	.	.	.	.	.	.	.	.	.	.	.	.	.	.	.	.	.	.	.	.	.	.	.	.	.	.	.	.	.	.	.	.	.	.	.	.	.
104	RVA/Human-wt/ZAF/MRC-DPRU2218/2003/G1P[8]	.	.	.	.	.	.	.	.	.	.	.	.	.	.	.	.	.	.	.	.	.	.	.	.	.	.	.	.	.	.	.	.	.	.	.	.	.	.	.	.	.	.	.	.	.	.	.	.
105	RVA/Human-wt/ZAF/MRC-DPRU1275/2004/G1P[8]	.	.	.	.	.	.	.	.	.	.	.	.	.	.	.	.	.	.	.	.	.	.	.	.	.	.	.	.	.	.	.	.	.	.	.	.	.	.	.	.	.	.	T	.	.	.	.	.
106	RVA/Human-wt/ZAF/MRC-DPRU1299/2004/G1P[8]	.	.	.	.	.	.	.	.	.	.	.	.	.	.	.	.	.	.	.	.	.	.	.	.	.	.	.	.	.	.	.	.	.	.	.	.	.	.	.	.	.	.	T	.	.	.	.	.
107	RVA/Human-wt/ZAF/MRC-DPRU426/2004/G1P[8]	.	.	.	.	.	.	.	.	.	.	.	.	.	.	.	.	.	.	.	.	.	.	.	.	.	.	.	.	.	.	.	.	.	.	.	.	.	.	.	.	.	.	T	.	.	.	.	.
108	RVA/Human-wt/ZAF/MRC-DPRU1285/2004/G1P[8]	.	.	.	.	.	.	.	.	.	.	.	.	.	.	.	.	.	.	.	.	.	.	.	.	.	.	.	.	.	.	.	.	.	.	.	.	.	.	.	.	.	.	T	.	.	.	.	.
109	RVA/Human-wt/ZAF/MRC-DPRU1283/2004/G1P[8]	.	.	.	.	.	.	.	.	.	.	.	.	.	.	.	.	.	.	.	.	.	.	.	.	.	.	.	.	.	.	.	.	.	.	.	.	.	.	.	.	.	.	T	.	.	.	.	.
110	RVA/Human-wt/ZAF/MRC-DPRU1277/2004/G1P[8]	.	.	.	.	.	.	.	.	.	.	.	.	.	.	.	.	.	.	.	.	.	.	.	.	.	.	.	.	.	.	.	.	.	.	.	.	.	.	.	.	.	.	T	.	.	.	.	.
111	RVA/Human-wt/ZAF/MRC-DPRU1280-04/2004/G1P[8]	.	.	.	.	.	.	.	.	.	.	.	.	.	.	.	.	.	.	.	.	.	.	.	.	.	.	.	.	.	.	.	.	.	.	.	.	.	.	.	.	.	.	T	.	.	.	.	.
112	RVA/Human-wt/ZAF/MRC-DPRU1224/2004/G1P[8]	.	.	.	.	.	.	.	.	.	.	.	.	.	.	.	.	.	.	.	.	.	.	.	.	.	.	.	.	.	.	.	.	.	.	.	.	.	.	.	.	.	.	T	.	.	.	.	.
113	RVA/Human-wt/ZAF/MRC-DPRU1264/2004/G1P[8]	.	.	.	.	.	.	.	.	.	.	.	.	.	.	.	.	.	.	.	.	.	.	.	.	.	.	.	.	.	.	.	.	.	.	.	.	.	.	.	.	.	.	T	.	.	.	.	.
114	RVA/Human-wt/ZAF/MRC-DPRU822/2005/G1P[8]	.	.	.	.	.	.	.	.	.	.	.	.	.	.	.	.	.	.	.	.	.	.	.	.	.	.	.	.	.	.	.	.	.	.	.	.	.	.	.	.	.	.	.	.	.	.	.	.
115	RVA/Human-wt/ZAF/MRC-DPRU2132/2005/G1P[8]	.	.	.	.	.	.	.	.	.	.	.	.	.	.	.	.	.	.	.	.	.	.	.	.	.	.	.	.	.	.	.	.	.	.	.	.	.	.	.	.	.	.	.	.	.	.	.	N
116	RVA/Human-wt/ZAF/MRC-DPRU2114/2005/G1P[8]	.	.	.	.	.	.	.	.	.	.	.	.	.	.	.	.	.	.	.	.	.	.	.	.	.	.	.	.	.	.	.	.	.	.	.	.	.	.	.	.	.	.	.	.	.	.	.	.
117	RVA/Human-wt/ZAF/MRC-DPRU789/2006/G1P[8]	.	.	.	.	.	.	.	.	.	.	.	.	.	.	.	.	.	.	.	.	.	.	.	.	.	.	.	.	.	.	.	.	.	.	.	.	.	.	.	.	.	.	.	.	.	.	.	N
118	RVA/Human-wt/ZAF/MRC-DPRU748/2006/G1P[8]	.	.	.	.	.	.	.	.	.	.	.	.	.	.	.	.	.	.	.	.	.	.	.	.	.	.	.	.	.	.	.	.	.	.	.	.	.	.	.	.	.	.	.	.	.	.	.	N
119	RVA/Human-wt/ZAF/MRC-DPRU839/2006/G1P[8]	.	.	.	.	.	.	.	.	.	.	.	.	.	.	.	.	.	.	.	.	.	.	.	.	.	.	.	.	.	.	.	.	.	.	.	.	.	.	.	.	.	.	.	.	.	.	.	N
120	RVA/Human-wt/ZAF/MRC-DPRU757/2006/G1P[8]	.	.	.	.	.	.	.	.	.	.	.	.	.	.	.	.	.	.	.	.	.	.	.	.	.	.	.	.	.	.	.	.	.	.	.	.	.	.	.	.	.	.	.	.	.	.	.	N
121	RVA/Human-wt/ZAF/MRC-DPRU799/2006/G1P[8]	.	.	.	.	.	.	.	.	.	.	.	.	.	.	.	.	.	.	.	.	.	.	.	.	.	.	.	.	.	.	.	.	.	.	.	.	.	.	.	.	.	.	.	.	.	.	.	N
122	RVA/Human-wt/ZAF/MRC-DPRU803/2006/G1P[8]	.	.	.	.	.	.	.	.	.	.	.	.	.	.	.	.	.	.	.	.	.	.	.	.	.	.	.	.	.	.	.	.	.	.	.	.	.	.	.	.	.	.	.	.	.	.	.	N
123	RVA/Human-wt/ZAF/MRC-DPRU901/2006/G1P[8]	.	.	.	.	.	.	.	.	.	.	.	.	.	.	.	.	.	.	.	.	.	.	.	.	.	.	.	.	.	.	.	.	.	.	.	.	.	.	.	.	.	.	.	.	.	.	.	N
124	RVA/Human-wt/ZAF/MRC-DPRU832/2006/G1P[8]	.	.	.	.	.	.	.	.	.	.	.	.	.	.	.	.	.	.	.	.	.	.	.	.	.	.	.	.	.	.	.	.	.	.	.	.	.	.	.	.	.	.	.	.	.	.	.	N
125	RVA/Human-wt/ZAF/MRC-DPRU840/2006/G1P[8]	.	.	.	.	.	.	.	.	.	.	.	.	.	.	.	.	.	.	.	.	.	.	.	.	.	.	.	.	.	.	.	.	.	.	.	.	.	.	.	.	.	.	.	.	.	I	.	N
126	RVA/Human-wt/ZAF/MRC-DPRU1350/2007/G1P[8]	.	.	.	.	.	.	.	.	.	.	.	.	.	.	.	.	.	.	.	.	.	.	.	.	.	.	.	.	.	.	.	.	.	.	.	.	.	.	.	.	.	.	.	.	.	.	.	.
127	RVA/Human-wt/ZAF/MRC-DPRU1370/2007/G1P[8]	.	.	.	.	.	.	.	.	.	.	.	.	.	.	.	.	.	.	.	.	.	.	.	.	.	.	.	.	.	.	.	.	.	.	.	.	.	.	.	.	.	.	.	.	.	.	.	.
128	RVA/Human-wt/ZAF/MRC-DPRU1381/2007/G1P[8]	.	.	.	.	.	.	.	.	.	.	.	.	.	.	.	.	.	.	.	.	.	.	.	.	.	.	.	.	.	.	T	.	.	.	.	.	.	.	.	.	.	.	.	.	.	.	.	.
129	RVA/Human-wt/ZAF/MRC-DPRU1327/2007/G1P[8]	.	.	.	.	.	.	.	.	.	.	.	.	.	.	.	.	.	.	.	.	.	.	.	.	.	.	.	.	.	.	.	.	.	.	.	.	.	.	.	.	.	.	.	.	.	.	.	N
130	RVA/Human-wt/ZAF/MRC-DPRU1840/2007/G1P[8]	.	.	.	.	.	.	.	.	.	.	.	.	.	.	.	.	.	.	.	.	.	.	.	.	.	.	.	.	.	.	.	.	.	.	.	.	.	.	.	.	.	.	.	.	.	.	.	N
131	RVA/Human-wt/ZAF/MRC-DPRU1052/2008/G1P[8]	.	.	.	.	.	.	.	.	.	.	.	.	.	.	.	.	.	.	.	.	.	.	.	.	.	.	.	.	.	.	.	.	.	.	.	.	.	.	.	.	.	.	.	.	.	.	.	.
132	RVA/Human-wt/ZAF/MRC-DPRU2429/2008/G1P[8]	.	.	.	.	.	.	.	.	.	.	.	.	.	.	.	.	.	.	.	.	.	.	.	.	.	.	.	.	.	.	.	.	.	.	.	.	.	.	.	.	.	.	.	.	.	.	.	.
133	RVA/Human-wt/ZAF/MRC-DPRU2125/2008/G1P[8]	.	.	.	.	.	.	.	.	.	.	.	.	.	.	.	.	.	.	.	.	.	.	.	.	.	.	.	.	.	.	.	.	.	.	.	.	.	.	.	.	.	.	.	.	.	.	.	.
134	RVA/Human-wt/ZAF/MRC-DPRU1039/2008/G1P[8]	.	.	.	.	.	.	.	.	.	.	.	.	.	.	.	.	.	.	.	.	.	.	.	.	.	.	.	.	.	.	.	.	.	.	.	.	.	.	.	.	.	.	.	.	.	.	.	.
135	RVA/Human-wt/ZAF/MRC-DPRU1960/2008/G1P[8]	.	.	.	.	.	.	.	.	.	.	.	.	.	.	.	.	.	.	.	.	.	.	.	.	.	.	.	.	.	.	.	.	.	.	.	.	.	.	.	.	.	.	.	.	.	.	.	N
136	RVA/Human-wt/ZAF/MRC-DPRU135/2009/G1P[8]	.	.	.	.	.	.	.	.	.	.	.	.	.	.	.	.	.	.	.	.	.	.	.	.	.	.	.	.	.	.	.	.	.	.	.	.	.	.	.	.	.	.	.	.	.	.	.	.
137	RVA/Human-wt/ZAF/MRC-DPRU1923/2009/G1P[8]	.	.	.	.	.	.	.	.	.	.	.	.	.	.	.	.	.	.	.	.	.	.	.	.	.	.	.	.	.	.	.	.	.	.	.	.	.	.	.	.	.	.	.	.	.	.	.	.
138	RVA/Human-wt/ZAF/MRC-DPRU2294/2009/G1P[8]	.	.	.	.	.	.	.	.	.	.	.	.	.	.	.	.	.	.	.	.	.	.	.	.	.	.	.	.	.	.	.	.	.	.	.	.	.	.	.	.	.	.	.	.	.	.	.	.
139	RVA/Human-wt/ZAF/MRC-DPRU2330/2009/G1P[8]	.	.	.	.	.	.	.	.	.	.	.	.	.	.	.	.	.	.	.	.	.	.	.	.	.	.	.	.	.	.	.	.	.	.	.	.	.	.	.	.	.	.	.	.	.	.	.	.
140	RVA/Human-wt/ZAF/MRC-DPRU2306/2009/G1P[8]	.	.	.	.	.	.	.	.	.	.	.	.	.	.	.	.	.	.	.	.	.	.	.	.	.	.	.	.	.	.	.	.	.	.	.	.	.	.	.	.	.	.	.	.	.	.	.	.
141	RVA/Human-wt/ZAF/MRC-DPRU2325/2009/G1P[8]	.	.	.	.	.	.	.	.	.	.	.	.	.	.	.	.	.	.	.	.	.	.	.	.	.	.	.	.	.	.	.	.	.	.	.	.	.	.	.	.	.	.	.	.	.	.	.	.
142	RVA/Human-wt/ZAF/MRC-DPRU1389/2009/G1P[8]	.	.	.	.	.	.	.	.	.	.	.	.	.	.	.	.	.	.	.	.	.	.	.	.	.	.	.	.	.	.	.	.	.	.	.	.	.	.	.	.	.	.	.	.	.	.	.	.
143	RVA/Human-wt/ZAF/MRC-DPRU150/2009/G1P[8]	.	.	.	.	.	.	.	.	.	.	.	.	.	.	.	.	.	.	.	.	.	.	.	.	.	.	.	.	.	.	.	.	.	.	.	.	.	.	.	.	.	.	.	.	.	.	.	N
144	RVA/Human-wt/ZAF/MRC-DPRU155/2009/G1P[8]	.	.	.	.	.	.	.	.	.	.	.	.	.	.	.	.	.	.	.	.	.	.	.	.	.	.	.	.	.	.	.	.	.	.	.	.	.	.	.	.	.	.	.	.	.	.	.	N
145	RVA/Human-wt/ZAF/MRC-DPRU1270/2009/G1P[8]	.	.	.	.	.	.	.	.	.	.	.	.	.	.	.	.	.	.	.	.	.	.	.	.	.	.	.	.	.	.	.	.	.	.	.	.	.	.	.	.	.	.	.	.	.	.	.	N
146	RVA/Human-wt/ZAF/MRC-DPRU1269/2009/G1P[8]	.	.	.	.	.	.	.	.	.	.	.	.	.	.	.	.	.	.	.	.	.	.	.	.	.	.	.	.	.	.	.	.	.	.	.	.	.	.	.	.	.	.	.	.	.	.	.	N
147	RVA/Human-wt/ZAF/MRC-DPRU2801/2009/G1P[8]	.	.	.	.	.	.	.	.	.	.	.	.	.	.	.	.	.	.	.	.	.	.	.	.	.	.	.	.	.	.	.	.	.	.	.	.	.	.	.	D	.	.	.	.	.	.	.	.
148	RVA/Human-wt/ZAF/MRC-DPRU1217/2009/G1P[8]	.	.	.	.	.	.	.	.	.	.	.	.	.	.	.	.	.	.	.	.	.	.	.	.	.	.	.	.	.	.	.	.	.	.	.	.	.	.	.	D	.	.	.	.	.	.	.	.
149	RVA/Human-wt/ZAF/UFS-NGS-MRC-DPRU2021/2010/G1P[8]	.	.	.	.	.	.	.	.	.	.	.	.	.	.	.	.	.	.	.	.	.	.	.	.	.	.	.	.	.	.	.	.	.	.	.	.	.	.	.	.	.	.	.	.	.	.	.	.
150	RVA/Human-wt/ZAF/UFS-NGS-MRC-DPRU2250/2013/G1P[8]	.	.	.	.	.	.	.	.	.	.	.	.	.	.	.	.	.	.	.	.	.	.	.	.	.	.	.	.	.	.	.	.	.	.	.	.	.	.	.	.	.	.	.	.	.	.	.	.
151	RVA/Human-wt/ZAF/UFS-NGS-MRC-DPRU56/2014/G1P[8]	.	.	.	.	.	.	.	.	.	.	.	.	.	.	.	.	.	.	.	.	.	.	.	.	.	.	.	.	.	.	.	.	.	.	.	.	.	.	.	.	.	.	.	.	.	.	.	N
152	RVA/Human-wt/ZAF/UFS-NGS-MRC-DPRU74/2014/G1P[8]	.	.	.	.	.	.	.	.	.	.	.	.	.	.	.	.	.	.	.	.	.	.	.	.	.	.	.	.	.	.	.	.	.	.	.	.	.	.	.	.	.	.	.	.	.	.	.	N
153	RVA/Human-wt/ZAF/UFS-NGS-MRC-DPRU143/2014/G1P[8]	.	.	.	.	.	.	.	.	.	.	.	.	.	.	.	.	.	.	.	.	.	.	.	.	.	.	.	.	.	.	.	.	.	.	.	.	.	.	.	.	.	.	.	.	.	.	.	N
154	RVA/Human-wt/ZAF/UFS-NGS-MRC-DPRU65/2014/G1P[8]	.	.	.	.	.	.	.	.	.	.	.	.	.	.	.	.	.	.	.	.	.	.	.	.	.	.	.	.	.	.	.	.	.	.	.	.	.	.	.	.	.	.	.	.	.	.	.	N
155	RVA/Human-wt/ZAF/UFS-NGS-MRC-DPRU150/2014/G1P[8]	.	.	.	.	.	.	.	.	.	.	.	.	.	.	.	.	.	.	.	.	.	.	.	.	.	.	.	.	.	.	.	.	.	.	.	.	.	.	.	.	.	.	.	.	.	.	.	N
156	RVA/Human-wt/ZAF/UFS-NGS-MRC-DPRU4347/2015/G1P[8]	.	.	.	.	.	.	.	.	.	.	.	.	.	.	.	.	.	.	.	.	.	.	.	.	.	.	.	.	.	.	.	.	.	.	.	.	.	.	.	.	.	.	.	.	.	.	.	N
157	RVA/Human-wt/ZAF/UFS-NGS-MRC-DPRU4352/2015/G1P[8]	.	.	.	.	.	.	.	.	.	.	.	.	.	.	.	.	.	.	.	.	.	.	.	.	.	.	.	.	.	.	.	.	.	.	.	.	.	.	.	.	.	.	.	.	.	.	.	N
158	RVA/Human-wt/ZAF/UFS-NGS-MRC-DPRU4357/2015/G1P[8]	.	.	.	.	.	.	.	.	.	.	.	.	.	.	.	.	.	.	.	.	.	.	.	.	.	.	.	.	.	.	.	.	.	.	.	.	.	.	.	.	.	.	.	.	.	.	.	.
159	RVA/Human-wt/ZAF/UFS-NGS-MRC-DPRU15948/2017/G1P[8]	.	.	.	.	.	.	.	.	.	.	.	.	.	.	.	.	.	.	.	.	.	.	.	.	.	.	.	.	.	.	.	.	.	.	.	.	.	.	.	.	.	.	.	.	.	.	.	.
160	RVA/Human-wt/ZAF/MRC-DPRU1492/2010/G1P[8]	.	.	.	.	.	.	.	.	.	.	.	.	.	.	.	.	.	.	.	.	.	.	.	.	.	.	.	.	.	.	.	.	.	.	.	.	.	.	.	.	.	.	.	.	.	.	.	.
161	RVA/Human-wt/ZAF/MRC-DPRU2030/2010/G1P[8]	.	.	.	.	.	.	.	.	.	.	.	.	.	.	.	.	.	.	.	.	.	.	.	.	.	.	.	.	.	.	.	.	.	.	.	.	.	.	.	.	.	.	.	.	.	.	.	.
162	RVA/Human-wt/ZAF/MRC-DPRU1506/2010/G1P[8]	.	.	.	.	.	.	.	.	.	.	.	.	.	.	.	.	.	.	.	.	.	.	.	.	.	.	.	.	.	.	.	.	.	.	.	.	.	.	.	.	.	.	.	.	.	.	.	.
163	RVA/Human-wt/ZAF/MRC-DPRU2052/2010/G1P[8]	.	.	.	.	.	.	.	.	.	.	.	.	.	.	.	.	.	.	.	.	.	.	.	.	.	.	.	.	.	.	.	.	.	.	.	.	.	.	.	.	.	.	.	.	.	.	.	.
164	RVA/Human-wt/ZAF/MRC-DPRU2061/2010/G1P[8]	.	.	.	.	.	.	.	.	.	.	.	.	.	.	.	.	.	.	.	.	.	.	.	.	.	.	.	.	.	.	.	.	.	.	.	.	.	.	.	.	.	.	.	.	.	.	.	.
165	RVA/Human-wt/ZAF/MRC-DPRU1544/2010/G1P[8]	.	.	.	.	.	.	.	.	.	.	.	.	.	.	.	.	.	.	.	.	.	.	.	.	.	.	.	.	.	.	.	.	.	.	.	.	.	.	.	.	.	.	.	.	.	.	.	.
166	RVA/Human-wt/ZAF/MRC-DPRU2035/2010/G1P[8]	.	.	.	.	.	.	.	.	.	.	.	.	.	.	.	.	.	.	.	.	.	.	.	.	.	.	.	.	.	.	.	.	.	.	.	.	.	.	.	.	.	.	.	.	.	.	.	.
167	RVA/Human-wt/ZAF/MRC-DPRU83/2011/G1P[8]	.	.	.	.	.	.	.	.	.	.	.	.	.	.	.	.	.	.	.	.	.	.	.	.	.	.	.	.	.	.	.	.	.	.	.	.	.	.	.	.	.	.	.	R	.	.	.	.
168	RVA/Human-wt/ZAF/MRC-DPRU6954/2011/G1P[8]	.	.	.	.	.	.	.	.	.	.	.	.	.	.	.	.	.	.	.	.	.	.	.	.	.	.	.	.	.	.	.	.	.	.	.	.	.	.	.	.	.	.	.	.	.	.	.	.
169	RVA/Human-wt/ZAF/MRC-DPRU120/2011/G1P[8]	.	.	.	.	.	.	.	.	.	.	.	.	.	.	.	.	.	.	.	.	.	.	.	.	.	.	.	.	.	.	.	.	.	.	.	.	.	.	.	.	.	.	.	.	.	.	.	.
170	RVA/Human-wt/ZAF/MRC-DPRU121/2011/G1P[8]	.	.	.	.	.	.	.	.	.	.	.	.	.	.	.	.	.	.	.	.	.	.	.	.	.	.	.	.	.	.	.	.	.	.	.	.	.	.	.	.	.	.	.	.	.	.	.	.
171	RVA/Human-wt/ZAF/MRC-DPRU4079-11/2011/G1P[8]	.	.	.	.	.	.	.	.	.	.	.	.	.	.	.	.	.	.	.	.	.	.	.	.	.	.	.	.	.	.	.	.	.	.	.	.	.	.	.	.	.	.	.	.	.	.	.	.
		241	242	243	244	245	246	247	248	249	250	251	252	253	254	255	256	257	258	259	260	261	262	263	264	265	266	267	268	269	270	271	272	273	274	275	276	277	278	279	280	281	282	283	284	285	286	287	288
	RVA/Vaccine/USA/Rotarix-A41CB052A/1988/G1P[8]	A	K	L	V	S	S	P	M	S	I	L	V	A	L	I	D	I	N	G	T	F	I	T	N	E	E	L	E	L	E	F	S	D	K	Y	V	K	A	I	V	P	D	Q	I	F	D	E	L
1	RVA/Human-wt/ZAF/UFS-NGS-MRC-DPRU3951/2002/G1P[8]	.	.	.	.	.	.	.	.	.	.	.	.	.	.	.	.	.	.	.	.	.	.	.	.	.	.	.	.	.	.	.	.	.	.	.	.	.	.	.	.	.	.	.	.	.	.	.	.
2	RVA/Human-wt/ZAF/UFS-NGS-MRC-DPRU4018/2002/G1P[8]	.	.	.	.	.	.	.	.	.	.	.	.	.	.	.	.	.	.	.	.	.	.	.	.	.	.	.	.	.	.	.	.	.	.	.	.	.	.	.	.	.	.	.	.	.	.	.	.
3	RVA/Human-wt/ZAF/UFS-NGS-MRC-DPRU4019/2002/G1P[8]	.	.	.	.	.	.	.	.	.	.	.	.	.	.	.	.	.	.	.	.	.	.	.	.	.	.	.	.	.	.	.	.	.	.	.	.	.	.	.	.	.	.	.	.	.	.	.	.
4	RVA/Human-wt/ZAF/UFS-NGS-MRC-DPRU3956/2002/G1P[8]	.	.	.	.	.	.	.	.	.	.	.	.	.	.	.	.	.	.	.	.	.	.	.	.	.	.	.	.	.	.	.	.	.	.	.	.	.	.	.	.	.	.	.	.	.	.	.	.
5	RVA/Human-wt/ZAF/UFS-NGS-MRC-DPRU4102/2002/G1P[8]	.	.	.	.	.	.	.	.	.	.	.	.	.	.	.	.	.	.	.	.	.	.	.	.	.	.	.	.	.	.	.	.	.	.	.	.	.	.	.	.	.	.	.	.	.	.	.	.
6	RVA/Human-wt/ZAF/UFS-NGS-MRC-DPRU4023/2002/G1P[8]	.	.	.	.	.	.	.	.	.	.	.	.	.	.	.	.	.	.	.	.	.	.	.	.	.	.	.	.	.	.	.	.	.	.	.	.	.	.	.	.	.	.	.	.	.	.	.	.
7	RVA/Human-wt/ZAF/UFS-NGS-MRC-DPRU4271/2002/G1P[8]	.	.	.	.	.	.	.	.	.	.	.	.	.	.	.	.	.	.	.	.	.	.	.	.	.	.	.	.	.	.	.	.	.	.	.	.	.	.	.	.	.	.	.	.	.	.	.	.
8	RVA/Human-wt/ZAF/UFS-NGS-MRC-DPRU4269/2002/G1P[8]	.	.	.	.	.	.	.	.	.	.	.	.	.	.	.	.	.	.	.	.	.	.	.	.	.	.	.	.	.	.	.	.	.	.	.	.	.	.	.	.	.	.	.	.	.	.	.	.
9	RVA/Human-wt/ZAF/UFS-NGS-MRC-DPRU4049/2002/G1P[8]	.	.	.	.	.	.	.	.	.	.	.	.	.	.	.	.	.	.	.	.	.	.	.	.	.	.	.	.	.	.	.	.	.	.	.	.	.	.	.	.	.	.	.	S	.	.	.	.
10	RVA/Human-wt/ZAF/UFS-NGS-MRC-DPRU3883/2002/G1P[8]	.	.	.	.	.	.	.	.	.	.	.	.	.	.	.	.	.	.	.	.	.	.	.	.	.	.	.	.	.	.	.	.	.	.	.	.	.	.	.	.	.	.	.	S	.	.	.	.
11	RVA/Human-wt/ZAF/UFS-NGS-MRC-DPRU3892/2002/G1P[8]	.	.	.	.	.	.	.	.	.	.	.	.	.	.	.	.	.	.	.	.	.	.	.	.	.	.	.	.	.	.	.	.	.	.	.	.	.	.	.	.	.	.	.	S	.	.	.	.
12	RVA/Human-wt/ZAF/UFS-NGS-MRC-DPRU4055/2002/G1P[8]	.	.	.	.	.	.	.	.	.	.	.	.	.	.	.	.	.	.	.	.	.	.	.	.	.	.	.	.	.	.	.	.	.	.	.	.	.	.	.	.	.	.	.	.	.	.	.	.
13	RVA/Human-wt/ZAF/UFS-NGS-MRC-DPRU4024/2002/G1P[8]	.	.	.	.	.	.	.	.	.	.	.	.	.	.	.	.	.	.	.	.	.	.	.	.	.	.	.	.	.	.	.	.	.	.	.	.	R	.	.	.	.	.	.	.	.	.	.	.
14	RVA/Human-wt/ZAF/UFS-NGS-MRC-DPRU4026/2002/G1P[8]	.	.	.	.	.	.	.	.	.	.	.	.	.	.	.	.	.	.	.	.	.	.	.	.	.	.	.	.	.	.	.	.	.	.	.	.	R	.	.	.	.	.	.	.	.	.	.	.
15	RVA/Human-wt/ZAF/UFS-NGS-MRC-DPRU2117/2003/G1P[8]	.	.	.	.	.	.	.	.	.	.	.	.	.	.	.	.	.	.	.	.	.	.	.	.	.	.	.	.	.	.	.	.	.	.	.	.	.	.	.	.	.	.	.	.	.	.	.	.
16	RVA/Human-wt/ZAF/UFS-NGS-MRC-DPRU632/2003/G1P[8]	.	.	.	.	.	.	.	.	.	.	.	.	.	.	.	.	.	.	.	.	.	.	.	.	.	.	.	.	.	.	.	.	.	.	.	.	.	.	.	.	.	.	.	S	.	.	.	.
17	RVA/Human-wt/ZAF/UFS-NGS-MRC-DPRU2145/2003/G1P[8]	.	.	.	.	.	.	.	.	.	.	.	.	.	.	.	.	.	.	.	.	.	.	.	.	.	.	.	.	.	.	.	.	.	.	.	.	.	.	.	.	.	.	.	S	.	.	.	.
18	RVA/Human-wt/ZAF/UFS-NGS-MRC-DPRU493/2003/G1P[8]	.	.	.	.	.	.	.	.	.	.	.	.	.	.	.	.	.	.	.	.	.	.	.	.	.	.	.	.	.	.	.	.	.	.	.	.	.	.	.	.	.	.	.	S	.	.	.	.
19	RVA/Human-wt/ZAF/UFS-NGS-MRC-DPRU609/2003/G1P[8]	.	.	.	.	.	.	.	.	.	.	.	.	.	.	.	.	.	.	.	.	.	.	.	.	.	.	.	.	.	.	.	.	.	.	.	.	.	.	.	.	.	.	.	S	.	.	.	.
20	RVA/Human-wt/ZAF/UFS-NGS-MRC-DPRU2156/2003/G1P[8]	.	.	.	.	.	.	.	.	.	.	.	.	.	.	.	.	.	.	.	.	.	.	.	.	.	.	.	.	.	.	.	.	.	.	.	.	.	.	.	.	.	.	.	S	.	.	.	.
21	RVA/Human-wt/ZAF/UFS-NGS-MRC-DPRU456/2003/G1P[8]	.	.	.	.	.	.	.	.	.	.	.	.	.	.	.	.	.	.	.	.	.	.	.	.	.	.	.	.	.	.	.	.	.	.	.	.	.	.	.	.	.	.	.	.	.	.	.	.
22	RVA/Human-wt/ZAF/UFS-NGS-MRC-DPRU1135/2004/G1P[8]	.	.	.	.	.	.	.	.	.	.	.	.	.	.	.	.	.	.	.	.	.	.	.	.	.	.	.	.	.	.	.	.	.	.	.	.	.	.	.	.	.	.	.	.	.	.	.	.
23	RVA/Human-wt/ZAF/UFS-NGS-MRC-DPRU1205/2004/G1P[8]	.	.	.	.	.	.	.	.	.	.	.	.	.	.	.	.	.	.	.	.	.	.	.	.	.	.	.	.	.	.	.	.	.	.	.	.	.	.	.	.	.	.	.	.	.	.	.	.
24	RVA/Human-wt/ZAF/UFS-NGS-MRC-DPRU1192/2004/G1P[8]	.	.	.	.	.	.	.	.	.	.	.	.	.	.	.	.	.	.	.	.	.	.	.	.	.	.	.	.	.	.	.	.	.	.	.	.	.	.	.	.	.	.	.	.	.	.	.	.
25	RVA/Human-wt/ZAF/UFS-NGS-MRC-DPRU1287/2004/G1P[8]	.	.	.	.	.	.	.	.	.	.	.	.	.	.	.	.	.	.	.	.	.	.	.	.	.	.	.	.	.	.	.	.	.	.	.	.	.	.	.	.	.	.	.	.	.	.	.	.
26	RVA/Human-wt/ZAF/UFS-NGS-MRC-DPRU1104/2004/G1P[8]	.	.	.	.	.	.	.	.	.	.	.	.	.	.	.	.	.	.	.	.	.	.	.	.	.	.	.	.	.	.	.	.	.	.	.	.	.	.	.	.	.	.	.	.	.	.	.	.
27	RVA/Human-wt/ZAF/UFS-NGS-MRC-DPRU1184/2004/G1P[8]	.	.	.	.	.	.	.	.	.	.	.	.	.	.	.	.	.	.	.	.	.	.	.	.	.	.	.	.	.	.	.	.	.	.	.	.	.	.	.	.	.	.	.	.	.	.	.	.
28	RVA/Human-wt/ZAF/UFS-NGS-MRC-DPRU1139/2004/G1P[8]	.	.	.	.	.	.	.	.	.	.	.	.	.	.	.	.	.	.	.	.	.	.	.	.	.	.	.	.	.	.	.	.	.	.	.	.	.	.	.	.	.	.	.	.	.	.	.	.
29	RVA/Human-wt/ZAF/UFS-NGS-MRC-DPRU1145/2004/G1P[8]	.	.	.	.	.	.	.	.	.	.	.	.	.	.	.	.	.	.	.	.	.	.	.	.	.	.	.	.	.	.	.	.	.	.	.	.	.	.	.	.	.	.	.	.	.	.	.	.
30	RVA/Human-wt/ZAF/UFS-NGS-MRC-DPRU3449/2004/G1P[8]	.	.	.	.	.	.	.	.	.	.	.	.	.	.	.	.	.	.	.	.	.	.	.	.	.	.	.	.	.	.	.	.	.	.	.	.	.	.	.	.	.	.	.	.	.	.	.	.
31	RVA/Human-wt/ZAF/UFS-NGS-MRC-DPRU1230/2004/G1P[8]	.	.	.	.	.	.	.	.	.	.	.	.	.	.	.	.	.	.	.	.	.	.	.	.	.	.	.	.	.	.	.	.	.	.	.	.	.	.	.	.	.	.	.	S	.	.	.	.
32	RVA/Human-wt/ZAF/UFS-NGS-MRC-DPRU1116/2004/G1P[8]	.	.	.	.	.	.	.	.	.	.	.	.	.	.	.	.	.	.	.	.	.	.	.	.	.	.	.	.	.	.	.	.	.	.	.	.	.	.	.	.	.	.	.	.	.	.	.	.
33	RVA/Human-wt/ZAF/UFS-NGS-MRC-DPRU1131/2004/G1P[8]	.	.	.	.	.	.	.	.	.	.	.	.	.	.	.	.	.	.	.	.	.	.	.	.	.	.	.	.	.	.	.	.	.	.	.	.	.	.	.	.	.	.	.	.	.	.	.	.
34	RVA/Human-wt/ZAF/UFS-NGS-MRC-DPRU1148/2004/G1P[8]	.	.	.	.	.	.	.	.	.	.	.	.	.	.	.	.	.	.	.	.	.	.	.	.	.	.	.	.	.	.	.	.	.	.	.	.	.	.	.	.	.	.	.	.	.	.	.	.
35	RVA/Human-wt/ZAF/UFS-NGS-MRC-DPRU3410/2004/G1P[8]	.	.	.	.	.	.	.	.	.	.	.	.	.	.	.	.	.	.	.	.	.	.	.	.	.	.	.	.	.	.	.	.	.	.	.	.	.	.	.	.	.	.	.	.	.	.	.	.
36	RVA/Human-wt/ZAF/UFS-NGS-MRC-DPRU687/2005/G1P[8]	.	.	.	.	.	.	.	.	.	.	.	.	.	.	.	.	.	.	.	.	.	.	.	.	.	.	.	.	.	.	.	.	.	.	.	.	.	.	.	.	.	.	.	.	.	.	.	.
37	RVA/Human-wt/ZAF/UFS-NGS-MRC-DPRU747/2005/G1P[8]	.	.	.	.	.	.	.	.	.	.	.	.	.	.	.	.	.	.	.	.	.	.	.	.	.	.	.	.	.	.	.	.	.	.	.	.	.	.	.	.	.	.	.	.	.	.	.	.
38	RVA/Human-wt/ZAF/UFS-NGS-MRC-DPRU451/2005/G1P[8]	.	.	.	.	.	.	.	.	.	.	.	.	.	.	.	.	.	.	.	.	.	.	.	.	.	.	.	.	.	.	.	.	.	.	.	.	.	.	.	.	.	.	.	.	.	.	.	.
39	RVA/Human-wt/ZAF/UFS-NGS-MRC-DPRU682/2005/G1P[8]	.	.	.	.	.	.	.	.	.	.	.	.	.	.	.	.	.	.	.	.	.	.	.	.	.	.	.	.	.	.	.	.	.	.	.	.	.	.	.	.	.	.	.	.	.	.	.	.
40	RVA/Human-wt/ZAF/UFS-NGS-MRC-DPRU745/2005/G1P[8]	.	.	.	.	.	.	.	.	.	.	.	.	.	.	.	.	.	.	.	.	.	.	.	.	.	.	.	.	.	.	.	.	.	.	.	.	.	.	.	.	.	.	.	.	.	.	.	.
41	RVA/Human-wt/ZAF/UFS-NGS-MRC-DPRU658/2005/G1P[8]	.	.	.	.	.	.	.	.	.	.	.	.	.	.	.	.	.	.	.	.	.	.	.	.	.	.	.	.	.	.	.	.	.	.	.	.	.	.	.	.	.	.	.	.	.	.	.	.
42	RVA/Human-wt/ZAF/UFS-NGS-MRC-DPRU1006/2006/G1P[8]	.	.	.	.	.	.	.	.	.	.	.	.	.	.	.	.	.	.	.	.	.	.	.	.	.	.	.	.	.	.	.	.	.	.	.	.	.	.	.	.	.	.	.	.	.	.	.	.
43	RVA/Human-wt/ZAF/UFS-NGS-MRC-DPRU1009/2006/G1P[8]	.	.	.	.	.	.	.	.	.	.	.	.	.	.	.	.	.	.	.	.	.	.	.	.	.	.	.	.	.	.	.	.	.	.	.	.	.	.	.	.	.	.	.	.	.	.	.	.
44	RVA/Human-wt/ZAF/UFS-NGS-MRC-DPRU1019/2006/G1P[8]	.	.	.	.	.	.	.	.	.	.	.	.	.	.	.	.	.	.	.	.	.	.	.	.	.	.	.	.	.	.	.	.	.	.	.	.	.	.	.	.	.	.	.	.	.	.	.	.
45	RVA/Human-wt/ZAF/UFS-NGS-MRC-DPRU732/2006/G1P[8]	.	.	.	.	.	.	.	.	.	.	.	.	.	.	.	.	.	.	.	.	.	.	.	.	.	.	.	.	.	.	.	.	.	.	.	.	.	.	.	.	.	.	.	.	.	.	.	.
46	RVA/Human-wt/ZAF/UFS-NGS-MRC-DPRU748/2006/G1P[8]	.	.	.	.	.	.	.	.	.	.	.	.	.	.	.	.	.	.	.	.	.	.	.	.	.	.	.	.	.	.	.	.	.	.	.	.	.	.	.	.	.	.	.	.	.	.	.	.
47	RVA/Human-wt/ZAF/UFS-NGS-MRC-DPRU902/2006/G1P[8]	.	.	.	.	.	.	.	.	.	.	.	.	.	.	.	.	.	.	.	.	.	.	.	.	.	.	.	.	.	.	.	.	.	.	.	.	.	.	.	.	.	.	.	.	.	.	.	.
48	RVA/Human-wt/ZAF/UFS-NGS-MRC-DPRU757/2006/G1P[8]	.	.	.	.	.	.	.	.	.	.	.	.	.	.	.	.	.	.	.	.	.	.	.	.	.	.	.	.	.	.	.	.	.	.	.	.	.	.	.	.	.	.	.	.	.	.	.	.
49	RVA/Human-wt/ZAF/UFS-NGS-MRC-DPRU768/2006/G1P[8]	.	.	.	.	.	.	.	.	.	.	.	.	.	.	.	.	.	.	.	.	.	.	.	.	.	.	.	.	.	.	.	.	.	.	.	.	.	.	.	.	.	.	.	.	.	.	.	.
50	RVA/Human-wt/ZAF/UFS-NGS-MRC-DPRU783/2006/G1P[8]	.	.	.	.	.	.	.	.	.	.	.	.	.	.	.	.	.	.	.	.	.	.	.	.	.	.	.	.	.	.	.	.	.	.	.	.	.	.	.	.	.	.	.	.	.	.	.	.
51	RVA/Human-wt/ZAF/UFS-NGS-MRC-DPRU849/2006/G1P[8]	.	.	.	.	.	.	.	.	.	.	.	.	.	.	.	.	.	.	.	.	.	.	.	.	.	.	.	.	.	.	.	.	.	.	.	.	.	.	.	.	.	.	.	.	.	.	.	.
52	RVA/Human-wt/ZAF/UFS-NGS-MRC-DPRU999/2006/G1P[8]	.	.	.	.	.	.	.	.	.	.	.	.	.	.	.	.	.	.	.	.	.	.	.	.	.	.	.	.	.	.	.	.	.	.	.	.	.	.	.	.	.	.	.	.	.	.	.	.
53	RVA/Human-wt/ZAF/UFS-NGS-MRC-DPRU1002/2006/G1P[8]	.	.	.	.	.	.	.	.	.	.	.	.	.	.	.	.	.	.	.	.	.	.	.	.	.	.	.	.	.	.	.	.	.	.	.	.	.	.	.	.	.	.	.	.	.	.	.	.
54	RVA/Human-wt/ZAF/UFS-NGS-MRC-DPRU1005/2006/G1P[8]	.	.	.	.	.	.	.	.	.	.	.	.	.	.	.	.	.	.	.	.	.	.	.	.	.	.	.	.	.	.	.	.	.	.	.	.	.	.	.	.	.	.	.	.	.	.	.	.
55	RVA/Human-wt/ZAF/UFS-NGS-MRC-DPRU1041/2006/G1P[8]	.	.	.	.	.	.	.	.	.	.	.	.	.	.	.	.	.	.	.	.	.	.	.	.	.	.	.	.	.	.	.	.	.	.	.	.	.	.	.	.	.	.	.	.	.	.	.	.
56	RVA/Human-wt/ZAF/UFS-NGS-MRC-DPRU1015/2006/G1P[8]	.	.	.	.	.	.	.	.	.	.	.	.	.	.	.	.	.	.	.	.	.	.	.	.	.	.	.	.	.	.	.	.	.	.	.	.	.	.	.	.	.	.	.	.	.	.	.	.
57	RVA/Human-wt/ZAF/UFS-NGS-MRC-DPRU1012/2006/G1P[8]	.	.	.	.	.	.	.	.	.	.	.	.	.	.	.	.	.	.	.	.	.	.	.	.	.	.	.	.	.	.	.	.	.	.	.	.	.	.	.	.	.	.	.	.	.	.	.	.
58	RVA/Human-wt/ZAF/UFS-NGS-MRC-DPRU1030/2006/G1P[8]	.	.	.	.	.	.	.	.	.	.	.	.	.	.	.	.	.	.	.	.	.	.	.	.	.	.	.	.	.	.	.	.	.	.	.	.	.	.	.	.	.	.	.	.	.	.	.	.
59	RVA/Human-wt/ZAF/UFS-NGS-MRC-DPRU3433/2006/G1P[8]	.	.	.	.	.	.	.	.	.	.	.	.	.	.	.	.	.	.	.	.	.	.	.	.	.	.	.	.	.	.	.	.	.	.	.	.	.	.	.	.	.	.	.	.	.	.	.	.
60	RVA/Human-wt/ZAF/UFS-NGS-MRC-DPRU753/2006/G1P[8]	.	.	.	.	.	.	.	.	.	.	.	.	.	.	.	.	.	.	.	.	.	.	.	.	.	.	.	.	.	.	.	.	.	.	.	.	.	.	.	.	.	.	.	.	.	.	.	.
61	RVA/Human-wt/ZAF/UFS-NGS-MRC-DPRU981/2006/G1P[8]	.	.	.	.	.	.	.	.	.	.	.	.	.	.	.	.	.	.	.	.	.	.	.	.	.	.	.	.	.	.	.	.	.	.	.	.	.	.	.	.	.	.	.	.	.	.	.	.
62	RVA/Human-wt/ZAF/UFS-NGS-MRC-DPRU1007/2006/G1P[8]	.	.	.	.	.	.	.	.	.	.	.	.	.	.	.	.	.	.	.	.	.	.	.	.	.	.	.	.	.	.	.	.	.	.	.	.	.	.	.	.	.	.	.	.	.	.	.	.
63	RVA/Human-wt/ZAF/UFS-NGS-MRC-DPRU1039/2006/G1P[8]	.	.	.	.	.	.	.	.	.	.	.	.	.	.	.	.	.	.	.	.	.	.	.	.	.	.	.	.	.	.	.	.	.	.	.	.	.	.	.	.	.	.	.	.	.	.	.	.
64	RVA/Human-wt/ZAF/UFS-NGS-MRC-DPRU799/2007/G1P[8]	.	.	.	.	.	.	.	.	.	.	.	.	.	.	.	.	.	.	.	.	.	.	.	.	.	.	.	.	.	.	.	.	.	.	.	.	.	.	.	.	.	.	.	.	.	.	.	.
65	RVA/Human-wt/ZAF/UFS-NGS-MRC-DPRU1302/2007/G1P[8]	.	.	.	.	.	.	.	.	.	.	.	.	.	.	.	.	.	.	.	.	.	.	.	.	.	.	.	.	.	.	.	.	.	.	.	.	.	.	.	.	.	.	.	.	.	.	.	.
66	RVA/Human-wt/ZAF/UFS-NGS-MRC-DPRU793/2007/G1P[8]	.	.	.	.	.	.	.	.	.	.	.	.	.	.	.	.	.	.	.	.	.	.	.	.	.	.	.	.	.	.	.	.	.	.	.	.	.	.	.	.	.	.	.	.	.	.	.	.
67	RVA/Human-wt/ZAF/UFS-NGS-MRC-DPRU147/2007/G1P[8]	.	.	.	.	.	.	.	.	.	.	.	.	.	.	.	.	.	.	.	.	.	.	.	.	.	.	.	.	.	.	.	.	.	.	.	.	.	.	.	.	.	.	.	.	.	.	.	.
68	RVA/Human-wt/ZAF/UFS-NGS-MRC-DPRU792/2007/G1P[8]	.	.	.	.	.	.	.	.	.	.	.	.	.	.	.	.	.	.	.	.	.	.	.	.	.	.	.	.	.	.	.	.	.	.	.	.	.	.	.	.	.	.	.	.	.	.	.	.
69	RVA/Human-wt/ZAF/UFS-NGS-MRC-DPRU1652/2007/G1P[8]	.	.	.	.	.	.	.	.	.	.	.	.	.	.	.	.	.	.	.	.	.	.	.	.	.	.	.	.	.	.	.	.	.	.	.	.	.	.	.	.	.	.	.	.	.	.	.	.
70	RVA/Human-wt/ZAF/UFS-NGS-MRC-DPRU1273/2007/G1P[8]	.	.	.	.	.	.	.	.	.	.	.	.	.	.	.	.	.	.	.	.	.	.	.	.	.	.	.	.	.	.	.	.	.	.	.	.	.	.	.	.	.	.	.	.	.	.	.	.
71	RVA/Human-wt/ZAF/UFS-NGS-MRC-DPRU1970/2008/G1P[8]	.	.	.	.	.	.	.	.	.	.	.	.	.	.	.	.	.	.	.	.	.	.	.	.	.	.	.	.	.	.	.	.	.	.	.	.	.	.	.	.	.	.	.	.	.	.	.	.
72	RVA/Human-wt/ZAF/UFS-NGS-MRC-DPRU1980/2008/G1P[8]	.	.	.	.	.	.	.	.	.	.	.	.	.	.	.	.	.	.	.	.	.	.	.	.	.	.	.	.	.	.	.	.	.	.	.	.	.	.	.	.	.	.	.	.	.	.	.	.
73	RVA/Human-wt/ZAF/UFS-NGS-MRC-DPRU1042/2008/G1P[8]	.	.	.	.	.	.	.	.	.	.	.	.	.	.	.	.	.	.	.	.	.	.	.	.	.	.	.	.	.	.	.	.	.	.	.	.	.	.	.	.	.	.	.	.	.	.	.	.
74	RVA/Human-wt/ZAF/UFS-NGS-MRC-DPRU1967/2008/G1P[8]	.	.	.	.	.	.	.	.	.	.	.	.	.	.	.	.	.	.	.	.	.	.	.	.	.	.	.	.	.	.	.	.	.	.	.	.	.	.	.	.	.	.	.	.	.	.	.	.
75	RVA/Human-wt/ZAF/UFS-NGS-MRC-DPRU1969/2008/G1P[8]	.	.	.	.	.	.	.	.	.	.	.	.	.	.	.	.	.	.	.	.	.	.	.	.	.	.	.	.	.	.	.	.	.	.	.	.	.	.	.	.	.	.	.	.	.	.	.	.
76	RVA/Human-wt/ZAF/UFS-NGS:MRC-DPRU1047/2008/G1P[8]	.	.	.	.	.	.	.	.	.	.	.	.	.	.	.	.	.	.	.	.	.	.	.	.	.	.	.	.	.	.	.	.	.	.	.	.	.	.	.	.	.	.	.	.	.	.	.	.
77	RVA/Human-wt/ZAF/UFS-NGS-MRC-DPRU1048/2008/G1P[8]	.	.	.	.	.	.	.	.	.	.	.	.	.	.	.	.	.	.	.	.	.	.	.	.	.	.	.	.	.	.	.	.	.	.	.	.	.	.	.	.	.	.	.	.	.	.	.	.
78	RVA/Human-wt/ZAF/UFS-NGS-MRC-DPRU2006/2008/G1P[8]	.	.	.	.	.	.	.	.	.	.	.	.	.	.	.	.	.	.	.	.	.	.	.	.	.	.	.	.	.	.	.	.	.	.	.	.	.	.	.	.	.	.	.	.	.	.	.	.
79	RVA/Human-wt/ZAF/UFS-NGS-MRC-DPRU1965/2008/G1P[8]	.	.	.	.	.	.	.	.	.	.	.	.	.	.	.	.	.	.	.	.	.	.	.	.	.	.	.	.	.	.	.	.	.	.	.	.	.	.	.	.	.	.	.	.	.	.	.	.
80	RVA/Human-wt/ZAF/UFS-NGS-MRC-DPRU136/2009/G1P[8]	.	.	.	.	.	.	.	.	.	.	.	.	.	.	.	.	.	.	.	.	.	.	.	.	.	.	.	.	.	.	.	.	.	.	.	.	.	.	.	.	.	.	.	.	.	.	.	.
81	RVA/Human-wt/ZAF/UFS-NGS-MRC-DPRU1049/2009/G1P[8]	.	.	.	.	.	.	.	.	.	.	.	.	.	.	.	.	.	.	.	.	.	.	.	.	.	.	.	.	.	.	.	.	.	.	.	.	.	.	.	.	.	.	.	.	.	.	.	.
82	RVA/Human-wt/ZAF/UFS-NGS-MRC-DPRU139/2009/G1P[8]	.	.	.	.	.	.	.	.	.	.	.	.	.	.	.	.	V	.	.	.	.	.	.	.	.	.	.	.	.	.	.	.	.	.	.	.	.	.	.	.	.	.	.	.	.	.	.	.
83	RVA/Human-wt/ZAF/UFS-NGS-MRC-DPRU1093/2009/G1P[8]	.	.	.	.	.	.	.	.	.	.	.	.	.	.	.	.	V	.	.	.	.	.	.	.	.	.	.	.	.	.	.	.	.	.	.	.	.	.	.	.	.	.	.	.	.	.	.	.
84	RVA/Human-wt/ZAF/UFS-NGS-MRC-DPRU1190/2009/G1P[8]	.	.	.	.	.	.	.	.	.	.	.	.	.	.	.	.	V	.	.	.	.	.	.	.	.	.	.	.	.	.	.	.	.	.	.	.	.	.	.	.	.	.	.	.	.	.	.	.
85	RVA/Human-wt/ZAF/UFS-NGS-MRC-DPRU2280/2009/G1P[8]	.	.	.	.	.	.	.	.	.	.	.	.	.	.	.	.	V	.	.	.	.	.	.	.	.	.	.	.	.	.	.	.	.	.	.	.	.	.	.	.	.	.	.	.	.	.	.	.
86	RVA/Human-wt/ZAF/UFS-NGS-MRC-DPRU138/2009/G1P[8]	.	.	.	.	.	.	.	.	.	.	.	.	.	.	.	.	.	.	.	.	.	.	.	.	.	.	.	.	.	.	.	.	.	.	.	.	.	.	.	.	.	.	.	.	.	.	.	.
87	RVA/Human-wt/ZAF/UFS-NGS-MRC-DPRU2299/2009/G1P[8]	.	.	.	.	.	.	.	.	.	.	.	.	.	.	.	.	.	.	.	.	.	.	.	.	.	.	.	.	.	.	.	.	.	.	.	.	.	.	.	.	.	.	.	.	.	.	.	.
88	RVA/Human-wt/ZAF/UFS-NGS-MRC-DPRU1234/2009/G1P[8]	.	.	.	.	.	.	.	.	.	.	.	.	.	.	.	.	.	.	.	.	.	.	.	.	.	.	.	.	.	.	.	.	.	.	.	.	.	.	.	.	.	.	.	.	.	.	.	.
89	RVA/Human-wt/ZAF/UFS-NGS-MRC-DPRU1271/2009/G1P[8]	.	.	.	.	.	.	.	.	.	.	.	.	.	.	.	.	.	.	.	.	.	.	.	.	.	.	.	.	.	.	.	.	.	.	.	.	.	.	.	.	.	.	.	.	.	.	.	.
90	RVA/Human-wt/ZAF/UFS-NGS-MRC-DPRU151/2009/G1P[8]	.	.	.	.	.	.	.	.	.	.	.	.	.	.	.	.	.	.	.	.	.	.	.	.	.	.	.	.	.	.	.	.	.	.	.	.	.	.	.	.	.	.	.	.	.	.	.	.
91	RVA/Human-wt/ZAF/UFS-NGS-MRC-DPRU157/2009/G1P[8]	.	.	.	.	.	.	.	.	.	.	.	.	.	.	.	.	.	.	.	.	.	.	.	.	.	.	.	.	.	.	.	.	.	.	.	.	.	.	.	.	.	.	.	.	.	.	.	.
92	RVA/Human-wt/ZAF/UFS-NGS-MRC-DPRU2291/2009/G1P[8]	.	.	.	.	.	.	.	.	.	.	.	.	.	.	.	.	.	.	.	.	.	.	.	.	.	.	.	.	.	.	.	.	.	.	.	.	.	.	.	.	.	.	.	.	.	.	.	.
93	RVA/Human-wt/ZAF/MRC-DPRU4381/2002/G1P[8]	.	.	.	.	.	.	.	.	.	.	.	.	.	.	.	.	.	.	.	.	.	.	.	.	.	.	.	.	.	.	.	.	.	.	.	.	.	.	.	.	.	.	.	.	.	.	.	.
94	RVA/Human-wt/ZAF/MRC-DPRU4418/2002/G1P[8]	.	.	.	.	.	.	.	.	.	.	.	.	.	.	.	.	.	.	.	.	.	.	.	.	.	.	.	.	.	.	.	.	.	.	.	.	.	.	.	.	.	.	.	.	.	.	.	.
95	RVA/Human-wt/ZAF/MRC-DPRU6113/2002/G1P[8]	.	.	.	.	.	.	.	.	.	.	.	.	.	.	.	.	.	.	.	.	.	.	.	.	.	.	.	.	.	.	.	.	.	.	.	.	.	.	.	.	.	.	.	S	.	.	.	.
96	RVA/Human-wt/ZAF/MRC-DPRU1192/2002/G1P[8]	.	.	.	.	.	.	.	.	.	.	.	.	.	.	.	.	.	.	.	.	.	.	.	.	.	.	.	.	.	.	.	.	.	.	.	.	.	.	.	.	.	.	.	.	.	.	.	.
97	RVA/Human-wt/ZAF/MRC-DPRU566/2003/G1P[8]	.	.	.	.	.	.	.	.	.	.	.	.	.	.	.	.	.	.	.	.	.	.	.	.	.	.	.	.	.	.	.	.	.	.	.	.	.	.	.	.	.	.	.	S	.	.	.	.
98	RVA/Human-wt/ZAF/MRC-DPRU451/2003/G1P[8]	.	.	.	.	.	.	.	.	.	.	.	.	.	.	.	.	.	.	.	.	.	.	.	.	.	.	.	.	.	.	.	.	.	.	.	.	.	.	.	.	.	.	.	S	.	.	.	.
99	RVA/Human-wt/ZAF/MRC-DPRU539/2003/G1P[8]	.	.	.	.	.	.	.	.	.	.	.	.	.	.	.	.	.	.	.	.	.	.	.	.	.	.	.	.	.	.	.	.	.	.	.	.	.	.	.	.	.	.	.	S	.	.	.	.
100	RVA/Human-wt/ZAF/MRC-DPRU2198/2003/G1P[8]	.	.	.	.	.	.	.	.	.	.	.	.	.	.	.	.	.	.	.	.	.	.	.	.	.	.	.	.	.	.	.	.	.	.	.	.	.	.	.	.	.	.	.	S	.	.	.	.
101	RVA/Human-wt/ZAF/MRC-DPRU648/2003/G1P[8]	.	.	.	.	.	.	.	.	.	.	.	.	.	.	.	.	.	.	.	.	.	.	.	.	.	.	.	.	.	.	.	.	.	.	.	.	.	.	.	.	.	.	.	S	.	.	.	.
102	RVA/Human-wt/ZAF/MRC-DPRU445/2003/G1P[8]	.	.	.	.	.	.	.	.	.	.	.	.	.	.	.	.	.	.	.	.	.	.	.	.	.	.	.	.	.	.	.	.	.	.	.	.	.	.	.	.	.	.	.	S	.	.	.	.
103	RVA/Human-wt/ZAF/MRC-DPRU400/2003/G1P[8]	.	.	.	.	.	.	.	.	.	.	.	.	.	.	.	.	.	.	.	.	.	.	.	.	.	.	.	.	.	.	.	.	.	.	.	.	.	.	.	.	.	.	.	.	.	.	.	.
104	RVA/Human-wt/ZAF/MRC-DPRU2218/2003/G1P[8]	.	.	.	.	.	.	.	.	.	.	.	.	.	.	.	.	.	.	.	.	.	.	.	.	.	.	.	.	.	.	.	.	.	.	.	.	.	.	.	.	.	.	.	.	.	.	.	.
105	RVA/Human-wt/ZAF/MRC-DPRU1275/2004/G1P[8]	.	.	.	.	.	.	.	.	.	.	.	.	.	.	.	.	.	.	.	.	.	.	.	.	.	.	.	.	.	.	.	.	.	.	.	.	.	.	.	.	.	.	.	.	.	.	.	.
106	RVA/Human-wt/ZAF/MRC-DPRU1299/2004/G1P[8]	.	.	.	.	.	.	.	.	.	.	.	.	.	.	.	.	.	.	.	.	.	.	.	.	.	.	.	.	.	.	.	.	.	.	.	.	.	.	.	.	.	.	.	.	.	.	.	.
107	RVA/Human-wt/ZAF/MRC-DPRU426/2004/G1P[8]	.	.	.	.	.	.	.	.	.	.	.	.	.	.	.	.	.	.	.	.	.	.	.	.	.	.	.	.	.	.	.	.	.	.	.	.	.	.	.	.	.	.	.	.	.	.	.	.
108	RVA/Human-wt/ZAF/MRC-DPRU1285/2004/G1P[8]	.	.	.	.	.	.	.	.	.	.	.	.	.	.	.	.	.	.	.	.	.	.	.	.	.	.	.	.	.	.	.	.	.	.	.	.	.	.	.	.	.	.	.	.	.	.	.	.
109	RVA/Human-wt/ZAF/MRC-DPRU1283/2004/G1P[8]	.	.	.	.	.	.	.	.	.	.	.	.	.	.	.	.	.	.	.	.	.	.	.	.	.	.	.	.	.	.	.	.	.	.	.	.	.	.	.	.	.	.	.	.	.	.	.	.
110	RVA/Human-wt/ZAF/MRC-DPRU1277/2004/G1P[8]	.	.	.	.	.	.	.	.	.	.	.	.	.	.	.	.	.	.	.	.	.	.	.	.	.	.	.	.	.	.	.	.	.	.	.	.	.	.	.	.	.	.	.	.	.	.	.	.
111	RVA/Human-wt/ZAF/MRC-DPRU1280-04/2004/G1P[8]	.	.	.	.	.	.	.	.	.	.	.	.	.	.	.	.	.	.	.	.	.	.	.	.	.	.	.	.	.	.	.	.	.	.	.	.	.	.	.	.	.	.	.	.	.	.	.	.
112	RVA/Human-wt/ZAF/MRC-DPRU1224/2004/G1P[8]	.	.	.	.	.	.	.	.	.	.	.	.	.	.	.	.	.	.	.	.	.	.	.	.	.	.	.	.	.	.	.	.	.	.	.	.	.	.	.	.	.	.	.	.	.	.	.	.
113	RVA/Human-wt/ZAF/MRC-DPRU1264/2004/G1P[8]	.	.	.	.	.	.	.	.	.	.	.	.	.	.	.	.	.	.	.	.	.	.	.	.	.	.	.	.	.	.	.	.	.	.	.	.	.	.	.	.	.	.	.	.	.	.	.	.
114	RVA/Human-wt/ZAF/MRC-DPRU822/2005/G1P[8]	.	.	.	.	.	.	.	.	.	.	.	.	.	.	.	.	.	.	.	.	.	.	.	.	.	.	.	.	.	.	.	.	.	.	.	.	.	.	.	.	.	.	.	.	.	.	.	.
115	RVA/Human-wt/ZAF/MRC-DPRU2132/2005/G1P[8]	.	.	.	.	.	.	.	.	.	.	.	.	.	.	.	.	.	.	.	.	.	.	.	.	.	.	.	.	.	.	.	.	.	.	.	.	.	.	.	.	.	.	.	.	.	.	.	.
116	RVA/Human-wt/ZAF/MRC-DPRU2114/2005/G1P[8]	.	.	.	.	.	.	.	.	.	.	.	.	.	.	.	.	.	.	.	.	.	.	.	.	.	.	.	.	.	.	.	.	.	.	.	.	.	.	.	.	.	.	.	.	.	.	.	.
117	RVA/Human-wt/ZAF/MRC-DPRU789/2006/G1P[8]	.	.	.	.	.	.	.	.	.	.	.	.	.	.	.	.	.	.	.	.	.	.	.	.	.	.	.	.	.	.	.	.	.	.	.	.	.	.	.	.	.	.	.	.	.	.	.	.
118	RVA/Human-wt/ZAF/MRC-DPRU748/2006/G1P[8]	.	.	.	.	.	.	.	.	.	.	.	.	.	.	.	.	.	.	.	.	.	.	.	.	.	.	.	.	.	.	.	.	.	.	.	.	.	.	.	.	.	.	.	.	.	.	.	.
119	RVA/Human-wt/ZAF/MRC-DPRU839/2006/G1P[8]	.	.	.	.	.	.	.	.	.	.	.	.	.	.	.	.	.	.	.	.	.	.	.	.	.	.	.	.	.	.	.	.	.	.	.	.	.	.	.	.	.	.	.	.	.	.	.	.
120	RVA/Human-wt/ZAF/MRC-DPRU757/2006/G1P[8]	.	.	.	.	.	.	.	.	.	.	.	.	.	.	.	.	.	.	.	.	.	.	.	.	.	.	.	.	.	.	.	.	.	.	.	.	.	.	.	.	.	.	.	.	.	.	.	.
121	RVA/Human-wt/ZAF/MRC-DPRU799/2006/G1P[8]	.	.	.	.	.	.	.	.	.	.	.	.	.	.	.	.	.	.	.	.	.	.	.	.	.	.	.	.	.	.	.	.	.	.	.	.	.	.	.	.	.	.	.	.	.	.	.	.
122	RVA/Human-wt/ZAF/MRC-DPRU803/2006/G1P[8]	.	.	.	.	.	.	.	.	.	.	.	.	.	.	.	.	.	.	.	.	.	.	.	.	.	.	.	.	.	.	.	.	.	.	.	.	.	.	.	.	.	.	.	.	.	.	.	.
123	RVA/Human-wt/ZAF/MRC-DPRU901/2006/G1P[8]	.	.	.	.	.	.	.	.	.	.	.	.	.	.	.	.	.	.	.	.	.	.	.	.	.	.	.	.	.	.	.	.	.	.	.	.	.	.	.	.	.	.	.	.	.	.	.	.
124	RVA/Human-wt/ZAF/MRC-DPRU832/2006/G1P[8]	.	.	.	.	.	.	.	.	.	.	.	.	.	.	.	.	.	.	.	.	.	.	.	.	.	.	.	.	.	.	.	.	.	.	.	.	.	.	.	.	.	.	.	.	.	.	.	.
125	RVA/Human-wt/ZAF/MRC-DPRU840/2006/G1P[8]	.	.	.	.	.	.	.	.	.	.	.	.	.	.	.	.	.	.	.	.	.	.	.	.	.	.	.	.	.	.	.	.	.	.	.	.	.	.	.	.	.	.	.	.	.	.	.	.
126	RVA/Human-wt/ZAF/MRC-DPRU1350/2007/G1P[8]	.	.	.	.	.	.	.	.	.	.	.	.	.	.	.	.	.	.	.	.	.	.	.	.	.	.	.	.	.	.	.	.	.	.	.	.	.	.	.	.	.	.	.	.	.	.	.	.
127	RVA/Human-wt/ZAF/MRC-DPRU1370/2007/G1P[8]	.	.	.	.	.	.	.	.	.	.	.	.	.	.	.	.	.	.	.	.	.	.	.	.	.	.	.	.	.	.	.	.	.	.	.	.	.	.	.	.	.	.	.	.	.	.	.	.
128	RVA/Human-wt/ZAF/MRC-DPRU1381/2007/G1P[8]	.	.	.	.	.	.	.	.	.	.	.	.	.	.	.	.	.	.	.	.	.	.	.	.	.	.	.	.	.	.	.	.	.	.	.	.	.	.	.	.	.	.	.	.	.	.	.	.
129	RVA/Human-wt/ZAF/MRC-DPRU1327/2007/G1P[8]	.	.	.	.	.	.	.	.	.	.	.	.	.	.	.	.	.	.	.	.	.	.	.	.	.	.	.	.	.	.	.	.	.	.	.	.	.	.	.	.	.	.	.	.	.	.	.	.
130	RVA/Human-wt/ZAF/MRC-DPRU1840/2007/G1P[8]	.	.	.	.	.	.	.	.	.	.	.	.	.	.	.	.	.	.	.	.	.	.	.	.	.	.	.	.	.	.	.	.	.	.	.	.	.	.	.	.	.	.	.	.	.	.	.	.
131	RVA/Human-wt/ZAF/MRC-DPRU1052/2008/G1P[8]	.	.	.	.	.	.	.	.	.	.	.	.	.	.	.	.	.	.	.	.	.	.	.	.	.	.	.	.	.	.	.	.	.	.	.	.	.	.	.	.	.	.	.	.	.	.	.	.
132	RVA/Human-wt/ZAF/MRC-DPRU2429/2008/G1P[8]	.	.	.	.	.	.	.	.	.	.	.	.	.	.	.	.	.	.	.	.	.	.	.	.	.	.	.	.	.	.	.	.	.	.	.	.	.	.	.	.	.	.	.	.	.	.	.	.
133	RVA/Human-wt/ZAF/MRC-DPRU2125/2008/G1P[8]	.	.	.	.	.	.	.	.	.	.	.	.	.	.	.	.	.	.	.	.	.	.	.	.	.	.	.	.	.	.	.	.	.	.	.	.	.	.	.	.	.	.	.	.	.	.	.	.
134	RVA/Human-wt/ZAF/MRC-DPRU1039/2008/G1P[8]	.	.	.	.	.	.	.	.	.	.	.	.	.	.	.	.	.	.	.	.	.	.	.	.	.	.	.	.	.	.	.	.	.	.	.	.	.	.	.	.	.	.	.	.	.	.	.	.
135	RVA/Human-wt/ZAF/MRC-DPRU1960/2008/G1P[8]	.	.	.	.	.	.	.	.	.	.	.	.	.	.	.	.	.	.	.	.	.	.	.	.	.	.	.	.	.	.	.	.	.	.	.	.	.	.	.	.	.	.	.	.	.	.	.	.
136	RVA/Human-wt/ZAF/MRC-DPRU135/2009/G1P[8]	.	.	.	.	.	.	.	.	.	.	.	.	.	.	.	.	.	.	.	.	.	.	.	.	.	.	.	.	.	.	.	.	.	.	.	.	.	.	.	.	.	.	.	.	.	.	.	.
137	RVA/Human-wt/ZAF/MRC-DPRU1923/2009/G1P[8]	.	.	.	.	.	.	.	.	.	.	.	.	.	.	.	.	.	.	.	.	.	.	.	.	.	.	.	.	.	.	.	.	.	.	.	.	.	.	.	.	.	.	.	.	.	.	.	.
138	RVA/Human-wt/ZAF/MRC-DPRU2294/2009/G1P[8]	.	.	.	.	.	.	.	.	.	.	.	.	.	.	.	.	.	.	.	.	.	.	.	.	.	.	.	.	.	.	.	.	.	.	.	.	.	.	.	.	.	.	.	.	.	.	.	.
139	RVA/Human-wt/ZAF/MRC-DPRU2330/2009/G1P[8]	.	.	.	.	.	.	.	.	.	.	.	.	.	.	.	.	V	.	.	.	.	.	.	.	.	.	.	.	.	.	.	.	.	.	.	.	.	.	.	.	.	.	.	.	.	.	.	.
140	RVA/Human-wt/ZAF/MRC-DPRU2306/2009/G1P[8]	.	.	.	.	.	.	.	.	.	.	.	.	.	.	.	.	V	.	.	.	.	.	.	.	.	.	.	.	.	.	.	.	.	.	.	.	.	.	.	.	.	.	.	.	.	.	.	.
141	RVA/Human-wt/ZAF/MRC-DPRU2325/2009/G1P[8]	.	.	.	.	.	.	.	.	.	.	.	.	.	.	.	.	V	.	.	.	.	.	.	.	.	.	.	.	.	.	.	.	.	.	.	.	.	.	.	.	.	.	.	.	.	.	.	.
142	RVA/Human-wt/ZAF/MRC-DPRU1389/2009/G1P[8]	.	.	.	.	.	.	.	.	.	.	.	.	.	.	.	.	V	.	.	.	.	.	.	.	.	.	.	.	.	.	.	.	.	.	.	.	.	.	.	.	.	.	.	.	.	.	.	.
143	RVA/Human-wt/ZAF/MRC-DPRU150/2009/G1P[8]	.	.	.	.	.	.	.	.	.	.	.	.	.	.	.	.	.	.	.	.	.	.	.	.	.	.	.	.	.	.	.	.	.	.	.	.	.	.	.	.	.	.	.	.	.	.	.	.
144	RVA/Human-wt/ZAF/MRC-DPRU155/2009/G1P[8]	.	.	.	.	.	.	.	.	.	.	.	.	.	.	.	.	.	.	.	.	.	.	.	.	.	.	.	.	.	.	.	.	.	.	.	.	.	.	.	.	.	.	.	.	.	.	.	.
145	RVA/Human-wt/ZAF/MRC-DPRU1270/2009/G1P[8]	.	.	.	.	.	.	.	.	.	.	.	.	.	.	.	.	.	.	.	.	.	.	.	.	.	.	.	.	.	.	.	.	.	.	.	.	.	.	.	.	.	.	.	.	.	.	.	.
146	RVA/Human-wt/ZAF/MRC-DPRU1269/2009/G1P[8]	.	.	.	.	.	.	.	.	.	.	.	.	.	.	.	.	.	.	.	.	.	.	.	.	.	.	.	.	.	.	.	.	.	.	.	.	.	.	.	.	.	.	.	.	.	.	.	.
147	RVA/Human-wt/ZAF/MRC-DPRU2801/2009/G1P[8]	.	.	.	.	.	.	.	.	.	.	.	.	.	.	.	.	.	.	.	.	.	.	.	.	.	.	.	.	.	.	.	.	.	.	.	.	.	.	.	.	.	.	.	.	.	.	.	.
148	RVA/Human-wt/ZAF/MRC-DPRU1217/2009/G1P[8]	.	.	.	.	.	.	.	.	.	.	.	.	.	.	.	.	.	.	.	.	.	.	.	.	.	.	.	.	.	.	.	.	.	.	.	.	.	.	.	.	.	.	.	.	.	.	.	.
149	RVA/Human-wt/ZAF/UFS-NGS-MRC-DPRU2021/2010/G1P[8]	.	.	.	.	.	.	.	.	.	.	.	.	.	.	.	.	.	.	.	.	.	.	.	.	.	.	.	.	.	.	.	.	.	.	.	.	.	.	.	.	.	.	.	.	.	.	.	.
150	RVA/Human-wt/ZAF/UFS-NGS-MRC-DPRU2250/2013/G1P[8]	.	.	.	.	.	.	.	.	.	.	.	.	.	.	.	.	.	.	.	.	.	.	.	.	.	.	.	.	.	.	.	.	.	.	.	.	.	.	.	.	.	.	.	.	.	.	.	.
151	RVA/Human-wt/ZAF/UFS-NGS-MRC-DPRU56/2014/G1P[8]	.	.	.	.	.	.	.	.	.	.	.	.	.	.	.	.	.	.	.	.	.	.	.	.	.	.	.	.	.	.	.	.	.	.	.	.	.	.	.	.	.	.	.	.	.	N	.	.
152	RVA/Human-wt/ZAF/UFS-NGS-MRC-DPRU74/2014/G1P[8]	.	.	.	.	.	.	.	.	.	.	.	.	.	.	.	.	.	.	.	.	.	.	.	.	.	.	.	.	.	.	.	.	.	.	.	.	.	.	.	.	.	.	.	.	.	N	.	.
153	RVA/Human-wt/ZAF/UFS-NGS-MRC-DPRU143/2014/G1P[8]	.	.	.	.	.	.	.	.	.	.	.	.	.	.	.	.	.	.	.	.	.	.	.	.	.	.	.	.	.	.	.	.	.	.	.	.	.	.	.	.	.	.	.	.	.	N	.	.
154	RVA/Human-wt/ZAF/UFS-NGS-MRC-DPRU65/2014/G1P[8]	.	.	.	.	.	.	.	.	.	.	.	.	.	.	.	.	.	.	.	.	.	.	.	.	.	.	.	.	.	.	.	.	.	.	.	.	.	.	.	.	.	.	.	.	.	N	.	.
155	RVA/Human-wt/ZAF/UFS-NGS-MRC-DPRU150/2014/G1P[8]	.	.	I	.	.	.	.	.	.	.	.	.	.	.	.	.	.	.	.	.	.	.	.	.	.	.	.	.	.	.	.	.	.	.	.	.	.	.	.	.	.	.	.	.	.	N	.	.
156	RVA/Human-wt/ZAF/UFS-NGS-MRC-DPRU4347/2015/G1P[8]	.	.	.	.	.	.	.	.	.	.	.	.	.	.	.	.	.	.	.	.	.	.	.	.	.	.	.	.	.	.	.	.	.	.	.	.	.	.	.	.	.	.	.	.	.	N	.	.
157	RVA/Human-wt/ZAF/UFS-NGS-MRC-DPRU4352/2015/G1P[8]	.	.	.	.	.	.	.	.	.	.	.	.	.	.	.	.	.	.	.	.	.	.	.	.	.	.	.	.	.	.	.	.	.	.	.	.	.	.	.	.	.	.	.	.	.	N	.	.
158	RVA/Human-wt/ZAF/UFS-NGS-MRC-DPRU4357/2015/G1P[8]	.	.	.	.	.	.	.	.	.	.	.	.	.	.	.	.	.	.	.	.	.	.	.	.	.	.	.	.	.	.	.	.	.	.	.	.	.	.	.	.	.	.	.	.	.	N	.	.
159	RVA/Human-wt/ZAF/UFS-NGS-MRC-DPRU15948/2017/G1P[8]	.	.	.	.	.	.	.	.	.	.	.	.	.	.	.	.	.	.	.	.	.	.	.	.	.	.	.	.	.	.	.	.	.	.	.	.	.	.	.	.	.	.	.	.	.	.	.	.
160	RVA/Human-wt/ZAF/MRC-DPRU1492/2010/G1P[8]	.	.	.	.	.	.	.	.	.	.	.	.	.	.	.	.	.	.	.	.	.	.	.	.	.	.	.	.	.	.	.	.	.	.	.	.	.	.	.	.	.	.	.	.	.	.	.	.
161	RVA/Human-wt/ZAF/MRC-DPRU2030/2010/G1P[8]	.	.	.	.	.	.	.	.	.	.	.	.	.	.	.	.	.	.	.	.	.	.	.	.	.	.	.	.	.	.	.	.	.	.	.	.	.	.	.	.	.	.	.	.	.	.	.	.
162	RVA/Human-wt/ZAF/MRC-DPRU1506/2010/G1P[8]	.	.	.	.	.	.	.	.	.	.	.	.	.	.	.	.	.	.	.	.	.	.	.	.	.	.	.	.	.	.	.	.	.	.	.	.	.	.	.	.	.	.	.	.	.	.	.	.
163	RVA/Human-wt/ZAF/MRC-DPRU2052/2010/G1P[8]	.	.	.	.	.	.	.	.	.	.	.	.	.	.	.	.	.	.	.	.	.	.	.	.	.	.	.	.	.	.	.	.	.	.	.	.	.	.	.	.	.	.	.	.	.	.	.	.
164	RVA/Human-wt/ZAF/MRC-DPRU2061/2010/G1P[8]	.	.	.	.	.	.	.	.	.	.	.	.	.	.	.	.	V	.	.	.	.	.	.	.	.	.	.	.	.	.	.	.	.	.	.	.	.	.	.	.	.	.	.	.	.	.	.	.
165	RVA/Human-wt/ZAF/MRC-DPRU1544/2010/G1P[8]	.	.	.	.	.	.	.	.	.	.	.	.	.	.	.	.	.	.	.	.	.	.	.	.	.	.	.	.	.	.	.	.	.	.	.	.	.	.	.	.	.	.	.	.	.	.	.	.
166	RVA/Human-wt/ZAF/MRC-DPRU2035/2010/G1P[8]	.	.	.	.	.	.	.	.	.	.	.	.	.	.	.	.	.	.	.	.	.	.	.	.	.	.	.	.	.	.	.	.	.	.	.	.	.	.	.	.	.	.	.	.	.	.	.	.
167	RVA/Human-wt/ZAF/MRC-DPRU83/2011/G1P[8]	.	.	.	.	.	.	.	.	.	.	.	.	.	.	.	.	.	.	.	.	.	.	.	.	.	.	.	.	.	.	.	.	.	.	.	.	.	.	.	.	.	.	.	.	.	.	.	.
168	RVA/Human-wt/ZAF/MRC-DPRU6954/2011/G1P[8]	.	.	.	.	.	.	.	.	.	.	.	.	.	.	.	.	.	.	.	.	.	.	.	.	.	.	.	.	.	.	.	.	.	.	.	.	.	.	V	.	.	.	.	.	.	.	.	.
169	RVA/Human-wt/ZAF/MRC-DPRU120/2011/G1P[8]	.	.	.	.	.	.	.	.	.	.	.	.	.	.	.	.	.	.	.	.	.	.	.	.	.	.	.	.	.	.	.	.	.	.	.	.	.	.	V	.	.	.	.	.	.	.	.	.
170	RVA/Human-wt/ZAF/MRC-DPRU121/2011/G1P[8]	.	.	.	.	.	.	.	.	.	.	.	.	.	.	.	.	.	.	.	.	.	.	.	.	.	.	.	.	.	.	.	.	.	.	.	.	.	.	V	.	.	.	.	.	.	.	.	.
171	RVA/Human-wt/ZAF/MRC-DPRU4079-11/2011/G1P[8]	.	.	.	.	.	.	.	.	.	.	.	.	.	.	.	.	.	.	.	.	.	.	.	.	.	.	.	.	.	.	.	.	.	.	.	.	.	.	V	.	.	.	.	.	.	.	.	.
		481	482	483	484	485	486	487	488	489	490	491	492	493	494	495	496	497	498	499	500	501	502	503	504	505	506	507	508	509	510	511	512	513	514	515	516	517	518	519	520	521	522	523	524	525	526	527	528
	RVA/Vaccine/USA/Rotarix-A41CB052A/1988/G1P[8]	L	S	Y	A	K	H	T	R	E	Y	A	E	F	Y	S	Q	S	N	Q	L	L	S	Y	G	D	V	T	R	F	L	S	S	N	S	M	V	L	Y	T	D	V	S	Q	W	D	S	S	Q
1	RVA/Human-wt/ZAF/UFS-NGS-MRC-DPRU3951/2002/G1P[8]	.	L	.	.	.	.	.	.	.	.	.	.	.	.	.	.	.	.	.	.	.	.	.	.	.	.	.	.	.	.	.	.	.	.	.	.	.	.	.	.	.	.	.	.	.	.	.	.
2	RVA/Human-wt/ZAF/UFS-NGS-MRC-DPRU4018/2002/G1P[8]	.	L	.	.	.	.	.	.	.	.	.	.	.	.	.	.	.	.	.	.	.	.	.	.	.	.	.	.	.	.	.	.	.	.	.	.	.	.	.	.	.	.	.	.	.	.	.	.
3	RVA/Human-wt/ZAF/UFS-NGS-MRC-DPRU4019/2002/G1P[8]	.	L	.	.	.	.	.	.	.	.	.	.	.	.	.	.	.	.	.	.	.	.	.	.	.	.	.	.	.	.	.	.	.	.	.	.	.	.	.	.	.	.	.	.	.	.	.	.
4	RVA/Human-wt/ZAF/UFS-NGS-MRC-DPRU3956/2002/G1P[8]	.	L	.	.	.	.	.	.	.	.	.	.	.	.	.	.	.	.	.	.	.	.	.	.	.	.	.	.	.	.	.	.	.	.	.	.	.	.	.	.	.	.	.	.	.	.	.	.
5	RVA/Human-wt/ZAF/UFS-NGS-MRC-DPRU4102/2002/G1P[8]	.	L	.	.	.	.	.	.	.	.	.	.	.	.	.	.	.	.	.	.	.	.	.	.	.	.	.	.	.	.	.	.	.	.	.	.	.	.	.	.	.	.	.	.	.	.	.	.
6	RVA/Human-wt/ZAF/UFS-NGS-MRC-DPRU4023/2002/G1P[8]	.	L	.	.	.	.	.	.	.	.	.	.	.	.	.	.	.	.	.	.	.	.	.	.	.	.	.	.	.	.	.	.	.	.	.	.	.	.	.	.	.	.	.	.	.	.	.	.
7	RVA/Human-wt/ZAF/UFS-NGS-MRC-DPRU4271/2002/G1P[8]	.	L	.	.	.	.	.	.	.	.	.	.	.	.	.	.	.	.	.	.	.	.	.	.	.	.	.	.	.	.	.	.	.	.	.	.	.	.	.	.	.	.	.	.	.	.	.	.
8	RVA/Human-wt/ZAF/UFS-NGS-MRC-DPRU4269/2002/G1P[8]	.	.	.	.	.	.	.	.	.	.	.	.	.	.	.	.	.	.	.	.	.	.	.	.	.	.	.	.	.	.	.	.	.	.	.	.	.	.	.	.	.	.	.	.	.	.	.	.
9	RVA/Human-wt/ZAF/UFS-NGS-MRC-DPRU4049/2002/G1P[8]	.	L	.	.	.	.	.	.	.	.	.	.	.	.	.	.	.	.	.	.	.	.	.	.	.	.	.	.	.	.	.	.	.	.	.	.	.	.	.	.	.	.	.	.	.	.	.	.
10	RVA/Human-wt/ZAF/UFS-NGS-MRC-DPRU3883/2002/G1P[8]	.	L	.	.	.	.	.	.	.	.	.	.	.	.	.	.	.	.	.	.	.	.	.	.	.	.	.	.	.	.	.	.	.	.	.	.	.	.	.	.	.	.	.	.	.	.	.	.
11	RVA/Human-wt/ZAF/UFS-NGS-MRC-DPRU3892/2002/G1P[8]	.	L	.	.	.	.	.	.	.	.	.	.	.	.	.	.	.	.	.	.	.	.	.	.	.	.	.	.	.	.	.	.	.	.	.	.	.	.	.	.	.	.	.	.	.	.	.	.
12	RVA/Human-wt/ZAF/UFS-NGS-MRC-DPRU4055/2002/G1P[8]	.	L	.	.	.	.	.	.	.	.	.	.	.	.	.	.	.	.	.	.	.	.	.	.	.	.	.	.	.	.	.	.	.	.	.	.	.	.	.	.	.	.	.	.	.	.	.	.
13	RVA/Human-wt/ZAF/UFS-NGS-MRC-DPRU4024/2002/G1P[8]	.	.	.	.	.	.	.	.	.	.	.	.	.	.	.	.	.	.	.	.	.	.	.	.	.	.	.	.	.	.	.	.	.	.	.	.	.	.	.	.	.	.	.	.	.	.	.	.
14	RVA/Human-wt/ZAF/UFS-NGS-MRC-DPRU4026/2002/G1P[8]	.	.	.	.	.	.	.	.	.	.	.	.	.	.	.	.	.	.	.	.	.	.	.	.	.	.	.	.	.	.	.	.	.	.	.	.	.	.	.	.	.	.	.	.	.	.	.	.
15	RVA/Human-wt/ZAF/UFS-NGS-MRC-DPRU2117/2003/G1P[8]	.	.	.	.	.	.	.	.	.	.	.	.	.	.	.	.	.	.	.	.	.	.	.	.	.	.	.	.	.	.	.	.	.	.	.	.	.	.	.	.	.	.	.	.	.	.	.	.
16	RVA/Human-wt/ZAF/UFS-NGS-MRC-DPRU632/2003/G1P[8]	.	L	.	.	.	.	.	.	.	.	.	.	.	.	.	.	.	.	.	.	.	.	.	.	.	.	.	.	.	.	.	.	.	.	.	.	.	.	.	.	.	.	.	.	.	.	.	.
17	RVA/Human-wt/ZAF/UFS-NGS-MRC-DPRU2145/2003/G1P[8]	.	L	.	.	.	.	.	.	.	.	.	.	.	.	.	.	.	.	.	.	.	.	.	.	.	.	.	.	.	.	.	.	.	.	.	.	.	.	.	.	.	.	.	.	.	.	.	.
18	RVA/Human-wt/ZAF/UFS-NGS-MRC-DPRU493/2003/G1P[8]	.	L	.	.	.	.	.	.	.	.	.	.	.	.	.	.	.	.	.	.	.	.	.	.	.	.	.	.	.	.	.	.	.	.	.	.	.	.	.	.	.	.	.	.	.	.	.	.
19	RVA/Human-wt/ZAF/UFS-NGS-MRC-DPRU609/2003/G1P[8]	.	L	.	.	.	.	.	.	.	.	.	.	.	.	.	.	.	.	.	.	.	.	.	.	.	.	.	.	.	.	.	.	.	.	.	.	.	.	.	.	.	.	.	.	.	.	.	.
20	RVA/Human-wt/ZAF/UFS-NGS-MRC-DPRU2156/2003/G1P[8]	.	L	.	.	.	.	.	.	.	.	.	.	.	.	.	.	.	.	.	.	.	.	.	.	.	.	.	.	.	.	.	.	.	.	.	.	.	.	.	.	.	.	.	.	.	.	.	.
21	RVA/Human-wt/ZAF/UFS-NGS-MRC-DPRU456/2003/G1P[8]	.	L	.	.	.	.	.	.	.	.	.	.	.	.	.	.	.	.	.	.	.	.	.	.	.	.	.	.	.	.	.	.	.	.	.	.	.	.	.	.	.	.	.	.	.	.	.	.
22	RVA/Human-wt/ZAF/UFS-NGS-MRC-DPRU1135/2004/G1P[8]	.	L	.	.	.	.	.	.	.	.	.	.	.	.	.	.	.	.	.	.	.	.	.	.	.	.	.	.	.	.	.	.	.	.	.	.	.	.	.	.	.	.	.	.	.	.	.	.
23	RVA/Human-wt/ZAF/UFS-NGS-MRC-DPRU1205/2004/G1P[8]	.	L	.	.	.	.	.	.	.	.	.	.	.	.	.	.	.	.	.	.	.	.	.	.	.	.	.	.	.	.	.	.	.	.	.	.	.	.	.	.	.	.	.	.	.	.	.	.
24	RVA/Human-wt/ZAF/UFS-NGS-MRC-DPRU1192/2004/G1P[8]	.	L	.	.	.	.	.	.	.	.	.	.	.	.	.	.	.	.	.	.	.	.	.	.	.	.	.	.	.	.	.	.	.	.	.	.	.	.	.	.	.	.	.	.	.	.	.	.
25	RVA/Human-wt/ZAF/UFS-NGS-MRC-DPRU1287/2004/G1P[8]	.	L	.	.	.	.	.	.	.	.	.	.	.	.	.	.	.	.	.	.	.	.	.	.	.	.	.	.	.	.	.	.	.	.	.	.	.	.	.	.	.	.	.	.	.	.	.	.
26	RVA/Human-wt/ZAF/UFS-NGS-MRC-DPRU1104/2004/G1P[8]	.	.	.	.	.	.	.	.	.	.	.	.	.	.	.	.	.	.	.	.	.	.	.	.	.	.	.	.	.	.	.	.	.	.	.	.	.	.	.	.	.	.	.	.	.	.	.	.
27	RVA/Human-wt/ZAF/UFS-NGS-MRC-DPRU1184/2004/G1P[8]	.	L	.	.	.	.	.	.	.	.	.	.	.	.	.	.	.	.	.	.	.	.	.	.	.	.	.	.	.	.	.	.	.	.	.	.	.	.	.	.	.	.	.	.	.	.	.	.
28	RVA/Human-wt/ZAF/UFS-NGS-MRC-DPRU1139/2004/G1P[8]	.	L	.	.	.	.	.	.	.	.	.	.	.	.	.	.	.	.	.	.	.	.	.	.	.	.	.	.	.	.	.	.	.	.	.	.	.	.	.	.	.	.	.	.	.	.	.	.
29	RVA/Human-wt/ZAF/UFS-NGS-MRC-DPRU1145/2004/G1P[8]	.	L	.	.	.	.	.	.	.	.	.	.	.	.	.	.	.	.	.	.	.	.	.	.	.	.	.	.	.	.	.	.	.	.	.	.	.	.	.	.	.	.	.	.	.	.	.	.
30	RVA/Human-wt/ZAF/UFS-NGS-MRC-DPRU3449/2004/G1P[8]	.	L	.	.	.	.	.	.	.	.	.	.	.	.	.	.	.	.	.	.	.	.	.	.	.	.	.	.	.	.	.	.	.	.	.	.	.	.	.	.	.	.	.	.	.	.	.	.
31	RVA/Human-wt/ZAF/UFS-NGS-MRC-DPRU1230/2004/G1P[8]	.	L	.	.	.	.	.	.	.	.	.	.	.	.	.	.	.	.	.	.	.	.	.	.	.	.	.	.	.	.	.	.	.	.	.	.	.	.	.	.	.	.	.	.	.	.	.	.
32	RVA/Human-wt/ZAF/UFS-NGS-MRC-DPRU1116/2004/G1P[8]	.	.	.	.	.	.	.	.	.	.	.	.	.	.	.	.	.	.	.	.	.	.	.	.	.	.	.	.	.	.	.	.	.	.	.	.	.	.	.	.	.	.	.	.	.	.	.	.
33	RVA/Human-wt/ZAF/UFS-NGS-MRC-DPRU1131/2004/G1P[8]	.	.	.	.	.	.	.	.	.	.	.	.	.	.	.	.	.	.	.	.	.	.	.	.	.	.	.	.	.	.	.	.	.	.	.	.	.	.	.	.	.	.	.	.	.	.	.	.
34	RVA/Human-wt/ZAF/UFS-NGS-MRC-DPRU1148/2004/G1P[8]	.	.	.	.	.	.	.	.	.	.	.	.	.	.	.	.	.	.	.	.	.	.	.	.	.	.	.	.	.	.	.	.	.	.	.	.	.	.	.	.	.	.	.	.	.	.	.	.
35	RVA/Human-wt/ZAF/UFS-NGS-MRC-DPRU3410/2004/G1P[8]	.	.	.	.	.	.	.	.	.	.	.	.	.	.	.	.	.	.	.	.	.	.	.	.	.	.	.	.	.	.	.	.	.	.	.	.	.	.	.	.	.	.	.	.	.	.	.	.
36	RVA/Human-wt/ZAF/UFS-NGS-MRC-DPRU687/2005/G1P[8]	.	.	.	.	.	.	.	.	.	.	.	.	.	.	.	.	.	.	.	.	.	.	.	.	.	.	.	.	.	.	.	.	.	.	.	.	.	.	.	.	.	.	.	.	.	.	.	.
37	RVA/Human-wt/ZAF/UFS-NGS-MRC-DPRU747/2005/G1P[8]	.	.	.	.	.	.	.	.	.	.	.	.	.	.	.	.	.	.	.	.	.	.	.	.	.	.	.	.	.	.	.	.	.	.	.	.	.	.	.	.	.	.	.	.	.	.	.	.
38	RVA/Human-wt/ZAF/UFS-NGS-MRC-DPRU451/2005/G1P[8]	.	L	.	.	.	.	.	.	.	.	.	.	.	.	.	.	.	.	.	.	.	.	.	.	.	.	.	.	.	.	.	.	.	.	.	.	.	.	.	.	.	.	.	.	.	.	.	.
39	RVA/Human-wt/ZAF/UFS-NGS-MRC-DPRU682/2005/G1P[8]	.	L	.	.	.	.	.	.	.	.	.	.	.	.	.	.	.	.	.	.	.	.	.	.	.	.	.	.	.	.	.	.	.	.	.	.	.	.	.	.	.	.	.	.	.	.	.	.
40	RVA/Human-wt/ZAF/UFS-NGS-MRC-DPRU745/2005/G1P[8]	.	.	.	.	.	.	.	.	.	.	.	.	.	.	.	.	.	.	.	.	.	.	.	.	.	.	.	.	.	.	.	.	.	.	.	.	.	.	.	.	.	.	.	.	.	.	.	.
41	RVA/Human-wt/ZAF/UFS-NGS-MRC-DPRU658/2005/G1P[8]	.	.	.	.	.	.	.	.	.	.	.	.	.	.	.	.	.	.	.	.	.	.	.	.	.	.	.	.	.	.	.	.	.	.	.	.	.	.	.	.	.	.	.	.	.	.	.	.
42	RVA/Human-wt/ZAF/UFS-NGS-MRC-DPRU1006/2006/G1P[8]	.	.	.	.	.	.	.	.	.	.	.	.	.	.	.	.	.	.	.	.	.	.	.	.	.	.	.	.	.	.	.	.	.	.	.	.	.	.	.	.	.	.	.	.	.	.	.	.
43	RVA/Human-wt/ZAF/UFS-NGS-MRC-DPRU1009/2006/G1P[8]	.	.	.	.	.	.	.	.	.	.	.	.	.	.	.	.	.	.	.	.	.	.	.	.	.	.	.	.	.	.	.	.	.	.	.	.	.	.	.	.	.	.	.	.	.	.	.	.
44	RVA/Human-wt/ZAF/UFS-NGS-MRC-DPRU1019/2006/G1P[8]	.	.	.	.	.	.	.	.	.	.	.	.	.	.	.	.	.	.	.	.	.	.	.	.	.	.	.	.	.	.	.	.	.	.	.	.	.	.	.	.	.	.	.	.	.	.	.	.
45	RVA/Human-wt/ZAF/UFS-NGS-MRC-DPRU732/2006/G1P[8]	.	.	.	.	.	.	.	.	.	.	.	.	.	.	.	.	.	.	.	.	.	.	.	.	.	.	.	.	.	.	.	.	.	.	.	.	.	.	.	.	.	.	.	.	.	.	.	.
46	RVA/Human-wt/ZAF/UFS-NGS-MRC-DPRU748/2006/G1P[8]	.	.	.	.	.	.	.	.	.	.	.	.	.	.	.	.	.	.	.	.	.	.	.	.	.	.	.	.	.	.	.	.	.	.	.	.	.	.	.	.	.	.	.	.	.	.	.	.
47	RVA/Human-wt/ZAF/UFS-NGS-MRC-DPRU902/2006/G1P[8]	.	.	.	.	.	.	.	.	.	.	.	.	.	.	.	.	.	.	.	.	.	.	.	.	.	.	.	.	.	.	.	.	.	.	.	.	.	.	.	.	.	.	.	.	.	.	.	.
48	RVA/Human-wt/ZAF/UFS-NGS-MRC-DPRU757/2006/G1P[8]	.	.	.	.	.	.	.	.	.	.	.	.	.	.	.	.	.	.	.	.	.	.	.	.	.	.	.	.	.	.	.	.	.	.	.	.	.	.	.	.	.	.	.	.	.	.	.	.
49	RVA/Human-wt/ZAF/UFS-NGS-MRC-DPRU768/2006/G1P[8]	.	.	.	.	.	.	.	.	.	.	.	.	.	.	.	.	.	.	.	.	.	.	.	.	.	.	.	.	.	.	.	.	.	.	.	.	.	.	.	.	.	.	.	.	.	.	.	.
50	RVA/Human-wt/ZAF/UFS-NGS-MRC-DPRU783/2006/G1P[8]	.	.	.	.	.	.	.	.	.	.	.	.	.	.	.	.	.	.	.	.	.	.	.	.	.	.	.	.	.	.	.	.	.	.	.	.	.	.	.	.	.	.	.	.	.	.	.	.
51	RVA/Human-wt/ZAF/UFS-NGS-MRC-DPRU849/2006/G1P[8]	.	.	.	.	.	.	.	.	.	.	.	.	.	.	.	.	.	.	.	.	.	.	.	.	.	.	.	.	.	.	.	.	.	.	.	.	.	.	.	.	.	.	.	.	.	.	.	.
52	RVA/Human-wt/ZAF/UFS-NGS-MRC-DPRU999/2006/G1P[8]	.	.	.	.	.	.	.	.	.	.	.	.	.	.	.	.	.	.	.	.	.	.	.	.	.	.	.	.	.	.	.	.	.	.	.	.	.	.	.	.	.	.	.	.	.	.	.	.
53	RVA/Human-wt/ZAF/UFS-NGS-MRC-DPRU1002/2006/G1P[8]	.	.	.	.	.	.	.	.	.	.	.	.	.	.	.	.	.	.	.	.	.	.	.	.	.	.	.	.	.	.	.	.	.	.	.	.	.	.	.	.	.	.	.	.	.	.	.	.
54	RVA/Human-wt/ZAF/UFS-NGS-MRC-DPRU1005/2006/G1P[8]	.	.	.	.	.	.	.	.	.	.	.	.	.	.	.	.	.	.	.	.	.	.	.	.	.	.	.	.	.	.	.	.	.	.	.	.	.	.	.	.	.	.	.	.	.	.	.	.
55	RVA/Human-wt/ZAF/UFS-NGS-MRC-DPRU1041/2006/G1P[8]	.	.	.	.	.	.	.	.	.	.	.	.	.	.	.	.	.	.	.	.	.	.	.	.	.	.	.	.	.	.	.	.	.	.	.	.	.	.	.	.	.	.	.	.	.	.	.	.
56	RVA/Human-wt/ZAF/UFS-NGS-MRC-DPRU1015/2006/G1P[8]	.	.	.	.	.	.	.	.	.	.	.	.	.	.	.	.	.	.	.	.	.	.	.	.	.	.	.	.	.	.	.	.	.	.	.	.	.	.	.	.	.	.	.	.	.	.	.	.
57	RVA/Human-wt/ZAF/UFS-NGS-MRC-DPRU1012/2006/G1P[8]	.	.	.	.	.	.	.	.	.	.	.	.	.	.	.	.	.	.	.	.	.	.	.	.	.	.	.	.	.	.	.	.	.	.	.	.	.	.	.	.	.	.	.	.	.	.	.	.
58	RVA/Human-wt/ZAF/UFS-NGS-MRC-DPRU1030/2006/G1P[8]	.	.	.	.	.	.	.	.	.	.	.	.	.	.	.	.	.	.	.	.	.	.	.	.	.	.	.	.	.	.	.	.	.	.	.	.	.	.	.	.	.	.	.	.	.	.	.	.
59	RVA/Human-wt/ZAF/UFS-NGS-MRC-DPRU3433/2006/G1P[8]	.	.	.	.	.	.	.	.	.	.	.	.	.	.	.	.	.	.	.	.	.	.	.	.	.	.	.	.	.	.	.	.	.	.	.	.	.	.	.	.	.	.	.	.	.	.	.	.
60	RVA/Human-wt/ZAF/UFS-NGS-MRC-DPRU753/2006/G1P[8]	.	.	.	.	.	.	.	.	.	.	.	.	.	.	.	.	.	.	.	.	.	.	.	.	.	.	.	.	.	.	.	.	.	.	.	.	.	.	.	.	.	.	.	.	.	.	.	.
61	RVA/Human-wt/ZAF/UFS-NGS-MRC-DPRU981/2006/G1P[8]	.	.	.	.	.	.	.	.	.	.	.	.	.	.	.	.	.	.	.	.	.	.	.	.	.	.	.	.	.	.	.	.	.	.	.	.	.	.	.	.	.	.	.	.	.	.	.	.
62	RVA/Human-wt/ZAF/UFS-NGS-MRC-DPRU1007/2006/G1P[8]	.	.	.	.	.	.	.	.	.	.	.	.	.	.	.	.	.	.	.	.	.	.	.	.	.	.	.	.	.	.	.	.	.	.	.	.	.	.	.	.	.	.	.	.	.	.	.	.
63	RVA/Human-wt/ZAF/UFS-NGS-MRC-DPRU1039/2006/G1P[8]	.	.	.	.	.	.	.	.	.	.	.	.	.	.	.	.	.	.	.	.	.	.	.	.	.	.	.	.	.	.	.	.	.	.	.	.	.	.	.	.	.	.	.	.	.	.	.	.
64	RVA/Human-wt/ZAF/UFS-NGS-MRC-DPRU799/2007/G1P[8]	.	.	.	.	.	.	.	.	.	.	.	.	.	.	.	.	.	.	.	.	.	.	.	.	.	.	.	.	.	.	.	.	.	.	.	.	.	.	.	.	.	.	.	.	.	.	.	.
65	RVA/Human-wt/ZAF/UFS-NGS-MRC-DPRU1302/2007/G1P[8]	.	.	.	.	.	.	.	.	.	.	.	.	.	.	.	.	.	.	.	.	.	.	.	.	.	.	.	.	.	.	.	.	.	.	.	.	.	.	.	.	.	.	.	.	.	.	.	.
66	RVA/Human-wt/ZAF/UFS-NGS-MRC-DPRU793/2007/G1P[8]	.	.	.	.	.	.	.	.	.	.	.	.	.	.	.	.	.	.	.	.	.	.	.	.	.	.	.	.	.	.	.	.	.	.	.	.	.	.	.	.	.	.	.	.	.	.	.	.
67	RVA/Human-wt/ZAF/UFS-NGS-MRC-DPRU147/2007/G1P[8]	.	.	.	.	.	.	.	.	.	.	.	.	.	.	.	.	.	.	.	.	.	.	.	.	.	.	.	.	.	.	.	.	.	.	.	.	.	.	.	.	.	.	.	.	.	.	.	.
68	RVA/Human-wt/ZAF/UFS-NGS-MRC-DPRU792/2007/G1P[8]	.	.	.	.	.	.	.	.	.	.	.	.	.	.	.	.	.	.	.	.	.	.	.	.	.	.	.	.	.	.	.	.	.	.	.	.	.	.	.	.	.	.	.	.	.	.	.	.
69	RVA/Human-wt/ZAF/UFS-NGS-MRC-DPRU1652/2007/G1P[8]	.	.	.	.	.	.	.	.	.	.	.	.	.	.	.	.	.	.	.	.	.	.	.	.	.	.	.	.	.	.	.	.	.	.	.	.	.	.	.	.	.	.	.	.	.	.	.	.
70	RVA/Human-wt/ZAF/UFS-NGS-MRC-DPRU1273/2007/G1P[8]	.	.	.	.	.	.	.	.	.	.	.	.	.	.	.	.	.	.	.	.	.	.	.	.	.	.	.	.	.	.	.	.	.	.	.	.	.	.	.	.	.	.	.	.	.	.	.	.
71	RVA/Human-wt/ZAF/UFS-NGS-MRC-DPRU1970/2008/G1P[8]	.	.	.	.	.	.	.	.	.	.	.	.	.	.	.	.	.	.	.	.	.	.	.	.	.	.	.	.	.	.	.	.	.	.	.	.	.	.	.	.	.	.	.	.	.	.	.	.
72	RVA/Human-wt/ZAF/UFS-NGS-MRC-DPRU1980/2008/G1P[8]	.	.	.	.	.	.	.	.	.	.	.	.	.	.	.	.	.	.	.	.	.	.	.	.	.	.	.	.	.	.	.	.	.	.	.	.	.	.	.	.	.	.	.	.	.	.	.	.
73	RVA/Human-wt/ZAF/UFS-NGS-MRC-DPRU1042/2008/G1P[8]	.	.	.	.	.	.	.	.	.	.	.	.	.	.	.	.	.	.	.	.	.	.	.	.	.	.	.	.	.	.	.	.	.	.	.	.	.	.	.	.	.	.	.	.	.	.	.	.
74	RVA/Human-wt/ZAF/UFS-NGS-MRC-DPRU1967/2008/G1P[8]	.	.	.	.	.	.	.	.	.	.	.	.	.	.	.	.	.	.	.	.	.	.	.	.	.	.	.	.	.	.	.	.	.	.	.	.	.	.	.	.	.	.	.	.	.	.	.	.
75	RVA/Human-wt/ZAF/UFS-NGS-MRC-DPRU1969/2008/G1P[8]	.	.	.	.	.	.	.	.	.	.	.	.	.	.	.	.	.	.	.	.	.	.	.	.	.	.	.	.	.	.	.	.	.	.	.	.	.	.	.	.	.	.	.	.	.	.	.	.
76	RVA/Human-wt/ZAF/UFS-NGS:MRC-DPRU1047/2008/G1P[8]	.	.	.	.	.	.	.	.	.	.	.	.	.	.	.	.	.	.	.	.	.	.	.	.	.	.	.	.	.	.	.	.	.	.	.	.	.	.	.	.	.	.	.	.	.	.	.	.
77	RVA/Human-wt/ZAF/UFS-NGS-MRC-DPRU1048/2008/G1P[8]	.	.	.	.	.	.	.	.	.	.	.	.	.	.	.	.	.	.	.	.	.	.	.	.	.	.	.	.	.	.	.	.	.	.	.	.	.	.	.	.	.	.	.	.	.	.	.	.
78	RVA/Human-wt/ZAF/UFS-NGS-MRC-DPRU2006/2008/G1P[8]	.	.	.	.	.	.	.	.	.	.	.	.	.	.	.	.	.	.	.	.	.	.	.	.	.	.	.	.	.	.	.	.	.	.	.	.	.	.	.	.	.	.	.	.	.	.	.	.
79	RVA/Human-wt/ZAF/UFS-NGS-MRC-DPRU1965/2008/G1P[8]	.	.	.	.	.	.	.	.	.	.	.	.	.	.	.	.	.	.	.	.	.	.	.	.	.	.	.	.	.	.	.	.	.	.	.	.	.	.	.	.	.	.	.	.	.	.	.	.
80	RVA/Human-wt/ZAF/UFS-NGS-MRC-DPRU136/2009/G1P[8]	.	.	.	.	.	.	.	.	.	.	.	.	.	.	.	.	.	.	.	.	.	.	.	.	.	.	.	.	.	.	.	.	.	.	.	.	.	.	.	.	.	.	.	.	.	.	.	.
81	RVA/Human-wt/ZAF/UFS-NGS-MRC-DPRU1049/2009/G1P[8]	.	.	.	.	.	.	.	.	.	.	.	.	.	.	.	.	.	.	.	.	.	.	.	.	.	.	.	.	.	.	.	.	.	.	.	.	.	.	.	.	.	.	.	.	.	.	.	.
82	RVA/Human-wt/ZAF/UFS-NGS-MRC-DPRU139/2009/G1P[8]	.	.	.	.	.	.	.	.	.	.	.	.	.	.	.	.	.	.	.	.	.	.	.	.	.	.	.	.	.	.	.	.	.	.	.	.	.	.	.	.	.	.	.	.	.	.	.	.
83	RVA/Human-wt/ZAF/UFS-NGS-MRC-DPRU1093/2009/G1P[8]	.	.	.	.	.	.	.	.	.	.	.	.	.	.	.	.	.	.	.	.	.	.	.	.	.	.	.	.	.	.	.	.	.	.	.	.	.	.	.	.	.	.	.	.	.	.	.	.
84	RVA/Human-wt/ZAF/UFS-NGS-MRC-DPRU1190/2009/G1P[8]	.	.	.	.	.	.	.	.	.	.	.	.	.	.	.	.	.	.	.	.	.	.	.	.	.	.	.	.	.	.	.	.	.	.	.	.	.	.	.	.	.	.	.	.	.	.	.	.
85	RVA/Human-wt/ZAF/UFS-NGS-MRC-DPRU2280/2009/G1P[8]	.	.	.	.	.	.	.	.	.	.	.	.	.	.	.	.	.	.	.	.	.	.	.	.	.	.	.	.	.	.	.	.	.	.	.	.	.	.	.	.	.	.	.	.	.	.	.	.
86	RVA/Human-wt/ZAF/UFS-NGS-MRC-DPRU138/2009/G1P[8]	.	.	.	.	.	.	.	.	.	.	.	.	.	.	.	.	.	.	.	.	.	.	.	.	.	.	.	.	.	.	.	.	.	.	.	.	.	.	.	.	.	.	.	.	.	.	.	.
87	RVA/Human-wt/ZAF/UFS-NGS-MRC-DPRU2299/2009/G1P[8]	.	.	.	.	.	.	.	.	.	.	.	.	.	.	.	.	.	.	.	.	.	.	.	.	.	.	.	.	.	.	.	.	.	.	.	.	.	.	.	.	.	.	.	.	.	.	.	.
88	RVA/Human-wt/ZAF/UFS-NGS-MRC-DPRU1234/2009/G1P[8]	.	.	.	.	.	.	.	.	.	.	.	.	.	.	.	.	.	.	.	.	.	.	.	.	.	.	.	.	.	.	.	.	.	.	.	.	.	.	.	.	.	.	.	.	.	.	.	.
89	RVA/Human-wt/ZAF/UFS-NGS-MRC-DPRU1271/2009/G1P[8]	.	.	.	.	.	.	.	.	.	.	.	.	.	.	.	.	.	.	.	.	.	.	.	.	.	.	.	.	.	.	.	.	.	.	.	.	.	.	.	.	.	.	.	.	.	.	.	.
90	RVA/Human-wt/ZAF/UFS-NGS-MRC-DPRU151/2009/G1P[8]	.	.	.	.	.	.	.	.	.	.	.	.	.	.	.	.	.	.	.	.	.	.	.	.	.	.	.	.	.	.	.	.	.	.	.	.	.	.	.	.	.	.	.	.	.	.	.	.
91	RVA/Human-wt/ZAF/UFS-NGS-MRC-DPRU157/2009/G1P[8]	.	.	.	.	.	.	.	.	.	.	.	.	.	.	.	.	.	.	.	.	.	.	.	.	.	.	.	.	.	.	.	.	.	.	.	.	.	.	.	.	.	.	.	.	.	.	.	.
92	RVA/Human-wt/ZAF/UFS-NGS-MRC-DPRU2291/2009/G1P[8]	.	.	.	.	.	.	.	.	.	.	.	.	.	.	.	.	.	.	.	.	.	.	.	.	.	.	.	.	.	.	.	.	.	.	.	.	.	.	.	.	.	.	.	.	.	.	.	.
93	RVA/Human-wt/ZAF/MRC-DPRU4381/2002/G1P[8]	.	L	.	.	.	.	.	.	.	.	.	.	.	.	.	.	.	.	.	.	.	.	.	.	.	.	.	.	.	.	.	.	.	.	.	.	.	.	.	.	.	.	.	.	.	.	.	.
94	RVA/Human-wt/ZAF/MRC-DPRU4418/2002/G1P[8]	.	L	.	.	.	.	.	.	.	.	.	.	.	.	.	.	.	.	.	.	.	.	.	.	.	.	.	.	.	.	.	.	.	.	.	.	.	.	.	.	.	.	.	.	.	.	.	.
95	RVA/Human-wt/ZAF/MRC-DPRU6113/2002/G1P[8]	.	L	.	.	.	.	.	.	.	.	.	.	.	.	.	.	.	.	.	.	.	.	.	.	.	.	.	.	.	.	.	.	.	.	.	.	.	.	.	.	.	.	.	.	.	.	.	.
96	RVA/Human-wt/ZAF/MRC-DPRU1192/2002/G1P[8]	.	L	.	.	.	.	.	.	.	.	.	.	.	.	.	.	.	.	.	.	.	.	.	.	.	.	.	.	.	.	.	.	.	.	.	.	.	.	.	.	.	.	.	.	.	.	.	.
97	RVA/Human-wt/ZAF/MRC-DPRU566/2003/G1P[8]	.	L	.	.	.	.	.	.	.	.	.	.	.	.	.	.	.	.	.	.	.	.	.	.	.	.	.	.	.	.	.	.	.	.	.	.	.	.	.	.	.	.	.	.	.	.	.	.
98	RVA/Human-wt/ZAF/MRC-DPRU451/2003/G1P[8]	.	L	.	.	.	.	.	.	.	.	.	.	.	.	.	.	.	.	.	.	.	.	.	.	.	.	.	.	.	.	.	.	.	.	.	.	.	.	.	.	.	.	.	.	.	.	.	.
99	RVA/Human-wt/ZAF/MRC-DPRU539/2003/G1P[8]	.	L	.	.	.	.	.	.	.	.	.	.	.	.	.	.	.	.	.	.	.	.	.	.	.	.	.	.	.	.	.	.	.	.	.	.	.	.	.	.	.	.	.	.	.	.	.	.
100	RVA/Human-wt/ZAF/MRC-DPRU2198/2003/G1P[8]	.	L	.	.	.	.	.	.	.	.	.	.	.	.	.	.	.	.	.	.	.	.	.	.	.	.	.	.	.	.	.	.	.	.	.	.	.	.	.	.	.	.	.	.	.	.	.	.
101	RVA/Human-wt/ZAF/MRC-DPRU648/2003/G1P[8]	.	L	.	.	.	.	.	.	.	.	.	.	.	.	.	.	.	.	.	.	.	.	.	.	.	.	.	.	.	.	.	.	.	.	.	.	.	.	.	.	.	.	.	.	.	.	.	.
102	RVA/Human-wt/ZAF/MRC-DPRU445/2003/G1P[8]	.	L	.	.	.	.	.	.	.	.	.	.	.	.	.	.	.	.	.	.	.	.	.	.	.	.	.	.	.	.	.	.	.	.	.	.	.	.	.	.	.	.	.	.	.	.	.	.
103	RVA/Human-wt/ZAF/MRC-DPRU400/2003/G1P[8]	.	L	.	.	.	.	.	.	.	.	.	.	.	.	.	.	.	.	.	.	.	.	.	.	.	.	.	.	.	.	.	.	.	.	.	.	.	.	.	.	.	.	.	.	.	.	.	.
104	RVA/Human-wt/ZAF/MRC-DPRU2218/2003/G1P[8]	.	L	.	.	.	.	.	.	.	.	.	.	.	.	.	.	.	.	.	.	.	.	.	.	.	.	.	.	.	.	.	.	.	.	.	.	.	.	.	.	.	.	.	.	.	.	.	.
105	RVA/Human-wt/ZAF/MRC-DPRU1275/2004/G1P[8]	.	L	.	.	.	.	.	.	.	.	.	.	.	.	.	.	.	.	.	.	.	.	.	.	.	.	.	.	.	.	.	.	.	.	.	.	.	.	.	.	.	.	.	.	.	.	.	.
106	RVA/Human-wt/ZAF/MRC-DPRU1299/2004/G1P[8]	.	L	.	.	.	.	.	.	.	.	.	.	.	.	.	.	.	.	.	.	.	.	.	.	.	.	.	.	.	.	.	.	.	.	.	.	.	.	.	.	.	.	.	.	.	.	.	.
107	RVA/Human-wt/ZAF/MRC-DPRU426/2004/G1P[8]	.	L	.	.	.	.	.	.	.	.	.	.	.	.	.	.	.	.	.	.	.	.	.	.	.	.	.	.	.	.	.	.	.	.	.	.	.	.	.	.	.	.	.	.	.	.	.	.
108	RVA/Human-wt/ZAF/MRC-DPRU1285/2004/G1P[8]	.	L	.	.	.	.	.	.	.	.	.	.	.	.	.	.	.	.	.	.	.	.	.	.	.	.	.	.	.	.	.	.	.	.	.	.	.	.	.	.	.	.	.	.	.	.	.	.
109	RVA/Human-wt/ZAF/MRC-DPRU1283/2004/G1P[8]	.	L	.	.	.	.	.	.	.	.	.	.	.	.	.	.	.	.	.	.	.	.	.	.	.	.	.	.	.	.	.	.	.	.	.	.	.	.	.	.	.	.	.	.	.	.	.	.
110	RVA/Human-wt/ZAF/MRC-DPRU1277/2004/G1P[8]	.	L	.	.	.	.	.	.	.	.	.	.	.	.	.	.	.	.	.	.	.	.	.	.	.	.	.	.	.	.	.	.	.	.	.	.	.	.	.	.	.	.	.	.	.	.	.	.
111	RVA/Human-wt/ZAF/MRC-DPRU1280-04/2004/G1P[8]	.	L	.	.	.	.	.	.	.	.	.	.	.	.	.	.	.	.	.	.	.	.	.	.	.	.	.	.	.	.	.	.	.	.	.	.	.	.	.	.	.	.	.	.	.	.	.	.
112	RVA/Human-wt/ZAF/MRC-DPRU1224/2004/G1P[8]	.	L	.	.	.	.	.	.	.	.	.	.	.	.	.	.	.	.	.	.	.	.	.	.	.	.	.	.	.	.	.	.	.	.	.	.	.	.	.	.	.	.	.	.	.	.	.	.
113	RVA/Human-wt/ZAF/MRC-DPRU1264/2004/G1P[8]	.	L	.	.	.	.	.	.	.	.	.	.	.	.	.	.	.	.	.	.	.	.	.	.	.	.	.	.	.	.	.	.	.	.	.	.	.	.	.	.	.	.	.	.	.	.	.	.
114	RVA/Human-wt/ZAF/MRC-DPRU822/2005/G1P[8]	.	.	.	.	.	.	.	.	.	.	.	.	.	.	.	.	.	.	.	.	.	.	.	.	.	.	.	.	.	.	.	.	.	.	.	.	.	.	.	.	.	.	.	.	.	.	.	.
115	RVA/Human-wt/ZAF/MRC-DPRU2132/2005/G1P[8]	.	.	.	.	.	.	.	.	.	.	.	.	.	.	.	.	.	.	.	.	.	.	.	.	.	.	.	.	.	.	.	.	.	.	.	.	.	.	.	.	.	.	.	.	.	.	.	.
116	RVA/Human-wt/ZAF/MRC-DPRU2114/2005/G1P[8]	.	.	.	.	.	.	.	.	.	.	.	.	.	.	.	.	.	.	.	.	.	.	.	.	.	.	.	.	.	.	.	.	.	.	.	.	.	.	.	.	.	.	.	.	.	.	.	.
117	RVA/Human-wt/ZAF/MRC-DPRU789/2006/G1P[8]	.	.	.	.	.	.	.	.	.	.	.	.	.	.	.	.	.	.	.	.	.	.	.	.	.	.	.	.	.	.	.	.	.	.	.	.	.	.	.	.	.	.	.	.	.	.	.	.
118	RVA/Human-wt/ZAF/MRC-DPRU748/2006/G1P[8]	.	.	.	.	.	.	.	.	.	.	.	.	.	.	.	.	.	.	.	.	.	.	.	.	.	.	.	.	.	.	.	.	.	.	.	.	.	.	.	.	.	.	.	.	.	.	.	.
119	RVA/Human-wt/ZAF/MRC-DPRU839/2006/G1P[8]	.	.	.	.	.	.	.	.	.	.	.	.	.	.	.	.	.	.	.	.	.	.	.	.	.	.	.	.	.	.	.	.	.	.	.	.	.	.	.	.	.	.	.	.	.	.	.	.
120	RVA/Human-wt/ZAF/MRC-DPRU757/2006/G1P[8]	.	.	.	.	.	.	.	.	.	.	.	.	.	.	.	.	.	.	.	.	.	.	.	.	.	.	.	.	.	.	.	.	.	.	.	.	.	.	.	.	.	.	.	.	.	.	.	.
121	RVA/Human-wt/ZAF/MRC-DPRU799/2006/G1P[8]	.	.	.	.	.	.	.	.	.	.	.	.	.	.	.	.	.	.	.	.	.	.	.	.	.	.	.	.	.	.	.	.	.	.	.	.	.	.	.	.	.	.	.	.	.	.	.	.
122	RVA/Human-wt/ZAF/MRC-DPRU803/2006/G1P[8]	.	.	.	.	.	.	.	.	.	.	.	.	.	.	.	.	.	.	.	.	.	.	.	.	.	.	.	.	.	.	.	.	.	.	.	.	.	.	.	.	.	.	.	.	.	.	.	.
123	RVA/Human-wt/ZAF/MRC-DPRU901/2006/G1P[8]	.	.	.	.	.	.	.	.	.	.	.	.	.	.	.	.	.	.	.	.	.	.	.	.	.	.	.	.	.	.	.	.	.	.	.	.	.	.	.	.	.	.	.	.	.	.	.	.
124	RVA/Human-wt/ZAF/MRC-DPRU832/2006/G1P[8]	.	.	.	.	.	.	.	.	.	.	.	.	.	.	.	.	.	.	.	.	.	.	.	.	.	.	.	.	.	.	.	.	.	.	.	.	.	.	.	.	.	.	.	.	.	.	.	.
125	RVA/Human-wt/ZAF/MRC-DPRU840/2006/G1P[8]	.	.	.	.	.	.	.	.	.	.	.	.	.	.	.	.	.	.	.	.	.	.	.	.	.	.	.	.	.	.	.	.	.	.	.	.	.	.	.	.	.	.	.	.	.	.	.	.
126	RVA/Human-wt/ZAF/MRC-DPRU1350/2007/G1P[8]	.	.	.	.	.	.	.	.	.	.	.	.	.	.	.	.	.	.	.	.	.	.	.	.	.	.	.	.	.	.	.	.	.	.	.	.	.	.	.	.	.	.	.	.	.	.	.	.
127	RVA/Human-wt/ZAF/MRC-DPRU1370/2007/G1P[8]	.	.	.	.	.	.	.	.	.	.	.	.	.	.	.	.	.	.	.	.	.	.	.	.	.	.	.	.	.	.	.	.	.	.	.	.	.	.	.	.	.	.	.	.	.	.	.	.
128	RVA/Human-wt/ZAF/MRC-DPRU1381/2007/G1P[8]	.	.	.	.	.	.	.	.	.	.	.	.	.	.	.	.	.	.	.	.	.	.	.	.	.	.	.	.	.	.	.	.	.	.	.	.	.	.	.	.	.	.	.	.	.	.	.	.
129	RVA/Human-wt/ZAF/MRC-DPRU1327/2007/G1P[8]	.	.	.	.	.	.	.	.	.	.	.	.	.	.	.	.	.	.	.	.	.	.	.	.	.	.	.	.	.	.	.	.	.	.	.	.	.	.	.	.	.	.	.	.	.	.	.	.
130	RVA/Human-wt/ZAF/MRC-DPRU1840/2007/G1P[8]	.	.	.	.	.	.	.	.	.	.	.	.	.	.	.	.	.	.	.	.	.	.	.	.	.	.	.	.	.	.	.	.	.	.	.	.	.	.	.	.	.	.	.	.	.	.	.	.
131	RVA/Human-wt/ZAF/MRC-DPRU1052/2008/G1P[8]	.	.	.	.	.	.	.	.	.	.	.	.	.	.	.	.	.	.	.	.	.	.	.	.	.	.	.	.	.	.	.	.	.	.	.	.	.	.	.	.	.	.	.	.	.	.	.	.
132	RVA/Human-wt/ZAF/MRC-DPRU2429/2008/G1P[8]	.	.	.	.	.	.	.	.	.	.	.	.	.	.	.	.	.	.	.	.	.	.	.	.	.	.	.	.	.	.	.	.	.	.	.	.	.	.	.	.	.	.	.	.	.	.	.	.
133	RVA/Human-wt/ZAF/MRC-DPRU2125/2008/G1P[8]	.	.	.	.	.	.	.	.	.	.	.	.	.	.	.	.	.	.	.	.	.	.	.	.	.	.	.	.	.	.	.	.	.	.	.	.	.	.	.	.	.	.	.	.	.	.	.	.
134	RVA/Human-wt/ZAF/MRC-DPRU1039/2008/G1P[8]	.	.	.	.	.	.	.	.	.	.	.	.	.	.	.	.	.	.	.	.	.	.	.	.	.	.	.	.	.	.	.	.	.	.	.	.	.	.	.	.	.	.	.	.	.	.	.	.
135	RVA/Human-wt/ZAF/MRC-DPRU1960/2008/G1P[8]	.	.	.	.	.	.	.	.	.	.	.	.	.	.	.	.	.	.	.	.	.	.	.	.	.	.	.	.	.	.	.	.	.	.	.	.	.	.	.	.	.	.	.	.	.	.	.	.
136	RVA/Human-wt/ZAF/MRC-DPRU135/2009/G1P[8]	.	.	.	.	.	.	.	.	.	.	.	.	.	.	.	.	.	.	.	.	.	.	.	.	.	.	.	.	.	.	.	.	.	.	.	.	.	.	.	.	.	.	.	.	.	.	.	.
137	RVA/Human-wt/ZAF/MRC-DPRU1923/2009/G1P[8]	.	.	.	.	.	.	.	.	.	.	.	.	.	.	.	.	.	.	.	.	.	.	.	.	.	.	.	.	.	.	.	.	.	.	.	.	.	.	.	.	.	.	.	.	.	.	.	.
138	RVA/Human-wt/ZAF/MRC-DPRU2294/2009/G1P[8]	.	.	.	.	.	.	.	.	.	.	.	.	.	.	.	.	.	.	.	.	.	.	.	.	.	.	.	.	.	.	.	.	.	.	.	.	.	.	.	.	.	.	.	.	.	.	.	.
139	RVA/Human-wt/ZAF/MRC-DPRU2330/2009/G1P[8]	.	.	.	.	.	.	.	.	.	.	.	.	.	.	.	.	.	.	.	.	.	.	.	.	.	.	.	.	.	.	.	.	.	.	.	.	.	.	.	.	.	.	.	.	.	.	.	.
140	RVA/Human-wt/ZAF/MRC-DPRU2306/2009/G1P[8]	.	.	.	.	.	.	.	.	.	.	.	.	.	.	.	.	.	.	.	.	.	.	.	.	.	.	.	.	.	.	.	.	.	.	.	.	.	.	.	.	.	.	.	.	.	.	.	.
141	RVA/Human-wt/ZAF/MRC-DPRU2325/2009/G1P[8]	.	.	.	.	.	.	.	.	.	.	.	.	.	.	.	.	.	.	.	.	.	.	.	.	.	.	.	.	.	.	.	.	.	.	.	.	.	.	.	.	.	.	.	.	.	.	.	.
142	RVA/Human-wt/ZAF/MRC-DPRU1389/2009/G1P[8]	.	.	.	.	.	.	.	.	.	.	.	.	.	.	.	.	.	.	.	.	.	.	.	.	.	.	.	.	.	.	.	.	.	.	.	.	.	.	.	.	.	.	.	.	.	.	.	.
143	RVA/Human-wt/ZAF/MRC-DPRU150/2009/G1P[8]	.	.	.	.	.	.	.	.	.	.	.	.	.	.	.	.	.	.	.	.	.	.	.	.	.	.	.	.	.	.	.	.	.	.	.	.	.	.	.	.	.	.	.	.	.	.	.	.
144	RVA/Human-wt/ZAF/MRC-DPRU155/2009/G1P[8]	.	.	.	.	.	.	.	.	.	.	.	.	.	.	.	.	.	.	.	.	.	.	.	.	.	.	.	.	.	.	.	.	.	.	.	.	.	.	.	.	.	.	.	.	.	.	.	.
145	RVA/Human-wt/ZAF/MRC-DPRU1270/2009/G1P[8]	.	.	.	.	.	.	.	.	.	.	.	.	.	.	.	.	.	.	.	.	.	.	.	.	.	.	.	.	.	.	.	.	.	.	.	.	.	.	.	.	.	.	.	.	.	.	.	.
146	RVA/Human-wt/ZAF/MRC-DPRU1269/2009/G1P[8]	.	.	.	.	.	.	.	.	.	.	.	.	.	.	.	.	.	.	.	.	.	.	.	.	.	.	.	.	.	.	.	.	.	.	.	.	.	.	.	.	.	.	.	.	.	.	.	.
147	RVA/Human-wt/ZAF/MRC-DPRU2801/2009/G1P[8]	.	.	.	.	.	.	.	.	.	.	.	.	.	.	.	.	.	.	.	.	.	.	.	.	.	.	.	.	.	.	.	.	.	.	.	.	.	.	.	.	.	.	.	.	.	.	.	.
148	RVA/Human-wt/ZAF/MRC-DPRU1217/2009/G1P[8]	.	.	.	.	.	.	.	.	.	.	.	.	.	.	.	.	.	.	.	.	.	.	.	.	.	.	.	.	.	.	.	.	.	.	.	.	.	.	.	.	.	.	.	.	.	.	.	.
149	RVA/Human-wt/ZAF/UFS-NGS-MRC-DPRU2021/2010/G1P[8]	.	L	.	.	.	.	.	.	.	.	.	.	.	.	.	.	.	.	.	.	.	.	.	.	.	.	.	.	.	.	.	.	.	.	.	.	.	.	.	.	.	.	.	.	.	.	.	.
150	RVA/Human-wt/ZAF/UFS-NGS-MRC-DPRU2250/2013/G1P[8]	.	.	.	.	.	.	.	.	.	.	.	.	.	.	.	.	.	.	.	.	.	.	.	.	.	.	.	.	.	.	.	.	.	.	.	.	.	.	.	.	.	.	.	.	.	.	.	.
151	RVA/Human-wt/ZAF/UFS-NGS-MRC-DPRU56/2014/G1P[8]	.	.	.	.	.	.	.	.	.	.	.	.	.	.	.	.	.	.	.	.	.	.	.	.	.	.	.	.	.	.	.	.	.	.	.	.	.	.	.	.	.	.	.	.	.	.	.	.
152	RVA/Human-wt/ZAF/UFS-NGS-MRC-DPRU74/2014/G1P[8]	.	.	.	.	.	.	.	.	.	.	.	.	.	.	.	.	.	.	.	.	.	.	.	.	.	.	.	.	.	.	.	.	.	.	.	.	.	.	.	.	.	.	.	.	.	.	.	.
153	RVA/Human-wt/ZAF/UFS-NGS-MRC-DPRU143/2014/G1P[8]	.	.	.	.	.	.	.	.	.	.	.	.	.	.	.	.	.	.	.	.	.	.	.	.	.	.	.	.	.	.	.	.	.	.	.	.	.	.	.	.	.	.	.	.	.	.	.	.
154	RVA/Human-wt/ZAF/UFS-NGS-MRC-DPRU65/2014/G1P[8]	.	.	.	.	.	.	.	.	.	.	.	.	.	.	.	.	.	.	.	.	.	.	.	.	.	.	.	.	.	.	.	.	.	.	.	.	.	.	.	.	.	.	.	.	.	.	.	.
155	RVA/Human-wt/ZAF/UFS-NGS-MRC-DPRU150/2014/G1P[8]	.	.	.	.	.	.	.	.	.	.	.	.	.	.	.	.	.	.	.	.	.	.	.	.	.	.	.	.	.	.	.	.	.	.	.	.	.	.	.	.	.	.	.	.	.	.	.	.
156	RVA/Human-wt/ZAF/UFS-NGS-MRC-DPRU4347/2015/G1P[8]	.	.	.	.	.	.	.	.	.	.	.	.	.	.	.	.	.	.	.	.	.	.	.	.	.	.	.	.	.	.	.	.	.	.	.	.	.	.	.	.	.	.	.	.	.	.	.	.
157	RVA/Human-wt/ZAF/UFS-NGS-MRC-DPRU4352/2015/G1P[8]	.	.	.	.	.	.	.	.	.	.	.	.	.	.	.	.	.	.	.	.	.	.	.	.	.	.	.	.	.	.	.	.	.	.	.	.	.	.	.	.	.	.	.	.	.	.	.	.
158	RVA/Human-wt/ZAF/UFS-NGS-MRC-DPRU4357/2015/G1P[8]	.	.	.	.	.	.	.	.	.	.	.	.	.	.	.	.	.	.	.	.	.	.	.	.	.	.	.	.	.	.	.	.	.	.	.	.	.	.	.	.	.	.	.	.	.	.	.	.
159	RVA/Human-wt/ZAF/UFS-NGS-MRC-DPRU15948/2017/G1P[8]	.	.	.	.	.	.	.	.	.	.	.	.	.	.	.	.	.	.	.	.	.	.	.	.	.	.	.	.	.	.	.	.	.	.	.	.	.	.	.	.	.	.	.	.	.	.	.	.
160	RVA/Human-wt/ZAF/MRC-DPRU1492/2010/G1P[8]	.	L	.	.	.	.	.	.	.	.	.	.	.	.	.	.	.	.	.	.	.	.	.	.	.	.	.	.	.	.	.	.	.	.	.	.	.	.	.	.	.	.	.	.	.	.	.	.
161	RVA/Human-wt/ZAF/MRC-DPRU2030/2010/G1P[8]	.	L	.	.	.	.	.	.	.	.	.	.	.	.	.	.	.	.	.	.	.	.	.	.	.	.	.	.	.	.	.	.	.	.	.	.	.	.	.	.	.	.	.	.	.	.	.	.
162	RVA/Human-wt/ZAF/MRC-DPRU1506/2010/G1P[8]	.	L	.	.	.	.	.	.	.	.	.	.	.	.	.	.	.	.	.	.	.	.	.	.	.	.	.	.	.	.	.	.	.	.	.	.	.	.	.	.	.	.	.	.	.	.	.	.
163	RVA/Human-wt/ZAF/MRC-DPRU2052/2010/G1P[8]	.	L	.	.	.	.	.	.	.	.	.	.	.	.	.	.	.	.	.	.	.	.	.	.	.	.	.	.	.	.	.	.	.	.	.	.	.	.	.	.	.	.	.	.	.	.	.	.
164	RVA/Human-wt/ZAF/MRC-DPRU2061/2010/G1P[8]	.	L	.	.	.	.	.	.	.	.	.	.	.	.	.	.	.	.	.	.	.	.	.	.	.	.	.	.	.	.	.	.	.	.	.	.	.	.	.	.	.	.	.	.	.	.	.	.
165	RVA/Human-wt/ZAF/MRC-DPRU1544/2010/G1P[8]	.	L	.	.	.	.	.	.	.	.	.	.	.	.	.	.	.	.	.	.	.	.	.	.	.	.	.	.	.	.	.	.	.	.	.	.	.	.	.	.	.	.	.	.	.	.	.	.
166	RVA/Human-wt/ZAF/MRC-DPRU2035/2010/G1P[8]	.	L	.	.	.	.	.	.	.	.	.	.	.	.	.	.	.	.	.	.	.	.	.	.	.	.	.	.	.	.	.	.	.	.	.	.	.	.	.	.	.	.	.	.	.	.	.	.
167	RVA/Human-wt/ZAF/MRC-DPRU83/2011/G1P[8]	.	.	.	.	.	.	.	.	.	.	.	.	.	.	.	.	.	.	.	.	.	.	.	.	.	.	.	.	.	.	.	.	.	.	.	.	.	.	.	.	.	.	.	.	.	.	.	.
168	RVA/Human-wt/ZAF/MRC-DPRU6954/2011/G1P[8]	.	.	.	.	.	.	.	.	.	.	.	.	.	.	.	.	.	.	.	.	.	.	.	.	.	.	.	.	.	.	.	.	.	.	.	.	.	.	.	.	.	.	.	.	.	.	.	.
169	RVA/Human-wt/ZAF/MRC-DPRU120/2011/G1P[8]	.	.	.	.	.	.	.	.	.	.	.	.	.	.	.	.	.	.	.	.	.	.	.	.	.	.	.	.	.	.	.	.	.	.	.	.	.	.	.	.	.	.	.	.	.	.	.	.
170	RVA/Human-wt/ZAF/MRC-DPRU121/2011/G1P[8]	.	.	.	.	.	.	.	.	.	.	.	.	.	.	.	.	.	.	.	.	.	.	.	.	.	.	.	.	.	.	.	.	.	.	.	.	.	.	.	.	.	.	.	.	.	.	.	.
171	RVA/Human-wt/ZAF/MRC-DPRU4079-11/2011/G1P[8]	.	.	.	.	.	.	.	.	.	.	.	.	.	.	.	.	.	.	.	.	.	.	.	.	.	.	.	.	.	.	.	.	.	.	.	.	.	.	.	.	.	.	.	.	.	.	.	.
		721	722	723	724	725	726	727	728	729	730	731	732	733	734	735	736	737	738	739	740	741	742	743	744	745	746	747	748	749	750	751	752	753	754	755	756	757	758	759	760	761	762	763	764	765	766	767	768
	RVA/Vaccine/USA/Rotarix-A41CB052A/1988/G1P[8]	K	L	R	G	F	E	T	D	R	E	F	I	L	T	K	I	I	Q	M	T	S	V	A	I	T	G	S	L	R	L	F	P	S	E	R	V	L	T	T	N	S	T	F	K	V	F	D	S
1	RVA/Human-wt/ZAF/UFS-NGS-MRC-DPRU3951/2002/G1P[8]	.	.	.	.	.	.	.	.	.	.	.	.	.	.	.	.	.	.	.	.	.	.	.	.	.	.	.	.	.	.	.	.	.	.	.	.	.	.	.	.	.	.	.	.	.	.	.	.
2	RVA/Human-wt/ZAF/UFS-NGS-MRC-DPRU4018/2002/G1P[8]	.	.	.	.	.	.	.	.	.	.	.	.	.	.	.	.	.	.	.	.	.	.	.	.	.	.	.	.	.	.	.	.	.	.	.	.	.	.	.	.	.	.	.	.	.	.	.	.
3	RVA/Human-wt/ZAF/UFS-NGS-MRC-DPRU4019/2002/G1P[8]	.	.	.	.	.	.	.	.	.	.	.	.	.	.	.	.	.	.	.	.	.	.	.	.	.	.	.	.	.	.	.	.	.	.	.	.	.	.	.	.	.	.	.	.	.	.	.	.
4	RVA/Human-wt/ZAF/UFS-NGS-MRC-DPRU3956/2002/G1P[8]	.	.	.	.	.	.	.	.	.	.	.	.	.	I	.	.	.	.	.	.	.	.	.	.	.	.	.	.	.	.	.	.	.	.	.	.	.	.	.	.	.	.	.	.	.	.	.	.
5	RVA/Human-wt/ZAF/UFS-NGS-MRC-DPRU4102/2002/G1P[8]	.	.	.	.	.	.	.	.	.	.	.	.	.	.	.	.	.	.	.	.	.	.	.	.	.	.	.	.	.	.	.	.	.	.	.	.	.	.	.	.	.	.	.	.	.	.	.	.
6	RVA/Human-wt/ZAF/UFS-NGS-MRC-DPRU4023/2002/G1P[8]	.	.	.	.	.	.	.	.	.	.	.	.	.	.	.	.	.	.	.	.	.	.	.	.	.	.	.	.	.	.	.	.	.	.	.	.	.	.	.	.	.	.	.	.	.	.	.	.
7	RVA/Human-wt/ZAF/UFS-NGS-MRC-DPRU4271/2002/G1P[8]	.	.	.	.	.	.	.	.	.	.	.	.	.	.	.	.	.	.	.	.	.	.	.	.	.	.	.	.	.	.	.	.	.	.	.	.	.	.	.	.	.	.	.	.	.	.	.	.
8	RVA/Human-wt/ZAF/UFS-NGS-MRC-DPRU4269/2002/G1P[8]	.	.	.	.	.	.	.	.	.	.	.	.	.	.	.	.	.	.	.	.	.	.	.	.	.	.	.	.	.	.	.	.	.	.	.	.	.	.	.	.	.	.	.	.	.	.	.	.
9	RVA/Human-wt/ZAF/UFS-NGS-MRC-DPRU4049/2002/G1P[8]	.	.	.	.	.	.	.	.	.	.	.	.	.	.	.	.	.	.	.	.	.	.	.	.	.	.	.	.	.	.	.	.	.	.	.	.	.	.	.	.	.	.	.	.	.	.	.	.
10	RVA/Human-wt/ZAF/UFS-NGS-MRC-DPRU3883/2002/G1P[8]	.	.	.	.	.	.	.	.	.	.	.	.	.	.	.	.	.	.	.	.	.	.	.	.	.	.	.	.	.	.	.	.	.	.	.	.	.	.	.	.	.	.	.	.	.	.	.	.
11	RVA/Human-wt/ZAF/UFS-NGS-MRC-DPRU3892/2002/G1P[8]	.	.	.	.	.	.	.	.	.	.	.	.	.	.	.	.	.	.	.	.	.	.	.	.	.	.	.	.	.	.	.	.	.	.	.	.	.	.	.	.	.	.	.	.	.	.	.	.
12	RVA/Human-wt/ZAF/UFS-NGS-MRC-DPRU4055/2002/G1P[8]	.	.	.	.	.	.	.	.	.	.	.	.	.	.	.	.	.	.	.	.	.	.	.	.	.	.	.	.	.	.	.	.	.	.	.	.	.	.	.	.	.	.	.	.	.	.	.	.
13	RVA/Human-wt/ZAF/UFS-NGS-MRC-DPRU4024/2002/G1P[8]	.	.	.	.	.	.	.	.	.	.	.	.	.	.	.	.	.	.	.	.	.	.	.	.	.	.	.	.	.	.	.	.	.	.	.	.	.	.	.	.	.	.	.	.	.	.	.	.
14	RVA/Human-wt/ZAF/UFS-NGS-MRC-DPRU4026/2002/G1P[8]	.	.	.	.	.	.	.	.	.	.	.	.	.	.	.	.	.	.	.	.	.	.	.	.	.	.	.	.	.	.	.	.	.	.	.	.	.	.	.	.	.	.	.	.	.	.	.	.
15	RVA/Human-wt/ZAF/UFS-NGS-MRC-DPRU2117/2003/G1P[8]	.	.	.	.	.	.	.	.	.	.	.	.	.	.	.	.	.	.	.	.	.	.	.	.	.	.	.	.	.	.	.	.	.	.	.	.	.	.	.	.	.	.	.	.	.	.	.	.
16	RVA/Human-wt/ZAF/UFS-NGS-MRC-DPRU632/2003/G1P[8]	.	.	.	.	.	.	.	.	.	.	.	.	.	.	.	.	.	.	.	.	.	.	.	.	.	.	.	.	.	.	.	.	.	.	.	.	.	.	.	.	.	.	.	.	.	.	.	.
17	RVA/Human-wt/ZAF/UFS-NGS-MRC-DPRU2145/2003/G1P[8]	.	.	.	.	.	.	.	.	.	.	.	.	.	.	.	.	.	.	.	.	.	.	.	.	.	.	.	.	.	.	.	.	.	.	.	.	.	.	.	.	.	.	.	.	.	.	.	.
18	RVA/Human-wt/ZAF/UFS-NGS-MRC-DPRU493/2003/G1P[8]	.	.	.	.	.	.	.	.	.	.	.	.	.	.	.	.	.	.	.	.	.	.	.	.	.	.	.	.	.	.	.	.	.	.	.	.	.	.	.	.	.	.	.	.	.	.	.	.
19	RVA/Human-wt/ZAF/UFS-NGS-MRC-DPRU609/2003/G1P[8]	.	.	.	.	.	.	.	.	.	.	.	.	.	.	.	.	.	.	.	.	.	.	.	.	.	.	.	.	.	.	.	.	.	.	.	.	.	.	.	.	.	.	.	.	.	.	.	.
20	RVA/Human-wt/ZAF/UFS-NGS-MRC-DPRU2156/2003/G1P[8]	.	.	.	.	.	.	.	.	.	.	.	.	.	.	.	.	.	.	.	.	.	.	.	.	.	.	.	.	.	.	.	.	.	.	.	.	.	.	.	.	.	.	.	.	.	.	.	.
21	RVA/Human-wt/ZAF/UFS-NGS-MRC-DPRU456/2003/G1P[8]	.	.	.	.	.	.	.	.	.	.	.	.	.	.	.	.	.	.	.	.	.	.	.	.	.	.	.	.	.	.	.	.	.	.	.	.	.	.	.	.	.	.	.	.	.	.	.	.
22	RVA/Human-wt/ZAF/UFS-NGS-MRC-DPRU1135/2004/G1P[8]	.	.	.	.	.	.	.	.	.	.	.	.	.	.	.	.	.	.	.	.	.	.	.	.	.	.	.	.	.	.	.	.	.	.	.	.	.	.	.	.	.	.	.	.	.	.	.	.
23	RVA/Human-wt/ZAF/UFS-NGS-MRC-DPRU1205/2004/G1P[8]	.	.	.	.	.	.	.	.	.	.	.	.	.	.	.	.	.	.	.	.	.	.	.	.	.	.	.	.	.	.	.	.	.	.	.	.	.	.	.	.	.	.	.	.	.	.	.	.
24	RVA/Human-wt/ZAF/UFS-NGS-MRC-DPRU1192/2004/G1P[8]	.	.	.	.	.	.	.	.	.	.	.	.	.	.	.	.	.	.	.	.	.	.	.	.	.	.	.	.	.	.	.	.	.	.	.	.	.	.	.	.	.	.	.	.	.	.	.	.
25	RVA/Human-wt/ZAF/UFS-NGS-MRC-DPRU1287/2004/G1P[8]	.	.	.	.	.	.	.	.	.	.	.	.	.	.	.	.	.	.	.	.	.	.	.	.	.	.	.	.	.	.	.	.	.	.	.	.	.	.	.	.	.	.	.	.	.	.	.	.
26	RVA/Human-wt/ZAF/UFS-NGS-MRC-DPRU1104/2004/G1P[8]	.	.	.	.	.	.	.	.	.	.	.	.	.	.	.	.	.	.	.	.	.	.	.	.	.	.	.	.	.	.	.	.	.	.	.	.	.	.	.	.	.	.	.	.	.	.	.	.
27	RVA/Human-wt/ZAF/UFS-NGS-MRC-DPRU1184/2004/G1P[8]	.	.	.	.	.	.	.	.	.	.	.	.	.	.	.	.	.	.	.	.	.	.	.	.	.	.	.	.	.	.	.	.	.	.	.	.	.	.	.	.	.	.	.	.	.	.	.	.
28	RVA/Human-wt/ZAF/UFS-NGS-MRC-DPRU1139/2004/G1P[8]	.	.	.	.	.	.	.	.	.	.	.	.	.	.	.	.	.	.	.	.	.	.	.	.	.	.	.	.	.	.	.	.	.	.	.	.	.	.	.	.	.	.	.	.	.	.	.	.
29	RVA/Human-wt/ZAF/UFS-NGS-MRC-DPRU1145/2004/G1P[8]	.	.	.	.	.	.	.	.	.	.	.	.	.	.	.	.	.	.	.	.	.	.	.	.	.	.	.	.	.	.	.	.	.	.	.	.	.	.	.	.	.	.	.	.	.	.	.	.
30	RVA/Human-wt/ZAF/UFS-NGS-MRC-DPRU3449/2004/G1P[8]	.	.	.	.	.	.	.	.	.	.	.	.	.	.	.	.	.	.	.	.	.	.	.	.	.	.	.	.	.	.	.	.	.	.	.	.	.	.	.	.	.	.	.	.	.	.	.	.
31	RVA/Human-wt/ZAF/UFS-NGS-MRC-DPRU1230/2004/G1P[8]	.	.	.	.	.	.	.	.	.	.	.	.	.	.	.	.	.	.	.	.	.	.	.	.	.	.	.	.	.	.	.	.	.	.	.	.	.	.	.	.	.	.	.	.	.	.	.	.
32	RVA/Human-wt/ZAF/UFS-NGS-MRC-DPRU1116/2004/G1P[8]	.	.	.	.	.	.	.	.	.	.	.	.	.	.	.	.	.	.	.	.	.	.	.	.	.	.	.	.	.	.	.	.	.	.	.	.	.	.	.	.	.	.	.	.	.	.	.	.
33	RVA/Human-wt/ZAF/UFS-NGS-MRC-DPRU1131/2004/G1P[8]	.	.	.	.	.	.	.	.	.	.	.	.	.	.	.	.	.	.	.	.	.	.	.	.	.	.	.	.	.	.	.	.	.	.	.	.	.	.	.	.	.	.	.	.	.	.	.	.
34	RVA/Human-wt/ZAF/UFS-NGS-MRC-DPRU1148/2004/G1P[8]	.	.	.	.	.	.	.	.	.	.	.	.	.	.	.	.	.	.	.	.	.	.	.	.	.	.	.	.	.	.	.	.	.	.	.	.	.	.	.	.	.	.	.	.	.	.	.	.
35	RVA/Human-wt/ZAF/UFS-NGS-MRC-DPRU3410/2004/G1P[8]	.	.	.	.	.	D	.	.	.	.	.	V	.	.	.	.	.	.	.	.	.	.	.	.	.	.	.	.	.	.	.	.	.	.	.	.	.	.	.	.	.	.	.	.	.	.	.	.
36	RVA/Human-wt/ZAF/UFS-NGS-MRC-DPRU687/2005/G1P[8]	.	.	.	.	.	.	.	.	.	.	.	.	.	.	.	.	.	.	.	.	.	.	.	.	.	.	.	.	.	.	.	.	.	.	.	.	.	.	.	.	.	.	.	.	.	.	.	.
37	RVA/Human-wt/ZAF/UFS-NGS-MRC-DPRU747/2005/G1P[8]	.	.	.	.	.	.	.	.	.	.	.	.	.	.	.	.	.	.	.	.	.	.	.	.	.	.	.	.	.	.	.	.	.	.	.	.	.	.	.	.	.	.	.	.	.	.	.	.
38	RVA/Human-wt/ZAF/UFS-NGS-MRC-DPRU451/2005/G1P[8]	.	.	.	.	.	.	.	.	.	.	.	.	.	.	.	.	.	.	.	.	.	.	.	.	.	.	.	.	.	.	.	.	.	.	.	.	.	.	.	.	.	.	.	.	.	.	.	.
39	RVA/Human-wt/ZAF/UFS-NGS-MRC-DPRU682/2005/G1P[8]	.	.	.	.	.	.	.	.	.	.	.	.	.	.	.	.	.	.	.	.	.	.	.	.	.	.	.	.	.	.	.	.	.	.	.	.	.	.	.	.	.	.	.	.	.	.	.	.
40	RVA/Human-wt/ZAF/UFS-NGS-MRC-DPRU745/2005/G1P[8]	.	.	.	.	.	.	.	.	.	.	.	.	.	.	.	.	.	.	.	.	.	.	.	.	.	.	.	.	.	.	.	.	.	.	.	.	.	.	.	.	.	.	.	.	.	.	.	.
41	RVA/Human-wt/ZAF/UFS-NGS-MRC-DPRU658/2005/G1P[8]	.	.	.	.	.	.	.	.	.	.	.	.	.	.	.	.	.	.	.	.	.	.	.	.	.	.	.	.	.	.	.	.	.	.	.	.	.	.	.	.	.	.	.	.	.	.	.	.
42	RVA/Human-wt/ZAF/UFS-NGS-MRC-DPRU1006/2006/G1P[8]	.	.	.	.	.	.	.	.	.	.	.	.	.	.	.	.	.	.	.	.	.	.	.	.	.	.	.	.	.	.	.	.	.	.	.	.	.	.	.	.	.	.	.	.	.	.	.	.
43	RVA/Human-wt/ZAF/UFS-NGS-MRC-DPRU1009/2006/G1P[8]	.	.	.	.	.	.	.	.	.	.	.	.	.	.	.	.	.	.	.	.	.	.	.	.	.	.	.	.	.	.	.	.	.	.	.	.	.	.	.	.	.	.	.	.	.	.	.	.
44	RVA/Human-wt/ZAF/UFS-NGS-MRC-DPRU1019/2006/G1P[8]	.	.	.	.	.	.	.	.	.	.	.	.	.	.	.	.	.	.	.	.	.	.	.	.	.	.	.	.	.	.	.	.	.	.	.	.	.	.	.	.	.	.	.	.	.	.	.	.
45	RVA/Human-wt/ZAF/UFS-NGS-MRC-DPRU732/2006/G1P[8]	.	.	.	.	.	.	.	.	.	.	.	.	.	.	.	.	.	.	.	.	.	.	.	.	.	.	.	.	.	.	.	.	.	.	.	.	.	.	.	.	.	.	.	.	.	.	.	.
46	RVA/Human-wt/ZAF/UFS-NGS-MRC-DPRU748/2006/G1P[8]	.	.	.	.	.	.	.	.	.	.	.	.	.	.	.	.	.	.	.	.	.	.	.	.	.	.	.	.	.	.	.	.	.	.	.	.	.	.	.	.	.	.	.	.	.	.	.	.
47	RVA/Human-wt/ZAF/UFS-NGS-MRC-DPRU902/2006/G1P[8]	.	.	.	.	.	.	.	.	.	.	.	.	.	.	.	.	.	.	.	.	.	.	.	.	.	.	.	.	.	.	.	.	.	.	.	.	.	.	.	.	.	.	.	.	.	.	.	.
48	RVA/Human-wt/ZAF/UFS-NGS-MRC-DPRU757/2006/G1P[8]	.	.	.	.	.	.	.	.	.	.	.	.	.	.	.	.	.	.	.	.	.	.	.	.	.	.	.	.	.	.	.	.	.	.	.	.	.	.	.	.	.	.	.	.	.	.	.	.
49	RVA/Human-wt/ZAF/UFS-NGS-MRC-DPRU768/2006/G1P[8]	.	.	.	.	.	.	.	.	.	.	.	.	.	.	.	.	.	.	.	.	.	.	.	.	.	.	.	.	.	.	.	.	.	.	.	.	.	.	.	.	.	.	.	.	.	.	.	.
50	RVA/Human-wt/ZAF/UFS-NGS-MRC-DPRU783/2006/G1P[8]	.	.	.	.	.	.	.	.	.	.	.	.	.	.	.	.	.	.	.	.	.	.	.	.	.	.	.	.	.	.	.	.	.	.	.	.	.	.	.	.	.	.	.	.	.	.	.	.
51	RVA/Human-wt/ZAF/UFS-NGS-MRC-DPRU849/2006/G1P[8]	.	.	.	.	.	.	.	.	.	.	.	.	.	.	.	.	.	.	.	.	.	.	.	.	.	.	.	.	.	.	.	.	.	.	.	.	.	.	.	.	.	.	.	.	.	.	.	.
52	RVA/Human-wt/ZAF/UFS-NGS-MRC-DPRU999/2006/G1P[8]	.	.	.	.	.	.	.	.	.	.	.	.	.	.	.	.	.	.	.	.	.	.	.	.	.	.	.	.	.	.	.	.	.	.	.	.	.	.	.	.	.	.	.	.	.	.	.	.
53	RVA/Human-wt/ZAF/UFS-NGS-MRC-DPRU1002/2006/G1P[8]	.	.	.	.	.	.	.	.	.	.	.	.	.	.	.	.	.	.	.	.	.	.	.	.	.	.	.	.	.	.	.	.	.	.	.	.	.	.	.	.	.	.	.	.	.	.	.	.
54	RVA/Human-wt/ZAF/UFS-NGS-MRC-DPRU1005/2006/G1P[8]	.	.	.	.	.	.	.	.	.	.	.	.	.	.	.	.	.	.	.	.	.	.	.	.	.	.	.	.	.	.	.	.	.	.	.	.	.	.	.	.	.	.	.	.	.	.	.	.
55	RVA/Human-wt/ZAF/UFS-NGS-MRC-DPRU1041/2006/G1P[8]	.	.	.	.	.	.	.	.	.	.	.	.	.	.	.	.	.	.	.	.	.	.	.	.	.	.	.	.	.	.	.	.	.	.	.	.	.	.	.	.	.	.	.	.	.	.	.	.
56	RVA/Human-wt/ZAF/UFS-NGS-MRC-DPRU1015/2006/G1P[8]	.	.	.	.	.	.	.	.	.	.	.	.	.	.	.	.	.	.	.	.	.	.	.	.	.	.	.	.	.	.	.	.	.	.	.	.	.	.	.	.	.	.	.	.	.	.	.	.
57	RVA/Human-wt/ZAF/UFS-NGS-MRC-DPRU1012/2006/G1P[8]	.	.	.	.	.	.	.	.	.	.	.	.	.	.	.	.	.	.	.	.	.	.	.	.	.	.	.	.	.	.	.	.	.	.	.	.	.	.	.	.	.	.	.	.	.	.	.	.
58	RVA/Human-wt/ZAF/UFS-NGS-MRC-DPRU1030/2006/G1P[8]	.	.	.	.	.	.	.	.	.	.	.	.	.	.	.	.	.	.	.	.	.	.	.	.	.	.	.	.	.	.	.	.	.	.	.	.	.	.	.	.	.	.	.	.	.	.	.	.
59	RVA/Human-wt/ZAF/UFS-NGS-MRC-DPRU3433/2006/G1P[8]	.	.	.	.	.	.	.	.	.	.	.	.	.	.	.	.	.	.	.	.	.	.	.	.	.	.	.	.	.	.	.	.	.	.	.	.	.	.	.	.	.	.	.	.	.	.	.	.
60	RVA/Human-wt/ZAF/UFS-NGS-MRC-DPRU753/2006/G1P[8]	.	.	.	.	.	.	.	.	.	.	.	.	.	.	.	.	.	.	.	.	.	.	.	.	.	.	.	.	.	.	.	.	.	.	.	.	.	.	.	.	.	.	.	.	.	.	.	.
61	RVA/Human-wt/ZAF/UFS-NGS-MRC-DPRU981/2006/G1P[8]	.	.	.	.	.	.	.	.	.	.	.	.	.	.	.	.	.	.	.	.	.	.	.	.	.	.	.	.	.	.	.	.	.	.	.	.	.	.	.	.	.	.	.	.	.	.	.	.
62	RVA/Human-wt/ZAF/UFS-NGS-MRC-DPRU1007/2006/G1P[8]	.	.	.	.	.	.	.	.	.	.	.	.	.	.	.	.	.	.	.	.	.	.	.	.	.	.	.	.	.	.	.	.	.	.	.	.	.	.	.	.	.	.	.	.	.	.	.	.
63	RVA/Human-wt/ZAF/UFS-NGS-MRC-DPRU1039/2006/G1P[8]	.	.	.	.	.	.	.	.	.	.	.	.	.	.	.	.	.	.	.	.	.	.	.	.	.	.	.	.	.	.	.	.	.	.	.	.	.	.	.	.	.	.	.	.	.	.	.	.
64	RVA/Human-wt/ZAF/UFS-NGS-MRC-DPRU799/2007/G1P[8]	.	.	.	.	.	.	.	.	.	.	.	.	.	.	.	.	.	.	.	.	.	.	.	.	.	.	.	.	.	.	.	.	.	.	.	.	.	.	.	.	.	.	.	.	.	.	.	.
65	RVA/Human-wt/ZAF/UFS-NGS-MRC-DPRU1302/2007/G1P[8]	.	.	.	.	.	.	.	.	.	.	.	.	.	.	.	.	.	.	.	.	.	.	.	.	.	.	.	.	.	.	.	.	.	.	.	.	.	.	.	.	.	.	.	.	.	.	.	.
66	RVA/Human-wt/ZAF/UFS-NGS-MRC-DPRU793/2007/G1P[8]	.	.	.	.	.	.	.	.	.	.	.	.	.	.	.	.	.	.	.	.	.	.	.	.	.	.	.	.	.	.	.	.	.	.	.	.	.	.	.	.	.	.	.	.	.	.	.	.
67	RVA/Human-wt/ZAF/UFS-NGS-MRC-DPRU147/2007/G1P[8]	.	.	.	.	.	.	.	.	.	.	.	.	.	.	.	.	.	.	.	.	.	.	.	.	.	.	.	.	.	.	.	.	.	.	.	.	.	.	.	.	.	.	.	.	.	.	.	.
68	RVA/Human-wt/ZAF/UFS-NGS-MRC-DPRU792/2007/G1P[8]	.	.	.	.	.	.	.	.	.	.	.	.	.	.	.	.	.	.	.	.	.	.	.	.	.	.	.	.	.	.	.	.	.	.	.	.	.	.	.	.	.	.	.	.	.	.	.	.
69	RVA/Human-wt/ZAF/UFS-NGS-MRC-DPRU1652/2007/G1P[8]	.	.	.	.	.	.	.	.	.	.	.	.	.	.	.	.	.	.	.	.	.	.	.	.	.	.	.	.	.	.	.	.	.	.	.	.	.	.	.	.	.	.	.	.	.	.	.	.
70	RVA/Human-wt/ZAF/UFS-NGS-MRC-DPRU1273/2007/G1P[8]	.	.	.	.	.	.	.	.	.	.	.	.	.	.	.	.	.	.	.	.	.	.	.	.	.	.	.	.	.	.	.	.	.	.	.	.	.	.	.	.	.	.	.	.	.	.	.	.
71	RVA/Human-wt/ZAF/UFS-NGS-MRC-DPRU1970/2008/G1P[8]	.	.	.	.	.	.	.	.	.	.	.	.	.	.	.	.	.	.	.	.	.	.	.	.	.	.	.	.	.	.	.	.	.	.	.	.	.	.	.	.	.	.	.	.	.	.	.	.
72	RVA/Human-wt/ZAF/UFS-NGS-MRC-DPRU1980/2008/G1P[8]	.	.	.	.	.	.	.	.	.	.	.	.	.	.	.	.	.	.	.	.	.	.	.	.	.	.	.	.	.	.	.	.	.	.	.	.	.	.	.	.	.	.	.	.	.	.	.	.
73	RVA/Human-wt/ZAF/UFS-NGS-MRC-DPRU1042/2008/G1P[8]	.	.	.	.	.	.	.	.	.	.	.	.	.	.	.	.	.	.	.	.	.	.	.	.	.	.	.	.	.	.	.	.	.	.	.	.	.	.	.	.	.	.	.	.	.	.	.	.
74	RVA/Human-wt/ZAF/UFS-NGS-MRC-DPRU1967/2008/G1P[8]	.	.	.	.	.	.	.	.	.	.	.	.	.	.	.	.	.	.	.	.	.	.	.	.	.	.	.	.	.	.	.	.	.	.	.	.	.	.	.	.	.	.	.	.	.	.	.	.
75	RVA/Human-wt/ZAF/UFS-NGS-MRC-DPRU1969/2008/G1P[8]	.	.	.	.	.	.	.	.	.	.	.	.	.	.	.	.	.	.	.	.	.	.	.	.	.	.	.	.	.	.	.	.	.	.	.	.	.	.	.	.	.	.	.	.	.	.	.	.
76	RVA/Human-wt/ZAF/UFS-NGS:MRC-DPRU1047/2008/G1P[8]	.	.	.	.	.	.	.	.	.	.	.	.	.	.	.	.	.	.	.	.	.	.	.	.	.	.	.	.	.	.	.	.	.	.	.	.	.	.	.	.	.	.	.	.	.	.	.	.
77	RVA/Human-wt/ZAF/UFS-NGS-MRC-DPRU1048/2008/G1P[8]	.	.	.	.	.	.	.	.	.	.	.	.	.	.	.	.	.	.	.	.	.	.	.	.	.	.	.	.	.	.	.	.	.	.	.	.	.	.	.	.	.	.	.	.	.	.	.	.
78	RVA/Human-wt/ZAF/UFS-NGS-MRC-DPRU2006/2008/G1P[8]	.	.	.	.	.	.	.	.	.	.	.	.	.	.	.	.	.	.	.	.	.	.	.	.	.	.	.	.	.	.	.	.	.	.	.	.	.	.	.	.	.	.	.	.	.	.	.	.
79	RVA/Human-wt/ZAF/UFS-NGS-MRC-DPRU1965/2008/G1P[8]	.	.	.	.	.	.	.	.	.	.	.	.	.	.	.	.	.	.	.	.	.	.	.	.	.	.	.	.	.	.	.	.	.	.	.	.	.	.	.	.	.	.	.	.	.	.	.	.
80	RVA/Human-wt/ZAF/UFS-NGS-MRC-DPRU136/2009/G1P[8]	.	.	.	.	.	.	.	.	.	.	.	.	.	.	.	.	.	.	.	.	.	.	.	.	.	.	.	.	.	.	.	.	.	.	.	.	.	.	.	.	.	.	.	.	.	.	.	.
81	RVA/Human-wt/ZAF/UFS-NGS-MRC-DPRU1049/2009/G1P[8]	.	.	.	.	.	.	.	.	.	.	.	.	.	.	.	.	.	.	.	.	.	.	.	.	.	.	.	.	.	.	.	.	.	.	.	.	.	.	.	.	.	.	.	.	.	.	.	.
82	RVA/Human-wt/ZAF/UFS-NGS-MRC-DPRU139/2009/G1P[8]	.	.	.	.	.	.	.	.	.	.	.	.	.	.	.	.	.	.	.	.	.	.	.	.	.	.	.	.	.	.	.	.	.	.	.	.	.	.	.	.	.	.	.	.	.	.	.	.
83	RVA/Human-wt/ZAF/UFS-NGS-MRC-DPRU1093/2009/G1P[8]	.	.	.	.	.	.	.	.	.	.	.	.	.	.	.	.	.	.	.	.	.	.	.	.	.	.	.	.	.	.	.	.	.	.	.	.	.	.	.	.	.	.	.	.	.	.	.	.
84	RVA/Human-wt/ZAF/UFS-NGS-MRC-DPRU1190/2009/G1P[8]	.	.	.	.	.	.	.	.	.	.	.	.	.	.	.	.	.	.	.	.	.	.	.	.	.	.	.	.	.	.	.	.	.	.	.	.	.	.	.	.	.	.	.	.	.	.	.	.
85	RVA/Human-wt/ZAF/UFS-NGS-MRC-DPRU2280/2009/G1P[8]	.	.	.	.	.	.	.	.	.	.	.	.	.	.	.	.	.	.	.	.	.	.	.	.	.	.	.	.	.	.	.	.	.	.	.	.	.	.	.	.	.	.	.	.	.	.	.	.
86	RVA/Human-wt/ZAF/UFS-NGS-MRC-DPRU138/2009/G1P[8]	.	.	.	.	.	.	.	.	.	.	.	.	.	.	.	.	.	.	.	.	.	.	.	.	.	.	.	.	.	.	.	.	.	.	.	.	.	.	.	.	.	.	.	.	.	.	.	.
87	RVA/Human-wt/ZAF/UFS-NGS-MRC-DPRU2299/2009/G1P[8]	.	.	.	.	.	.	.	.	.	.	.	.	.	.	.	.	.	.	.	.	.	.	.	.	.	.	.	.	.	.	.	.	.	.	.	.	.	.	.	.	.	.	.	.	.	.	.	.
88	RVA/Human-wt/ZAF/UFS-NGS-MRC-DPRU1234/2009/G1P[8]	.	.	.	.	.	.	.	.	.	.	.	.	.	.	.	.	.	.	.	.	.	.	.	.	.	.	.	.	.	.	.	.	.	.	.	.	.	.	.	.	.	.	.	.	.	.	.	.
89	RVA/Human-wt/ZAF/UFS-NGS-MRC-DPRU1271/2009/G1P[8]	.	.	.	.	.	.	.	.	.	.	.	.	.	.	.	.	.	.	.	.	.	.	.	.	.	.	.	.	.	.	.	.	.	.	.	.	.	.	.	.	.	.	.	.	.	.	.	.
90	RVA/Human-wt/ZAF/UFS-NGS-MRC-DPRU151/2009/G1P[8]	.	.	.	.	.	.	.	.	.	.	.	.	.	.	.	.	.	.	.	.	.	.	.	.	.	.	.	.	.	.	.	.	.	.	.	.	.	.	.	.	.	.	.	.	.	.	.	.
91	RVA/Human-wt/ZAF/UFS-NGS-MRC-DPRU157/2009/G1P[8]	.	.	.	.	.	.	.	.	.	.	.	.	.	.	.	.	.	.	.	.	.	.	.	.	.	.	.	.	.	.	.	.	.	.	.	.	.	.	.	.	.	.	.	.	.	.	.	.
92	RVA/Human-wt/ZAF/UFS-NGS-MRC-DPRU2291/2009/G1P[8]	.	.	.	.	.	.	.	.	.	.	.	.	.	.	.	.	.	.	.	.	.	.	.	.	.	.	.	.	.	.	.	.	.	.	.	.	.	.	.	.	.	.	.	.	.	.	.	.
93	RVA/Human-wt/ZAF/MRC-DPRU4381/2002/G1P[8]	.	.	.	.	.	.	.	.	.	.	.	.	.	.	.	.	.	.	.	.	.	.	.	.	.	.	.	.	.	.	.	.	.	.	.	.	.	.	.	.	.	.	.	.	.	.	.	.
94	RVA/Human-wt/ZAF/MRC-DPRU4418/2002/G1P[8]	.	.	.	.	.	.	.	.	.	.	.	.	S	.	.	.	.	.	.	.	.	.	.	.	.	.	.	.	.	.	.	.	.	.	.	.	.	.	.	.	.	.	.	.	.	.	.	.
95	RVA/Human-wt/ZAF/MRC-DPRU6113/2002/G1P[8]	.	.	.	.	.	.	.	.	.	.	.	.	.	.	.	.	.	.	.	.	.	.	.	.	.	.	.	.	.	.	.	.	.	.	.	.	.	.	.	.	.	.	.	.	.	.	.	.
96	RVA/Human-wt/ZAF/MRC-DPRU1192/2002/G1P[8]	.	.	.	.	.	.	.	.	.	.	.	.	.	.	.	.	.	.	.	.	.	.	.	.	.	.	.	.	.	.	.	.	.	.	.	.	.	.	.	.	.	.	.	.	.	.	.	.
97	RVA/Human-wt/ZAF/MRC-DPRU566/2003/G1P[8]	.	.	.	.	.	.	.	.	.	.	.	.	.	.	.	.	.	.	.	.	.	.	.	.	.	.	.	.	.	.	.	.	.	.	.	.	.	.	.	.	.	.	.	.	.	.	.	.
98	RVA/Human-wt/ZAF/MRC-DPRU451/2003/G1P[8]	.	.	.	.	.	.	.	.	.	.	.	.	.	.	.	.	.	.	.	.	.	.	.	.	.	.	.	.	.	.	.	.	.	.	.	.	.	.	.	.	.	.	.	.	.	.	.	.
99	RVA/Human-wt/ZAF/MRC-DPRU539/2003/G1P[8]	.	.	.	.	.	.	.	.	.	.	.	.	.	.	.	.	.	.	.	.	.	.	.	.	.	.	.	.	.	.	.	.	.	.	.	.	.	.	.	.	.	.	.	.	.	.	.	.
100	RVA/Human-wt/ZAF/MRC-DPRU2198/2003/G1P[8]	.	.	.	.	.	.	.	.	.	.	.	.	.	.	.	.	.	.	.	.	.	.	.	.	.	.	.	.	.	.	.	.	.	.	.	.	.	.	.	.	.	.	.	.	.	.	.	.
101	RVA/Human-wt/ZAF/MRC-DPRU648/2003/G1P[8]	.	.	.	.	.	.	.	.	.	.	.	.	.	.	.	.	.	.	.	.	.	.	.	.	.	.	.	.	.	.	.	.	.	.	.	.	.	.	.	.	.	.	.	.	.	.	.	.
102	RVA/Human-wt/ZAF/MRC-DPRU445/2003/G1P[8]	.	.	.	.	.	.	.	.	.	.	.	.	.	.	.	.	.	.	.	.	.	.	.	.	.	.	.	.	.	.	.	.	.	.	.	.	.	.	.	.	.	.	.	.	.	.	.	.
103	RVA/Human-wt/ZAF/MRC-DPRU400/2003/G1P[8]	.	.	.	.	.	.	.	.	.	.	.	.	.	.	.	.	.	.	.	.	.	.	.	.	.	.	.	.	.	.	.	.	.	.	.	.	.	.	.	.	.	.	.	.	.	.	.	.
104	RVA/Human-wt/ZAF/MRC-DPRU2218/2003/G1P[8]	.	.	.	.	.	.	.	.	.	.	.	.	.	.	.	.	.	.	.	.	.	.	.	.	.	.	.	.	.	.	.	.	.	.	.	.	.	.	.	.	.	.	.	.	.	.	.	.
105	RVA/Human-wt/ZAF/MRC-DPRU1275/2004/G1P[8]	.	.	.	.	.	.	.	.	.	.	.	.	.	.	.	.	.	.	.	.	.	.	.	.	.	.	.	.	.	.	.	.	.	.	.	.	.	.	.	.	.	.	.	.	.	.	.	.
106	RVA/Human-wt/ZAF/MRC-DPRU1299/2004/G1P[8]	.	.	.	.	.	.	.	.	.	.	.	.	.	.	.	.	.	.	.	.	.	.	.	.	.	.	.	.	.	.	.	.	.	.	.	.	.	.	.	.	.	.	.	.	.	.	.	.
107	RVA/Human-wt/ZAF/MRC-DPRU426/2004/G1P[8]	.	.	.	.	.	.	.	.	.	.	.	.	.	.	.	.	.	.	.	.	.	.	.	.	.	.	.	.	.	.	.	.	.	.	.	.	.	.	.	.	.	.	.	.	.	.	.	.
108	RVA/Human-wt/ZAF/MRC-DPRU1285/2004/G1P[8]	.	.	.	.	.	.	.	.	.	.	.	.	.	.	.	.	.	.	.	.	.	.	.	.	.	.	.	.	.	.	.	.	.	.	.	.	.	.	.	.	.	.	.	.	.	.	.	.
109	RVA/Human-wt/ZAF/MRC-DPRU1283/2004/G1P[8]	.	.	.	.	.	.	.	.	.	.	.	.	.	.	.	.	.	.	.	.	.	.	.	.	.	.	.	.	.	.	.	.	.	.	.	.	.	.	.	.	.	.	.	.	.	.	.	.
110	RVA/Human-wt/ZAF/MRC-DPRU1277/2004/G1P[8]	.	.	.	.	.	.	.	.	.	.	.	.	.	.	.	.	.	.	.	.	.	.	.	.	.	.	.	.	.	.	.	.	.	.	.	.	.	.	.	.	.	.	.	.	.	.	.	.
111	RVA/Human-wt/ZAF/MRC-DPRU1280-04/2004/G1P[8]	.	.	.	.	.	.	.	.	.	.	.	.	.	.	.	.	.	.	.	.	.	.	.	.	.	.	.	.	.	.	.	.	.	.	.	.	.	.	.	.	.	.	.	.	.	.	.	.
112	RVA/Human-wt/ZAF/MRC-DPRU1224/2004/G1P[8]	.	.	.	.	.	.	.	.	.	.	.	.	.	.	.	.	.	.	.	.	.	.	.	.	.	.	.	.	.	.	.	.	.	.	.	.	.	.	.	.	.	.	.	.	.	.	.	.
113	RVA/Human-wt/ZAF/MRC-DPRU1264/2004/G1P[8]	.	.	.	.	.	.	.	.	.	.	.	.	.	.	.	.	.	.	.	.	.	.	.	.	.	.	.	.	.	.	.	.	.	.	.	.	.	.	.	.	.	.	.	.	.	.	.	.
114	RVA/Human-wt/ZAF/MRC-DPRU822/2005/G1P[8]	.	.	.	.	.	.	.	.	.	.	.	.	.	.	.	.	.	.	.	.	.	.	.	.	.	.	.	.	.	.	.	.	.	.	.	.	.	.	.	.	.	.	.	.	.	.	.	.
115	RVA/Human-wt/ZAF/MRC-DPRU2132/2005/G1P[8]	.	.	.	.	.	.	.	.	.	.	.	.	.	.	.	.	.	.	.	.	.	.	.	.	.	.	.	.	.	.	.	.	.	.	.	.	.	.	.	.	.	.	.	.	.	.	.	.
116	RVA/Human-wt/ZAF/MRC-DPRU2114/2005/G1P[8]	.	.	.	.	.	.	.	.	.	.	.	.	.	.	.	.	.	.	.	.	.	.	.	.	.	.	.	.	.	.	.	.	.	.	.	.	.	.	.	.	.	.	.	.	.	.	.	.
117	RVA/Human-wt/ZAF/MRC-DPRU789/2006/G1P[8]	.	.	.	.	.	.	.	.	.	.	.	.	.	.	.	.	.	.	.	.	.	.	.	.	.	.	.	.	.	.	.	.	.	.	.	.	.	.	.	.	.	.	.	.	.	.	.	.
118	RVA/Human-wt/ZAF/MRC-DPRU748/2006/G1P[8]	.	.	.	.	.	.	.	.	.	.	.	.	.	.	.	.	.	.	.	.	.	.	.	.	.	.	.	.	.	.	.	.	.	.	.	.	.	.	.	.	.	.	.	.	.	.	.	.
119	RVA/Human-wt/ZAF/MRC-DPRU839/2006/G1P[8]	.	.	.	.	.	.	.	.	.	.	.	.	.	.	.	.	.	.	.	.	.	.	.	.	.	.	.	.	.	.	.	.	.	.	.	.	.	.	.	.	.	.	.	.	.	.	.	.
120	RVA/Human-wt/ZAF/MRC-DPRU757/2006/G1P[8]	.	.	.	.	.	.	.	.	.	.	.	.	.	.	.	.	.	.	.	.	.	.	.	.	.	.	.	.	.	.	.	.	.	.	.	.	.	.	.	.	.	.	.	.	.	.	.	.
121	RVA/Human-wt/ZAF/MRC-DPRU799/2006/G1P[8]	.	.	.	.	.	.	.	.	.	.	.	.	.	.	.	.	.	.	.	.	.	.	.	.	.	.	.	.	.	.	.	.	.	.	.	.	.	.	.	.	.	.	.	.	.	.	.	.
122	RVA/Human-wt/ZAF/MRC-DPRU803/2006/G1P[8]	.	.	.	.	.	.	.	.	.	.	.	.	.	.	.	.	.	.	.	.	.	.	.	.	.	.	.	.	.	.	.	.	.	.	.	.	.	.	.	.	.	.	.	.	.	.	.	.
123	RVA/Human-wt/ZAF/MRC-DPRU901/2006/G1P[8]	.	.	.	.	.	.	.	.	.	.	.	.	.	.	.	.	.	.	.	.	.	.	.	.	.	.	.	.	.	.	.	.	.	.	.	.	.	.	.	.	.	.	.	.	.	.	.	.
124	RVA/Human-wt/ZAF/MRC-DPRU832/2006/G1P[8]	.	.	.	.	.	.	.	.	.	.	.	.	.	.	.	.	.	.	.	.	.	.	.	.	.	.	.	.	.	.	.	.	.	.	.	.	.	.	.	.	.	.	.	.	.	.	.	.
125	RVA/Human-wt/ZAF/MRC-DPRU840/2006/G1P[8]	.	.	.	.	.	.	.	.	.	.	.	.	.	.	.	.	.	.	.	.	.	.	.	.	.	.	.	.	.	.	.	.	.	.	.	.	.	.	.	.	.	.	.	.	.	.	.	.
126	RVA/Human-wt/ZAF/MRC-DPRU1350/2007/G1P[8]	.	.	.	.	.	.	.	.	.	.	.	.	.	.	.	.	.	.	.	.	.	.	.	.	.	.	.	.	.	.	.	.	.	.	.	.	.	.	.	.	.	.	.	.	.	.	.	.
127	RVA/Human-wt/ZAF/MRC-DPRU1370/2007/G1P[8]	.	.	.	.	.	.	.	.	.	.	.	.	.	.	.	.	.	.	.	.	.	.	.	.	.	.	.	.	.	.	.	.	.	.	.	.	.	.	.	.	.	.	.	.	.	.	.	.
128	RVA/Human-wt/ZAF/MRC-DPRU1381/2007/G1P[8]	.	.	.	.	.	.	.	.	.	.	.	.	.	.	.	.	.	.	.	.	.	.	.	.	.	.	.	.	.	.	.	.	.	.	.	.	.	.	.	.	.	.	.	.	.	.	.	.
129	RVA/Human-wt/ZAF/MRC-DPRU1327/2007/G1P[8]	.	.	.	.	.	.	.	.	.	.	.	.	.	.	.	.	.	.	.	.	.	.	.	.	.	.	.	.	.	.	.	.	.	.	.	.	.	.	.	.	.	.	.	.	.	.	.	.
130	RVA/Human-wt/ZAF/MRC-DPRU1840/2007/G1P[8]	.	.	.	.	.	.	.	.	.	.	.	.	.	.	.	.	.	.	.	.	.	.	.	.	.	.	.	.	.	.	.	.	.	.	.	.	.	.	.	.	.	.	.	.	.	.	.	.
131	RVA/Human-wt/ZAF/MRC-DPRU1052/2008/G1P[8]	.	.	.	.	.	.	.	.	.	.	.	.	.	.	.	.	.	.	.	.	.	.	.	.	.	.	.	.	.	.	.	.	.	.	.	.	.	.	.	.	.	.	.	.	.	.	.	.
132	RVA/Human-wt/ZAF/MRC-DPRU2429/2008/G1P[8]	.	.	.	.	.	.	.	.	.	.	.	.	.	.	.	.	.	.	.	.	.	.	.	.	.	.	.	.	.	.	.	.	.	.	.	.	.	.	.	.	.	.	.	.	.	.	.	.
133	RVA/Human-wt/ZAF/MRC-DPRU2125/2008/G1P[8]	.	.	.	.	.	.	.	.	.	.	.	.	.	.	.	.	.	.	.	.	.	.	.	.	.	.	.	.	.	.	.	.	.	.	.	.	.	.	.	.	.	.	.	.	.	.	.	.
134	RVA/Human-wt/ZAF/MRC-DPRU1039/2008/G1P[8]	.	.	.	.	.	.	.	.	.	.	.	.	.	.	.	.	.	.	.	.	.	.	.	.	.	.	.	.	.	.	.	.	.	.	.	.	.	.	.	.	.	.	.	.	.	.	.	.
135	RVA/Human-wt/ZAF/MRC-DPRU1960/2008/G1P[8]	.	.	.	.	.	.	.	.	.	.	.	.	.	.	.	.	.	.	.	.	.	.	.	.	.	.	.	.	.	.	.	.	.	.	.	.	.	.	.	.	.	.	.	.	.	.	.	.
136	RVA/Human-wt/ZAF/MRC-DPRU135/2009/G1P[8]	.	.	.	.	.	.	.	.	.	.	.	.	.	.	.	.	.	.	.	.	.	.	.	.	.	.	.	.	.	.	.	.	.	.	.	.	.	.	.	.	.	.	.	.	.	.	.	.
137	RVA/Human-wt/ZAF/MRC-DPRU1923/2009/G1P[8]	.	.	.	.	.	.	.	.	.	.	.	.	.	.	.	.	.	.	.	.	.	.	.	.	.	.	.	.	.	.	.	.	.	.	.	.	.	.	.	.	.	.	.	.	.	.	.	.
138	RVA/Human-wt/ZAF/MRC-DPRU2294/2009/G1P[8]	.	.	.	.	.	.	.	.	.	.	.	.	.	.	.	.	.	.	.	.	.	.	.	.	.	.	.	.	.	.	.	.	.	.	.	.	.	.	.	.	.	.	.	.	.	.	.	.
139	RVA/Human-wt/ZAF/MRC-DPRU2330/2009/G1P[8]	.	.	.	.	.	.	.	.	.	.	.	.	.	.	.	.	.	.	.	.	.	.	.	.	.	.	.	.	.	.	.	.	.	.	.	.	.	.	.	.	.	.	.	.	.	.	.	.
140	RVA/Human-wt/ZAF/MRC-DPRU2306/2009/G1P[8]	.	.	.	.	.	.	.	.	.	.	.	.	.	.	.	.	.	.	.	.	.	.	.	.	.	.	.	.	.	.	.	.	.	.	.	.	.	.	.	.	.	.	.	.	.	.	.	.
141	RVA/Human-wt/ZAF/MRC-DPRU2325/2009/G1P[8]	.	.	.	.	.	.	.	.	.	.	.	.	.	.	.	.	.	.	.	.	.	.	.	.	.	.	.	.	.	.	.	.	.	.	.	.	.	.	.	.	.	.	.	.	.	.	.	.
142	RVA/Human-wt/ZAF/MRC-DPRU1389/2009/G1P[8]	.	.	.	.	.	.	.	.	.	.	.	.	.	.	.	.	.	.	.	.	.	.	.	.	.	.	.	.	.	.	.	.	.	.	.	.	.	.	.	.	.	.	.	.	.	.	.	.
143	RVA/Human-wt/ZAF/MRC-DPRU150/2009/G1P[8]	.	.	.	.	.	.	.	.	.	.	.	.	.	.	.	.	.	.	.	.	.	.	.	.	.	.	.	.	.	.	.	.	.	.	.	.	.	.	.	.	.	.	.	.	.	.	.	.
144	RVA/Human-wt/ZAF/MRC-DPRU155/2009/G1P[8]	.	.	.	.	.	.	.	.	.	.	.	.	.	.	.	.	.	.	.	.	.	.	.	.	.	.	.	.	.	.	.	.	.	.	.	.	.	.	.	.	.	.	.	.	.	.	.	.
145	RVA/Human-wt/ZAF/MRC-DPRU1270/2009/G1P[8]	.	.	.	.	.	.	.	.	.	.	.	.	.	.	.	.	.	.	.	.	.	.	.	.	.	.	.	.	.	.	.	.	.	.	.	.	.	.	.	.	.	.	.	.	.	.	.	.
146	RVA/Human-wt/ZAF/MRC-DPRU1269/2009/G1P[8]	.	.	.	.	.	.	.	.	.	.	.	.	.	.	.	.	.	.	.	.	.	.	.	.	.	.	.	.	.	.	.	.	.	.	.	.	.	.	.	.	.	.	.	.	.	.	.	.
147	RVA/Human-wt/ZAF/MRC-DPRU2801/2009/G1P[8]	.	.	.	.	.	.	.	.	.	.	.	.	.	.	.	.	.	.	.	.	.	.	.	.	.	.	.	.	.	.	.	.	.	.	.	.	.	.	.	.	.	.	.	.	.	.	.	.
148	RVA/Human-wt/ZAF/MRC-DPRU1217/2009/G1P[8]	.	.	.	.	.	.	.	.	.	.	.	.	.	.	.	.	.	.	.	.	.	.	.	.	.	.	.	.	.	.	.	.	.	.	.	.	.	.	.	.	.	.	.	.	.	.	.	.
149	RVA/Human-wt/ZAF/UFS-NGS-MRC-DPRU2021/2010/G1P[8]	.	.	.	.	.	.	.	.	.	.	.	.	.	.	.	.	.	.	.	.	.	.	.	.	.	.	.	.	.	.	.	.	.	.	.	.	.	.	.	.	.	.	.	.	.	.	.	.
150	RVA/Human-wt/ZAF/UFS-NGS-MRC-DPRU2250/2013/G1P[8]	.	.	.	.	.	.	.	.	.	.	.	.	.	.	.	.	.	.	.	.	.	.	.	.	.	.	.	.	.	.	.	.	.	.	.	.	.	.	.	.	.	.	.	.	.	.	.	.
151	RVA/Human-wt/ZAF/UFS-NGS-MRC-DPRU56/2014/G1P[8]	.	.	.	.	.	.	.	.	.	.	.	.	.	.	.	.	.	.	.	.	.	.	.	.	.	.	.	.	.	.	.	.	.	.	.	.	.	.	.	.	.	.	.	.	.	.	.	.
152	RVA/Human-wt/ZAF/UFS-NGS-MRC-DPRU74/2014/G1P[8]	.	.	.	.	.	.	.	.	.	.	.	.	.	.	.	.	.	.	.	.	.	.	.	.	.	.	.	.	.	.	.	.	.	.	.	.	.	.	.	.	.	.	.	.	.	.	.	.
153	RVA/Human-wt/ZAF/UFS-NGS-MRC-DPRU143/2014/G1P[8]	.	.	.	.	.	.	.	.	.	.	.	.	.	.	.	.	.	.	.	.	.	.	.	.	.	.	.	.	.	.	.	.	.	.	.	.	.	.	.	.	.	.	.	.	.	.	.	.
154	RVA/Human-wt/ZAF/UFS-NGS-MRC-DPRU65/2014/G1P[8]	.	.	.	.	.	.	.	.	.	.	.	.	.	.	.	.	.	.	.	.	.	.	.	.	.	.	.	.	.	.	.	.	.	.	.	.	.	.	.	.	.	.	.	.	.	.	.	.
155	RVA/Human-wt/ZAF/UFS-NGS-MRC-DPRU150/2014/G1P[8]	.	.	.	.	.	.	.	.	.	.	.	.	.	.	.	.	.	.	.	.	.	.	.	.	.	.	.	.	.	.	.	.	.	.	.	.	.	.	.	.	.	.	.	.	.	.	.	.
156	RVA/Human-wt/ZAF/UFS-NGS-MRC-DPRU4347/2015/G1P[8]	.	.	.	.	.	.	.	.	.	.	.	.	.	.	.	.	.	.	.	.	.	.	.	.	.	.	.	.	.	.	.	.	.	.	.	.	.	.	.	.	.	.	.	.	.	.	.	.
157	RVA/Human-wt/ZAF/UFS-NGS-MRC-DPRU4352/2015/G1P[8]	.	.	.	.	.	.	.	.	.	.	.	.	.	.	.	.	.	.	.	.	.	.	.	.	.	.	.	.	.	.	.	.	.	.	.	.	.	.	.	.	.	.	.	.	.	.	.	.
158	RVA/Human-wt/ZAF/UFS-NGS-MRC-DPRU4357/2015/G1P[8]	.	.	.	.	.	.	.	.	.	.	.	.	.	.	.	.	.	.	.	.	.	.	.	.	.	.	.	.	.	.	.	.	.	.	.	.	.	.	.	.	.	.	.	.	.	.	.	.
159	RVA/Human-wt/ZAF/UFS-NGS-MRC-DPRU15948/2017/G1P[8]	.	.	.	.	.	.	.	.	.	.	.	.	.	.	.	.	.	.	.	.	.	.	.	.	.	.	.	.	.	.	.	.	.	.	.	.	.	.	.	.	.	.	.	.	.	.	.	.
160	RVA/Human-wt/ZAF/MRC-DPRU1492/2010/G1P[8]	.	.	.	.	.	.	.	.	.	.	.	.	.	.	.	.	.	.	.	.	.	.	.	.	.	.	.	.	.	.	.	.	.	.	.	.	.	.	.	.	.	.	.	.	.	.	.	.
161	RVA/Human-wt/ZAF/MRC-DPRU2030/2010/G1P[8]	.	.	.	.	.	.	.	.	.	.	.	.	.	.	.	.	.	.	.	.	.	.	.	.	.	.	.	.	.	.	.	.	.	.	.	.	.	.	.	.	.	.	.	.	.	.	.	.
162	RVA/Human-wt/ZAF/MRC-DPRU1506/2010/G1P[8]	.	.	.	.	.	.	.	.	.	.	.	.	.	.	.	.	.	.	.	.	.	.	.	.	.	.	.	.	.	.	.	.	.	.	.	.	.	.	.	.	.	.	.	.	.	.	.	.
163	RVA/Human-wt/ZAF/MRC-DPRU2052/2010/G1P[8]	.	.	.	.	.	.	.	.	.	.	.	.	.	.	.	.	.	.	.	.	.	.	.	.	.	.	.	.	.	.	.	.	.	.	.	.	.	.	.	.	.	.	.	.	.	.	.	.
164	RVA/Human-wt/ZAF/MRC-DPRU2061/2010/G1P[8]	.	.	.	.	.	.	.	.	.	.	.	.	.	.	.	.	.	.	.	.	.	.	.	.	.	.	.	.	.	.	.	.	.	.	.	.	.	.	.	.	.	.	.	.	.	.	.	.
165	RVA/Human-wt/ZAF/MRC-DPRU1544/2010/G1P[8]	.	.	.	.	.	.	.	.	.	.	.	.	.	.	.	.	.	.	.	.	.	.	.	.	.	.	.	.	.	.	.	.	.	.	.	.	.	.	.	.	.	.	.	.	.	.	.	.
166	RVA/Human-wt/ZAF/MRC-DPRU2035/2010/G1P[8]	.	.	.	.	.	.	.	.	.	.	.	.	.	.	.	.	.	.	.	.	.	.	.	.	.	.	.	.	.	.	.	.	.	.	.	.	.	.	.	.	.	.	.	.	.	.	.	.
167	RVA/Human-wt/ZAF/MRC-DPRU83/2011/G1P[8]	.	.	.	.	.	.	.	.	.	.	.	.	.	.	.	.	.	.	.	.	.	.	.	.	.	.	.	.	.	.	.	.	.	.	.	.	.	.	.	.	.	.	.	.	.	.	.	.
168	RVA/Human-wt/ZAF/MRC-DPRU6954/2011/G1P[8]	.	.	.	.	.	.	.	.	.	.	.	.	.	.	.	.	.	.	.	.	.	.	.	.	.	.	.	.	.	.	.	.	.	.	.	.	.	.	.	.	.	.	.	.	.	.	.	.
169	RVA/Human-wt/ZAF/MRC-DPRU120/2011/G1P[8]	.	.	.	.	.	.	.	.	.	.	.	.	.	.	.	.	.	.	.	.	.	.	.	.	.	.	.	.	.	.	.	.	.	.	.	.	.	.	.	.	.	.	.	.	.	.	.	.
170	RVA/Human-wt/ZAF/MRC-DPRU121/2011/G1P[8]	.	.	.	.	.	.	.	.	.	.	.	.	.	.	.	.	.	.	.	.	.	.	.	.	.	.	.	.	.	.	.	.	.	.	.	.	.	.	.	.	.	.	.	.	.	.	.	.
171	RVA/Human-wt/ZAF/MRC-DPRU4079-11/2011/G1P[8]	.	.	.	.	.	.	.	.	.	.	.	.	.	.	.	.	.	.	.	.	.	.	.	.	.	.	.	.	.	.	.	.	.	.	.	.	.	.	.	.	.	.	.	.	.	.	.	.
		961	962	963	964	965	966	967	968	969	970	971	972	973	974	975	976	977	978	979	980	981	982	983	984	985	986	987	988	989	990	991	992	993	994	995	996	997	998	999	1000	1001	1002	1003	1004	1005	1006	1007	1008
	RVA/Vaccine/USA/Rotarix-A41CB052A/1988/G1P[8]	Y	L	V	S	L	G	V	P	P	V	D	A	G	T	Y	V	G	S	R	I	Y	S	Q	D	K	Y	K	I	L	E	S	Y	V	Y	N	L	L	S	I	N	Y	G	C	Y	Q	L	F	D
1	RVA/Human-wt/ZAF/UFS-NGS-MRC-DPRU3951/2002/G1P[8]	.	.	.	.	.	.	.	.	.	.	.	.	.	.	.	.	.	.	.	.	.	.	.	.	.	.	.	.	.	.	.	.	.	.	.	.	.	.	.	.	.	.	.	.	.	.	.	.
2	RVA/Human-wt/ZAF/UFS-NGS-MRC-DPRU4018/2002/G1P[8]	.	.	.	.	.	.	.	.	.	.	.	.	.	.	.	.	.	.	.	.	.	.	.	.	.	.	.	.	.	.	.	.	.	.	.	.	.	.	.	.	.	.	.	.	.	.	.	.
3	RVA/Human-wt/ZAF/UFS-NGS-MRC-DPRU4019/2002/G1P[8]	.	.	.	.	.	.	.	.	.	.	.	.	.	.	.	.	.	.	.	.	.	.	.	.	.	.	.	.	.	.	.	.	.	.	.	.	.	.	.	.	.	.	.	.	.	.	.	.
4	RVA/Human-wt/ZAF/UFS-NGS-MRC-DPRU3956/2002/G1P[8]	.	.	.	.	.	.	.	.	.	.	.	.	.	.	.	.	.	.	.	.	.	.	.	.	.	.	.	.	.	.	.	.	.	.	.	.	.	.	.	.	.	.	.	.	.	.	.	.
5	RVA/Human-wt/ZAF/UFS-NGS-MRC-DPRU4102/2002/G1P[8]	.	.	.	.	.	.	.	.	.	.	.	.	.	.	.	.	.	.	.	.	.	.	.	.	.	.	.	.	.	.	.	.	.	.	.	.	.	.	.	.	.	.	.	.	.	.	.	.
6	RVA/Human-wt/ZAF/UFS-NGS-MRC-DPRU4023/2002/G1P[8]	.	.	.	.	.	.	.	.	.	.	.	.	.	.	.	.	.	.	.	.	.	.	.	.	.	.	.	.	.	.	.	.	.	.	.	.	.	.	.	.	.	.	.	.	.	.	.	.
7	RVA/Human-wt/ZAF/UFS-NGS-MRC-DPRU4271/2002/G1P[8]	.	.	.	.	.	.	.	.	.	.	.	.	.	.	.	.	.	.	.	.	.	.	.	.	.	.	.	.	.	.	.	.	.	.	.	.	.	.	.	.	.	.	.	.	.	.	.	.
8	RVA/Human-wt/ZAF/UFS-NGS-MRC-DPRU4269/2002/G1P[8]	.	.	.	.	.	.	.	.	.	.	.	.	.	.	.	.	.	.	.	.	.	.	.	.	.	.	.	.	.	.	.	.	.	.	.	.	.	.	.	.	.	.	.	.	.	.	.	N
9	RVA/Human-wt/ZAF/UFS-NGS-MRC-DPRU4049/2002/G1P[8]	.	.	.	.	.	.	.	.	.	.	.	.	.	.	.	.	.	.	.	.	.	.	.	.	.	.	.	.	.	.	.	.	.	.	.	.	.	.	.	.	.	.	.	.	.	.	.	.
10	RVA/Human-wt/ZAF/UFS-NGS-MRC-DPRU3883/2002/G1P[8]	.	.	.	.	.	.	.	.	.	.	.	.	.	.	.	.	.	.	.	.	.	.	.	.	.	.	.	.	.	.	.	.	.	.	.	.	.	.	.	.	.	.	.	.	.	.	.	.
11	RVA/Human-wt/ZAF/UFS-NGS-MRC-DPRU3892/2002/G1P[8]	.	.	.	.	.	.	.	.	.	.	.	.	.	.	.	.	.	.	.	.	.	.	.	.	.	.	.	.	.	.	.	.	.	.	.	.	.	.	.	.	.	.	.	.	.	.	.	.
12	RVA/Human-wt/ZAF/UFS-NGS-MRC-DPRU4055/2002/G1P[8]	.	.	.	.	.	.	.	.	.	.	.	.	.	.	.	.	.	.	.	.	.	.	.	.	.	.	.	.	.	.	.	.	.	.	.	.	.	.	.	.	.	.	.	.	.	.	.	.
13	RVA/Human-wt/ZAF/UFS-NGS-MRC-DPRU4024/2002/G1P[8]	.	.	.	.	.	.	.	.	.	.	.	.	.	.	.	.	.	.	.	.	.	.	.	.	.	.	.	.	.	.	.	.	.	.	.	.	.	.	.	.	.	.	.	.	.	.	.	.
14	RVA/Human-wt/ZAF/UFS-NGS-MRC-DPRU4026/2002/G1P[8]	.	.	.	.	.	.	.	.	.	.	.	.	.	.	.	.	.	.	.	.	.	.	.	.	.	.	.	.	.	.	.	.	.	.	.	.	.	.	.	.	.	.	.	.	.	.	.	.
15	RVA/Human-wt/ZAF/UFS-NGS-MRC-DPRU2117/2003/G1P[8]	.	.	.	.	.	.	.	.	.	.	.	.	.	.	.	.	.	.	.	.	.	.	.	.	.	.	.	.	.	.	.	.	.	.	.	.	.	.	.	.	.	.	.	.	.	.	.	N
16	RVA/Human-wt/ZAF/UFS-NGS-MRC-DPRU632/2003/G1P[8]	.	.	.	.	.	.	.	.	.	.	.	.	.	.	.	.	.	.	.	.	.	.	.	.	.	.	.	.	.	.	.	.	.	.	.	.	.	.	.	.	.	.	.	.	.	.	.	.
17	RVA/Human-wt/ZAF/UFS-NGS-MRC-DPRU2145/2003/G1P[8]	.	.	.	.	.	.	.	.	.	.	.	.	.	.	.	.	.	.	.	.	.	.	.	.	.	.	.	.	.	.	.	.	.	.	.	.	.	.	.	.	.	.	.	.	.	.	.	.
18	RVA/Human-wt/ZAF/UFS-NGS-MRC-DPRU493/2003/G1P[8]	.	.	.	.	.	.	.	.	.	.	.	.	.	.	.	.	.	.	.	.	.	.	.	.	.	.	.	.	.	.	.	.	.	.	.	.	.	.	.	.	.	.	.	.	.	.	.	.
19	RVA/Human-wt/ZAF/UFS-NGS-MRC-DPRU609/2003/G1P[8]	.	.	.	.	.	.	.	.	.	.	.	.	.	.	.	.	.	.	.	.	.	.	.	.	.	.	.	.	.	.	.	.	.	.	.	.	.	.	.	.	.	.	.	.	.	.	.	.
20	RVA/Human-wt/ZAF/UFS-NGS-MRC-DPRU2156/2003/G1P[8]	.	.	.	.	.	.	.	.	.	.	.	.	.	.	.	.	.	.	.	.	.	.	.	.	.	.	.	.	.	.	.	.	.	.	.	.	.	.	.	.	.	.	.	.	.	.	.	.
21	RVA/Human-wt/ZAF/UFS-NGS-MRC-DPRU456/2003/G1P[8]	.	.	.	.	.	.	.	.	.	.	.	.	.	.	.	.	.	.	.	.	.	.	.	.	.	.	.	.	.	.	.	.	.	.	.	.	.	.	.	.	.	.	.	.	.	.	.	.
22	RVA/Human-wt/ZAF/UFS-NGS-MRC-DPRU1135/2004/G1P[8]	.	.	I	.	.	.	.	.	.	.	.	.	.	.	.	.	.	.	.	.	.	.	.	.	.	.	.	.	.	.	.	.	.	.	.	.	.	.	.	.	.	.	.	.	.	.	.	.
23	RVA/Human-wt/ZAF/UFS-NGS-MRC-DPRU1205/2004/G1P[8]	.	.	I	.	.	.	.	.	.	.	.	.	.	.	.	.	.	.	.	.	.	.	.	.	.	.	.	.	.	.	.	.	.	.	.	.	.	.	.	.	.	.	.	.	.	.	.	.
24	RVA/Human-wt/ZAF/UFS-NGS-MRC-DPRU1192/2004/G1P[8]	.	.	I	.	.	.	.	.	.	.	.	.	.	.	.	.	.	.	.	.	.	.	.	.	.	.	.	.	.	.	.	.	.	.	.	.	.	.	.	.	.	.	.	.	.	.	.	.
25	RVA/Human-wt/ZAF/UFS-NGS-MRC-DPRU1287/2004/G1P[8]	.	.	I	.	.	.	.	.	.	.	.	.	.	.	.	.	.	.	.	.	.	.	.	.	.	.	.	.	.	.	.	.	.	.	.	.	.	.	.	.	.	.	.	.	.	.	.	.
26	RVA/Human-wt/ZAF/UFS-NGS-MRC-DPRU1104/2004/G1P[8]	.	.	.	.	.	.	.	.	.	.	.	.	.	.	.	.	.	.	.	.	.	.	.	.	.	.	.	.	.	.	.	.	.	.	.	.	.	.	.	.	.	.	.	.	.	.	.	N
27	RVA/Human-wt/ZAF/UFS-NGS-MRC-DPRU1184/2004/G1P[8]	.	.	I	.	.	.	.	.	.	.	.	.	.	.	.	.	.	.	.	.	.	.	.	.	.	.	.	.	.	.	.	.	.	.	.	.	.	.	.	.	.	.	.	.	.	.	.	.
28	RVA/Human-wt/ZAF/UFS-NGS-MRC-DPRU1139/2004/G1P[8]	.	.	I	.	.	.	.	.	.	.	.	.	.	.	.	.	.	.	.	.	.	.	.	.	.	.	.	.	.	.	.	.	.	.	.	.	.	.	.	.	.	.	.	.	.	.	.	.
29	RVA/Human-wt/ZAF/UFS-NGS-MRC-DPRU1145/2004/G1P[8]	.	.	I	.	.	.	.	.	.	.	.	.	.	.	.	.	.	.	.	.	.	.	.	.	.	.	.	.	.	.	.	.	.	.	.	.	.	.	.	.	.	.	.	.	.	.	.	.
30	RVA/Human-wt/ZAF/UFS-NGS-MRC-DPRU3449/2004/G1P[8]	.	.	.	.	.	.	.	.	.	.	.	.	.	.	.	.	.	.	.	.	.	.	.	.	.	.	.	.	.	.	.	.	.	.	.	.	.	.	.	.	.	.	.	.	.	.	.	.
31	RVA/Human-wt/ZAF/UFS-NGS-MRC-DPRU1230/2004/G1P[8]	.	.	.	.	.	.	.	.	.	.	.	.	.	.	.	.	.	.	.	.	.	.	.	.	.	.	.	.	.	.	.	.	.	.	.	.	.	.	.	.	.	.	.	.	.	.	.	.
32	RVA/Human-wt/ZAF/UFS-NGS-MRC-DPRU1116/2004/G1P[8]	.	.	.	.	.	.	.	.	.	.	.	.	.	.	.	.	.	.	.	.	.	.	.	.	.	.	.	.	.	.	.	.	.	.	.	.	.	.	.	.	.	.	.	.	.	.	.	.
33	RVA/Human-wt/ZAF/UFS-NGS-MRC-DPRU1131/2004/G1P[8]	.	.	.	.	.	.	.	.	.	.	.	.	.	.	.	.	.	.	.	.	.	.	.	.	.	.	.	.	.	.	.	.	.	.	.	.	.	.	.	.	.	.	.	.	.	.	.	.
34	RVA/Human-wt/ZAF/UFS-NGS-MRC-DPRU1148/2004/G1P[8]	.	.	.	.	.	.	.	.	.	.	.	.	.	.	.	.	.	.	.	.	.	.	.	.	.	.	.	.	.	.	.	.	.	.	.	.	.	.	.	.	.	.	.	.	.	.	.	.
35	RVA/Human-wt/ZAF/UFS-NGS-MRC-DPRU3410/2004/G1P[8]	.	.	.	.	.	.	.	.	.	.	.	.	.	.	.	.	.	.	.	.	.	.	.	.	.	.	.	.	.	.	.	.	.	.	.	.	.	.	.	.	.	.	.	.	.	.	.	.
36	RVA/Human-wt/ZAF/UFS-NGS-MRC-DPRU687/2005/G1P[8]	.	.	.	.	.	.	.	.	.	.	.	.	.	.	.	.	.	.	.	.	.	.	.	.	.	.	.	.	.	.	.	.	.	.	.	.	.	.	.	.	.	.	.	.	.	.	.	N
37	RVA/Human-wt/ZAF/UFS-NGS-MRC-DPRU747/2005/G1P[8]	.	.	.	.	.	.	.	.	.	.	.	.	.	.	.	.	.	.	.	.	.	.	.	.	.	.	.	.	.	.	.	.	.	.	.	.	.	.	.	.	.	.	.	.	.	.	.	N
38	RVA/Human-wt/ZAF/UFS-NGS-MRC-DPRU451/2005/G1P[8]	.	.	I	.	.	.	.	.	.	.	.	.	.	.	.	.	.	.	.	.	.	.	.	.	.	.	.	.	.	.	.	.	.	.	.	.	.	.	.	.	.	.	.	.	.	.	.	.
39	RVA/Human-wt/ZAF/UFS-NGS-MRC-DPRU682/2005/G1P[8]	.	.	.	.	.	.	.	.	.	.	.	.	.	.	.	.	.	.	.	.	.	.	.	.	.	.	.	.	.	.	.	.	.	.	.	.	.	.	.	.	.	.	.	.	.	.	.	.
40	RVA/Human-wt/ZAF/UFS-NGS-MRC-DPRU745/2005/G1P[8]	.	.	.	.	.	.	.	.	.	.	.	.	.	.	.	.	.	.	.	.	.	.	.	.	.	.	.	.	.	.	.	.	.	.	.	.	.	.	.	.	.	.	.	.	.	.	.	.
41	RVA/Human-wt/ZAF/UFS-NGS-MRC-DPRU658/2005/G1P[8]	.	.	.	.	.	.	.	.	.	.	.	.	.	.	.	.	.	.	.	.	.	.	.	.	.	.	.	.	.	.	.	.	.	.	.	.	.	.	.	.	.	.	.	.	.	.	.	.
42	RVA/Human-wt/ZAF/UFS-NGS-MRC-DPRU1006/2006/G1P[8]	.	.	.	.	.	.	.	.	.	.	.	.	.	.	.	.	.	.	.	.	.	.	.	.	.	.	.	.	.	.	.	.	.	.	.	.	.	.	.	.	.	.	.	.	.	.	.	N
43	RVA/Human-wt/ZAF/UFS-NGS-MRC-DPRU1009/2006/G1P[8]	.	.	.	.	.	.	.	.	.	.	.	.	.	.	.	.	.	.	.	.	.	.	.	.	.	.	.	.	.	.	.	.	.	.	.	.	.	.	.	.	.	.	.	.	.	.	.	N
44	RVA/Human-wt/ZAF/UFS-NGS-MRC-DPRU1019/2006/G1P[8]	.	.	.	.	.	.	.	.	.	.	.	.	.	.	.	.	.	.	.	.	.	.	.	.	.	.	.	.	.	.	.	.	.	.	.	.	.	.	.	.	.	.	.	.	.	.	.	N
45	RVA/Human-wt/ZAF/UFS-NGS-MRC-DPRU732/2006/G1P[8]	.	.	.	.	.	.	.	.	.	.	.	.	.	.	.	.	.	.	.	.	.	.	.	.	.	.	.	.	.	.	.	.	.	.	.	.	.	.	.	.	.	.	.	.	.	.	.	.
46	RVA/Human-wt/ZAF/UFS-NGS-MRC-DPRU748/2006/G1P[8]	.	.	.	.	.	.	.	.	.	.	.	.	.	.	.	.	.	.	.	.	.	.	.	.	.	.	.	.	.	.	.	.	.	.	.	.	.	.	.	.	.	.	.	.	.	.	.	.
47	RVA/Human-wt/ZAF/UFS-NGS-MRC-DPRU902/2006/G1P[8]	.	.	.	.	.	.	.	.	.	.	.	.	.	.	.	.	.	.	.	.	.	.	.	.	.	.	.	.	.	.	.	.	.	.	.	.	.	.	.	.	.	.	.	.	.	.	.	.
48	RVA/Human-wt/ZAF/UFS-NGS-MRC-DPRU757/2006/G1P[8]	.	.	.	.	.	.	.	.	.	.	.	.	.	.	.	.	.	.	.	.	.	.	.	.	.	.	.	.	.	.	.	.	.	.	.	.	.	.	.	.	.	.	.	.	.	.	.	.
49	RVA/Human-wt/ZAF/UFS-NGS-MRC-DPRU768/2006/G1P[8]	.	.	.	.	.	.	.	.	.	.	.	.	.	.	.	.	.	.	.	.	.	.	.	.	.	.	.	.	.	.	.	.	.	.	.	.	.	.	.	.	.	.	.	.	.	.	.	.
50	RVA/Human-wt/ZAF/UFS-NGS-MRC-DPRU783/2006/G1P[8]	.	.	.	.	.	.	.	.	.	.	.	.	.	.	.	.	.	.	.	.	.	.	.	.	.	.	.	.	.	.	.	.	.	.	.	.	.	.	.	.	.	.	.	.	.	.	.	.
51	RVA/Human-wt/ZAF/UFS-NGS-MRC-DPRU849/2006/G1P[8]	.	.	.	.	.	.	.	.	.	.	.	.	.	.	.	.	.	.	.	.	.	.	.	.	.	.	.	.	.	.	.	.	.	.	.	.	.	.	.	.	.	.	.	.	.	.	.	.
52	RVA/Human-wt/ZAF/UFS-NGS-MRC-DPRU999/2006/G1P[8]	.	.	.	.	.	.	.	.	.	.	.	.	.	.	.	.	.	.	.	.	.	.	.	.	.	.	.	.	.	.	.	.	.	.	.	.	.	.	.	.	.	.	.	.	.	.	.	.
53	RVA/Human-wt/ZAF/UFS-NGS-MRC-DPRU1002/2006/G1P[8]	.	.	.	.	.	.	.	.	.	.	.	.	.	.	.	.	.	.	.	.	.	.	.	.	.	.	.	.	.	.	.	.	.	.	.	.	.	.	.	.	.	.	.	.	.	.	.	.
54	RVA/Human-wt/ZAF/UFS-NGS-MRC-DPRU1005/2006/G1P[8]	.	.	.	.	.	.	.	.	.	.	.	.	.	.	.	.	.	.	.	.	.	.	.	.	.	.	.	.	.	.	.	.	.	.	.	.	.	.	.	.	.	.	.	.	.	.	.	.
55	RVA/Human-wt/ZAF/UFS-NGS-MRC-DPRU1041/2006/G1P[8]	.	.	.	.	.	.	.	.	.	.	.	.	.	.	.	.	.	.	.	.	.	.	.	.	.	.	.	.	.	.	.	.	.	.	.	.	.	.	.	.	.	.	.	.	.	.	.	.
56	RVA/Human-wt/ZAF/UFS-NGS-MRC-DPRU1015/2006/G1P[8]	.	.	.	.	.	.	.	.	.	.	.	.	.	.	.	.	.	.	.	.	.	.	.	.	.	.	.	.	.	.	.	.	.	.	.	.	.	.	.	.	.	.	.	.	.	.	.	.
57	RVA/Human-wt/ZAF/UFS-NGS-MRC-DPRU1012/2006/G1P[8]	.	.	.	.	.	.	.	.	.	.	.	.	.	.	.	.	.	.	.	.	.	.	.	.	.	.	.	.	.	.	.	.	.	.	.	.	.	.	.	.	.	.	.	.	.	.	.	.
58	RVA/Human-wt/ZAF/UFS-NGS-MRC-DPRU1030/2006/G1P[8]	.	.	.	.	.	.	.	.	.	.	.	.	.	.	.	.	.	.	.	.	.	.	.	.	.	.	.	.	.	.	.	.	.	.	.	.	.	.	.	.	.	.	.	.	.	.	.	.
59	RVA/Human-wt/ZAF/UFS-NGS-MRC-DPRU3433/2006/G1P[8]	.	.	.	.	.	.	.	.	.	.	.	.	.	.	.	.	.	.	.	.	.	.	.	.	.	.	.	.	.	.	.	.	.	.	.	.	.	.	.	.	.	.	.	.	.	.	.	.
60	RVA/Human-wt/ZAF/UFS-NGS-MRC-DPRU753/2006/G1P[8]	.	.	.	.	.	.	.	.	.	.	.	.	.	.	.	.	.	.	.	.	.	.	.	.	.	.	.	.	.	.	.	.	.	.	.	.	.	.	.	.	.	.	.	.	.	.	.	.
61	RVA/Human-wt/ZAF/UFS-NGS-MRC-DPRU981/2006/G1P[8]	.	.	.	.	.	.	.	.	.	.	.	.	.	.	.	.	.	.	.	.	.	.	.	.	.	.	.	.	.	.	.	.	.	.	.	.	.	.	.	.	.	.	.	.	.	.	.	.
62	RVA/Human-wt/ZAF/UFS-NGS-MRC-DPRU1007/2006/G1P[8]	.	.	.	.	.	.	.	.	.	.	.	.	.	.	.	.	.	.	.	.	.	.	.	.	.	.	.	.	.	.	.	.	.	.	.	.	.	.	.	.	.	.	.	.	.	.	.	.
63	RVA/Human-wt/ZAF/UFS-NGS-MRC-DPRU1039/2006/G1P[8]	.	.	.	.	.	.	.	.	.	.	.	.	.	.	.	.	.	.	.	.	.	.	.	.	.	.	.	.	.	.	.	.	.	.	.	.	.	.	.	.	.	.	.	.	.	.	.	.
64	RVA/Human-wt/ZAF/UFS-NGS-MRC-DPRU799/2007/G1P[8]	.	.	.	.	.	.	.	.	.	.	.	.	.	.	.	.	.	.	.	.	.	.	.	.	.	.	.	.	.	.	.	.	.	.	.	.	.	.	.	.	.	.	.	.	.	.	.	.
65	RVA/Human-wt/ZAF/UFS-NGS-MRC-DPRU1302/2007/G1P[8]	.	.	.	.	.	.	.	.	.	.	.	.	.	.	.	.	.	.	.	.	.	.	.	.	.	.	.	.	.	.	.	.	.	.	.	.	.	.	.	.	.	.	.	.	.	.	.	.
66	RVA/Human-wt/ZAF/UFS-NGS-MRC-DPRU793/2007/G1P[8]	.	.	.	.	.	.	.	.	.	.	.	.	.	.	.	.	.	.	.	.	.	.	.	.	.	.	.	.	.	.	.	.	.	.	.	.	.	.	.	.	.	.	.	.	.	.	.	.
67	RVA/Human-wt/ZAF/UFS-NGS-MRC-DPRU147/2007/G1P[8]	.	.	.	.	.	.	.	.	.	.	.	.	.	.	.	.	.	.	.	.	.	.	.	.	.	.	.	.	.	.	.	.	.	.	.	.	.	.	.	.	.	.	.	.	.	.	.	.
68	RVA/Human-wt/ZAF/UFS-NGS-MRC-DPRU792/2007/G1P[8]	.	.	.	.	.	.	.	.	.	.	.	.	.	.	.	.	.	.	.	.	.	.	.	.	.	.	.	.	.	.	.	.	.	.	.	.	.	.	.	.	.	.	.	.	.	.	.	.
69	RVA/Human-wt/ZAF/UFS-NGS-MRC-DPRU1652/2007/G1P[8]	.	.	.	.	.	.	.	.	.	.	.	.	.	.	.	.	.	.	.	.	.	.	.	.	.	.	.	.	.	.	.	.	.	.	.	.	.	.	.	.	.	.	.	.	.	.	.	.
70	RVA/Human-wt/ZAF/UFS-NGS-MRC-DPRU1273/2007/G1P[8]	.	.	.	.	.	.	.	.	.	.	.	.	.	.	.	.	.	.	.	.	.	.	.	.	.	.	.	.	.	.	.	.	.	.	.	.	.	.	.	.	.	.	.	.	.	.	.	.
71	RVA/Human-wt/ZAF/UFS-NGS-MRC-DPRU1970/2008/G1P[8]	.	.	.	.	.	.	.	.	.	.	.	.	.	A	.	.	.	.	.	.	.	.	.	.	.	.	.	.	.	.	.	.	.	.	.	.	.	.	.	.	.	.	.	.	.	.	.	.
72	RVA/Human-wt/ZAF/UFS-NGS-MRC-DPRU1980/2008/G1P[8]	.	.	.	.	.	.	.	.	.	.	.	.	.	.	.	.	.	.	.	.	.	.	.	.	.	.	.	.	.	.	.	.	.	.	.	.	.	.	.	.	.	.	.	.	.	.	.	.
73	RVA/Human-wt/ZAF/UFS-NGS-MRC-DPRU1042/2008/G1P[8]	.	.	.	.	.	.	.	.	.	.	.	.	.	.	.	.	.	.	.	.	.	.	.	.	.	.	.	.	.	.	.	.	.	.	.	.	.	.	.	.	.	.	.	.	.	.	.	N
74	RVA/Human-wt/ZAF/UFS-NGS-MRC-DPRU1967/2008/G1P[8]	.	.	.	.	.	.	.	.	.	.	.	.	.	.	.	.	.	.	.	.	.	.	.	.	.	.	.	.	.	.	.	.	.	.	.	.	.	.	.	.	.	.	.	.	.	.	.	.
75	RVA/Human-wt/ZAF/UFS-NGS-MRC-DPRU1969/2008/G1P[8]	.	.	.	.	.	.	.	.	.	.	.	.	.	.	.	.	.	.	.	.	.	.	.	.	.	.	.	.	.	.	.	.	.	.	.	.	.	.	.	.	.	.	.	.	.	.	.	.
76	RVA/Human-wt/ZAF/UFS-NGS:MRC-DPRU1047/2008/G1P[8]	.	.	.	.	.	.	.	.	.	.	.	.	.	.	.	.	.	.	.	.	.	.	.	.	.	.	.	.	.	.	.	.	.	.	.	.	.	.	.	.	.	.	.	.	.	.	.	.
77	RVA/Human-wt/ZAF/UFS-NGS-MRC-DPRU1048/2008/G1P[8]	.	.	.	.	.	.	.	.	.	.	.	.	.	.	.	.	.	.	.	.	.	.	.	.	.	.	.	.	.	.	.	.	.	.	.	.	.	.	.	.	.	.	.	.	.	.	.	.
78	RVA/Human-wt/ZAF/UFS-NGS-MRC-DPRU2006/2008/G1P[8]	.	.	.	.	.	.	.	.	.	.	.	.	.	.	.	.	.	.	.	.	.	.	.	.	.	.	.	.	.	.	.	.	.	.	.	.	.	.	.	.	.	.	.	.	.	.	.	.
79	RVA/Human-wt/ZAF/UFS-NGS-MRC-DPRU1965/2008/G1P[8]	.	.	.	.	.	.	.	.	.	.	.	.	.	.	.	.	.	.	.	.	.	.	.	.	.	.	.	.	.	.	.	.	.	.	.	.	.	.	.	.	.	.	.	.	.	.	.	.
80	RVA/Human-wt/ZAF/UFS-NGS-MRC-DPRU136/2009/G1P[8]	.	.	.	.	.	.	.	.	.	.	.	.	.	.	.	.	.	.	.	.	.	.	.	.	.	.	.	.	.	.	.	.	.	.	.	.	.	.	.	.	.	.	.	.	.	.	.	N
81	RVA/Human-wt/ZAF/UFS-NGS-MRC-DPRU1049/2009/G1P[8]	.	.	.	.	.	.	.	.	.	.	.	.	.	.	.	.	.	.	.	.	.	.	.	.	.	.	.	.	.	.	.	.	.	.	.	.	.	.	.	.	.	.	.	.	.	.	.	.
82	RVA/Human-wt/ZAF/UFS-NGS-MRC-DPRU139/2009/G1P[8]	.	.	.	.	.	.	.	.	.	.	.	.	.	.	.	.	.	.	.	.	.	.	.	.	.	.	.	.	.	.	.	.	.	.	.	.	.	.	.	.	.	.	.	.	.	.	.	.
83	RVA/Human-wt/ZAF/UFS-NGS-MRC-DPRU1093/2009/G1P[8]	.	.	.	.	.	.	.	.	.	.	.	.	.	.	.	.	.	.	.	.	.	.	.	.	.	.	.	.	.	.	.	.	.	.	.	.	.	.	.	.	.	.	.	.	.	.	.	.
84	RVA/Human-wt/ZAF/UFS-NGS-MRC-DPRU1190/2009/G1P[8]	.	.	.	.	.	.	.	.	.	.	.	.	.	.	.	.	.	.	.	.	.	.	.	.	.	.	.	.	.	.	.	.	.	.	.	.	.	.	.	.	.	.	.	.	.	.	.	.
85	RVA/Human-wt/ZAF/UFS-NGS-MRC-DPRU2280/2009/G1P[8]	.	.	.	.	.	.	.	.	.	.	.	.	.	.	.	.	.	.	.	.	.	.	.	.	.	.	.	.	.	.	.	.	.	.	.	.	.	.	.	.	.	.	.	.	.	.	.	.
86	RVA/Human-wt/ZAF/UFS-NGS-MRC-DPRU138/2009/G1P[8]	.	.	.	.	.	.	.	.	.	.	.	.	.	.	.	.	.	.	.	.	.	.	.	.	.	.	.	.	.	.	.	.	.	.	.	.	.	.	.	.	.	.	.	.	.	.	.	.
87	RVA/Human-wt/ZAF/UFS-NGS-MRC-DPRU2299/2009/G1P[8]	.	.	.	.	.	.	.	.	.	.	.	.	.	.	.	.	.	.	.	.	.	.	.	.	.	.	.	.	.	.	.	.	.	.	.	.	.	.	.	.	.	.	.	.	.	.	.	.
88	RVA/Human-wt/ZAF/UFS-NGS-MRC-DPRU1234/2009/G1P[8]	.	.	.	.	.	.	.	.	.	.	.	.	.	.	.	.	.	.	.	.	.	.	.	.	.	.	.	.	.	.	.	.	.	.	.	.	.	.	.	.	.	.	.	.	.	.	.	.
89	RVA/Human-wt/ZAF/UFS-NGS-MRC-DPRU1271/2009/G1P[8]	.	.	.	.	.	.	.	.	.	.	.	.	.	.	.	.	.	.	.	.	.	.	.	.	.	.	.	.	.	.	.	.	.	.	.	.	.	.	.	.	.	.	.	.	.	.	.	.
90	RVA/Human-wt/ZAF/UFS-NGS-MRC-DPRU151/2009/G1P[8]	.	.	.	.	.	.	.	.	.	.	.	.	.	.	.	.	.	.	.	.	.	.	.	.	.	.	.	.	.	.	.	.	.	.	.	.	.	.	.	.	.	.	.	.	.	.	.	.
91	RVA/Human-wt/ZAF/UFS-NGS-MRC-DPRU157/2009/G1P[8]	.	.	.	.	.	.	.	.	.	.	.	.	.	.	.	.	.	.	.	.	.	.	.	.	.	.	.	.	.	.	.	.	.	.	.	.	.	.	.	.	.	.	.	.	.	.	.	.
92	RVA/Human-wt/ZAF/UFS-NGS-MRC-DPRU2291/2009/G1P[8]	.	.	.	.	.	.	.	.	.	.	.	.	.	.	.	.	.	.	.	.	.	.	.	.	.	.	.	.	.	.	.	.	.	.	.	.	.	.	.	.	.	.	.	.	.	.	.	.
93	RVA/Human-wt/ZAF/MRC-DPRU4381/2002/G1P[8]	.	.	.	.	.	.	.	.	.	.	.	.	.	.	.	.	.	.	.	.	.	.	.	.	.	.	.	.	.	.	.	.	.	.	.	.	.	.	.	.	.	.	.	.	.	.	.	.
94	RVA/Human-wt/ZAF/MRC-DPRU4418/2002/G1P[8]	.	.	.	.	.	.	.	.	.	.	.	.	.	.	.	.	.	.	.	.	.	.	.	.	.	.	.	.	.	.	.	.	.	.	.	.	.	.	.	.	.	.	.	.	.	.	.	.
95	RVA/Human-wt/ZAF/MRC-DPRU6113/2002/G1P[8]	.	.	.	.	.	.	.	.	.	.	.	.	.	.	.	.	.	.	.	.	.	.	.	.	.	.	.	.	.	.	.	.	.	.	.	.	.	.	.	.	.	.	.	.	.	.	.	.
96	RVA/Human-wt/ZAF/MRC-DPRU1192/2002/G1P[8]	.	.	I	.	.	.	.	.	.	.	.	.	.	.	.	.	.	.	.	.	.	.	.	.	.	.	.	.	.	.	.	.	.	.	.	.	.	.	.	.	.	.	.	.	.	.	.	.
97	RVA/Human-wt/ZAF/MRC-DPRU566/2003/G1P[8]	.	.	.	.	.	.	.	.	.	.	.	.	.	.	.	.	.	.	.	.	.	.	.	.	.	.	.	.	.	.	.	.	.	.	.	.	.	.	.	.	.	.	.	.	.	.	.	.
98	RVA/Human-wt/ZAF/MRC-DPRU451/2003/G1P[8]	.	.	.	.	.	.	.	.	.	.	.	.	.	.	.	.	.	.	.	.	.	.	.	.	.	.	.	.	.	.	.	.	.	.	.	.	.	.	.	.	.	.	.	.	.	.	.	.
99	RVA/Human-wt/ZAF/MRC-DPRU539/2003/G1P[8]	.	.	.	.	.	.	.	.	.	.	.	.	.	.	.	.	.	.	.	.	.	.	.	.	.	.	.	.	.	.	.	.	.	.	.	.	.	.	.	.	.	.	.	.	.	.	.	.
100	RVA/Human-wt/ZAF/MRC-DPRU2198/2003/G1P[8]	.	.	.	.	.	.	.	.	.	.	.	.	.	.	.	.	.	.	.	.	.	.	.	.	.	.	.	.	.	.	.	.	.	.	.	.	.	.	.	.	.	.	.	.	.	.	.	.
101	RVA/Human-wt/ZAF/MRC-DPRU648/2003/G1P[8]	.	.	.	.	.	.	.	.	.	.	.	.	.	.	.	.	.	.	.	.	.	.	.	.	.	.	.	.	.	.	.	.	.	.	.	.	.	.	.	.	.	.	.	.	.	.	.	.
102	RVA/Human-wt/ZAF/MRC-DPRU445/2003/G1P[8]	.	.	.	.	.	.	.	.	.	.	.	.	.	.	.	.	.	.	.	.	.	.	.	.	.	.	.	.	.	.	.	.	.	.	.	.	.	.	.	.	.	.	.	.	.	.	.	.
103	RVA/Human-wt/ZAF/MRC-DPRU400/2003/G1P[8]	.	.	.	.	.	.	.	.	.	.	.	.	.	.	.	.	.	.	.	.	.	.	.	.	.	.	.	.	.	.	.	.	.	.	.	.	.	.	.	.	.	.	.	.	.	.	.	.
104	RVA/Human-wt/ZAF/MRC-DPRU2218/2003/G1P[8]	.	.	.	.	.	.	.	.	.	.	.	.	.	.	.	.	.	.	.	.	.	.	.	.	.	.	.	.	.	.	.	.	.	.	.	.	.	.	.	.	.	.	.	.	.	.	.	.
105	RVA/Human-wt/ZAF/MRC-DPRU1275/2004/G1P[8]	.	.	I	.	.	.	.	.	.	.	.	.	.	.	.	.	.	.	.	.	.	.	.	.	.	.	.	.	.	.	.	.	.	.	.	.	.	.	.	.	.	.	.	.	.	.	.	.
106	RVA/Human-wt/ZAF/MRC-DPRU1299/2004/G1P[8]	.	.	I	.	.	.	.	.	.	.	.	.	.	.	.	.	.	.	.	.	.	.	.	.	.	.	.	.	.	.	.	.	.	.	.	.	.	.	.	.	.	.	.	.	.	.	.	.
107	RVA/Human-wt/ZAF/MRC-DPRU426/2004/G1P[8]	.	.	I	.	.	.	.	.	.	.	.	.	.	.	.	.	.	.	.	.	.	.	.	.	.	.	.	.	.	.	.	.	.	.	.	.	.	.	.	.	.	.	.	.	.	.	.	.
108	RVA/Human-wt/ZAF/MRC-DPRU1285/2004/G1P[8]	.	.	I	.	.	.	.	.	.	.	.	.	.	.	.	.	.	.	.	.	.	.	.	.	.	.	.	.	.	.	.	.	.	.	.	.	.	.	.	.	.	.	.	.	.	.	.	.
109	RVA/Human-wt/ZAF/MRC-DPRU1283/2004/G1P[8]	.	.	I	.	.	.	.	.	.	.	.	.	.	.	.	.	.	.	.	.	.	.	.	.	.	.	.	.	.	.	.	.	.	.	.	.	.	.	.	.	.	.	.	.	.	.	.	.
110	RVA/Human-wt/ZAF/MRC-DPRU1277/2004/G1P[8]	.	.	I	.	.	.	.	.	.	.	.	.	.	.	.	.	.	.	.	.	.	.	.	.	.	.	.	.	.	.	.	.	.	.	.	.	.	.	.	.	.	.	.	.	.	.	.	.
111	RVA/Human-wt/ZAF/MRC-DPRU1280-04/2004/G1P[8]	.	.	I	.	.	.	.	.	.	.	.	.	.	.	.	.	.	.	.	.	.	.	.	.	.	.	.	.	.	.	.	.	.	.	.	.	.	.	.	.	.	.	.	.	.	.	.	.
112	RVA/Human-wt/ZAF/MRC-DPRU1224/2004/G1P[8]	.	.	I	.	.	.	.	.	.	.	.	.	.	.	.	.	.	.	.	.	.	.	.	.	.	.	.	.	.	.	.	.	.	.	.	.	.	.	.	.	.	.	.	.	.	.	.	.
113	RVA/Human-wt/ZAF/MRC-DPRU1264/2004/G1P[8]	.	.	I	.	.	.	.	.	.	.	.	.	.	.	.	.	.	.	.	.	.	.	.	.	.	.	.	.	.	.	.	.	.	.	.	.	.	.	.	.	.	.	.	.	.	.	.	.
114	RVA/Human-wt/ZAF/MRC-DPRU822/2005/G1P[8]	.	.	.	.	.	.	.	.	.	.	.	.	.	.	.	.	.	.	.	.	.	.	.	.	.	.	.	.	.	.	.	.	.	.	.	.	.	.	.	.	.	.	.	.	.	.	.	.
115	RVA/Human-wt/ZAF/MRC-DPRU2132/2005/G1P[8]	.	.	.	.	.	.	.	.	.	.	.	.	.	.	.	.	.	.	.	.	.	.	.	.	.	.	.	.	.	.	.	.	.	.	.	.	.	.	.	.	.	.	.	.	.	.	.	.
116	RVA/Human-wt/ZAF/MRC-DPRU2114/2005/G1P[8]	.	.	.	.	.	.	.	.	.	.	.	.	.	.	.	.	.	.	.	.	.	.	.	.	.	.	.	.	.	.	.	.	.	.	.	.	.	.	.	.	.	.	.	.	.	.	.	.
117	RVA/Human-wt/ZAF/MRC-DPRU789/2006/G1P[8]	.	.	.	.	.	.	.	.	.	.	.	.	.	.	.	.	.	.	.	.	.	.	.	.	.	.	.	.	.	.	.	.	.	.	.	.	.	.	.	.	.	.	.	.	.	.	.	.
118	RVA/Human-wt/ZAF/MRC-DPRU748/2006/G1P[8]	.	.	.	.	.	.	.	.	.	.	.	.	.	.	.	.	.	.	.	.	.	.	.	.	.	.	.	.	.	.	.	.	.	.	.	.	.	.	.	.	.	.	.	.	.	.	.	.
119	RVA/Human-wt/ZAF/MRC-DPRU839/2006/G1P[8]	.	.	.	.	.	.	.	.	.	.	.	.	.	.	.	.	.	.	.	.	.	.	.	.	.	.	.	.	.	.	.	.	.	.	.	.	.	.	.	.	.	.	.	.	.	.	.	.
120	RVA/Human-wt/ZAF/MRC-DPRU757/2006/G1P[8]	.	.	.	.	.	.	.	.	.	.	.	.	.	.	.	.	.	.	.	.	.	.	.	.	.	.	.	.	.	.	.	.	.	.	.	.	.	.	.	.	.	.	.	.	.	.	.	.
121	RVA/Human-wt/ZAF/MRC-DPRU799/2006/G1P[8]	.	.	.	.	.	.	.	.	.	.	.	.	.	.	.	.	.	.	.	.	.	.	.	.	.	.	.	.	.	.	.	.	.	.	.	.	.	.	.	.	.	.	.	.	.	.	.	.
122	RVA/Human-wt/ZAF/MRC-DPRU803/2006/G1P[8]	.	.	.	.	.	.	.	.	.	.	.	.	.	.	.	.	.	.	.	.	.	.	.	.	.	.	.	.	.	.	.	.	.	.	.	.	.	.	.	.	.	.	.	.	.	.	.	.
123	RVA/Human-wt/ZAF/MRC-DPRU901/2006/G1P[8]	.	.	.	.	.	.	.	.	.	.	.	.	.	.	.	.	.	.	.	.	.	.	.	.	.	.	.	.	.	.	.	.	.	.	.	.	.	.	.	.	.	.	.	.	.	.	.	.
124	RVA/Human-wt/ZAF/MRC-DPRU832/2006/G1P[8]	.	.	.	.	.	.	.	.	.	.	.	.	.	.	.	.	.	.	.	.	.	.	.	.	.	.	.	.	.	.	.	.	.	.	.	.	.	.	.	.	.	.	.	.	.	.	.	.
125	RVA/Human-wt/ZAF/MRC-DPRU840/2006/G1P[8]	.	.	.	.	.	.	.	.	.	.	.	.	.	.	.	.	.	.	.	.	.	.	.	.	.	.	.	.	.	.	.	.	.	.	.	.	.	.	.	.	.	.	.	.	.	.	.	.
126	RVA/Human-wt/ZAF/MRC-DPRU1350/2007/G1P[8]	.	.	.	.	.	.	.	.	.	.	.	.	.	.	.	.	.	.	.	.	.	.	.	.	.	.	.	.	.	.	.	.	.	.	.	.	.	.	.	.	.	.	.	.	.	.	.	.
127	RVA/Human-wt/ZAF/MRC-DPRU1370/2007/G1P[8]	.	.	.	.	.	.	.	.	.	.	.	.	.	.	.	.	.	.	.	.	.	.	.	.	.	.	.	.	.	.	.	.	.	.	.	.	.	.	.	.	.	.	.	.	.	.	.	.
128	RVA/Human-wt/ZAF/MRC-DPRU1381/2007/G1P[8]	.	.	.	.	.	.	.	.	.	.	.	.	.	.	.	.	.	.	.	.	.	.	.	.	.	.	.	.	.	.	.	.	.	.	.	.	.	.	.	.	.	.	.	.	.	.	.	.
129	RVA/Human-wt/ZAF/MRC-DPRU1327/2007/G1P[8]	.	.	.	.	.	.	.	.	.	.	.	.	.	.	.	.	.	.	.	.	.	.	.	.	.	.	.	.	.	.	.	.	.	.	.	.	.	.	.	.	.	.	.	.	.	.	.	.
130	RVA/Human-wt/ZAF/MRC-DPRU1840/2007/G1P[8]	.	.	.	.	.	.	.	.	.	.	.	.	.	.	.	.	.	.	.	.	.	.	.	.	.	.	.	.	.	.	.	.	.	.	.	.	.	.	.	.	.	.	.	.	.	.	.	.
131	RVA/Human-wt/ZAF/MRC-DPRU1052/2008/G1P[8]	.	.	.	.	.	.	.	.	.	.	.	.	.	.	.	.	.	.	.	.	.	.	.	.	.	.	.	.	.	.	.	.	.	.	.	.	.	.	.	.	.	.	.	.	.	.	.	.
132	RVA/Human-wt/ZAF/MRC-DPRU2429/2008/G1P[8]	.	.	.	.	.	.	.	.	.	.	.	.	.	.	.	.	.	.	.	.	.	.	.	.	.	.	.	.	.	.	.	.	.	.	.	.	.	.	.	.	.	.	.	.	.	.	.	.
133	RVA/Human-wt/ZAF/MRC-DPRU2125/2008/G1P[8]	.	.	.	.	.	.	.	.	.	.	.	.	.	.	.	.	.	.	.	.	.	.	.	.	.	.	.	.	.	.	.	.	.	.	.	.	.	.	.	.	.	.	.	.	.	.	.	.
134	RVA/Human-wt/ZAF/MRC-DPRU1039/2008/G1P[8]	.	.	.	.	.	.	.	.	.	.	.	.	.	.	.	.	.	.	.	.	.	.	.	.	.	.	.	.	.	.	.	.	.	.	.	.	.	.	.	.	.	.	.	.	.	.	.	.
135	RVA/Human-wt/ZAF/MRC-DPRU1960/2008/G1P[8]	.	.	.	.	.	.	.	.	.	.	.	.	.	.	.	.	.	.	.	.	.	.	.	.	.	.	.	.	.	.	.	.	.	.	.	.	.	.	.	.	.	.	.	.	.	.	.	.
136	RVA/Human-wt/ZAF/MRC-DPRU135/2009/G1P[8]	.	.	.	.	.	.	.	.	.	.	.	.	.	.	.	.	.	.	.	.	.	.	.	.	.	.	.	.	.	.	.	.	.	.	.	.	.	.	.	.	.	.	.	.	.	.	.	.
137	RVA/Human-wt/ZAF/MRC-DPRU1923/2009/G1P[8]	.	.	.	.	.	.	.	.	.	.	.	.	.	.	.	.	.	.	.	.	.	.	.	.	.	.	.	.	.	.	.	.	.	.	.	.	.	.	.	.	.	.	.	.	.	.	.	.
138	RVA/Human-wt/ZAF/MRC-DPRU2294/2009/G1P[8]	.	.	.	.	.	.	.	.	.	.	.	.	.	.	.	.	.	.	.	.	.	.	.	.	.	.	.	.	.	.	.	.	.	.	.	.	.	.	.	.	.	.	.	.	.	.	.	.
139	RVA/Human-wt/ZAF/MRC-DPRU2330/2009/G1P[8]	.	.	.	.	.	.	.	.	.	.	.	.	.	.	.	.	.	.	.	.	.	.	.	.	.	.	.	.	.	.	.	.	.	.	.	.	.	.	.	.	.	.	.	.	.	.	.	.
140	RVA/Human-wt/ZAF/MRC-DPRU2306/2009/G1P[8]	.	.	.	.	.	.	.	.	.	.	.	.	.	.	.	.	.	.	.	.	.	.	.	.	.	.	.	.	.	.	.	.	.	.	.	.	.	.	.	.	.	.	.	.	.	.	.	.
141	RVA/Human-wt/ZAF/MRC-DPRU2325/2009/G1P[8]	.	.	.	.	.	.	.	.	.	.	.	.	.	.	.	.	.	.	.	.	.	.	.	.	.	.	.	.	.	.	.	.	.	.	.	.	.	.	.	.	.	.	.	.	.	.	.	.
142	RVA/Human-wt/ZAF/MRC-DPRU1389/2009/G1P[8]	.	.	.	.	.	.	.	.	.	.	.	.	.	.	.	.	.	.	.	.	.	.	.	.	.	.	.	.	.	.	.	.	.	.	.	.	.	.	.	.	.	.	.	.	.	.	.	.
143	RVA/Human-wt/ZAF/MRC-DPRU150/2009/G1P[8]	.	.	.	.	.	.	.	.	.	.	.	.	.	.	.	.	.	.	.	.	.	.	.	.	.	.	.	.	.	.	.	.	.	.	.	.	.	.	.	.	.	.	.	.	.	.	.	.
144	RVA/Human-wt/ZAF/MRC-DPRU155/2009/G1P[8]	.	.	.	.	.	.	.	.	.	.	.	.	.	.	.	.	.	.	.	.	.	.	.	.	.	.	.	.	.	.	.	.	.	.	.	.	.	.	.	.	.	.	.	.	.	.	.	.
145	RVA/Human-wt/ZAF/MRC-DPRU1270/2009/G1P[8]	.	.	.	.	.	.	.	.	.	.	.	.	.	.	.	.	.	.	.	.	.	.	.	.	.	.	.	.	.	.	.	.	.	.	.	.	.	.	.	.	.	.	.	.	.	.	.	.
146	RVA/Human-wt/ZAF/MRC-DPRU1269/2009/G1P[8]	.	.	.	.	.	.	.	.	.	.	.	.	.	.	.	.	.	.	.	.	.	.	.	.	.	.	.	.	.	.	.	.	.	.	.	.	.	.	.	.	.	.	.	.	.	.	.	.
147	RVA/Human-wt/ZAF/MRC-DPRU2801/2009/G1P[8]	.	.	.	.	.	.	.	.	.	.	.	.	.	.	.	.	.	.	.	.	.	.	.	.	.	.	.	.	.	.	.	.	.	.	.	.	.	.	.	.	.	.	.	.	.	.	.	.
148	RVA/Human-wt/ZAF/MRC-DPRU1217/2009/G1P[8]	.	.	.	.	.	.	.	.	.	.	.	.	.	.	.	.	.	.	.	.	.	.	.	.	.	.	.	.	.	.	.	.	.	.	.	.	.	.	.	.	.	.	.	.	.	.	.	.
149	RVA/Human-wt/ZAF/UFS-NGS-MRC-DPRU2021/2010/G1P[8]	.	.	.	.	.	.	.	.	.	.	.	.	.	.	.	.	.	.	.	.	.	.	.	.	.	.	.	.	.	.	.	.	.	.	.	.	.	.	.	.	.	.	.	.	.	.	.	.
150	RVA/Human-wt/ZAF/UFS-NGS-MRC-DPRU2250/2013/G1P[8]	.	.	.	.	.	.	.	.	.	.	.	.	.	.	.	.	.	.	.	.	.	.	.	.	.	.	.	.	.	.	.	.	.	.	.	.	.	.	.	.	.	.	.	.	.	.	.	.
151	RVA/Human-wt/ZAF/UFS-NGS-MRC-DPRU56/2014/G1P[8]	.	.	.	.	.	.	.	.	.	.	.	.	.	.	.	.	.	.	.	.	.	.	.	.	.	.	.	.	.	.	.	.	.	.	.	.	.	.	.	.	.	.	.	.	.	.	.	.
152	RVA/Human-wt/ZAF/UFS-NGS-MRC-DPRU74/2014/G1P[8]	.	.	.	.	.	.	.	.	.	.	.	.	.	.	.	.	.	.	.	.	.	.	.	.	.	.	.	.	.	.	.	.	.	.	.	.	.	.	.	.	.	.	.	.	.	.	.	.
153	RVA/Human-wt/ZAF/UFS-NGS-MRC-DPRU143/2014/G1P[8]	.	.	.	.	.	.	.	.	.	.	.	.	.	.	.	.	.	.	.	.	.	.	.	.	.	.	.	.	.	.	.	.	.	.	.	.	.	.	.	.	.	.	.	.	.	.	.	.
154	RVA/Human-wt/ZAF/UFS-NGS-MRC-DPRU65/2014/G1P[8]	.	.	.	.	.	.	.	.	.	.	.	.	.	.	.	.	.	.	.	.	.	.	.	.	.	.	.	.	.	.	.	.	.	.	.	.	.	.	.	.	.	.	.	.	.	.	.	.
155	RVA/Human-wt/ZAF/UFS-NGS-MRC-DPRU150/2014/G1P[8]	.	.	.	.	.	.	.	.	.	.	.	.	.	.	.	.	.	.	.	.	.	.	.	.	.	.	.	.	.	.	.	.	.	.	.	.	.	.	.	.	.	.	.	.	.	.	.	.
156	RVA/Human-wt/ZAF/UFS-NGS-MRC-DPRU4347/2015/G1P[8]	.	.	.	.	.	.	.	.	.	.	.	.	.	.	.	.	.	.	.	.	.	.	.	.	.	.	.	.	.	.	.	.	.	.	.	.	.	.	.	.	.	.	.	.	.	.	.	.
157	RVA/Human-wt/ZAF/UFS-NGS-MRC-DPRU4352/2015/G1P[8]	.	.	.	.	.	.	.	.	.	.	.	.	.	.	.	.	.	.	.	.	.	.	.	.	.	.	.	.	.	.	.	.	.	.	.	.	.	.	.	.	.	.	.	.	.	.	.	.
158	RVA/Human-wt/ZAF/UFS-NGS-MRC-DPRU4357/2015/G1P[8]	.	.	.	.	.	.	.	.	.	.	.	.	.	.	.	.	.	.	.	.	.	.	.	.	.	.	.	.	.	.	.	.	.	.	.	.	.	.	.	.	.	.	.	.	.	.	.	.
159	RVA/Human-wt/ZAF/UFS-NGS-MRC-DPRU15948/2017/G1P[8]	.	.	.	.	.	.	.	.	L	.	.	.	.	.	.	.	.	.	.	.	.	.	.	.	.	.	.	.	.	.	.	.	.	.	.	.	.	.	.	.	.	.	.	.	.	.	.	.
160	RVA/Human-wt/ZAF/MRC-DPRU1492/2010/G1P[8]	.	.	.	.	.	.	.	.	.	.	.	.	.	.	.	.	.	.	.	.	.	.	.	.	.	.	.	.	.	.	.	.	.	.	.	.	.	.	.	.	.	.	.	.	.	.	.	.
161	RVA/Human-wt/ZAF/MRC-DPRU2030/2010/G1P[8]	.	.	.	.	.	.	.	.	.	.	.	.	.	.	.	.	.	.	.	.	.	.	.	.	.	.	.	.	.	.	.	.	.	.	.	.	.	.	.	.	.	.	.	.	.	.	.	.
162	RVA/Human-wt/ZAF/MRC-DPRU1506/2010/G1P[8]	.	.	.	.	.	.	.	.	.	.	.	.	.	.	.	.	.	.	.	.	.	.	.	.	.	.	.	.	.	.	.	.	.	.	.	.	.	.	.	.	.	.	.	.	.	.	.	.
163	RVA/Human-wt/ZAF/MRC-DPRU2052/2010/G1P[8]	.	.	.	.	.	.	.	.	.	.	.	.	.	.	.	.	.	.	.	.	.	.	.	.	.	.	.	.	.	.	.	.	.	.	.	.	.	.	.	.	.	.	.	.	.	.	.	.
164	RVA/Human-wt/ZAF/MRC-DPRU2061/2010/G1P[8]	.	.	.	.	.	.	.	.	.	.	.	.	.	.	.	.	.	.	.	.	.	.	.	.	.	.	.	.	.	.	.	.	.	.	.	.	.	.	.	.	.	.	.	.	.	.	.	.
165	RVA/Human-wt/ZAF/MRC-DPRU1544/2010/G1P[8]	.	.	.	.	.	.	.	.	.	.	.	.	.	.	.	.	.	.	.	.	.	.	.	.	.	.	.	.	.	.	.	.	.	.	.	.	.	.	.	.	.	.	.	.	.	.	.	.
166	RVA/Human-wt/ZAF/MRC-DPRU2035/2010/G1P[8]	.	.	.	.	.	.	.	.	.	.	.	.	.	.	.	.	.	.	.	.	.	.	.	.	.	.	.	.	.	.	.	.	.	.	.	.	.	.	.	.	.	.	.	.	.	.	.	.
167	RVA/Human-wt/ZAF/MRC-DPRU83/2011/G1P[8]	.	.	.	.	.	.	.	.	.	.	.	.	.	.	.	.	.	.	.	.	.	.	.	.	.	.	.	.	.	.	.	.	.	.	.	.	.	.	.	.	.	.	.	.	.	.	.	.
168	RVA/Human-wt/ZAF/MRC-DPRU6954/2011/G1P[8]	.	.	.	.	.	.	.	.	.	.	.	.	.	.	.	.	.	.	.	.	.	.	.	.	.	.	.	.	.	.	.	.	.	.	.	.	.	.	.	.	.	.	.	.	.	.	.	.
169	RVA/Human-wt/ZAF/MRC-DPRU120/2011/G1P[8]	.	.	.	.	.	.	.	.	.	.	.	.	.	.	.	.	.	.	.	.	.	.	.	.	.	.	.	.	.	.	.	.	.	.	.	.	.	.	.	.	.	.	.	.	.	.	.	.
170	RVA/Human-wt/ZAF/MRC-DPRU121/2011/G1P[8]	.	.	.	.	.	.	.	.	.	.	.	.	.	.	.	.	.	.	.	.	.	.	.	.	.	.	.	.	.	.	.	.	.	.	.	.	.	.	.	.	.	.	.	.	.	.	.	.
171	RVA/Human-wt/ZAF/MRC-DPRU4079-11/2011/G1P[8]	.	.	.	.	.	.	.	.	.	.	.	.	.	.	.	.	.	.	.	.	.	.	.	.	.	.	.	.	.	.	.	.	.	.	.	.	.	.	.	.	.	.	.	.	.	.	.	.
	The amino acid differences identified in post-vaccine strains while absent in pre-vaccine strains are highlighted in sky blue.
[truncated: 192 more columns]

## Sheet: VP2
	Amino acid sequences of South African pre and post-vaccine C1 strains
		1	2	3	4	5	6	7	8	9	10	11	12	13	14	15	16	17	18	19	20	21	22	23	24	25	26	27	28	29	30	31	32	33	34	35	36	37	38	39	40	41	42	43	44	45	46	47	48
	RVA/Vaccine/USA/Rotarix-A41CB052A/1988/G1P[8]	M	A	Y	R	K	R	G	A	K	R	E	S	L	P	Q	Q	N	E	R	L	Q	E	K	E	I	E	K	D	V	N	V	T	M	E	N	K	N	K	N	K	N	N	N	R	K	Q	Q	L
1	RVA/Human-wt/ZAF/UFS-NGS-MRC-DPRU4269/2002/G1P[8]	.	.	.	.	.	.	.	.	.	.	.	N	.	.	.	.	.	.	.	.	.	.	.	.	.	.	.	.	.	D	.	.	.	.	.	R	.	.	.	.	.	.	.	.	.	.	.	.
2	RVA/Human-wt/ZAF/UFS-NGS-MRC-DPRU3883/2002/G1P[8]	.	.	.	.	.	.	.	.	.	.	.	D	.	.	.	.	.	.	.	.	.	.	.	.	.	.	N	N	T	D	.	.	.	.	.	R	.	.	.	.	.	.	.	.	.	.	.	.
3	RVA/Human-wt/ZAF/UFS-NGS-MRC-DPRU3892/2002/G1P[8]	.	.	.	.	.	.	.	.	.	.	.	D	.	.	.	.	.	.	.	.	.	.	.	.	.	.	N	N	T	D	.	.	.	.	.	R	.	.	.	.	.	.	.	.	.	.	.	.
4	RVA/Human-wt/ZAF/UFS-NGS-MRC-DPRU4049/2002/G1P[8]	.	.	.	.	.	.	.	.	.	.	.	D	.	.	.	.	.	.	.	.	.	.	.	.	.	.	N	N	T	D	.	.	.	.	.	R	.	.	.	.	.	.	.	.	.	.	.	.
5	RVA/Human-wt/ZAF/UFS-NGS-MRC-DPRU3956/2002/G1P[8]	.	.	.	.	.	.	.	.	.	.	.	D	.	.	.	.	.	.	.	.	.	.	.	.	.	.	N	N	T	D	.	.	.	.	.	R	.	.	.	.	.	.	.	.	.	.	.	.
6	RVA/Human-wt/ZAF/UFS-NGS-MRC-DPRU4102/2002/G1P[8]	.	.	.	.	.	.	.	.	.	.	.	D	.	.	.	.	.	.	.	.	.	.	.	.	.	.	N	N	T	D	.	.	.	.	.	R	.	.	.	.	.	.	.	.	.	.	.	.
7	RVA/Human-wt/ZAF/UFS-NGS-MRC-DPRU4271/2002/G1P[8]	.	.	.	.	.	.	.	.	.	.	.	D	.	.	.	.	.	.	.	.	.	.	.	.	.	.	N	N	T	D	.	.	.	.	.	R	.	.	.	.	.	.	.	.	.	.	.	.
8	RVA/Human-wt/ZAF/UFS-NGS-MRC-DPRU4023/2002/G1P[8]	.	.	.	.	.	.	.	.	.	.	.	D	.	.	.	.	.	.	.	.	.	.	.	.	.	.	N	N	T	D	.	.	.	.	.	R	.	.	.	.	.	.	.	.	.	.	.	.
9	RVA/Human-wt/ZAF/UFS-NGS-MRC-DPRU4055/2002/G1P[8]	.	.	.	.	.	.	.	.	.	.	.	D	.	.	.	.	.	.	.	.	.	.	.	.	.	.	N	N	T	D	.	.	.	.	.	R	.	.	.	.	.	.	.	.	.	.	.	.
10	RVA/Human-wt/ZAF/UFS-NGS-MRC-DPRU3951/2002/G1P[8]	.	.	.	.	.	.	.	.	.	.	.	D	.	.	.	.	.	.	.	.	.	.	.	.	.	.	N	N	T	D	.	.	.	.	.	R	.	.	.	.	.	.	.	.	.	.	.	.
11	RVA/Human-wt/ZAF/UFS-NGS-MRC-DPRU4018/2002/G1P[8]	.	.	.	.	.	.	.	.	.	.	.	D	.	.	.	.	.	.	.	.	.	.	.	.	.	.	N	N	T	D	.	.	.	.	.	R	.	.	.	.	.	.	.	.	.	.	.	.
12	RVA/Human-wt/ZAF/UFS-NGS-MRC-DPRU4019/2002/G1P[8]	.	.	.	.	.	.	.	.	.	.	.	D	.	.	.	.	.	.	.	.	.	.	.	.	.	.	N	N	T	D	.	.	.	.	.	R	.	.	.	.	.	.	.	.	.	.	.	.
13	RVA/Human-wt/ZAF/UFS-NGS-MRC-DPRU4024/2002/G1P[8]	.	.	.	.	.	.	.	.	.	.	.	D	.	.	.	.	.	.	.	.	.	.	.	.	.	.	N	N	T	D	.	.	.	.	.	.	.	.	.	.	.	.	.	.	.	.	.	.
14	RVA/Human-wt/ZAF/UFS-NGS-MRC-DPRU4026/2002/G1P[8]	.	.	.	.	.	.	.	.	.	.	.	D	.	.	.	.	.	.	.	.	.	.	.	.	.	.	N	N	T	D	.	.	.	.	.	.	.	.	.	.	.	.	.	.	.	.	.	.
15	RVA/Human-wt/ZAF/UFS-NGS-MRC-DPRU2117/2003/G1P[8]	.	.	.	.	.	.	.	.	.	.	.	N	.	.	.	.	.	.	.	.	.	.	.	.	.	.	.	.	.	D	.	.	.	.	.	R	.	.	.	.	.	.	.	.	.	.	.	.
16	RVA/Human-wt/ZAF/UFS-NGS-MRC-DPRU2145/2003/G1P[8]	.	.	.	.	.	.	.	.	.	.	.	D	.	.	.	.	.	.	.	.	.	.	.	.	.	.	N	N	T	D	.	.	.	.	.	R	.	.	.	.	.	.	.	.	.	.	.	.
17	RVA/Human-wt/ZAF/UFS-NGS-MRC-DPRU632/2003/G1P[8]	.	.	.	.	.	.	.	.	.	.	.	D	.	.	.	.	.	.	.	.	.	.	.	.	.	.	N	N	T	D	.	.	.	.	.	R	.	.	.	.	.	.	.	.	.	.	.	.
18	RVA/Human-wt/ZAF/UFS-NGS-MRC-DPRU493/2003/G1P[8]	.	.	.	.	.	.	.	.	.	.	.	D	.	.	.	.	.	.	.	.	.	.	.	.	.	.	N	N	T	D	.	.	.	.	.	R	.	.	.	.	.	.	.	.	.	.	.	.
19	RVA/Human-wt/ZAF/UFS-NGS-MRC-DPRU609/2003/G1P[8]	.	.	.	.	.	.	.	.	.	.	.	D	.	.	.	.	.	.	.	.	.	.	.	.	.	.	N	N	T	D	.	.	.	.	.	R	.	.	.	.	.	.	.	.	.	.	.	.
20	RVA/Human-wt/ZAF/UFS-NGS-MRC-DPRU456/2003/G1P[8]	.	.	.	.	.	.	.	.	.	.	.	D	.	.	.	.	.	.	.	.	.	.	.	.	.	.	N	N	T	D	.	.	.	.	.	R	.	.	.	.	.	.	.	.	.	.	.	.
21	RVA/Human-wt/ZAF/UFS-NGS-MRC-DPRU2156/2003/G1P[8]	.	.	.	.	.	.	.	.	.	.	.	D	.	.	.	.	.	.	.	.	.	.	.	.	.	.	N	N	T	D	.	.	.	.	.	R	.	.	.	.	.	.	.	.	.	.	.	.
22	RVA/Human-wt/ZAF/UFS-NGS-MRC-DPRU1104/2004/G1P[8]	.	.	.	.	.	.	.	.	.	.	.	N	.	.	.	.	.	.	.	.	.	.	.	.	.	.	.	.	.	D	.	.	.	.	.	R	.	.	.	.	.	.	.	.	.	.	.	.
23	RVA/Human-wt/ZAF/UFS-NGS-MRC-DPRU1230/2004/G1P[8]	.	.	.	.	.	.	.	.	.	.	.	D	.	.	.	.	.	.	.	.	.	.	.	.	.	.	N	N	T	D	.	.	.	.	.	R	.	.	.	.	.	.	.	.	.	.	.	.
24	RVA/Human-wt/ZAF/UFS-NGS-MRC-DPRU1135/2004/G1P[8]	.	.	.	.	.	.	.	.	.	.	.	D	.	.	.	.	.	.	.	.	.	.	.	.	.	.	N	N	T	D	.	.	.	.	.	R	.	.	.	.	.	.	.	.	.	.	.	.
25	RVA/Human-wt/ZAF/UFS-NGS-MRC-DPRU1184/2004/G1P[8]	.	.	.	.	.	.	.	.	.	.	.	D	.	.	.	.	.	.	.	.	.	.	.	.	.	.	N	N	T	D	.	.	.	.	.	R	.	.	.	.	.	.	.	.	.	.	.	.
26	RVA/Human-wt/ZAF/UFS-NGS-MRC-DPRU1192/2004/G1P[8]	.	.	.	.	.	.	.	.	.	.	.	D	.	.	.	.	.	.	.	.	.	.	.	.	.	.	N	N	T	D	.	.	.	.	.	R	.	.	.	.	.	.	.	.	.	.	.	.
27	RVA/Human-wt/ZAF/UFS-NGS-MRC-DPRU1205/2004/G1P[8]	.	.	.	.	.	.	.	.	.	.	.	D	.	.	.	.	.	.	.	.	.	.	.	.	.	.	N	N	T	D	.	.	.	.	.	R	.	.	.	.	.	.	.	.	.	.	.	.
28	RVA/Human-wt/ZAF/UFS-NGS-MRC-DPRU1139/2004/G1P[8]	.	.	.	.	.	.	.	.	.	.	.	D	.	.	.	.	.	.	.	.	.	.	.	.	.	.	N	N	T	D	.	.	.	.	.	R	.	.	.	.	.	.	.	.	.	.	.	.
29	RVA/Human-wt/ZAF/UFS-NGS-MRC-DPRU1145/2004/G1P[8]	.	.	.	.	.	.	.	.	.	.	.	D	.	.	.	.	.	.	.	.	.	.	.	.	.	.	N	N	T	D	.	.	.	.	.	R	.	.	.	.	.	.	.	.	.	.	.	.
30	RVA/Human-wt/ZAF/UFS-NGS-MRC-DPRU1116/2004/G1P[8]	.	.	.	.	.	.	.	.	.	.	.	D	.	.	.	.	.	.	.	.	.	.	.	.	.	.	N	N	T	D	.	.	.	.	.	.	.	.	.	.	.	.	.	.	.	.	.	.
31	RVA/Human-wt/ZAF/UFS-NGS-MRC-DPRU1131/2004/G1P[8]	.	.	.	.	.	.	.	.	.	.	.	D	.	.	.	.	.	.	.	.	.	.	.	.	.	.	N	N	T	D	.	.	.	.	.	.	.	.	.	.	.	.	.	.	.	.	.	.
32	RVA/Human-wt/ZAF/UFS-NGS-MRC-DPRU1148/2004/G1P[8]	.	.	.	.	.	.	.	.	.	.	.	D	.	.	.	.	.	.	.	.	.	.	.	.	.	.	N	N	T	D	.	.	.	.	.	R	.	.	.	.	.	.	S	.	.	.	.	.
33	RVA/Human-wt/ZAF/UFS-NGS-MRC-DPRU1287/2004/G1P[8]	.	.	.	.	.	.	.	.	.	.	.	D	.	.	.	.	.	.	.	.	.	.	.	.	.	.	N	N	T	D	.	.	.	.	.	.	.	.	.	R	.	.	.	.	.	.	.	.
34	RVA/Human-wt/ZAF/UFS-NGS-MRC-DPRU3410/2004/G1P[8]	.	.	.	.	.	.	.	.	.	.	.	D	.	.	.	.	.	.	.	.	.	.	.	.	.	.	N	N	T	D	.	.	.	.	.	.	.	.	.	R	.	.	.	.	.	.	.	.
35	RVA/Human-wt/ZAF/UFS-NGS-MRC-DPRU3449/2004/G1P[8]	.	.	.	.	.	.	.	.	.	.	.	D	.	.	.	.	.	.	.	.	.	.	.	.	.	.	N	N	T	D	.	.	.	.	.	.	.	.	.	R	.	.	.	.	.	.	.	.
36	RVA/Human-wt/ZAF/UFS-NGS-MRC-DPRU687/2005/G1P[8]	.	.	.	.	.	.	.	.	.	.	.	N	.	.	.	.	.	.	.	.	.	.	.	.	.	.	.	.	.	D	.	.	.	.	.	R	.	.	.	.	.	.	.	.	.	.	.	.
37	RVA/Human-wt/ZAF/UFS-NGS-MRC-DPRU747/2005/G1P[8]	.	.	.	.	.	.	.	.	.	.	.	N	.	.	.	.	.	.	.	.	.	.	.	.	.	.	.	.	.	D	.	.	.	.	.	.	.	.	.	.	.	.	.	.	.	.	.	.
38	RVA/Human-wt/ZAF/UFS-NGS-MRC-DPRU451/2005/G1P[8]	.	.	.	.	.	.	.	.	.	.	.	D	.	.	.	.	.	.	.	.	.	.	.	.	.	.	N	N	T	D	.	.	.	.	.	R	.	.	.	.	.	.	.	.	.	.	.	.
39	RVA/Human-wt/ZAF/UFS-NGS-MRC-DPRU682/2005/G1P[8]	.	.	.	.	.	.	.	.	.	.	.	D	.	.	.	.	.	.	.	.	.	.	.	.	.	.	N	N	T	D	.	.	.	.	.	R	.	.	.	.	S	.	.	.	.	.	.	.
40	RVA/Human-wt/ZAF/UFS-NGS-MRC-DPRU745/2005/G1P[8]	.	.	.	.	.	.	.	.	.	.	.	D	.	.	.	.	.	.	.	.	.	.	.	.	.	.	N	N	T	D	.	.	.	.	.	.	.	.	.	.	.	.	.	.	.	.	.	.
41	RVA/Human-wt/ZAF/UFS-NGS-MRC-DPRU658/2005/G1P[8]	.	.	.	.	.	.	.	.	.	.	.	D	.	.	.	.	.	.	.	.	.	.	.	.	.	.	N	N	T	D	.	.	.	.	.	.	.	.	.	.	.	.	.	.	.	.	.	.
42	RVA/Human-wt/ZAF/UFS-NGS-MRC-DPRU1006/2006/G1P[8]	.	.	.	.	.	.	.	.	.	.	.	N	.	.	.	.	.	.	.	.	.	.	.	.	.	.	.	.	.	D	.	.	.	.	.	.	.	.	.	.	.	.	.	.	.	.	.	.
43	RVA/Human-wt/ZAF/UFS-NGS-MRC-DPRU1009/2006/G1P[8]	.	.	.	.	.	.	.	.	.	.	.	N	.	.	.	.	.	.	.	.	.	.	.	.	.	.	.	.	.	D	.	.	.	.	.	.	.	.	.	.	.	.	.	.	.	.	.	.
44	RVA/Human-wt/ZAF/UFS-NGS-MRC-DPRU1019/2006/G1P[8]	.	.	.	.	.	.	.	.	.	.	.	N	.	.	.	.	.	.	.	.	.	.	.	.	.	.	.	.	.	D	.	.	.	.	.	.	.	.	.	.	.	.	.	.	.	.	.	.
45	RVA/Human-wt/ZAF/UFS-NGS-MRC-DPRU981/2006/G1P[8]	.	.	.	.	.	.	.	.	.	.	.	D	.	.	.	.	.	.	.	.	.	.	.	.	.	.	N	N	T	D	.	.	.	.	.	.	.	.	.	.	.	.	.	.	.	.	.	.
46	RVA/Human-wt/ZAF/UFS-NGS-MRC-DPRU732/2006/G1P[8]	.	.	.	.	.	.	.	.	.	.	.	D	.	.	.	.	.	.	.	.	.	.	.	.	.	.	N	N	T	D	.	I	.	.	.	.	.	.	.	.	.	.	.	.	.	.	.	.
47	RVA/Human-wt/ZAF/UFS-NGS-MRC-DPRU902/2006/G1P[8]	.	.	.	.	.	.	.	.	.	.	.	D	.	.	.	.	.	.	.	.	.	.	.	.	.	.	N	N	T	D	.	I	.	.	.	.	.	.	.	.	.	.	.	.	.	.	.	.
48	RVA/Human-wt/ZAF/UFS-NGS-MRC-DPRU1030/2006/G1P[8]	.	.	.	.	.	.	.	.	.	.	.	D	.	.	.	.	.	.	.	.	.	.	.	.	.	.	N	N	T	D	.	I	.	.	.	.	.	.	.	.	.	.	.	.	.	.	.	.
49	RVA/Human-wt/ZAF/UFS-NGS-MRC-DPRU1015/2006/G1P[8]	.	.	.	.	.	.	.	.	.	.	.	D	.	.	.	.	.	.	.	.	.	.	.	.	.	.	N	N	T	D	.	I	.	.	.	.	.	.	.	.	.	.	.	.	.	.	.	.
50	RVA/Human-wt/ZAF/UFS-NGS-MRC-DPRU1005/2006/G1P[8]	.	.	.	.	.	.	.	.	.	.	.	D	.	.	.	.	.	.	.	.	.	.	.	.	.	.	N	N	T	D	.	I	.	.	.	.	.	.	.	.	.	.	.	.	.	.	.	.
51	RVA/Human-wt/ZAF/UFS-NGS-MRC-DPRU748/2006/G1P[8]	.	.	.	.	.	.	.	.	.	.	.	D	.	.	.	.	.	.	.	.	.	.	.	.	.	.	N	N	T	D	.	I	.	.	.	.	.	.	.	.	.	.	.	.	.	.	.	.
52	RVA/Human-wt/ZAF/UFS-NGS-MRC-DPRU757/2006/G1P[8]	.	.	.	.	.	.	.	.	.	.	.	D	.	.	.	.	.	.	.	.	.	.	.	.	.	.	N	N	T	D	.	I	.	.	.	.	.	.	.	.	.	.	.	.	.	.	.	.
53	RVA/Human-wt/ZAF/UFS-NGS-MRC-DPRU768/2006/G1P[8]	.	.	.	.	.	.	.	.	.	.	.	D	.	.	.	.	.	.	.	.	.	.	.	.	.	.	N	N	T	D	.	I	.	.	.	.	.	.	.	.	.	.	.	.	.	.	.	.
54	RVA/Human-wt/ZAF/UFS-NGS-MRC-DPRU783/2006/G1P[8]	.	.	.	.	.	.	.	.	.	.	.	D	.	.	.	.	.	.	.	.	.	.	.	.	.	.	N	N	T	D	.	I	.	.	.	.	.	.	.	.	.	.	.	.	.	.	.	.
55	RVA/Human-wt/ZAF/UFS-NGS-MRC-DPRU849/2006/G1P[8]	.	.	.	.	.	.	.	.	.	.	.	D	.	.	.	.	.	.	.	.	.	.	.	.	.	.	N	N	T	D	.	I	.	.	.	.	.	.	.	.	.	.	.	.	.	.	.	.
56	RVA/Human-wt/ZAF/UFS-NGS-MRC-DPRU999/2006/G1P[8]	.	.	.	.	.	.	.	.	.	.	.	D	.	.	.	.	.	.	.	.	.	.	.	.	.	.	N	N	T	D	.	I	.	.	.	.	.	.	.	.	.	.	.	.	.	.	.	.
57	RVA/Human-wt/ZAF/UFS-NGS-MRC-DPRU1012/2006/G1P[8]	.	.	.	.	.	.	.	.	.	.	.	D	.	.	.	.	.	.	.	.	.	.	.	.	.	.	N	N	T	D	.	I	.	.	.	.	.	.	.	.	.	.	.	.	.	.	.	.
58	RVA/Human-wt/ZAF/UFS-NGS-MRC-DPRU1039/2006/G1P[8]	.	.	.	.	.	.	.	.	.	.	.	D	.	.	.	.	.	.	.	.	.	.	.	.	.	.	N	N	T	D	.	I	.	.	.	.	.	.	.	.	.	.	.	.	.	.	.	.
59	RVA/Human-wt/ZAF/UFS-NGS-MRC-DPRU1002/2006/G1P[8]	.	.	.	.	.	.	.	.	.	.	.	D	.	.	.	.	.	.	.	.	.	.	.	.	.	.	N	N	T	D	.	I	.	.	.	.	.	.	.	.	.	.	.	.	.	.	.	.
60	RVA/Human-wt/ZAF/UFS-NGS-MRC-DPRU1041/2006/G1P[8]	.	.	.	.	.	.	.	.	.	.	.	D	.	.	.	.	.	.	.	.	.	.	.	.	.	.	N	N	T	D	.	I	.	.	.	.	.	.	.	.	.	.	.	.	.	.	.	.
61	RVA/Human-wt/ZAF/UFS-NGS-MRC-DPRU1007/2006/G1P[8]	.	.	.	.	.	.	.	.	.	.	.	D	.	.	.	.	.	.	.	.	.	.	.	.	.	.	N	N	T	D	.	.	.	.	.	.	.	.	.	.	.	.	.	.	.	.	.	.
62	RVA/Human-wt/ZAF/UFS-NGS-MRC-DPRU753/2006/G1P[8]	.	.	.	.	.	.	.	.	.	.	.	D	.	.	.	.	.	.	.	.	.	.	.	.	.	.	N	N	T	D	.	.	.	.	.	.	.	.	.	.	.	.	.	.	.	.	.	.
63	RVA/Human-wt/ZAF/UFS-NGS-MRC-DPRU3433/2006/G1P[8]	.	.	.	.	.	.	.	.	.	.	.	D	.	.	.	.	.	.	.	.	.	.	.	.	.	.	N	N	T	D	.	.	.	.	.	.	.	.	.	R	.	.	.	.	.	.	.	.
64	RVA/Human-wt/ZAF/UFS-NGS-MRC-DPRU1302/2007/G1P[8]	.	.	.	.	.	.	.	.	.	.	.	D	.	.	.	.	.	.	.	.	.	.	.	.	.	.	N	N	T	D	.	.	.	.	.	.	.	.	.	.	.	.	.	.	.	.	.	.
65	RVA/Human-wt/ZAF/UFS-NGS-MRC-DPRU147/2007/G1P[8]	.	.	.	.	.	.	.	.	.	.	.	D	.	.	.	.	.	.	.	.	.	.	.	.	.	.	N	N	T	D	.	.	.	.	.	.	.	.	.	.	.	.	.	.	.	.	.	.
66	RVA/Human-wt/ZAF/UFS-NGS-MRC-DPRU792/2007/G1P[8]	.	.	.	.	.	.	.	.	.	.	.	D	.	.	.	.	.	.	.	.	.	.	.	.	.	.	N	N	T	D	.	.	.	.	.	.	.	.	.	.	.	.	.	.	.	.	.	.
67	RVA/Human-wt/ZAF/UFS-NGS-MRC-DPRU799/2007/G1P[8]	.	.	.	.	.	.	.	.	.	.	.	D	.	.	.	.	.	.	.	.	.	.	.	.	.	.	N	N	T	D	.	.	.	.	.	.	.	.	.	.	.	.	.	.	.	.	.	.
68	RVA/Human-wt/ZAF/UFS-NGS-MRC-DPRU1652/2007/G1P[8]	.	.	.	.	.	.	.	.	.	.	.	D	.	.	.	.	.	.	.	.	.	.	.	.	.	.	N	N	T	D	.	.	.	.	.	.	.	.	.	.	.	.	.	.	.	.	.	.
69	RVA/Human-wt/ZAF/UFS-NGS-MRC-DPRU793/2007/G1P[8]	.	.	.	.	.	.	.	.	.	.	.	D	.	.	.	.	.	.	.	.	.	.	.	.	.	.	N	N	T	D	.	.	.	.	.	.	.	.	.	.	.	.	.	.	.	.	.	.
70	RVA/Human-wt/ZAF/UFS-NGS-MRC-DPRU1273/2007/G1P[8]	.	.	.	.	.	.	.	.	.	.	.	D	.	.	.	.	.	.	.	.	.	.	.	.	.	.	N	N	T	D	.	.	.	.	.	.	.	.	.	.	.	.	.	.	.	.	.	.
71	RVA/Human-wt/ZAF/UFS-NGS-MRC-DPRU1042/2008/G1P[8]	.	.	.	.	.	.	.	.	.	.	.	N	.	.	.	.	.	.	.	.	.	.	.	.	.	.	.	.	.	D	.	.	.	.	.	.	.	.	.	.	.	.	.	.	.	.	.	.
72	RVA/Human-wt/ZAF/UFS-NGS-MRC-DPRU1048/2008/G1P[8]	.	.	.	.	.	.	.	.	.	.	.	N	.	.	.	.	.	.	.	.	.	.	.	.	.	.	.	.	.	D	.	.	.	.	.	.	.	.	.	.	.	.	.	.	.	.	.	.
73	RVA/Human-wt/ZAF/UFS-NGS-MRC-DPRU1970/2008/G1P[8]	.	.	.	.	.	.	.	.	.	.	.	N	.	.	.	.	.	.	.	.	.	.	.	.	.	.	.	.	.	D	.	.	.	.	.	.	.	.	.	.	.	.	.	.	.	.	.	.
74	RVA/Human-wt/ZAF/UFS-NGS-MRC-DPRU1980/2008/G1P[8]	.	.	.	.	.	.	.	.	.	.	.	N	.	.	.	.	.	.	.	.	.	.	.	.	.	.	.	.	.	D	.	.	.	.	.	.	.	.	.	.	.	.	.	.	.	.	.	.
75	RVA/Human-wt/ZAF/UFS-NGS:MRC-DPRU1047/2008/G1P[8]	.	.	.	.	.	.	.	.	.	.	.	D	.	.	.	.	.	.	.	.	.	.	.	.	.	.	N	N	T	D	.	.	.	.	.	.	.	.	.	.	.	.	.	.	.	.	.	.
76	RVA/Human-wt/ZAF/UFS-NGS-MRC-DPRU2006/2008/G1P[8]	.	.	.	.	.	.	.	.	.	.	.	D	.	.	.	.	.	.	.	.	.	.	.	.	.	.	N	N	T	D	.	.	.	.	.	.	.	.	.	.	.	.	.	.	.	.	.	.
77	RVA/Human-wt/ZAF/UFS-NGS-MRC-DPRU1965/2008/G1P[8]	.	.	.	.	.	.	.	.	.	.	.	D	.	.	.	.	.	.	.	.	.	.	.	.	.	.	N	N	T	D	.	.	T	.	.	.	.	.	.	.	.	.	.	.	.	.	.	.
78	RVA/Human-wt/ZAF/UFS-NGS-MRC-DPRU1967/2008/G1P[8]	.	.	.	.	.	.	.	.	.	.	.	D	.	.	.	.	.	.	.	.	.	.	.	.	.	.	N	N	T	D	.	.	.	.	.	.	.	.	.	.	.	.	.	.	.	.	.	.
79	RVA/Human-wt/ZAF/UFS-NGS-MRC-DPRU1969/2008/G1P[8]	.	.	.	.	.	.	.	.	.	.	.	D	.	.	.	.	.	.	.	.	.	.	.	.	.	.	N	N	T	D	.	.	.	.	.	.	.	.	.	.	.	.	.	.	.	.	.	.
80	RVA/Human-wt/ZAF/UFS-NGS-MRC-DPRU136/2009/G1P[8]	.	.	.	.	.	.	.	.	.	.	.	N	.	.	.	.	.	.	.	.	.	.	.	.	.	.	.	.	.	D	.	.	.	.	.	.	.	.	.	.	.	.	.	.	.	.	.	.
81	RVA/Human-wt/ZAF/UFS-NGS-MRC-DPRU138/2009/G1P[8]	.	.	.	.	.	.	.	.	.	.	.	D	.	.	.	.	.	.	.	.	.	.	.	.	.	.	N	N	T	D	.	.	.	.	.	.	.	.	.	.	.	.	.	.	.	.	.	.
82	RVA/Human-wt/ZAF/UFS-NGS-MRC-DPRU2299/2009/G1P[8]	.	.	.	.	.	.	.	.	.	.	.	D	.	.	.	.	.	.	.	.	.	.	.	.	.	.	N	N	T	D	.	.	.	.	.	.	.	.	.	.	.	.	.	.	.	.	.	.
83	RVA/Human-wt/ZAF/UFS-NGS-MRC-DPRU157/2009/G1P[8]	.	.	.	.	.	.	.	.	.	.	.	D	.	.	.	.	.	.	.	.	.	.	.	.	.	.	N	N	T	D	.	.	.	.	.	.	.	.	.	.	.	.	.	.	.	.	.	.
84	RVA/Human-wt/ZAF/UFS-NGS-MRC-DPRU1234/2009/G1P[8]	.	.	.	.	.	.	.	.	.	.	.	D	.	.	.	.	.	.	.	.	.	.	.	.	.	.	N	N	T	D	.	.	.	.	.	.	.	.	.	.	.	.	.	.	.	.	.	.
85	RVA/Human-wt/ZAF/UFS-NGS-MRC-DPRU151/2009/G1P[8]	.	.	.	.	.	.	.	.	.	.	.	D	.	.	.	.	.	.	.	.	.	.	.	.	.	.	N	N	T	D	.	.	.	.	.	.	.	.	.	.	.	.	.	.	.	.	.	.
86	RVA/Human-wt/ZAF/UFS-NGS-MRC-DPRU1271/2009/G1P[8]	.	.	.	.	.	.	.	.	.	.	.	D	.	.	.	.	.	.	.	.	.	.	.	.	.	.	N	N	T	D	.	.	.	.	.	.	.	.	.	.	.	.	.	.	.	.	.	.
87	RVA/Human-wt/ZAF/UFS-NGS-MRC-DPRU1049/2009/G1P[8]	.	.	.	.	.	.	.	.	.	.	.	D	.	.	.	.	.	.	.	.	.	.	.	.	.	.	N	N	T	D	.	.	.	.	.	.	.	.	.	.	.	.	.	.	.	.	.	.
88	RVA/Human-wt/ZAF/UFS-NGS-MRC-DPRU139/2009/G1P[8]	.	.	.	.	.	.	.	.	.	.	.	D	.	.	.	.	.	.	.	.	.	.	.	.	.	.	N	N	T	D	M	.	.	.	.	.	.	.	.	.	.	.	.	.	.	.	.	.
89	RVA/Human-wt/ZAF/UFS-NGS-MRC-DPRU1190/2009/G1P[8]	.	.	.	.	.	.	.	.	.	.	.	E	.	.	.	.	.	.	.	.	.	.	.	.	.	.	N	N	T	D	M	.	.	.	.	.	.	.	.	.	.	.	.	.	.	.	.	.
90	RVA/Human-wt/ZAF/UFS-NGS-MRC-DPRU1093/2009/G1P[8]	.	.	.	.	.	.	.	.	.	.	.	E	.	.	.	.	.	.	.	.	.	.	.	.	.	.	N	N	T	D	I	.	.	.	.	.	.	.	.	.	.	.	.	.	.	.	.	.
91	RVA/Human-wt/ZAF/UFS-NGS-MRC-DPRU2280/2009/G1P[8]	.	.	.	.	.	.	.	.	.	.	.	E	.	.	.	.	.	.	.	.	.	.	.	.	.	.	N	N	T	D	M	.	.	.	.	.	.	.	K	N	.	.	.	.	.	.	.	.
92	RVA/Human-wt/ZAF/UFS-NGS-MRC-DPRU2291/2009/G1P[8]	.	.	.	.	.	.	.	.	.	.	.	D	.	.	.	.	.	.	.	.	.	.	.	.	.	.	N	N	T	D	.	.	.	.	.	.	.	.	.	R	.	.	.	.	.	.	.	.
93	RVA/Human-wt/ZAF/MRC-DPRU1217/2009/G1P[8]	.	.	.	.	.	.	.	.	.	.	.	D	.	.	.	.	.	.	.	.	.	.	.	.	.	.	N	N	T	D	.	.	.	.	.	.	.	.	.	.	.	.	.	.	.	.	.	.
94	RVA/Human-wt/ZAF/MRC-DPRU6113/2002/G1P[8]	.	.	.	.	.	.	.	.	.	.	.	D	.	.	.	.	.	.	.	.	.	.	.	.	.	.	N	N	T	D	.	.	.	.	.	R	.	.	.	.	.	.	.	.	.	.	.	.
95	RVA/Human-wt/ZAF/MRC-DPRU4418/2002/G1P[8]	.	.	.	.	.	.	.	.	.	.	.	D	.	.	.	.	.	.	.	.	.	.	.	.	.	.	N	N	T	D	.	.	.	.	.	R	.	.	.	.	.	.	.	.	.	.	.	.
96	RVA/Human-wt/ZAF/MRC-DPRU4381/2002/G1P[8]	.	.	.	.	.	.	.	.	.	.	.	D	.	.	.	.	.	.	.	.	.	.	.	.	.	.	N	N	T	D	.	.	.	.	.	R	.	.	.	.	.	.	.	.	.	.	.	.
97	RVA/Human-wt/ZAF/MRC-DPRU1192/2002/G1P[8]	.	.	.	.	.	.	.	.	.	.	.	D	.	.	.	.	.	.	.	.	.	.	.	.	.	.	N	N	T	D	.	.	.	.	.	R	.	.	.	.	.	.	.	.	.	.	.	.
98	RVA/Human-wt/ZAF/MRC-DPRU539/2003/G1P[8]	.	.	.	.	.	.	.	.	.	.	.	D	.	.	.	.	.	.	.	.	.	.	.	.	.	.	N	N	T	D	.	.	.	.	.	R	.	.	.	.	.	.	.	.	.	.	.	.
99	RVA/Human-wt/ZAF/MRC-DPRU566/2003/G1P[8]	.	.	.	.	.	.	.	.	.	.	.	D	.	.	.	.	.	.	.	.	.	.	.	.	.	.	N	N	T	D	.	.	.	.	.	R	.	.	.	.	.	.	.	.	.	.	.	.
100	RVA/Human-wt/ZAF/MRC-DPRU451/2003/G1P[8]	.	.	.	.	.	.	.	.	.	.	.	D	.	.	.	.	.	.	.	.	.	.	.	.	.	.	N	N	T	D	.	.	.	.	.	R	.	.	.	.	.	.	.	.	.	.	.	.
101	RVA/Human-wt/ZAF/MRC-DPRU445/2003/G1P[8]	.	.	.	.	.	.	.	.	.	.	.	D	.	.	.	.	.	.	.	.	.	.	.	.	.	.	N	N	T	D	.	.	.	.	.	R	.	.	.	.	.	.	.	.	.	.	.	.
102	RVA/Human-wt/ZAF/MRC-DPRU648/2003/G1P[8]	.	.	.	.	.	.	.	.	.	.	.	D	.	.	.	.	.	.	.	.	.	.	.	.	.	.	N	N	T	D	.	.	.	.	.	R	.	.	.	.	.	.	.	.	.	.	.	.
103	RVA/Human-wt/ZAF/MRC-DPRU2198/2003/G1P[8]	.	.	.	.	.	.	.	.	.	.	.	D	.	.	.	.	.	.	.	.	.	.	.	.	.	.	N	N	T	D	.	.	.	.	.	R	.	.	.	.	.	.	.	.	.	.	.	.
104	RVA/Human-wt/ZAF/MRC-DPRU400/2003/G1P[8]	.	.	.	.	.	.	.	.	.	.	.	D	.	.	.	.	.	.	.	.	.	.	.	.	.	.	N	N	T	D	.	.	.	.	.	R	.	.	.	.	.	.	.	.	.	.	.	.
105	RVA/Human-wt/ZAF/MRC-DPRU2218/2003/G1P[8]	.	.	.	.	.	.	.	.	.	.	.	D	.	.	.	.	.	.	.	.	.	.	.	.	.	.	N	N	T	D	.	.	.	.	.	R	.	.	.	.	.	.	.	.	.	.	.	.
106	RVA/Human-wt/ZAF/MRC-DPRU426/2004/G1P[8]	.	.	.	.	.	.	.	.	.	.	.	D	.	.	.	.	.	.	.	.	.	.	.	.	.	.	N	N	T	D	.	.	.	.	.	R	.	.	.	.	.	.	.	.	.	.	.	.
107	RVA/Human-wt/ZAF/MRC-DPRU1224/2004/G1P[8]	.	.	.	.	.	.	.	.	.	.	.	D	.	.	.	.	.	.	.	.	.	.	.	.	.	.	N	N	T	D	.	.	.	.	.	R	.	.	.	.	.	.	.	.	.	.	.	.
108	RVA/Human-wt/ZAF/MRC-DPRU1285/2004/G1P[8]	.	.	.	.	.	.	.	.	.	.	.	D	.	.	.	.	.	.	.	.	.	.	.	.	.	.	N	N	T	D	.	.	.	.	.	R	.	.	.	.	.	.	.	.	.	.	.	.
109	RVA/Human-wt/ZAF/MRC-DPRU1275/2004/G1P[8]	.	.	.	.	.	.	.	.	.	.	.	D	.	.	.	.	.	.	.	.	.	.	.	.	.	.	N	N	T	D	.	.	.	.	.	R	.	.	.	.	.	.	.	.	.	.	.	.
110	RVA/Human-wt/ZAF/MRC-DPRU1264/2004/G1P[8]	.	.	.	.	.	.	.	.	.	.	.	D	.	.	.	.	.	.	.	.	.	.	.	.	.	.	N	N	T	D	.	.	.	.	.	R	.	.	.	.	.	.	.	.	.	.	.	.
111	RVA/Human-wt/ZAF/MRC-DPRU1299/2004/G1P[8]	.	.	.	.	.	.	.	.	.	.	.	D	.	.	.	.	.	.	.	.	.	.	.	.	.	.	N	N	T	D	.	.	.	.	.	R	.	.	.	.	.	.	.	.	.	.	.	.
112	RVA/Human-wt/ZAF/MRC-DPRU1277/2004/G1P[8]	.	.	.	.	.	.	.	.	.	.	.	D	.	.	.	.	.	.	.	.	.	.	.	.	.	.	N	N	T	D	.	.	.	.	.	R	.	.	.	.	.	.	.	.	.	.	.	.
113	RVA/Human-wt/ZAF/MRC-DPRU1280-04/2004/G1P[8]	.	.	.	.	.	.	.	.	.	.	.	D	.	.	.	.	.	.	.	.	.	.	.	.	.	.	N	N	T	D	.	.	.	.	.	R	.	.	.	.	.	.	.	.	.	.	.	.
114	RVA/Human-wt/ZAF/MRC-DPRU1283/2004/G1P[8]	.	.	.	.	.	.	.	.	.	.	.	D	.	.	.	.	.	.	.	.	.	.	.	.	.	.	N	N	T	D	.	.	.	.	.	R	.	.	.	.	.	.	.	.	.	.	.	.
115	RVA/Human-wt/ZAF/MRC-DPRU822/2005/G1P[8]	.	.	.	.	.	.	.	.	.	.	.	D	.	.	.	.	.	.	.	.	.	.	.	.	.	.	N	N	T	D	.	.	.	.	.	.	.	.	.	.	.	.	.	.	.	.	.	.
116	RVA/Human-wt/ZAF/MRC-DPRU2114/2005/G1P[8]	.	.	.	.	.	.	.	.	.	.	.	D	.	.	.	.	.	.	.	.	.	.	R	.	.	.	N	N	T	D	.	.	.	.	.	.	.	.	.	.	.	.	.	I	.	.	.	.
117	RVA/Human-wt/ZAF/MRC-DPRU2132/2005/G1P[8]	.	.	.	.	.	.	.	.	.	.	.	D	.	.	.	.	.	.	.	.	.	.	.	.	N	.	N	N	T	D	.	.	.	.	.	.	.	.	.	.	.	.	.	.	.	.	.	.
118	RVA/Human-wt/ZAF/MRC-DPRU799/2006/G1P[8]	.	.	.	.	.	.	.	.	.	.	.	D	.	.	.	.	.	.	.	.	.	.	.	.	.	.	N	N	T	D	.	I	.	.	.	.	.	.	.	.	.	.	.	.	.	.	.	.
119	RVA/Human-wt/ZAF/MRC-DPRU803/2006/G1P[8]	.	.	.	.	.	.	.	.	.	.	.	D	.	.	.	.	.	.	.	.	.	.	.	.	.	.	N	N	T	D	.	I	.	.	.	.	.	.	.	.	.	.	.	.	.	.	.	.
120	RVA/Human-wt/ZAF/MRC-DPRU840/2006/G1P[8]	.	.	.	.	.	.	.	.	.	.	.	D	.	.	.	.	.	.	.	.	.	.	.	.	.	.	N	N	T	D	.	I	.	.	.	.	.	.	.	.	.	.	.	.	.	.	.	.
121	RVA/Human-wt/ZAF/MRC-DPRU832/2006/G1P[8]	.	.	.	.	.	.	.	.	.	.	.	D	.	.	.	.	.	.	.	.	.	.	.	.	.	.	N	N	T	D	.	I	.	.	.	.	.	.	.	.	.	.	.	.	.	.	.	.
122	RVA/Human-wt/ZAF/MRC-DPRU789/2006/G1P[8]	.	.	.	.	.	.	.	.	.	.	.	D	.	.	.	.	.	.	.	.	.	.	.	.	.	.	N	N	T	D	.	I	.	.	.	.	.	.	.	.	.	.	.	.	.	.	.	.
123	RVA/Human-wt/ZAF/MRC-DPRU748/2006/G1P[8]	.	.	.	.	.	.	.	.	.	.	.	D	.	.	.	.	.	.	.	.	.	.	.	.	.	.	N	N	T	D	.	I	.	.	.	.	.	.	.	.	.	.	.	.	.	.	.	.
124	RVA/Human-wt/ZAF/MRC-DPRU757/2006/G1P[8]	.	.	.	.	.	.	.	.	.	.	.	D	.	.	.	.	.	.	.	.	.	.	.	.	.	.	N	N	T	D	.	I	.	.	.	.	.	.	.	.	.	.	.	.	.	.	.	.
125	RVA/Human-wt/ZAF/MRC-DPRU839/2006/G1P[8]	.	.	.	.	.	.	.	.	.	.	.	D	.	.	.	.	.	.	.	.	.	.	.	.	.	.	N	N	T	D	.	I	.	.	.	.	.	.	.	.	.	.	.	.	.	.	.	.
126	RVA/Human-wt/ZAF/MRC-DPRU901/2006/G1P[8]	.	.	.	.	.	.	.	.	.	.	.	D	.	.	.	.	.	.	.	.	.	.	.	.	.	.	N	N	T	D	.	I	.	.	.	.	.	.	.	.	.	.	.	.	.	.	.	.
127	RVA/Human-wt/ZAF/MRC-DPRU1840/2007/G1P[8]	.	.	.	.	.	.	.	.	.	.	.	D	.	.	.	.	.	.	.	.	.	.	.	.	.	.	N	N	T	D	.	I	.	.	.	.	.	.	.	.	.	.	.	.	.	.	.	.
128	RVA/Human-wt/ZAF/MRC-DPRU1327/2007/G1P[8]	.	.	.	.	.	.	.	.	.	.	.	D	.	.	.	.	.	.	.	.	.	.	.	.	.	.	N	N	T	D	.	I	.	.	.	.	.	.	.	.	.	.	.	.	.	.	.	.
129	RVA/Human-wt/ZAF/MRC-DPRU1350/2007/G1P[8]	.	.	.	.	.	.	.	.	.	.	.	D	.	.	.	.	.	.	.	.	.	.	.	.	.	.	N	N	T	D	.	.	.	.	.	.	.	.	.	.	.	.	.	.	.	.	.	.
130	RVA/Human-wt/ZAF/MRC-DPRU1370/2007/G1P[8]	.	.	.	.	.	.	.	.	.	.	.	D	.	.	.	.	.	.	.	.	.	.	.	.	.	.	N	N	T	D	.	.	.	.	.	.	.	.	.	.	.	.	.	.	.	.	.	.
131	RVA/Human-wt/ZAF/MRC-DPRU1381/2007/G1P[8]	.	.	.	.	.	.	.	.	.	.	.	D	.	.	.	.	.	.	.	.	.	.	.	.	.	.	N	N	T	D	.	.	.	.	.	.	.	.	.	.	S	.	.	.	.	.	.	.
132	RVA/Human-wt/ZAF/MRC-DPRU1039/2008/G1P[8]	.	.	.	.	.	.	.	.	.	.	.	D	.	.	.	.	.	.	.	.	.	.	.	.	.	.	N	N	T	D	.	.	.	.	.	.	.	.	.	.	.	.	.	.	.	.	.	.
133	RVA/Human-wt/ZAF/MRC-DPRU1960/2008/G1P[8]	.	.	.	.	.	.	.	.	.	.	.	D	.	.	.	.	.	.	.	.	.	.	.	.	.	.	N	N	T	D	.	I	.	.	.	.	.	.	.	.	.	.	.	.	.	.	.	.
134	RVA/Human-wt/ZAF/MRC-DPRU1052/2008/G1P[8]	.	.	.	.	.	.	.	.	.	.	.	D	.	.	.	.	.	.	.	.	.	.	.	.	.	.	N	N	T	D	.	.	.	.	.	.	.	.	.	.	.	.	.	.	.	.	.	.
135	RVA/Human-wt/ZAF/MRC-DPRU2429/2008/G1P[8]	.	.	.	.	.	.	.	.	.	.	.	D	.	.	.	.	.	.	.	.	.	.	.	.	.	.	N	N	T	D	.	.	.	K	.	.	.	.	.	.	.	.	.	.	.	.	.	.
136	RVA/Human-wt/ZAF/MRC-DPRU2125/2008/G1P[8]	.	.	.	.	.	.	.	.	.	.	.	D	.	.	.	.	.	.	.	.	.	.	.	.	.	.	N	N	T	D	.	.	.	.	.	.	.	.	.	.	.	.	.	.	.	.	.	.
137	RVA/Human-wt/ZAF/MRC-DPRU155/2009/G1P[8]	.	.	.	.	.	.	.	.	.	.	.	D	.	.	.	.	.	.	.	.	.	.	.	.	.	.	N	N	T	D	.	.	.	.	.	.	.	.	.	.	.	.	.	.	.	.	.	.
138	RVA/Human-wt/ZAF/MRC-DPRU1269/2009/G1P[8]	.	.	.	.	.	.	.	.	.	.	.	D	.	.	.	.	.	.	.	.	.	.	.	.	.	.	N	N	T	D	.	.	.	.	.	.	.	.	.	.	.	.	.	.	.	.	.	.
139	RVA/Human-wt/ZAF/MRC-DPRU150/2009/G1P[8]	.	.	.	.	.	.	.	.	.	.	.	D	.	.	.	.	.	.	.	.	.	.	.	.	.	.	N	N	T	D	.	.	.	.	.	.	.	.	.	.	.	.	.	.	.	.	.	.
140	RVA/Human-wt/ZAF/MRC-DPRU2801/2009/G1P[8]	.	.	.	.	.	.	.	.	.	.	.	D	.	.	.	.	.	.	.	.	.	.	.	.	.	.	N	N	T	D	.	.	.	.	.	.	.	.	.	.	.	.	.	.	.	.	.	.
141	RVA/Human-wt/ZAF/MRC-DPRU1270/2009/G1P[8]	.	.	.	.	.	.	.	.	.	.	.	D	.	.	.	.	.	.	.	.	.	.	.	.	.	.	N	N	T	D	.	.	.	.	.	.	.	.	.	.	.	.	.	.	.	.	.	.
142	RVA/Human-wt/ZAF/MRC-DPRU1389/2009/G1P[8]	.	.	.	.	.	.	.	.	.	.	.	D	.	.	.	.	.	.	.	.	.	.	.	.	.	.	N	N	T	D	.	.	.	.	.	.	.	.	.	.	.	.	.	.	.	.	.	.
143	RVA/Human-wt/ZAF/MRC-DPRU2325/2009/G1P[8]	.	.	.	.	.	.	.	.	.	.	.	E	.	.	.	.	.	.	.	.	.	.	.	.	.	.	N	N	T	D	M	.	.	.	.	.	.	.	.	.	.	.	.	.	.	.	.	.
144	RVA/Human-wt/ZAF/MRC-DPRU2306/2009/G1P[8]	.	.	.	.	.	.	.	.	.	.	.	E	.	.	.	.	.	.	.	.	.	.	.	.	.	.	N	N	T	D	M	.	.	.	.	.	.	.	.	.	.	.	.	.	.	.	.	.
145	RVA/Human-wt/ZAF/MRC-DPRU2330/2009/G1P[8]	.	.	.	.	.	.	.	.	.	.	.	E	.	.	.	.	.	.	.	.	.	.	.	.	.	.	N	N	T	D	M	.	.	.	.	.	.	.	.	N	.	.	.	.	.	.	.	.
146	RVA/Human-wt/ZAF/MRC-DPRU2294/2009/G1P[8]	.	.	.	.	.	.	.	.	.	.	.	D	.	.	.	.	.	.	.	.	.	.	.	.	.	.	N	N	T	D	.	.	.	.	.	.	.	.	.	.	.	.	.	.	.	.	.	.
147	RVA/Human-wt/ZAF/MRC-DPRU1923/2009/G1P[8]	.	.	.	.	.	.	.	.	.	.	.	D	.	.	.	.	.	.	.	.	.	.	.	.	.	.	N	N	T	D	.	I	.	.	.	.	.	.	.	.	.	.	.	.	.	.	.	.
148	RVA/Human-wt/ZAF/MRC-DPRU135/2009/G1P[8]	.	.	.	.	.	.	.	.	.	.	.	D	.	.	.	.	.	.	.	.	.	.	.	.	.	.	N	N	T	D	.	I	.	.	.	.	.	.	.	.	.	.	.	.	.	.	.	.
149	RVA/Human-wt/ZAF/UFS-NGS-MRC-DPRU2021/2010/G1P[8]	.	.	.	.	.	.	.	.	.	.	.	D	.	.	.	.	.	.	.	.	.	.	.	.	.	.	N	N	T	D	.	I	.	.	.	.	.	.	.	.	.	.	.	K	.	.	.	.
150	RVA/Human-wt/ZAF/UFS-NGS-MRC-DPRU2250/2013/G1P[8]	.	.	.	.	.	.	.	.	.	.	.	.	.	.	.	.	.	.	.	.	.	.	.	.	.	.	.	.	.	.	.	.	.	.	.	.	.	.	.	.	.	.	.	.	.	.	.	.
151	RVA/Human-wt/ZAF/UFS-NGS-MRC-DPRU56/2014/G1P[8]	.	.	.	.	.	.	.	.	.	.	.	D	.	.	.	.	.	.	.	.	.	.	.	.	.	.	N	N	T	D	.	.	.	.	.	.	.	.	.	.	.	.	.	.	.	.	.	.
152	RVA/Human-wt/ZAF/UFS-NGS-MRC-DPRU74/2014/G1P[8]	.	.	.	.	.	.	.	.	.	.	.	D	.	.	.	.	.	.	.	.	.	.	.	.	.	.	N	N	T	D	.	.	.	.	.	.	.	.	.	.	.	.	.	.	.	.	.	.
153	RVA/Human-wt/ZAF/UFS-NGS-MRC-DPRU65/2014/G1P[8]	.	.	.	.	.	.	.	.	.	.	.	D	.	.	.	.	.	.	.	.	.	.	.	.	.	.	N	N	T	D	.	.	.	.	.	.	.	.	.	.	.	.	.	.	.	.	.	.
154	RVA/Human-wt/ZAF/UFS-NGS-MRC-DPRU150/2014/G1P[8]	.	.	.	.	.	.	.	.	.	.	.	D	.	.	.	.	.	.	.	.	.	.	.	.	.	.	N	N	T	D	.	.	.	.	.	.	.	.	.	.	.	.	.	.	.	.	.	.
155	RVA/Human-wt/ZAF/UFS-NGS-MRC-DPRU143/2014/G1P[8]	.	.	.	.	.	.	.	.	.	.	.	D	.	.	.	.	.	.	.	.	.	.	.	.	.	.	N	N	T	D	.	.	.	.	.	.	.	.	.	.	.	.	.	.	.	.	.	.
156	RVA/Human-wt/ZAF/UFS-NGS-MRC-DPRU4357/2015/G1P[8]	.	.	.	.	.	.	.	.	.	.	.	D	.	.	.	.	.	.	.	.	.	.	.	.	.	.	N	N	T	D	.	.	.	.	.	.	.	.	.	.	.	.	.	.	.	.	.	.
157	RVA/Human-wt/ZAF/UFS-NGS-MRC-DPRU4347/2015/G1P[8]	.	.	.	.	.	.	.	.	.	.	.	D	.	.	.	.	.	.	.	.	.	.	.	.	.	.	N	N	T	D	.	.	.	.	.	.	.	.	.	.	.	.	.	.	.	.	.	.
158	RVA/Human-wt/ZAF/UFS-NGS-MRC-DPRU4352/2015/G1P[8]	.	.	.	.	.	.	.	.	.	.	.	D	.	.	.	.	.	.	.	.	.	.	.	.	.	.	N	N	T	D	.	.	.	.	.	.	.	.	.	.	.	.	.	.	.	.	.	.
159	RVA/Human-wt/ZAF/UFS-NGS-MRC-DPRU15948/2017/G1P[8]	.	.	.	.	.	.	.	.	.	.	.	D	.	.	.	.	.	.	.	.	.	.	.	.	.	.	N	N	I	D	.	.	.	.	.	.	.	.	.	R	.	.	.	.	.	.	.	.
160	RVA/Human-wt/ZAF/MRC-DPRU2061/2010/G1P[8]	.	.	.	.	.	.	.	.	.	.	.	D	.	.	.	.	.	.	.	.	.	.	.	.	.	.	N	N	T	D	.	I	.	.	.	.	.	.	.	.	.	.	.	K	.	.	.	.
161	RVA/Human-wt/ZAF/MRC-DPRU1492/2010/G1P[8]	.	.	.	.	.	.	.	.	.	.	.	D	.	.	.	.	.	.	.	.	.	.	.	.	.	.	N	N	T	D	.	I	.	.	.	.	.	.	.	.	.	.	.	K	.	.	.	.
162	RVA/Human-wt/ZAF/MRC-DPRU2030/2010/G1P[8]	.	.	.	.	.	.	.	.	.	.	.	D	.	.	.	.	.	.	.	.	.	.	.	.	.	.	N	N	T	D	.	I	.	.	.	.	.	.	.	.	.	.	.	K	.	.	.	.
163	RVA/Human-wt/ZAF/MRC-DPRU1544/2010/G1P[8]	.	.	.	.	.	.	.	.	.	.	.	D	.	.	.	.	.	.	.	.	.	.	.	.	.	.	N	N	T	D	.	I	.	.	.	.	.	.	.	.	.	.	.	K	.	.	.	.
164	RVA/Human-wt/ZAF/MRC-DPRU2035/2010/G1P[8]	.	.	.	.	.	.	.	.	.	.	.	D	.	.	.	.	.	.	.	.	.	.	.	.	.	.	N	N	T	D	.	I	.	.	.	.	.	.	.	.	.	.	.	K	.	.	.	.
165	RVA/Human-wt/ZAF/MRC-DPRU2052/2010/G1P[8]	.	.	.	.	.	.	.	.	.	.	.	D	.	.	.	.	.	.	.	.	.	.	.	.	.	.	N	N	T	D	.	I	.	.	.	.	.	.	.	.	.	.	.	K	.	.	.	.
166	RVA/Human-wt/ZAF/MRC-DPRU1506/2010/G1P[8]	.	.	.	.	.	.	.	.	.	.	.	D	.	.	.	.	.	.	.	.	.	.	.	.	.	.	N	N	T	D	.	I	.	.	.	.	.	.	.	.	.	.	.	K	.	.	.	.
167	RVA/Human-wt/ZAF/MRC-DPRU6954/2011/G1P[8]	.	.	.	.	.	.	.	.	.	.	.	D	.	.	.	.	.	.	.	.	.	.	.	.	.	.	N	N	T	E	.	N	.	.	.	.	.	.	.	.	.	.	.	.	.	.	.	.
168	RVA/Human-wt/ZAF/MRC-DPRU4079-11/2011/G1P[8]	.	.	.	.	.	.	.	.	.	.	.	D	.	.	.	.	.	.	.	.	.	.	.	.	.	.	N	N	T	E	.	N	.	.	.	.	.	.	.	.	.	.	.	.	.	.	.	.
169	RVA/Human-wt/ZAF/MRC-DPRU120/2011/G1P[8]	.	.	.	.	.	.	.	.	.	.	.	D	.	.	.	.	.	.	.	.	.	.	.	.	.	.	N	N	T	E	.	N	.	.	.	.	.	.	.	.	.	.	.	.	.	.	.	.
170	RVA/Human-wt/ZAF/MRC-DPRU121/2011/G1P[8]	.	.	.	.	.	.	.	.	.	.	.	D	.	.	.	.	.	.	.	.	.	.	.	.	.	.	N	N	T	E	.	N	.	.	.	.	.	.	.	.	.	.	.	.	.	.	.	.
171	RVA/Human-wt/ZAF/MRC-DPRU83/2011/G1P[8]	.	.	.	.	.	.	.	.	.	.	.	D	.	L	.	.	.	.	.	.	.	.	.	.	.	.	N	N	T	D	.	.	.	.	.	.	.	.	.	R	.	.	.	.	.	.	.	.
		241	242	243	244	245	246	247	248	249	250	251	252	253	254	255	256	257	258	259	260	261	262	263	264	265	266	267	268	269	270	271	272	273	274	275	276	277	278	279	280	281	282	283	284	285	286	287	288
	RVA/Vaccine/USA/Rotarix-A41CB052A/1988/G1P[8]	R	Q	Q	V	Q	A	D	R	N	I	V	N	Y	P	S	I	L	H	P	I	D	H	A	F	N	E	Y	F	L	N	H	Q	L	V	E	P	L	N	N	E	I	I	F	N	Y	I	P	E
1	RVA/Human-wt/ZAF/UFS-NGS-MRC-DPRU4269/2002/G1P[8]	.	.	.	.	.	.	.	.	.	.	.	.	.	.	.	.	.	.	.	.	.	.	.	.	.	.	.	.	.	.	.	.	.	.	.	.	.	.	.	.	.	.	.	.	.	.	.	.
2	RVA/Human-wt/ZAF/UFS-NGS-MRC-DPRU3883/2002/G1P[8]	.	.	.	.	.	.	.	.	.	.	.	.	.	.	.	.	.	.	.	.	.	.	.	.	.	.	.	.	.	.	.	.	.	.	.	.	.	.	.	.	.	.	.	.	.	.	.	.
3	RVA/Human-wt/ZAF/UFS-NGS-MRC-DPRU3892/2002/G1P[8]	.	.	.	.	.	.	.	.	.	.	.	.	.	.	.	.	.	.	.	.	.	.	.	.	.	.	.	.	.	.	.	.	.	.	.	.	.	.	.	.	.	.	.	.	.	.	.	.
4	RVA/Human-wt/ZAF/UFS-NGS-MRC-DPRU4049/2002/G1P[8]	.	.	.	.	.	.	.	.	.	.	.	.	.	.	.	.	.	.	.	.	.	.	.	.	.	.	.	.	.	.	.	.	.	.	.	.	.	.	.	.	.	.	.	.	.	.	.	.
5	RVA/Human-wt/ZAF/UFS-NGS-MRC-DPRU3956/2002/G1P[8]	.	.	.	.	.	.	.	.	.	.	.	.	.	.	.	.	.	.	.	.	.	.	.	.	.	.	.	.	.	.	.	.	.	.	.	.	.	.	.	.	.	.	.	.	.	.	.	.
6	RVA/Human-wt/ZAF/UFS-NGS-MRC-DPRU4102/2002/G1P[8]	.	.	.	.	.	.	.	.	.	.	.	.	.	.	.	.	.	.	.	.	.	.	.	.	.	.	.	.	.	.	.	.	.	.	.	.	.	.	.	.	.	.	.	.	.	.	.	.
7	RVA/Human-wt/ZAF/UFS-NGS-MRC-DPRU4271/2002/G1P[8]	.	.	.	.	.	.	.	.	.	.	.	.	.	.	.	.	.	.	.	.	.	.	.	.	.	.	.	.	.	.	.	.	.	.	.	.	.	.	.	.	.	.	.	.	.	.	.	.
8	RVA/Human-wt/ZAF/UFS-NGS-MRC-DPRU4023/2002/G1P[8]	.	.	.	.	.	.	.	.	.	.	.	.	.	.	.	.	.	.	.	.	.	.	.	.	.	.	.	.	.	.	.	.	.	.	.	.	.	.	.	.	.	.	.	.	.	.	.	.
9	RVA/Human-wt/ZAF/UFS-NGS-MRC-DPRU4055/2002/G1P[8]	.	.	.	.	.	.	.	.	.	.	.	.	.	.	.	.	.	.	.	.	.	.	.	.	.	.	.	.	.	.	.	.	.	.	.	.	.	.	.	.	.	.	.	.	.	.	.	.
10	RVA/Human-wt/ZAF/UFS-NGS-MRC-DPRU3951/2002/G1P[8]	.	.	.	.	.	.	.	.	.	.	.	.	.	.	.	.	.	.	.	.	.	.	.	.	.	.	.	.	.	.	.	.	.	.	.	.	.	.	.	.	.	.	.	.	.	.	.	.
11	RVA/Human-wt/ZAF/UFS-NGS-MRC-DPRU4018/2002/G1P[8]	.	.	.	.	.	.	.	.	.	.	.	.	.	.	.	.	.	.	.	.	.	.	.	.	.	.	.	.	.	.	.	.	.	.	.	.	.	.	.	.	.	.	.	.	.	.	.	.
12	RVA/Human-wt/ZAF/UFS-NGS-MRC-DPRU4019/2002/G1P[8]	.	.	.	.	.	.	.	.	.	.	.	.	.	.	.	.	.	.	.	.	.	.	.	.	.	.	.	.	.	.	.	.	.	.	.	.	.	.	.	.	.	.	.	.	.	.	.	.
13	RVA/Human-wt/ZAF/UFS-NGS-MRC-DPRU4024/2002/G1P[8]	.	.	.	.	.	.	.	.	.	.	.	.	.	.	.	.	.	.	.	.	.	.	.	.	.	.	.	.	.	.	.	.	.	.	.	.	.	.	.	.	.	.	.	.	.	.	.	.
14	RVA/Human-wt/ZAF/UFS-NGS-MRC-DPRU4026/2002/G1P[8]	.	.	.	.	.	.	.	.	.	.	.	.	.	.	.	.	.	.	.	.	.	.	.	.	.	.	.	.	.	.	.	.	.	.	.	.	.	.	.	.	.	.	.	.	.	.	.	.
15	RVA/Human-wt/ZAF/UFS-NGS-MRC-DPRU2117/2003/G1P[8]	.	.	.	.	.	.	.	.	.	.	.	.	.	.	.	.	.	.	.	.	.	.	.	.	.	.	.	.	.	.	.	.	.	.	.	.	.	.	.	.	.	.	.	.	.	.	.	.
16	RVA/Human-wt/ZAF/UFS-NGS-MRC-DPRU2145/2003/G1P[8]	.	.	.	.	.	.	.	.	.	.	.	.	.	.	.	.	.	.	.	.	.	.	.	.	.	.	.	.	.	.	.	.	.	.	.	.	.	.	.	.	.	.	.	.	.	.	.	.
17	RVA/Human-wt/ZAF/UFS-NGS-MRC-DPRU632/2003/G1P[8]	.	.	.	.	.	.	.	.	.	.	.	.	.	.	.	.	.	.	.	.	.	.	.	.	.	.	.	.	.	.	.	.	.	.	.	.	.	.	.	.	.	.	.	.	.	.	.	.
18	RVA/Human-wt/ZAF/UFS-NGS-MRC-DPRU493/2003/G1P[8]	.	.	.	.	.	.	.	.	.	.	.	.	.	.	.	.	.	.	.	.	.	.	.	.	.	.	.	.	.	.	.	.	.	.	.	.	.	.	.	.	.	.	.	.	.	.	.	.
19	RVA/Human-wt/ZAF/UFS-NGS-MRC-DPRU609/2003/G1P[8]	.	.	.	.	.	.	.	.	.	.	.	.	.	.	.	.	.	.	.	.	.	.	.	.	.	.	.	.	.	.	.	.	.	.	.	.	.	.	.	.	.	.	.	.	.	.	.	.
20	RVA/Human-wt/ZAF/UFS-NGS-MRC-DPRU456/2003/G1P[8]	.	.	.	.	.	.	.	.	.	.	.	.	.	.	.	.	.	.	.	.	.	.	.	.	.	.	.	.	.	.	.	.	.	.	.	.	.	.	.	.	.	.	.	.	.	.	.	.
21	RVA/Human-wt/ZAF/UFS-NGS-MRC-DPRU2156/2003/G1P[8]	.	.	.	.	.	.	.	.	.	.	.	.	.	.	.	.	.	.	.	.	.	.	.	.	.	.	.	.	.	.	.	.	.	.	.	.	.	.	.	.	.	.	.	.	.	.	.	.
22	RVA/Human-wt/ZAF/UFS-NGS-MRC-DPRU1104/2004/G1P[8]	.	.	.	.	.	.	.	.	.	.	.	.	.	.	.	.	.	.	.	.	.	.	.	.	.	.	.	.	.	.	.	.	.	.	.	.	.	.	.	.	.	.	.	.	.	.	.	.
23	RVA/Human-wt/ZAF/UFS-NGS-MRC-DPRU1230/2004/G1P[8]	.	.	.	.	.	.	.	.	.	.	.	.	.	.	.	.	.	.	.	.	.	.	.	.	.	.	.	.	.	.	.	.	.	.	.	.	.	.	.	.	.	.	.	.	.	.	.	.
24	RVA/Human-wt/ZAF/UFS-NGS-MRC-DPRU1135/2004/G1P[8]	.	.	.	.	.	.	.	.	.	.	.	.	.	.	.	.	.	.	.	.	.	.	.	.	.	.	.	.	.	.	.	.	.	.	.	.	.	.	.	.	.	.	.	.	.	.	.	.
25	RVA/Human-wt/ZAF/UFS-NGS-MRC-DPRU1184/2004/G1P[8]	.	.	.	.	.	.	.	.	.	.	.	.	.	.	.	.	.	.	.	.	.	.	.	.	.	.	.	.	.	.	.	.	.	.	.	.	.	.	.	.	.	.	.	.	.	.	.	.
26	RVA/Human-wt/ZAF/UFS-NGS-MRC-DPRU1192/2004/G1P[8]	.	.	.	.	.	.	.	.	.	.	.	.	.	.	.	.	.	.	.	.	.	.	.	.	.	.	.	.	.	.	.	.	.	.	.	.	.	.	.	.	.	.	.	.	.	.	.	.
27	RVA/Human-wt/ZAF/UFS-NGS-MRC-DPRU1205/2004/G1P[8]	.	.	.	.	.	.	.	.	.	.	.	.	.	.	.	.	.	.	.	.	.	.	.	.	.	.	.	.	.	.	.	.	.	.	.	.	.	.	.	.	.	.	.	.	.	.	.	.
28	RVA/Human-wt/ZAF/UFS-NGS-MRC-DPRU1139/2004/G1P[8]	.	.	.	.	.	.	.	.	.	.	.	.	.	.	.	.	.	.	.	.	.	.	.	.	.	.	.	.	.	.	.	.	.	.	.	.	.	.	.	.	.	.	.	.	.	.	.	.
29	RVA/Human-wt/ZAF/UFS-NGS-MRC-DPRU1145/2004/G1P[8]	.	.	.	.	.	.	.	.	.	.	.	.	.	.	.	.	.	.	.	.	.	.	.	.	.	.	.	.	.	.	.	.	.	.	.	.	.	.	.	.	.	.	.	.	.	.	.	.
30	RVA/Human-wt/ZAF/UFS-NGS-MRC-DPRU1116/2004/G1P[8]	.	.	.	.	.	.	.	.	.	.	.	.	.	.	.	.	.	.	.	.	.	.	.	.	.	.	.	.	.	.	.	.	.	.	.	.	.	.	.	D	.	.	.	.	.	.	.	.
31	RVA/Human-wt/ZAF/UFS-NGS-MRC-DPRU1131/2004/G1P[8]	.	.	.	.	.	.	.	.	.	.	.	.	.	.	.	.	.	.	.	.	.	.	.	.	.	.	.	.	.	.	.	.	.	.	.	.	.	.	.	D	.	.	.	.	.	.	.	.
32	RVA/Human-wt/ZAF/UFS-NGS-MRC-DPRU1148/2004/G1P[8]	.	.	.	.	.	.	.	.	.	.	.	.	.	.	.	.	.	.	.	.	.	.	.	.	.	.	.	.	.	.	.	.	.	.	.	.	.	.	.	D	.	.	.	.	.	.	.	.
33	RVA/Human-wt/ZAF/UFS-NGS-MRC-DPRU1287/2004/G1P[8]	.	.	.	.	.	.	.	.	.	.	.	.	.	.	.	.	.	.	.	.	.	.	.	.	.	.	.	.	.	.	.	.	.	.	.	.	.	.	.	D	?	.	.	.	.	.	.	.
34	RVA/Human-wt/ZAF/UFS-NGS-MRC-DPRU3410/2004/G1P[8]	.	.	.	.	.	.	.	.	.	.	.	.	.	.	.	.	.	.	.	.	.	.	.	.	.	.	.	.	.	.	.	.	.	.	.	.	.	.	.	D	.	.	.	.	.	.	.	.
35	RVA/Human-wt/ZAF/UFS-NGS-MRC-DPRU3449/2004/G1P[8]	.	.	.	.	.	.	.	.	.	.	.	.	.	.	.	.	.	.	.	.	.	.	.	.	.	.	.	.	.	.	.	.	.	.	.	.	.	.	.	D	.	.	.	.	.	.	.	.
36	RVA/Human-wt/ZAF/UFS-NGS-MRC-DPRU687/2005/G1P[8]	.	.	.	.	.	.	.	.	.	.	.	.	.	.	.	.	.	.	.	.	.	.	.	.	.	.	.	.	.	.	.	.	.	.	.	.	.	.	.	.	.	.	.	.	.	.	.	.
37	RVA/Human-wt/ZAF/UFS-NGS-MRC-DPRU747/2005/G1P[8]	.	.	.	.	.	.	.	.	.	.	.	.	.	.	.	.	.	.	.	.	.	.	.	.	.	.	.	.	.	.	.	.	.	.	.	.	.	.	.	.	.	.	.	.	.	.	.	.
38	RVA/Human-wt/ZAF/UFS-NGS-MRC-DPRU451/2005/G1P[8]	.	.	.	.	.	.	.	.	.	.	.	.	.	.	.	.	.	.	.	.	.	.	.	.	.	.	.	.	.	.	.	.	.	.	.	.	.	.	.	.	.	.	.	.	.	.	.	.
39	RVA/Human-wt/ZAF/UFS-NGS-MRC-DPRU682/2005/G1P[8]	.	.	.	.	.	.	.	.	.	.	.	.	.	.	.	.	.	.	.	.	.	.	.	.	.	.	.	.	.	.	.	.	.	.	.	.	.	.	.	.	.	.	.	.	.	.	.	.
40	RVA/Human-wt/ZAF/UFS-NGS-MRC-DPRU745/2005/G1P[8]	.	.	.	.	.	.	.	.	.	.	.	.	.	.	.	.	.	.	.	.	.	.	.	.	.	.	.	.	.	.	.	.	.	.	.	.	.	.	.	.	.	.	.	.	.	.	.	.
41	RVA/Human-wt/ZAF/UFS-NGS-MRC-DPRU658/2005/G1P[8]	.	.	.	.	.	.	.	.	.	.	.	.	.	.	.	.	.	.	.	.	.	.	.	.	.	.	.	.	.	.	.	.	.	.	.	.	.	.	.	D	.	.	.	.	.	.	.	.
42	RVA/Human-wt/ZAF/UFS-NGS-MRC-DPRU1006/2006/G1P[8]	.	.	.	.	.	.	.	.	.	.	.	.	.	.	.	.	.	.	.	.	.	.	.	.	.	.	.	.	.	.	.	.	.	.	.	.	.	.	.	.	.	.	.	.	.	.	.	.
43	RVA/Human-wt/ZAF/UFS-NGS-MRC-DPRU1009/2006/G1P[8]	.	.	.	.	.	.	.	.	.	.	.	.	.	.	.	.	.	.	.	.	.	.	.	.	.	.	.	.	.	.	.	.	.	.	.	.	.	.	.	.	.	.	.	.	.	.	.	.
44	RVA/Human-wt/ZAF/UFS-NGS-MRC-DPRU1019/2006/G1P[8]	.	.	.	.	.	.	.	.	.	.	.	.	.	.	.	.	.	.	.	.	.	.	.	.	.	.	.	.	.	.	.	.	.	.	.	.	.	.	.	.	.	.	.	.	.	.	.	.
45	RVA/Human-wt/ZAF/UFS-NGS-MRC-DPRU981/2006/G1P[8]	.	.	.	.	.	.	.	.	.	.	.	.	.	.	.	.	.	.	.	.	.	.	.	.	.	.	.	.	.	.	.	.	.	.	.	.	.	.	.	.	.	.	.	.	.	.	.	.
46	RVA/Human-wt/ZAF/UFS-NGS-MRC-DPRU732/2006/G1P[8]	.	.	.	.	.	.	.	.	.	.	.	.	.	.	.	.	.	.	.	.	.	.	.	.	.	.	.	.	.	.	.	.	.	.	.	.	.	.	.	D	.	.	.	.	.	.	.	.
47	RVA/Human-wt/ZAF/UFS-NGS-MRC-DPRU902/2006/G1P[8]	.	.	.	.	.	.	.	.	.	.	.	.	.	.	.	.	.	.	.	.	.	.	.	.	.	.	.	.	.	.	.	.	.	.	.	.	.	.	.	D	.	.	.	.	.	.	.	.
48	RVA/Human-wt/ZAF/UFS-NGS-MRC-DPRU1030/2006/G1P[8]	.	.	.	.	.	.	.	.	.	.	.	.	.	.	.	.	.	.	.	.	.	.	.	.	.	.	.	.	.	.	.	.	.	.	.	.	.	.	.	D	.	.	.	.	.	.	.	.
49	RVA/Human-wt/ZAF/UFS-NGS-MRC-DPRU1015/2006/G1P[8]	.	.	.	.	.	.	.	.	.	.	.	.	.	.	.	.	.	.	.	.	.	.	.	.	.	.	.	.	.	.	.	.	.	.	.	.	.	.	.	D	.	.	.	.	.	.	.	.
50	RVA/Human-wt/ZAF/UFS-NGS-MRC-DPRU1005/2006/G1P[8]	.	.	.	.	.	.	.	.	.	.	.	.	.	.	.	.	.	.	.	.	.	.	.	.	.	.	.	.	.	.	.	.	.	.	.	.	.	.	.	D	.	.	.	.	.	.	.	.
51	RVA/Human-wt/ZAF/UFS-NGS-MRC-DPRU748/2006/G1P[8]	.	.	.	.	.	.	.	.	.	.	.	.	.	.	.	.	.	.	.	.	.	.	.	.	.	.	.	.	.	.	.	.	.	.	.	.	.	.	.	D	.	.	.	.	.	.	.	.
52	RVA/Human-wt/ZAF/UFS-NGS-MRC-DPRU757/2006/G1P[8]	.	.	.	.	.	.	.	.	.	.	.	.	.	.	.	.	.	.	.	.	.	.	.	.	.	.	.	.	.	.	.	.	.	.	.	.	.	.	.	D	.	.	.	.	.	.	.	.
53	RVA/Human-wt/ZAF/UFS-NGS-MRC-DPRU768/2006/G1P[8]	.	.	.	.	.	.	.	.	.	.	.	.	.	.	.	.	.	.	.	.	.	.	.	.	.	.	.	.	.	.	.	.	.	.	.	.	.	.	.	D	.	.	.	.	.	.	.	.
54	RVA/Human-wt/ZAF/UFS-NGS-MRC-DPRU783/2006/G1P[8]	.	.	.	.	.	.	.	.	.	.	.	.	.	.	.	.	.	.	.	.	.	.	.	.	.	.	.	.	.	.	.	.	.	.	.	.	.	.	.	D	.	.	.	.	.	.	.	.
55	RVA/Human-wt/ZAF/UFS-NGS-MRC-DPRU849/2006/G1P[8]	.	.	.	.	.	.	.	.	.	.	.	.	.	.	.	.	.	.	.	.	.	.	.	.	.	.	.	.	.	.	.	.	.	.	.	.	.	.	.	D	.	.	.	.	.	.	.	.
56	RVA/Human-wt/ZAF/UFS-NGS-MRC-DPRU999/2006/G1P[8]	.	.	.	.	.	.	.	.	.	.	.	.	.	.	.	.	.	.	.	.	.	.	.	.	.	.	.	.	.	.	.	.	.	.	.	.	.	.	.	D	.	.	.	.	.	.	.	.
57	RVA/Human-wt/ZAF/UFS-NGS-MRC-DPRU1012/2006/G1P[8]	.	.	.	.	.	.	.	.	.	.	.	.	.	.	.	.	.	.	.	.	.	.	.	.	.	.	.	.	.	.	.	.	.	.	.	.	.	.	.	D	.	.	.	.	.	.	.	.
58	RVA/Human-wt/ZAF/UFS-NGS-MRC-DPRU1039/2006/G1P[8]	.	.	.	.	.	.	.	.	.	.	.	.	.	.	.	.	.	.	.	.	.	.	.	.	.	.	.	.	.	.	.	.	.	.	.	.	.	.	.	D	.	.	.	.	.	.	.	.
59	RVA/Human-wt/ZAF/UFS-NGS-MRC-DPRU1002/2006/G1P[8]	.	.	.	I	.	.	.	.	.	.	.	.	.	.	.	.	.	.	.	.	.	.	.	.	.	.	.	.	.	.	.	.	.	.	.	.	.	.	.	D	.	.	.	.	.	.	.	.
60	RVA/Human-wt/ZAF/UFS-NGS-MRC-DPRU1041/2006/G1P[8]	.	.	.	.	.	.	.	.	.	.	.	.	.	.	.	.	.	.	.	.	.	.	.	.	.	.	.	.	.	.	.	.	.	.	.	.	.	.	.	D	.	.	.	.	.	.	.	.
61	RVA/Human-wt/ZAF/UFS-NGS-MRC-DPRU1007/2006/G1P[8]	.	.	.	.	.	.	.	.	.	.	.	.	.	.	.	.	.	.	.	.	.	.	.	.	.	.	.	.	.	.	.	.	.	.	.	.	.	.	.	D	.	.	.	.	.	.	.	.
62	RVA/Human-wt/ZAF/UFS-NGS-MRC-DPRU753/2006/G1P[8]	.	.	.	.	.	.	.	.	.	.	.	.	.	.	.	.	.	.	.	.	.	.	.	.	.	.	.	.	.	.	.	.	.	.	.	.	.	.	.	D	.	.	.	.	.	.	.	.
63	RVA/Human-wt/ZAF/UFS-NGS-MRC-DPRU3433/2006/G1P[8]	.	.	.	.	.	.	.	.	.	.	.	.	.	.	.	.	.	.	.	.	.	.	.	.	.	.	.	.	.	.	.	.	.	.	.	.	.	.	.	D	.	.	.	.	.	.	.	.
64	RVA/Human-wt/ZAF/UFS-NGS-MRC-DPRU1302/2007/G1P[8]	.	.	.	.	.	.	.	.	.	.	.	.	.	.	.	.	.	.	.	.	.	.	.	.	.	.	.	.	.	.	.	.	.	.	.	.	.	.	.	D	.	.	.	.	.	.	.	.
65	RVA/Human-wt/ZAF/UFS-NGS-MRC-DPRU147/2007/G1P[8]	.	.	.	.	.	.	.	.	.	.	.	.	.	.	.	.	.	.	.	.	.	.	.	.	.	.	.	.	.	.	.	.	.	.	.	.	.	.	.	D	.	.	.	.	.	.	.	.
66	RVA/Human-wt/ZAF/UFS-NGS-MRC-DPRU792/2007/G1P[8]	.	.	.	.	.	.	.	.	.	.	.	.	.	.	.	.	.	.	.	.	.	.	.	.	.	.	.	.	.	.	.	.	.	.	.	.	.	.	.	D	.	.	.	.	.	.	.	.
67	RVA/Human-wt/ZAF/UFS-NGS-MRC-DPRU799/2007/G1P[8]	.	.	.	.	.	.	.	.	.	.	.	.	.	.	.	.	.	.	.	.	.	.	.	.	.	.	.	.	.	.	.	.	.	.	.	.	.	.	.	D	.	.	.	.	.	.	.	.
68	RVA/Human-wt/ZAF/UFS-NGS-MRC-DPRU1652/2007/G1P[8]	.	.	.	.	.	.	.	.	.	.	.	.	.	.	.	.	.	.	.	.	.	.	.	.	.	.	.	.	.	.	.	.	.	.	.	.	.	.	.	D	.	.	.	.	.	.	.	.
69	RVA/Human-wt/ZAF/UFS-NGS-MRC-DPRU793/2007/G1P[8]	.	.	.	.	.	.	.	.	.	.	.	.	.	.	A	.	.	.	.	.	.	.	.	.	.	.	.	.	.	.	.	.	.	.	.	.	.	.	.	D	.	.	.	.	.	.	.	.
70	RVA/Human-wt/ZAF/UFS-NGS-MRC-DPRU1273/2007/G1P[8]	.	.	.	.	.	.	.	.	.	.	.	.	.	.	.	.	.	.	.	.	.	.	.	.	.	.	.	.	.	.	.	.	.	.	.	.	.	.	.	D	.	.	.	.	.	.	.	.
71	RVA/Human-wt/ZAF/UFS-NGS-MRC-DPRU1042/2008/G1P[8]	.	.	.	.	.	.	.	.	.	.	.	.	.	.	.	.	.	.	.	.	.	.	.	.	.	.	.	.	.	.	.	.	.	.	.	.	.	.	.	.	.	.	.	.	.	.	.	.
72	RVA/Human-wt/ZAF/UFS-NGS-MRC-DPRU1048/2008/G1P[8]	.	.	.	.	.	.	.	.	.	.	.	.	.	.	.	.	.	.	.	.	.	.	.	.	.	.	.	.	.	.	.	.	.	.	.	.	.	.	.	.	.	.	.	.	.	.	.	.
73	RVA/Human-wt/ZAF/UFS-NGS-MRC-DPRU1970/2008/G1P[8]	.	.	.	.	.	.	.	.	.	.	.	.	.	.	.	.	.	.	.	.	.	.	.	.	.	.	.	.	.	.	.	.	.	.	.	.	.	.	.	.	.	.	.	.	.	.	.	.
74	RVA/Human-wt/ZAF/UFS-NGS-MRC-DPRU1980/2008/G1P[8]	.	.	.	.	.	.	.	.	.	.	.	.	.	.	.	.	.	.	.	.	.	.	.	.	.	.	.	.	.	.	.	.	.	.	.	.	.	.	.	.	.	.	.	.	.	.	.	.
75	RVA/Human-wt/ZAF/UFS-NGS:MRC-DPRU1047/2008/G1P[8]	.	.	.	.	.	.	.	.	.	.	.	.	.	.	.	.	.	.	.	.	.	.	.	.	.	.	.	.	.	.	.	.	.	.	.	.	.	.	.	D	.	.	.	.	.	.	.	.
76	RVA/Human-wt/ZAF/UFS-NGS-MRC-DPRU2006/2008/G1P[8]	.	.	.	.	.	.	.	.	.	.	.	.	.	.	.	.	.	.	.	.	.	.	.	.	.	.	.	.	.	.	.	.	.	.	.	.	.	.	.	D	.	.	.	.	.	.	.	.
77	RVA/Human-wt/ZAF/UFS-NGS-MRC-DPRU1965/2008/G1P[8]	.	.	.	.	.	.	.	.	.	.	.	.	.	.	.	.	.	.	.	.	.	.	.	.	.	.	.	.	.	.	.	.	.	.	.	.	.	.	.	D	.	.	.	.	.	.	.	.
78	RVA/Human-wt/ZAF/UFS-NGS-MRC-DPRU1967/2008/G1P[8]	.	.	.	.	.	.	.	.	.	.	.	.	.	.	.	.	.	.	.	.	.	.	.	.	.	.	.	.	.	.	.	.	.	.	.	.	.	.	.	D	.	.	.	.	.	.	.	.
79	RVA/Human-wt/ZAF/UFS-NGS-MRC-DPRU1969/2008/G1P[8]	.	.	.	.	.	.	.	.	.	.	.	.	.	.	.	.	.	.	.	.	.	.	.	.	.	.	.	.	.	.	.	.	.	.	.	.	.	.	.	D	.	.	.	.	.	.	.	.
80	RVA/Human-wt/ZAF/UFS-NGS-MRC-DPRU136/2009/G1P[8]	.	.	.	.	.	.	.	.	.	.	.	.	.	.	.	.	.	.	.	.	.	.	.	.	.	.	.	.	.	.	.	.	.	.	.	.	.	.	.	.	.	.	.	.	.	.	.	.
81	RVA/Human-wt/ZAF/UFS-NGS-MRC-DPRU138/2009/G1P[8]	.	.	.	.	.	.	.	.	.	V	.	.	.	.	.	.	.	.	.	.	.	.	.	.	.	.	.	.	.	.	.	.	.	.	.	.	.	.	.	D	.	.	.	.	.	.	.	.
82	RVA/Human-wt/ZAF/UFS-NGS-MRC-DPRU2299/2009/G1P[8]	.	.	.	.	.	.	.	.	.	V	.	.	.	.	.	.	.	.	.	.	.	.	.	.	.	.	.	.	.	.	.	.	.	.	.	.	.	.	.	D	.	.	.	.	.	.	.	.
83	RVA/Human-wt/ZAF/UFS-NGS-MRC-DPRU157/2009/G1P[8]	.	.	.	.	.	.	.	K	.	.	.	.	.	.	.	.	.	.	.	.	.	.	.	.	.	.	.	.	.	.	.	.	.	.	.	.	.	.	.	D	.	.	.	.	.	.	.	.
84	RVA/Human-wt/ZAF/UFS-NGS-MRC-DPRU1234/2009/G1P[8]	.	.	.	.	.	.	.	.	.	.	.	.	.	.	.	.	.	.	.	.	.	.	.	.	.	.	.	.	.	.	.	.	.	.	.	.	.	.	.	D	.	.	.	.	.	.	.	.
85	RVA/Human-wt/ZAF/UFS-NGS-MRC-DPRU151/2009/G1P[8]	.	.	.	.	.	.	.	.	.	.	.	.	.	.	.	.	.	.	.	.	.	.	.	.	.	.	.	.	.	.	.	.	.	.	.	.	.	.	.	D	.	.	.	.	.	.	.	.
86	RVA/Human-wt/ZAF/UFS-NGS-MRC-DPRU1271/2009/G1P[8]	.	.	.	.	.	.	.	.	.	.	.	.	.	.	.	.	.	.	.	.	.	.	.	.	.	.	.	.	.	.	.	.	.	.	.	.	.	.	.	D	.	.	.	.	.	.	.	.
87	RVA/Human-wt/ZAF/UFS-NGS-MRC-DPRU1049/2009/G1P[8]	.	.	.	.	.	.	.	.	.	.	.	.	.	.	.	.	.	.	.	.	.	.	.	.	.	.	.	.	.	.	.	.	.	.	.	.	.	.	.	D	.	.	.	.	.	.	.	.
88	RVA/Human-wt/ZAF/UFS-NGS-MRC-DPRU139/2009/G1P[8]	.	.	.	.	.	.	.	.	.	.	.	.	.	.	.	.	.	.	.	.	.	.	.	.	.	.	.	.	.	.	.	.	.	.	.	.	.	.	.	D	.	.	.	.	.	.	.	.
89	RVA/Human-wt/ZAF/UFS-NGS-MRC-DPRU1190/2009/G1P[8]	.	.	.	.	.	.	.	.	.	.	.	.	.	.	.	.	.	.	.	.	.	.	.	.	.	.	.	.	.	.	.	.	.	.	.	.	.	.	.	D	.	.	.	.	.	.	.	.
90	RVA/Human-wt/ZAF/UFS-NGS-MRC-DPRU1093/2009/G1P[8]	.	.	.	.	.	.	.	.	.	.	.	.	.	.	.	.	.	.	.	.	.	.	.	.	.	.	.	.	.	.	.	.	.	.	.	.	.	.	.	D	.	.	.	.	.	.	.	.
91	RVA/Human-wt/ZAF/UFS-NGS-MRC-DPRU2280/2009/G1P[8]	.	.	.	.	.	.	.	.	.	.	.	.	.	.	.	.	.	.	.	.	.	.	.	.	.	.	.	.	.	.	.	.	.	.	.	.	.	.	.	D	.	.	.	.	.	.	.	.
92	RVA/Human-wt/ZAF/UFS-NGS-MRC-DPRU2291/2009/G1P[8]	.	.	.	.	.	.	.	.	.	.	.	.	.	.	.	.	.	.	.	.	.	.	.	.	.	.	.	.	.	.	.	.	.	.	.	.	.	.	.	D	.	.	.	.	.	.	.	.
93	RVA/Human-wt/ZAF/MRC-DPRU1217/2009/G1P[8]	.	.	.	I	.	.	.	.	.	.	.	.	.	.	.	.	.	.	.	.	.	.	.	.	.	.	.	.	.	.	.	.	.	.	.	.	.	.	.	D	.	.	.	.	.	.	.	.
94	RVA/Human-wt/ZAF/MRC-DPRU6113/2002/G1P[8]	.	.	.	.	.	.	.	.	.	.	.	.	.	.	.	.	.	.	.	.	.	.	.	.	.	.	.	.	.	.	.	.	.	.	.	.	.	.	.	.	.	.	.	.	.	.	.	.
95	RVA/Human-wt/ZAF/MRC-DPRU4418/2002/G1P[8]	.	.	.	.	.	.	.	.	.	.	.	.	.	.	.	.	.	.	.	.	.	.	.	.	.	.	.	.	.	.	.	.	.	.	.	.	.	.	.	.	.	.	.	.	.	.	.	.
96	RVA/Human-wt/ZAF/MRC-DPRU4381/2002/G1P[8]	.	.	.	.	.	.	.	.	.	.	.	.	.	.	.	.	.	.	.	.	.	.	.	.	.	.	.	.	.	.	.	.	.	.	.	.	.	.	.	.	.	.	.	.	.	.	.	.
97	RVA/Human-wt/ZAF/MRC-DPRU1192/2002/G1P[8]	.	.	.	.	.	.	.	.	.	.	.	.	.	.	.	.	.	.	.	.	.	.	.	.	.	.	.	.	.	.	.	.	.	.	.	.	.	.	.	.	.	.	.	.	.	.	.	.
98	RVA/Human-wt/ZAF/MRC-DPRU539/2003/G1P[8]	.	.	.	.	.	.	.	.	.	.	.	.	.	.	.	.	.	.	.	.	.	.	.	.	.	.	.	.	.	.	.	.	.	.	.	.	.	.	.	.	.	.	.	.	.	.	.	.
99	RVA/Human-wt/ZAF/MRC-DPRU566/2003/G1P[8]	.	.	.	.	.	.	.	.	.	.	.	.	.	.	.	.	.	.	.	.	.	.	.	.	.	.	.	.	.	.	.	.	.	.	.	.	.	.	.	.	.	.	.	.	.	.	.	.
100	RVA/Human-wt/ZAF/MRC-DPRU451/2003/G1P[8]	.	.	.	.	.	.	.	.	.	.	.	.	.	.	.	.	.	.	.	.	.	.	.	.	.	.	.	.	.	.	.	.	.	.	.	.	.	.	.	.	.	.	.	.	.	.	.	.
101	RVA/Human-wt/ZAF/MRC-DPRU445/2003/G1P[8]	.	.	.	.	.	.	.	.	.	.	.	.	.	.	.	.	.	.	.	.	.	.	.	.	.	.	.	.	.	.	.	.	.	.	.	.	.	.	.	.	.	.	.	.	.	.	.	.
102	RVA/Human-wt/ZAF/MRC-DPRU648/2003/G1P[8]	.	.	.	.	.	.	.	.	.	.	.	.	.	.	.	.	.	.	.	.	.	.	.	.	.	.	.	.	.	.	.	.	.	.	.	.	.	.	.	.	.	.	.	.	.	.	.	.
103	RVA/Human-wt/ZAF/MRC-DPRU2198/2003/G1P[8]	.	.	.	.	.	.	.	.	.	.	.	.	.	.	.	.	.	.	.	.	.	.	.	.	.	.	.	.	.	.	.	.	.	.	.	.	.	.	.	.	.	.	.	.	.	.	.	.
104	RVA/Human-wt/ZAF/MRC-DPRU400/2003/G1P[8]	.	.	.	.	.	.	.	.	.	.	.	.	.	.	.	.	.	.	.	.	.	.	.	.	.	.	.	.	.	.	.	.	.	.	.	.	.	.	.	.	.	.	.	.	.	.	.	.
105	RVA/Human-wt/ZAF/MRC-DPRU2218/2003/G1P[8]	.	.	.	.	.	.	.	.	.	.	.	.	.	.	.	.	.	.	.	.	.	.	.	.	.	.	.	.	.	.	.	.	.	.	.	.	.	.	.	.	.	.	.	.	.	.	.	.
106	RVA/Human-wt/ZAF/MRC-DPRU426/2004/G1P[8]	.	.	.	.	.	.	.	.	.	.	.	.	.	.	.	.	.	.	.	.	.	.	.	.	.	.	.	.	.	.	.	.	.	.	.	.	.	.	.	.	.	.	.	.	.	.	.	.
107	RVA/Human-wt/ZAF/MRC-DPRU1224/2004/G1P[8]	.	.	.	.	.	.	.	.	.	.	.	.	.	.	.	.	.	.	.	.	.	.	.	.	.	.	.	.	.	.	.	.	.	.	.	.	.	.	.	.	.	.	.	.	.	.	.	.
108	RVA/Human-wt/ZAF/MRC-DPRU1285/2004/G1P[8]	.	.	.	.	.	.	.	.	.	.	.	.	.	.	.	.	.	.	.	.	.	.	.	.	.	.	.	.	.	.	.	.	.	.	.	.	.	.	.	.	.	.	.	.	.	.	.	.
109	RVA/Human-wt/ZAF/MRC-DPRU1275/2004/G1P[8]	.	.	.	.	.	.	.	.	.	.	.	.	.	.	.	.	.	.	.	.	.	.	.	.	.	.	.	.	.	.	.	.	.	.	.	.	.	.	.	.	.	.	.	.	.	.	.	.
110	RVA/Human-wt/ZAF/MRC-DPRU1264/2004/G1P[8]	.	.	.	.	.	.	.	.	.	.	.	.	.	.	.	.	.	.	.	.	.	.	.	.	.	.	.	.	.	.	.	.	.	.	.	.	.	.	.	.	.	.	.	.	.	.	.	.
111	RVA/Human-wt/ZAF/MRC-DPRU1299/2004/G1P[8]	.	.	.	.	.	.	.	.	.	.	.	.	.	.	.	.	.	.	.	.	.	.	.	.	.	.	.	.	.	.	.	.	.	.	.	.	.	.	.	.	.	.	.	.	.	.	.	.
112	RVA/Human-wt/ZAF/MRC-DPRU1277/2004/G1P[8]	.	.	.	.	.	.	.	.	.	.	.	.	.	.	.	.	.	.	.	.	.	.	.	.	.	.	.	.	.	.	.	.	.	.	.	.	.	.	.	.	.	.	.	.	.	.	.	.
113	RVA/Human-wt/ZAF/MRC-DPRU1280-04/2004/G1P[8]	.	.	.	.	.	.	.	.	.	.	.	.	.	.	.	.	.	.	.	.	.	.	.	.	.	.	.	.	.	.	.	.	.	.	.	.	.	.	.	.	.	.	.	.	.	.	.	.
114	RVA/Human-wt/ZAF/MRC-DPRU1283/2004/G1P[8]	.	.	R	.	.	.	.	.	.	V	.	.	.	.	.	.	.	.	.	.	.	Y	.	.	.	.	.	.	.	.	.	.	.	.	.	.	.	.	.	.	.	.	.	.	.	.	.	.
115	RVA/Human-wt/ZAF/MRC-DPRU822/2005/G1P[8]	.	.	.	.	.	.	.	.	.	.	.	.	.	.	.	.	.	.	.	.	.	.	.	.	.	.	.	.	.	.	.	.	.	.	.	.	.	.	.	.	.	.	.	.	.	.	.	.
116	RVA/Human-wt/ZAF/MRC-DPRU2114/2005/G1P[8]	.	.	.	.	.	.	.	.	.	.	.	.	.	.	.	.	.	.	.	.	.	.	.	.	.	.	.	.	.	.	.	.	.	.	.	.	.	.	.	D	.	.	.	.	.	.	.	.
117	RVA/Human-wt/ZAF/MRC-DPRU2132/2005/G1P[8]	.	.	.	.	.	.	.	.	.	.	.	.	.	.	.	.	.	.	.	.	.	.	.	.	.	.	.	.	.	.	.	.	.	.	.	.	.	.	.	D	.	.	.	.	.	.	.	.
118	RVA/Human-wt/ZAF/MRC-DPRU799/2006/G1P[8]	.	.	.	.	.	.	.	.	.	.	.	.	.	.	.	.	.	.	.	.	.	.	.	.	.	.	.	.	.	.	.	.	.	.	.	.	.	.	.	D	.	.	.	.	.	.	.	.
119	RVA/Human-wt/ZAF/MRC-DPRU803/2006/G1P[8]	.	.	.	.	.	.	.	.	.	.	.	.	.	.	.	.	.	.	.	.	.	.	.	.	.	.	.	.	.	.	.	.	.	.	.	.	.	.	.	D	.	.	.	.	.	.	.	.
120	RVA/Human-wt/ZAF/MRC-DPRU840/2006/G1P[8]	.	.	.	.	.	.	.	.	.	.	.	.	.	.	.	.	.	.	.	.	.	.	.	.	.	.	.	.	.	.	.	.	.	.	.	.	.	.	.	D	.	.	.	.	.	.	.	.
121	RVA/Human-wt/ZAF/MRC-DPRU832/2006/G1P[8]	.	.	.	.	.	.	.	.	.	.	.	.	.	.	.	.	.	.	.	.	.	.	.	.	.	.	.	.	.	.	.	.	.	.	.	.	.	.	.	D	.	.	.	.	.	.	.	.
122	RVA/Human-wt/ZAF/MRC-DPRU789/2006/G1P[8]	.	.	.	.	.	.	.	.	.	.	.	.	.	.	.	.	.	.	.	.	.	.	.	.	.	.	.	.	.	.	.	.	.	.	.	.	.	.	.	D	.	.	.	.	.	.	.	.
123	RVA/Human-wt/ZAF/MRC-DPRU748/2006/G1P[8]	.	.	.	.	.	.	.	.	.	.	.	.	.	.	.	.	.	.	.	.	.	.	.	.	.	.	.	.	.	.	.	.	.	.	.	.	.	.	.	D	.	.	.	.	.	.	.	.
124	RVA/Human-wt/ZAF/MRC-DPRU757/2006/G1P[8]	.	.	.	.	.	.	.	.	.	.	.	.	.	.	.	.	.	.	.	.	.	.	.	.	.	.	.	.	.	.	.	.	.	.	.	.	.	.	.	D	.	.	.	.	.	.	.	.
125	RVA/Human-wt/ZAF/MRC-DPRU839/2006/G1P[8]	.	.	.	.	.	.	.	.	.	.	.	.	.	.	.	.	.	.	.	.	.	.	.	.	.	.	.	.	.	.	.	.	.	.	.	.	.	.	.	D	.	.	.	.	.	.	.	.
126	RVA/Human-wt/ZAF/MRC-DPRU901/2006/G1P[8]	.	.	.	.	.	.	.	.	.	.	.	.	.	.	.	.	.	.	.	.	.	.	.	.	.	.	.	.	.	.	.	.	.	.	.	.	.	.	.	D	.	.	.	.	.	.	.	.
127	RVA/Human-wt/ZAF/MRC-DPRU1840/2007/G1P[8]	.	.	.	.	.	.	.	.	.	.	.	.	.	.	.	.	.	.	.	.	.	.	.	.	.	.	.	.	.	.	.	.	.	.	.	.	.	.	.	D	.	.	.	.	.	.	.	.
128	RVA/Human-wt/ZAF/MRC-DPRU1327/2007/G1P[8]	.	.	.	.	.	.	.	.	.	.	.	.	.	.	.	.	.	.	.	.	.	.	.	.	.	.	.	.	.	.	.	.	.	.	.	.	.	.	.	D	.	.	.	.	.	.	.	.
129	RVA/Human-wt/ZAF/MRC-DPRU1350/2007/G1P[8]	.	.	.	.	.	.	.	.	.	.	.	.	.	.	.	.	.	.	.	.	.	.	.	.	.	.	.	.	.	.	.	.	.	.	.	.	.	.	.	D	.	.	.	.	.	.	.	.
130	RVA/Human-wt/ZAF/MRC-DPRU1370/2007/G1P[8]	.	.	.	.	.	.	.	.	.	.	.	.	.	.	.	.	.	.	.	.	.	.	.	.	.	.	.	.	.	.	.	.	.	.	.	.	.	.	.	D	.	.	.	.	.	.	.	.
131	RVA/Human-wt/ZAF/MRC-DPRU1381/2007/G1P[8]	.	.	.	.	.	.	.	.	.	.	.	.	.	.	.	.	.	.	.	.	.	.	.	.	.	.	.	.	.	.	.	.	.	.	.	.	.	.	.	D	.	.	.	.	.	.	.	.
132	RVA/Human-wt/ZAF/MRC-DPRU1039/2008/G1P[8]	.	.	.	.	.	.	.	.	.	.	.	.	.	.	.	.	.	.	.	.	.	.	.	.	.	.	.	.	.	.	.	.	.	.	.	.	.	.	.	D	.	.	.	.	.	.	.	.
133	RVA/Human-wt/ZAF/MRC-DPRU1960/2008/G1P[8]	.	.	.	.	.	.	.	.	.	.	.	.	.	.	.	.	.	.	.	.	.	.	.	.	.	.	.	.	.	.	.	.	.	.	.	.	.	.	.	D	.	.	.	.	.	.	.	.
134	RVA/Human-wt/ZAF/MRC-DPRU1052/2008/G1P[8]	.	.	.	.	.	.	.	.	.	.	.	.	.	.	.	.	.	.	.	.	.	.	.	.	.	.	.	.	.	.	.	.	.	.	.	.	.	.	.	D	.	.	.	.	.	.	.	.
135	RVA/Human-wt/ZAF/MRC-DPRU2429/2008/G1P[8]	.	.	.	.	.	.	.	.	.	.	.	.	.	.	.	.	.	.	.	.	.	.	.	.	.	.	.	.	.	.	.	.	.	.	.	.	.	.	.	D	.	.	.	.	.	.	.	.
136	RVA/Human-wt/ZAF/MRC-DPRU2125/2008/G1P[8]	.	.	.	.	.	.	.	.	.	.	.	.	.	.	.	.	.	.	.	.	.	.	.	.	.	.	.	.	.	.	.	.	.	.	.	.	.	.	.	D	.	.	.	.	.	.	.	.
137	RVA/Human-wt/ZAF/MRC-DPRU155/2009/G1P[8]	.	.	.	.	.	.	.	.	.	.	.	.	.	.	.	.	.	.	.	.	.	.	.	.	.	.	.	.	.	.	.	.	.	.	.	.	.	.	.	D	.	.	.	.	.	.	.	.
138	RVA/Human-wt/ZAF/MRC-DPRU1269/2009/G1P[8]	.	.	.	.	.	.	.	.	.	.	.	.	.	.	.	.	.	.	.	.	.	.	.	.	.	.	.	.	.	.	.	.	.	.	.	.	.	.	.	D	.	.	.	.	.	.	.	.
139	RVA/Human-wt/ZAF/MRC-DPRU150/2009/G1P[8]	.	.	.	.	.	.	.	.	.	.	.	.	.	.	.	.	.	.	.	.	.	.	.	.	.	.	.	.	.	.	.	.	.	.	.	.	.	.	.	D	.	.	.	.	.	.	.	.
140	RVA/Human-wt/ZAF/MRC-DPRU2801/2009/G1P[8]	.	.	.	.	.	.	.	.	.	.	.	.	.	.	.	.	.	.	.	.	.	.	.	.	.	.	.	.	.	.	.	.	.	.	.	.	.	.	.	D	.	.	.	.	.	.	.	.
141	RVA/Human-wt/ZAF/MRC-DPRU1270/2009/G1P[8]	.	.	.	.	.	.	.	.	.	.	.	.	.	.	.	.	.	.	.	.	.	.	.	.	.	.	.	.	.	.	.	.	.	.	.	.	.	.	.	D	.	.	.	.	.	.	.	.
142	RVA/Human-wt/ZAF/MRC-DPRU1389/2009/G1P[8]	.	.	.	.	.	.	.	.	.	.	.	.	.	.	.	.	.	.	.	.	.	.	.	.	.	.	.	.	.	.	.	.	.	.	.	.	.	.	.	D	.	.	.	.	.	.	.	.
143	RVA/Human-wt/ZAF/MRC-DPRU2325/2009/G1P[8]	.	.	.	.	.	.	.	.	.	.	.	.	.	.	.	.	.	.	.	.	.	.	.	.	.	.	.	.	.	.	.	.	.	.	.	.	.	.	.	D	.	.	.	.	.	.	.	.
144	RVA/Human-wt/ZAF/MRC-DPRU2306/2009/G1P[8]	.	.	.	.	.	.	.	.	.	.	.	.	.	.	.	.	.	.	.	.	.	.	.	.	.	.	.	.	.	.	.	.	.	.	.	.	.	.	.	D	.	.	.	.	.	.	.	.
145	RVA/Human-wt/ZAF/MRC-DPRU2330/2009/G1P[8]	.	.	.	.	.	.	.	.	.	.	.	.	.	.	.	.	.	.	.	.	.	.	.	.	.	.	.	.	.	.	.	.	.	.	.	.	.	.	.	D	.	.	.	.	.	.	.	.
146	RVA/Human-wt/ZAF/MRC-DPRU2294/2009/G1P[8]	.	.	.	.	.	.	.	.	.	.	.	.	.	.	.	.	.	.	.	.	.	.	.	.	.	.	.	.	.	.	.	.	.	.	.	.	.	.	.	D	.	.	.	.	.	.	.	.
147	RVA/Human-wt/ZAF/MRC-DPRU1923/2009/G1P[8]	.	.	.	I	.	.	.	.	.	.	.	.	.	.	.	.	.	.	.	.	.	.	.	.	.	.	.	.	.	.	.	.	.	.	.	.	.	.	.	D	.	.	.	.	.	.	.	.
148	RVA/Human-wt/ZAF/MRC-DPRU135/2009/G1P[8]	.	.	.	.	.	.	.	.	.	.	.	.	.	.	.	.	.	.	.	.	.	.	.	.	.	.	.	.	.	.	.	.	.	.	.	.	.	.	.	D	.	.	.	.	.	.	.	.
149	RVA/Human-wt/ZAF/UFS-NGS-MRC-DPRU2021/2010/G1P[8]	.	.	.	.	.	.	.	.	.	.	.	.	.	.	.	.	.	.	.	.	.	.	.	.	.	.	.	.	.	.	.	.	.	.	.	.	.	.	.	D	.	.	.	.	.	.	.	.
150	RVA/Human-wt/ZAF/UFS-NGS-MRC-DPRU2250/2013/G1P[8]	.	.	.	.	.	.	.	.	.	.	.	.	.	.	.	.	.	.	.	.	.	.	.	.	.	.	.	.	.	.	.	.	.	.	.	.	.	.	.	.	.	.	.	.	.	.	.	.
151	RVA/Human-wt/ZAF/UFS-NGS-MRC-DPRU56/2014/G1P[8]	.	.	.	.	.	.	.	.	.	.	.	.	.	.	.	.	.	.	.	.	.	.	.	.	.	.	.	.	.	.	.	.	.	.	.	.	.	.	.	D	.	.	.	.	.	.	.	.
152	RVA/Human-wt/ZAF/UFS-NGS-MRC-DPRU74/2014/G1P[8]	.	.	.	.	.	.	.	.	.	.	.	.	.	.	.	.	.	.	.	.	.	.	.	.	.	.	.	.	.	.	.	.	.	.	.	.	.	.	.	D	.	.	.	.	.	.	.	.
153	RVA/Human-wt/ZAF/UFS-NGS-MRC-DPRU65/2014/G1P[8]	.	.	.	.	.	.	.	.	.	.	.	.	.	.	.	.	.	.	.	.	.	.	.	.	.	.	.	.	.	.	.	.	.	.	.	.	.	.	.	D	.	.	.	.	.	.	.	.
154	RVA/Human-wt/ZAF/UFS-NGS-MRC-DPRU150/2014/G1P[8]	.	.	.	.	.	.	.	.	.	.	.	.	.	.	.	.	.	.	.	.	.	.	.	.	.	.	.	.	.	.	.	.	.	.	.	.	.	.	.	D	.	.	.	.	.	.	.	.
155	RVA/Human-wt/ZAF/UFS-NGS-MRC-DPRU143/2014/G1P[8]	.	.	.	.	.	.	.	.	.	.	.	.	.	.	.	.	.	.	.	.	.	.	.	.	.	.	.	.	.	.	.	.	.	.	.	.	.	.	.	D	.	.	.	.	.	.	.	.
156	RVA/Human-wt/ZAF/UFS-NGS-MRC-DPRU4357/2015/G1P[8]	.	.	.	.	.	.	.	.	.	.	.	.	.	.	.	.	.	.	.	.	.	.	.	.	.	.	.	.	.	.	.	.	.	.	.	.	.	.	.	D	.	.	.	.	.	.	.	.
157	RVA/Human-wt/ZAF/UFS-NGS-MRC-DPRU4347/2015/G1P[8]	.	.	.	.	.	.	.	.	.	.	.	.	.	.	.	.	.	.	.	.	.	.	.	.	.	.	.	.	.	.	.	.	.	.	.	.	.	.	.	D	.	.	.	.	.	.	.	.
158	RVA/Human-wt/ZAF/UFS-NGS-MRC-DPRU4352/2015/G1P[8]	.	.	.	.	.	.	.	.	.	.	.	.	.	.	.	.	.	.	.	.	.	.	.	.	.	.	.	.	.	.	.	.	.	.	.	.	.	.	.	D	.	.	.	.	.	.	.	.
159	RVA/Human-wt/ZAF/UFS-NGS-MRC-DPRU15948/2017/G1P[8]	.	.	.	.	.	.	.	.	.	.	.	.	.	.	.	.	.	.	.	.	.	.	.	.	.	.	.	.	.	.	.	.	.	.	.	.	.	.	.	D	.	.	.	.	.	.	.	.
160	RVA/Human-wt/ZAF/MRC-DPRU2061/2010/G1P[8]	.	.	.	.	.	.	.	.	.	.	.	.	.	.	.	.	.	.	.	.	.	.	.	.	.	.	.	.	.	.	.	.	.	.	.	.	.	.	.	D	.	.	.	.	.	.	.	.
161	RVA/Human-wt/ZAF/MRC-DPRU1492/2010/G1P[8]	.	.	.	.	.	.	.	.	.	.	.	.	.	.	.	.	.	.	.	.	.	.	.	.	.	.	.	.	.	.	.	.	.	.	.	.	.	.	.	D	.	.	.	.	.	.	.	.
162	RVA/Human-wt/ZAF/MRC-DPRU2030/2010/G1P[8]	.	.	.	.	.	.	.	.	.	.	.	.	.	.	.	.	.	.	.	.	.	.	.	.	.	.	.	.	.	.	.	.	.	.	.	.	.	.	.	D	.	.	.	.	.	.	.	.
163	RVA/Human-wt/ZAF/MRC-DPRU1544/2010/G1P[8]	.	.	.	.	.	.	.	.	.	.	.	.	.	.	.	.	.	.	.	.	.	.	.	.	.	.	.	.	.	.	.	.	.	.	.	.	.	.	.	D	.	.	.	.	.	.	.	.
164	RVA/Human-wt/ZAF/MRC-DPRU2035/2010/G1P[8]	.	.	.	.	.	.	.	.	.	.	.	.	.	.	.	.	.	.	.	.	.	.	.	.	.	.	.	.	.	.	.	.	.	.	.	.	.	.	.	D	.	.	.	.	.	.	.	.
165	RVA/Human-wt/ZAF/MRC-DPRU2052/2010/G1P[8]	.	.	.	.	.	.	.	.	.	.	.	.	.	.	.	.	.	.	.	.	.	.	.	.	.	.	.	.	.	.	.	.	.	.	.	.	.	.	.	D	.	.	.	.	.	.	.	.
166	RVA/Human-wt/ZAF/MRC-DPRU1506/2010/G1P[8]	.	.	.	.	.	.	.	.	.	.	.	.	.	.	.	.	.	.	.	.	.	.	.	.	.	.	.	.	.	.	.	.	.	.	.	.	.	.	.	D	.	.	.	.	.	.	.	.
167	RVA/Human-wt/ZAF/MRC-DPRU6954/2011/G1P[8]	.	.	.	.	.	.	.	.	.	.	.	.	.	.	.	.	.	.	.	.	.	.	.	.	.	.	.	.	.	.	.	.	.	.	.	.	.	.	.	D	.	.	.	.	.	.	.	.
168	RVA/Human-wt/ZAF/MRC-DPRU4079-11/2011/G1P[8]	.	.	.	.	.	.	.	.	.	.	.	.	.	.	.	.	.	.	.	.	.	.	.	.	.	.	.	.	.	.	.	.	.	.	.	.	.	.	.	D	.	.	.	.	.	.	.	.
169	RVA/Human-wt/ZAF/MRC-DPRU120/2011/G1P[8]	.	.	.	.	.	.	.	.	.	.	.	.	.	.	.	.	.	.	.	.	.	.	.	.	.	.	.	.	.	.	.	.	.	.	.	.	.	.	.	D	.	.	.	.	.	.	.	.
170	RVA/Human-wt/ZAF/MRC-DPRU121/2011/G1P[8]	.	.	.	.	.	.	.	.	.	.	.	.	.	.	.	.	.	.	.	.	.	.	.	.	.	.	.	.	.	.	.	.	.	.	.	.	.	.	.	D	.	.	.	.	.	.	.	.
171	RVA/Human-wt/ZAF/MRC-DPRU83/2011/G1P[8]	.	.	.	.	.	.	.	.	.	.	.	.	.	.	.	.	.	.	.	.	.	.	.	.	.	.	.	.	.	.	.	.	.	.	.	.	.	.	.	D	.	.	.	.	.	.	.	.
		481	482	483	484	485	486	487	488	489	490	491	492	493	494	495	496	497	498	499	500	501	502	503	504	505	506	507	508	509	510	511	512	513	514	515	516	517	518	519	520	521	522	523	524	525	526	527	528
	RVA/Vaccine/USA/Rotarix-A41CB052A/1988/G1P[8]	Q	V	A	N	W	L	H	F	I	N	N	N	R	F	R	Q	V	V	I	D	G	V	L	N	Q	T	L	N	D	N	I	R	N	G	Q	V	I	N	Q	L	M	E	A	L	M	Q	L	S
1	RVA/Human-wt/ZAF/UFS-NGS-MRC-DPRU4269/2002/G1P[8]	.	.	.	.	.	.	.	.	.	.	.	.	.	.	.	.	.	.	.	.	.	.	.	.	.	.	.	.	.	.	.	.	.	.	.	.	.	.	.	.	.	.	.	.	.	.	.	.
2	RVA/Human-wt/ZAF/UFS-NGS-MRC-DPRU3883/2002/G1P[8]	.	.	.	.	.	.	.	.	.	.	.	.	.	.	.	.	.	.	.	.	.	.	.	.	.	.	.	.	.	.	.	.	.	.	.	.	.	.	.	.	.	.	.	.	.	.	.	.
3	RVA/Human-wt/ZAF/UFS-NGS-MRC-DPRU3892/2002/G1P[8]	.	.	.	.	.	.	.	.	.	.	.	.	.	.	.	.	.	.	.	.	.	.	.	.	.	.	.	.	.	.	.	.	.	.	.	.	.	.	.	.	.	.	.	.	.	.	.	.
4	RVA/Human-wt/ZAF/UFS-NGS-MRC-DPRU4049/2002/G1P[8]	.	.	.	.	.	.	.	.	.	.	.	.	.	.	.	.	.	.	.	.	.	.	.	.	.	.	.	.	.	.	.	.	.	.	.	.	.	.	.	.	.	.	.	.	.	.	.	.
5	RVA/Human-wt/ZAF/UFS-NGS-MRC-DPRU3956/2002/G1P[8]	.	.	.	.	.	.	.	.	.	.	.	.	.	.	.	.	.	.	.	.	.	.	.	.	.	.	.	.	.	.	.	.	.	.	.	.	.	.	.	.	.	.	.	.	.	.	.	.
6	RVA/Human-wt/ZAF/UFS-NGS-MRC-DPRU4102/2002/G1P[8]	.	.	.	.	.	.	.	.	.	.	.	.	.	.	.	.	.	.	.	.	.	.	.	.	.	.	.	.	.	.	.	.	.	.	.	.	.	.	.	.	.	.	.	.	.	.	.	.
7	RVA/Human-wt/ZAF/UFS-NGS-MRC-DPRU4271/2002/G1P[8]	.	.	.	.	.	.	.	.	.	.	.	.	.	.	.	.	.	.	.	.	.	.	.	.	.	.	.	.	.	.	.	.	.	.	.	.	.	.	.	.	.	.	.	.	.	.	.	.
8	RVA/Human-wt/ZAF/UFS-NGS-MRC-DPRU4023/2002/G1P[8]	.	.	.	.	.	.	.	.	.	.	.	.	.	.	.	.	.	.	.	.	.	.	.	.	.	.	.	.	.	.	.	.	.	.	.	.	.	.	.	.	.	.	.	.	.	.	.	.
9	RVA/Human-wt/ZAF/UFS-NGS-MRC-DPRU4055/2002/G1P[8]	.	.	.	.	.	.	.	.	.	.	.	.	.	.	.	.	.	.	.	.	.	.	.	.	.	.	.	.	.	.	.	.	.	.	.	.	.	.	.	.	.	.	.	.	.	.	.	.
10	RVA/Human-wt/ZAF/UFS-NGS-MRC-DPRU3951/2002/G1P[8]	.	.	.	.	.	.	.	.	.	.	.	.	.	.	.	.	.	.	.	.	.	.	.	.	.	.	.	.	.	.	.	.	.	.	.	.	.	.	.	.	.	.	.	.	.	.	.	.
11	RVA/Human-wt/ZAF/UFS-NGS-MRC-DPRU4018/2002/G1P[8]	.	.	.	.	.	.	.	.	.	.	.	.	.	.	.	.	.	.	.	.	.	.	.	.	.	.	.	.	.	.	.	.	.	.	.	.	.	.	.	.	.	.	.	.	.	.	.	.
12	RVA/Human-wt/ZAF/UFS-NGS-MRC-DPRU4019/2002/G1P[8]	.	.	.	.	.	.	.	.	.	.	.	.	.	.	.	.	.	.	.	.	.	.	.	.	.	.	.	.	.	.	.	.	.	.	.	.	.	.	.	.	.	.	.	.	.	.	.	.
13	RVA/Human-wt/ZAF/UFS-NGS-MRC-DPRU4024/2002/G1P[8]	.	.	.	.	.	.	.	.	.	.	.	.	.	.	.	.	.	.	.	.	.	.	.	.	.	.	.	.	.	.	.	.	.	.	.	.	.	.	.	.	.	.	.	.	.	.	.	.
14	RVA/Human-wt/ZAF/UFS-NGS-MRC-DPRU4026/2002/G1P[8]	.	.	.	.	.	.	.	.	.	.	.	.	.	.	.	.	.	.	.	.	.	.	.	.	.	.	.	.	.	.	.	.	.	.	.	.	.	.	.	.	.	.	.	.	.	.	.	.
15	RVA/Human-wt/ZAF/UFS-NGS-MRC-DPRU2117/2003/G1P[8]	.	.	.	.	.	.	.	.	.	.	.	.	.	.	.	.	.	.	.	.	.	.	.	.	.	.	.	.	.	.	.	.	.	.	.	.	.	.	.	.	.	.	.	.	.	.	.	.
16	RVA/Human-wt/ZAF/UFS-NGS-MRC-DPRU2145/2003/G1P[8]	.	.	.	.	.	.	.	.	.	.	.	.	.	.	.	.	.	.	.	.	.	.	.	.	.	.	.	.	.	.	.	.	.	.	.	.	.	.	.	.	.	.	.	.	.	.	.	.
17	RVA/Human-wt/ZAF/UFS-NGS-MRC-DPRU632/2003/G1P[8]	.	.	.	.	.	.	.	.	.	.	.	.	.	.	.	.	.	.	.	.	.	.	.	.	.	.	.	.	.	.	.	.	.	.	.	.	.	.	.	.	.	.	.	.	.	.	.	.
18	RVA/Human-wt/ZAF/UFS-NGS-MRC-DPRU493/2003/G1P[8]	.	.	.	.	.	.	.	.	.	.	.	.	.	.	.	.	.	.	.	.	.	.	.	.	.	.	.	.	.	.	.	.	.	.	.	.	.	.	.	.	.	.	.	.	.	.	.	.
19	RVA/Human-wt/ZAF/UFS-NGS-MRC-DPRU609/2003/G1P[8]	.	.	.	.	.	.	.	.	.	.	.	.	.	.	.	.	.	.	.	.	.	.	.	.	.	.	.	.	.	.	.	.	.	.	.	.	.	.	.	.	.	.	.	.	.	.	.	.
20	RVA/Human-wt/ZAF/UFS-NGS-MRC-DPRU456/2003/G1P[8]	.	.	.	.	.	.	.	.	.	.	.	.	.	.	.	.	.	.	.	.	.	.	.	.	.	.	.	.	.	.	.	.	.	.	.	.	.	.	.	.	.	.	.	.	.	.	.	.
21	RVA/Human-wt/ZAF/UFS-NGS-MRC-DPRU2156/2003/G1P[8]	.	.	.	.	.	.	.	.	.	.	.	.	.	.	.	.	.	.	.	.	.	.	.	.	.	.	.	.	.	.	.	.	.	.	.	.	.	.	.	.	.	.	.	.	.	.	.	.
22	RVA/Human-wt/ZAF/UFS-NGS-MRC-DPRU1104/2004/G1P[8]	.	.	.	.	.	.	.	.	.	.	.	.	.	.	.	.	.	.	.	.	.	.	.	.	.	.	.	.	.	.	.	.	.	.	.	.	.	.	.	.	.	.	.	.	.	.	.	.
23	RVA/Human-wt/ZAF/UFS-NGS-MRC-DPRU1230/2004/G1P[8]	.	.	.	.	.	.	.	.	.	.	.	.	.	.	.	.	.	.	.	.	.	.	.	.	.	.	.	.	.	.	.	.	.	.	.	.	.	.	.	.	.	.	.	.	.	.	.	.
24	RVA/Human-wt/ZAF/UFS-NGS-MRC-DPRU1135/2004/G1P[8]	.	.	.	.	.	.	.	.	.	.	.	.	.	.	.	.	.	.	.	.	.	.	.	.	.	.	.	.	.	.	.	.	.	.	.	.	.	.	.	.	.	.	.	.	.	.	.	.
25	RVA/Human-wt/ZAF/UFS-NGS-MRC-DPRU1184/2004/G1P[8]	.	.	.	.	.	.	.	.	.	.	.	.	.	.	.	.	.	.	.	.	.	.	.	.	.	.	.	.	.	.	.	.	.	.	.	.	.	.	.	.	.	.	.	.	.	.	.	.
26	RVA/Human-wt/ZAF/UFS-NGS-MRC-DPRU1192/2004/G1P[8]	.	.	.	.	.	.	.	.	.	.	.	.	.	.	.	.	.	.	.	.	.	.	.	.	.	.	.	.	.	.	.	.	.	.	.	.	.	.	.	.	.	.	.	.	.	.	.	.
27	RVA/Human-wt/ZAF/UFS-NGS-MRC-DPRU1205/2004/G1P[8]	.	.	.	.	.	.	.	.	.	.	.	.	.	.	.	.	.	.	.	.	.	.	.	.	.	.	.	.	.	.	.	.	.	.	.	.	.	.	.	.	.	.	.	.	.	.	.	.
28	RVA/Human-wt/ZAF/UFS-NGS-MRC-DPRU1139/2004/G1P[8]	.	.	.	.	.	.	.	.	.	.	.	.	.	.	.	.	.	.	.	.	.	.	.	.	.	.	.	.	.	.	.	.	.	.	.	.	.	.	.	.	.	.	.	.	.	.	.	.
29	RVA/Human-wt/ZAF/UFS-NGS-MRC-DPRU1145/2004/G1P[8]	.	.	.	.	.	.	.	.	.	.	.	.	.	.	.	.	.	.	.	.	.	.	.	.	.	.	.	.	.	.	.	.	.	.	.	.	.	.	.	.	.	.	.	.	.	.	.	.
30	RVA/Human-wt/ZAF/UFS-NGS-MRC-DPRU1116/2004/G1P[8]	.	.	.	.	.	.	.	.	.	.	.	.	.	.	.	.	.	.	.	.	.	.	.	.	.	.	.	.	.	.	.	.	.	.	.	.	.	.	.	.	.	.	.	.	.	.	.	.
31	RVA/Human-wt/ZAF/UFS-NGS-MRC-DPRU1131/2004/G1P[8]	.	.	.	.	.	.	.	.	.	.	.	.	.	.	.	.	.	.	.	.	.	.	.	.	.	.	.	.	.	.	.	.	.	.	.	.	.	.	.	.	.	.	.	.	.	.	.	.
32	RVA/Human-wt/ZAF/UFS-NGS-MRC-DPRU1148/2004/G1P[8]	.	.	.	.	.	.	.	.	.	.	.	.	.	.	.	.	.	.	.	.	.	.	.	.	.	.	.	.	.	.	.	.	.	.	.	.	.	.	.	.	.	.	.	.	.	.	.	.
33	RVA/Human-wt/ZAF/UFS-NGS-MRC-DPRU1287/2004/G1P[8]	.	.	.	.	.	.	.	.	.	.	.	.	.	.	.	.	.	.	.	.	.	.	.	.	.	.	.	.	.	.	.	.	.	.	.	.	.	.	.	.	.	.	.	.	.	.	.	.
34	RVA/Human-wt/ZAF/UFS-NGS-MRC-DPRU3410/2004/G1P[8]	.	.	.	.	.	.	.	.	.	.	.	.	.	.	.	.	.	.	.	.	.	.	.	.	.	.	.	.	.	.	.	.	.	.	.	.	.	.	.	.	.	.	.	.	.	.	.	.
35	RVA/Human-wt/ZAF/UFS-NGS-MRC-DPRU3449/2004/G1P[8]	.	.	.	.	.	.	.	.	.	.	.	.	.	.	.	.	.	A	.	.	.	.	.	.	.	.	.	.	.	.	.	.	.	.	.	.	.	.	.	.	.	.	.	.	.	.	.	.
36	RVA/Human-wt/ZAF/UFS-NGS-MRC-DPRU687/2005/G1P[8]	.	.	.	.	.	.	.	.	.	.	.	.	.	.	.	.	.	.	.	.	.	.	.	.	.	.	.	.	.	.	.	.	.	.	.	.	.	.	.	.	.	.	.	.	.	.	.	.
37	RVA/Human-wt/ZAF/UFS-NGS-MRC-DPRU747/2005/G1P[8]	.	.	.	.	.	.	.	.	.	.	.	.	.	.	.	.	.	.	.	.	.	.	.	.	.	.	.	.	.	.	.	.	.	.	.	.	.	.	.	.	.	.	.	.	.	.	.	.
38	RVA/Human-wt/ZAF/UFS-NGS-MRC-DPRU451/2005/G1P[8]	.	.	.	.	.	.	.	.	.	.	.	.	.	.	.	.	.	.	.	.	.	.	.	.	.	.	.	.	.	.	.	.	.	.	.	.	.	.	.	.	.	.	.	.	.	.	.	.
39	RVA/Human-wt/ZAF/UFS-NGS-MRC-DPRU682/2005/G1P[8]	.	.	.	.	.	.	.	.	.	.	.	.	.	.	.	.	.	.	.	.	.	.	.	.	.	.	.	.	.	.	.	.	.	.	.	.	.	.	.	.	.	.	.	.	.	.	.	.
40	RVA/Human-wt/ZAF/UFS-NGS-MRC-DPRU745/2005/G1P[8]	.	.	.	.	.	.	.	.	.	.	.	.	.	.	.	.	.	.	.	.	.	.	.	.	.	.	.	.	.	.	.	.	.	.	.	.	.	.	.	.	.	.	.	.	.	.	.	.
41	RVA/Human-wt/ZAF/UFS-NGS-MRC-DPRU658/2005/G1P[8]	.	.	.	.	.	.	.	.	.	.	.	.	.	.	.	.	.	.	.	.	.	.	.	.	.	.	.	.	.	.	.	.	.	.	.	.	.	.	.	.	.	.	.	.	.	.	.	.
42	RVA/Human-wt/ZAF/UFS-NGS-MRC-DPRU1006/2006/G1P[8]	.	.	.	.	.	.	.	.	.	.	.	.	.	.	.	.	.	.	.	.	.	.	.	.	.	.	.	.	.	.	.	.	.	.	.	.	.	.	.	.	.	.	.	.	.	.	.	.
43	RVA/Human-wt/ZAF/UFS-NGS-MRC-DPRU1009/2006/G1P[8]	.	.	.	.	.	.	.	.	.	.	.	.	.	.	.	.	.	.	.	.	.	.	.	.	.	.	.	.	.	.	.	.	.	.	.	.	.	.	.	.	.	.	.	.	.	.	.	.
44	RVA/Human-wt/ZAF/UFS-NGS-MRC-DPRU1019/2006/G1P[8]	.	.	.	.	.	.	.	.	.	.	.	.	.	.	.	.	.	.	.	.	.	.	.	.	.	.	.	.	.	.	.	.	.	.	.	.	.	.	.	.	.	.	.	.	.	.	.	.
45	RVA/Human-wt/ZAF/UFS-NGS-MRC-DPRU981/2006/G1P[8]	.	.	.	.	.	.	.	.	.	.	.	.	.	.	.	.	.	.	.	.	.	.	.	.	.	.	.	.	.	.	.	.	.	.	.	.	.	.	.	.	.	.	.	.	.	.	.	.
46	RVA/Human-wt/ZAF/UFS-NGS-MRC-DPRU732/2006/G1P[8]	.	.	.	.	.	.	.	.	.	.	.	.	.	.	.	.	.	.	.	.	.	.	.	.	.	.	.	.	.	.	.	.	.	.	.	.	.	.	.	.	.	.	.	.	.	.	.	.
47	RVA/Human-wt/ZAF/UFS-NGS-MRC-DPRU902/2006/G1P[8]	.	.	.	.	.	.	.	.	.	.	.	.	.	.	.	.	.	.	.	.	.	.	.	.	.	.	.	.	.	.	.	.	.	.	.	.	.	.	.	.	.	.	.	.	.	.	.	.
48	RVA/Human-wt/ZAF/UFS-NGS-MRC-DPRU1030/2006/G1P[8]	.	.	.	.	.	.	.	.	.	.	.	.	.	.	.	.	.	.	.	.	.	.	.	.	.	.	.	.	.	.	.	.	.	.	.	.	.	.	.	.	.	.	.	.	.	.	.	.
49	RVA/Human-wt/ZAF/UFS-NGS-MRC-DPRU1015/2006/G1P[8]	.	.	.	.	.	.	.	.	.	.	.	.	.	.	.	.	.	.	.	.	.	.	.	.	.	.	.	.	.	.	.	.	.	.	.	.	.	.	.	.	.	.	.	.	.	.	.	.
50	RVA/Human-wt/ZAF/UFS-NGS-MRC-DPRU1005/2006/G1P[8]	.	.	.	.	.	.	.	.	.	.	.	.	.	.	.	.	.	.	.	.	.	.	.	.	.	.	.	.	.	.	.	.	.	.	.	.	.	.	.	.	.	.	.	.	.	.	.	.
51	RVA/Human-wt/ZAF/UFS-NGS-MRC-DPRU748/2006/G1P[8]	.	.	.	.	.	.	.	.	.	.	.	.	.	.	.	.	.	.	.	.	.	.	.	.	.	.	.	.	.	.	.	.	.	.	.	.	.	.	.	.	.	.	.	.	.	.	.	.
52	RVA/Human-wt/ZAF/UFS-NGS-MRC-DPRU757/2006/G1P[8]	.	.	.	.	.	.	.	.	.	.	.	.	.	.	.	.	.	.	.	.	.	.	.	.	.	.	.	.	.	.	.	.	.	.	.	.	.	.	.	.	.	.	.	.	.	.	.	.
53	RVA/Human-wt/ZAF/UFS-NGS-MRC-DPRU768/2006/G1P[8]	.	.	.	.	.	.	.	.	.	.	.	.	.	.	.	.	.	.	.	.	.	.	.	.	.	.	.	.	.	.	.	.	.	.	.	.	.	.	.	.	.	.	.	.	.	.	.	.
54	RVA/Human-wt/ZAF/UFS-NGS-MRC-DPRU783/2006/G1P[8]	.	.	.	.	.	.	.	.	.	.	.	.	.	.	.	.	.	.	.	.	.	.	.	.	.	.	.	.	.	.	.	.	.	.	.	.	.	.	.	.	.	.	.	.	.	.	.	.
55	RVA/Human-wt/ZAF/UFS-NGS-MRC-DPRU849/2006/G1P[8]	.	.	.	.	.	.	.	.	.	.	.	.	.	.	.	.	.	.	.	.	.	.	.	.	.	.	.	.	.	.	.	.	.	.	.	.	.	.	.	.	.	.	.	.	.	.	.	.
56	RVA/Human-wt/ZAF/UFS-NGS-MRC-DPRU999/2006/G1P[8]	.	.	.	.	.	.	.	.	.	.	.	.	.	.	.	.	.	.	.	.	.	.	.	.	.	.	.	.	.	.	.	.	.	.	.	.	.	.	.	.	.	.	.	.	.	.	.	.
57	RVA/Human-wt/ZAF/UFS-NGS-MRC-DPRU1012/2006/G1P[8]	.	.	.	.	.	.	.	.	.	.	.	.	.	.	.	.	.	.	.	.	.	.	.	.	.	.	.	.	.	.	.	.	.	.	.	.	.	.	.	.	.	.	.	.	.	.	.	.
58	RVA/Human-wt/ZAF/UFS-NGS-MRC-DPRU1039/2006/G1P[8]	.	.	.	.	.	.	.	.	.	.	.	.	.	.	.	.	.	.	.	.	.	.	.	.	.	.	.	.	.	.	.	.	.	.	.	.	.	.	.	.	.	.	.	.	.	.	.	.
59	RVA/Human-wt/ZAF/UFS-NGS-MRC-DPRU1002/2006/G1P[8]	.	.	.	.	.	.	.	.	.	.	.	.	.	.	.	.	.	.	.	.	.	.	.	.	.	.	.	.	.	.	.	.	.	.	.	.	.	.	.	.	.	.	.	.	.	.	.	.
60	RVA/Human-wt/ZAF/UFS-NGS-MRC-DPRU1041/2006/G1P[8]	.	.	.	.	.	.	.	.	.	.	.	.	.	.	.	.	.	.	.	.	.	.	.	.	.	.	.	.	.	.	.	.	.	.	.	.	.	.	.	.	.	.	.	.	.	.	.	.
61	RVA/Human-wt/ZAF/UFS-NGS-MRC-DPRU1007/2006/G1P[8]	.	.	.	.	.	.	.	.	.	.	.	.	.	.	.	.	.	.	.	.	.	.	.	.	.	.	.	.	.	.	.	.	.	.	.	.	.	.	.	.	.	.	.	.	.	.	.	.
62	RVA/Human-wt/ZAF/UFS-NGS-MRC-DPRU753/2006/G1P[8]	.	.	.	.	.	.	.	.	.	.	.	.	.	.	.	.	.	.	.	.	.	.	.	.	.	.	.	.	.	.	.	.	.	.	.	.	.	.	.	.	.	.	.	.	.	.	.	.
63	RVA/Human-wt/ZAF/UFS-NGS-MRC-DPRU3433/2006/G1P[8]	.	.	.	.	.	.	.	.	.	.	.	.	.	.	.	.	.	.	.	.	.	.	.	.	.	.	.	.	.	.	.	.	.	.	.	.	.	.	.	.	.	.	.	.	.	.	.	.
64	RVA/Human-wt/ZAF/UFS-NGS-MRC-DPRU1302/2007/G1P[8]	.	.	.	.	.	.	.	.	.	.	.	.	.	.	.	.	.	.	.	.	.	.	.	.	.	.	.	.	.	.	.	.	.	.	.	.	.	.	.	.	.	.	.	.	.	.	.	.
65	RVA/Human-wt/ZAF/UFS-NGS-MRC-DPRU147/2007/G1P[8]	.	.	.	.	.	.	.	.	.	.	.	.	.	.	.	.	.	.	.	.	.	.	.	.	.	.	.	.	.	.	.	.	.	.	.	.	.	.	.	.	.	.	.	.	.	.	.	.
66	RVA/Human-wt/ZAF/UFS-NGS-MRC-DPRU792/2007/G1P[8]	.	.	.	.	.	.	.	.	.	.	.	.	.	.	.	.	.	.	.	.	.	.	.	.	.	.	.	.	.	.	.	.	.	.	.	.	.	.	.	.	.	.	.	.	.	.	.	.
67	RVA/Human-wt/ZAF/UFS-NGS-MRC-DPRU799/2007/G1P[8]	.	.	.	.	.	.	.	.	.	.	.	.	.	.	.	.	.	.	.	.	.	.	.	.	.	.	.	.	.	.	.	.	.	.	.	.	.	.	.	.	.	.	.	.	.	.	.	.
68	RVA/Human-wt/ZAF/UFS-NGS-MRC-DPRU1652/2007/G1P[8]	.	.	.	.	.	.	.	.	.	.	.	.	.	.	.	.	.	.	.	.	.	.	.	.	.	.	.	.	.	.	.	.	.	.	.	.	.	.	.	.	.	.	.	.	.	.	.	.
69	RVA/Human-wt/ZAF/UFS-NGS-MRC-DPRU793/2007/G1P[8]	.	.	.	.	.	.	.	.	.	.	.	.	.	.	.	.	.	.	.	.	.	.	.	.	.	.	.	.	.	.	.	.	.	.	.	.	.	.	.	.	.	.	.	.	.	.	.	.
70	RVA/Human-wt/ZAF/UFS-NGS-MRC-DPRU1273/2007/G1P[8]	.	.	.	.	.	.	.	.	.	.	.	.	.	.	.	.	.	.	.	.	.	.	.	.	.	.	.	.	.	.	.	.	.	.	.	.	.	.	.	.	.	.	.	.	.	.	.	.
71	RVA/Human-wt/ZAF/UFS-NGS-MRC-DPRU1042/2008/G1P[8]	.	.	.	.	.	.	.	.	.	.	.	.	.	.	.	.	.	.	.	.	.	.	.	.	.	.	.	.	.	.	.	.	.	.	.	.	.	.	.	.	.	.	.	.	.	.	.	.
72	RVA/Human-wt/ZAF/UFS-NGS-MRC-DPRU1048/2008/G1P[8]	.	.	.	.	.	.	.	.	.	.	.	.	.	.	.	.	.	.	.	.	.	.	.	.	.	.	.	.	.	.	.	.	.	.	.	.	.	.	.	.	.	.	.	.	.	.	.	.
73	RVA/Human-wt/ZAF/UFS-NGS-MRC-DPRU1970/2008/G1P[8]	.	.	.	.	.	.	.	.	.	.	.	.	.	.	.	.	.	.	.	.	.	.	.	.	.	.	.	.	.	.	.	.	.	.	.	.	.	.	.	.	.	.	.	.	.	.	.	.
74	RVA/Human-wt/ZAF/UFS-NGS-MRC-DPRU1980/2008/G1P[8]	.	.	.	.	.	.	.	.	.	.	.	.	.	.	.	.	.	.	.	.	.	.	.	.	.	.	.	.	.	.	.	.	.	.	.	.	.	.	.	.	.	.	.	.	.	.	.	.
75	RVA/Human-wt/ZAF/UFS-NGS:MRC-DPRU1047/2008/G1P[8]	.	.	.	.	.	.	.	.	.	.	.	.	.	.	.	.	.	.	.	.	.	.	.	.	.	.	.	.	.	.	.	.	.	.	.	.	.	.	.	.	.	.	.	.	.	.	.	.
76	RVA/Human-wt/ZAF/UFS-NGS-MRC-DPRU2006/2008/G1P[8]	.	.	.	.	.	.	.	.	V	.	.	.	.	.	.	.	.	.	.	.	.	.	.	.	.	.	.	.	.	.	.	.	.	.	.	.	.	.	.	.	.	.	.	.	.	.	.	.
77	RVA/Human-wt/ZAF/UFS-NGS-MRC-DPRU1965/2008/G1P[8]	.	.	.	.	.	.	.	.	.	.	.	.	.	.	.	.	.	.	.	.	.	.	.	.	.	.	.	.	.	.	.	.	.	.	.	.	.	.	.	.	.	.	.	.	.	.	.	.
78	RVA/Human-wt/ZAF/UFS-NGS-MRC-DPRU1967/2008/G1P[8]	.	.	.	.	.	.	.	.	.	.	.	.	.	.	.	.	.	.	.	.	.	.	.	.	.	.	.	.	.	.	.	.	.	.	.	.	.	.	.	.	.	.	.	.	.	.	.	.
79	RVA/Human-wt/ZAF/UFS-NGS-MRC-DPRU1969/2008/G1P[8]	.	.	.	.	.	.	.	.	.	.	.	.	.	.	.	.	.	.	.	.	.	.	.	.	.	.	.	.	.	.	.	.	.	.	.	.	.	.	.	.	.	.	.	.	.	.	.	.
80	RVA/Human-wt/ZAF/UFS-NGS-MRC-DPRU136/2009/G1P[8]	.	.	.	.	.	.	.	.	.	.	.	.	.	.	.	.	.	.	.	.	.	.	.	.	.	.	.	.	.	.	.	.	.	.	.	.	.	.	.	.	.	.	.	.	.	.	.	.
81	RVA/Human-wt/ZAF/UFS-NGS-MRC-DPRU138/2009/G1P[8]	.	.	.	.	.	.	.	.	.	.	.	.	.	.	.	.	.	.	.	.	.	.	.	.	.	.	.	.	.	.	.	.	.	.	.	.	.	.	.	.	.	.	.	.	.	.	.	.
82	RVA/Human-wt/ZAF/UFS-NGS-MRC-DPRU2299/2009/G1P[8]	.	.	.	.	.	.	.	.	.	.	.	.	.	.	.	.	.	.	.	.	.	.	.	.	.	.	.	.	.	.	.	.	.	.	.	.	.	.	.	.	.	.	.	.	.	.	.	.
83	RVA/Human-wt/ZAF/UFS-NGS-MRC-DPRU157/2009/G1P[8]	.	.	.	.	.	.	.	.	.	.	.	.	.	.	.	.	.	.	.	.	.	.	.	.	.	.	.	.	.	.	.	.	.	.	.	.	.	.	.	.	.	.	.	.	.	.	.	.
84	RVA/Human-wt/ZAF/UFS-NGS-MRC-DPRU1234/2009/G1P[8]	.	.	.	.	.	.	.	.	.	.	.	.	.	.	.	.	.	.	.	.	.	.	.	.	.	.	.	.	.	.	.	.	.	.	.	.	.	.	.	.	.	.	.	.	.	.	.	.
85	RVA/Human-wt/ZAF/UFS-NGS-MRC-DPRU151/2009/G1P[8]	.	.	.	.	.	.	.	.	.	.	.	.	.	.	.	.	.	.	.	.	.	.	.	.	.	.	.	.	.	.	.	.	.	.	.	.	.	.	.	.	.	.	.	.	.	.	.	.
86	RVA/Human-wt/ZAF/UFS-NGS-MRC-DPRU1271/2009/G1P[8]	.	.	.	.	.	.	.	.	.	.	.	.	.	.	.	.	.	.	.	.	.	.	.	.	.	.	.	.	.	.	.	.	.	.	.	.	.	.	.	.	.	.	.	.	.	.	.	.
87	RVA/Human-wt/ZAF/UFS-NGS-MRC-DPRU1049/2009/G1P[8]	.	.	.	.	.	.	.	.	.	.	.	.	.	.	.	.	.	.	.	.	.	.	.	.	.	.	.	.	.	.	.	.	.	.	.	.	.	.	.	.	.	.	.	.	.	.	.	.
88	RVA/Human-wt/ZAF/UFS-NGS-MRC-DPRU139/2009/G1P[8]	.	.	.	.	.	.	.	.	.	.	.	.	.	.	.	.	.	.	.	.	.	.	.	.	.	.	.	.	.	.	.	.	.	.	.	.	.	.	.	.	.	.	.	.	.	.	.	.
89	RVA/Human-wt/ZAF/UFS-NGS-MRC-DPRU1190/2009/G1P[8]	.	.	.	.	.	.	.	.	.	.	.	.	.	.	.	.	.	.	.	.	.	.	.	.	.	.	.	.	.	.	.	.	.	.	.	.	.	.	.	.	.	.	.	.	.	.	.	.
90	RVA/Human-wt/ZAF/UFS-NGS-MRC-DPRU1093/2009/G1P[8]	.	.	.	.	.	.	.	.	.	.	.	.	.	.	.	.	.	.	.	.	.	.	.	.	.	.	.	.	.	.	.	.	.	.	.	.	.	.	.	.	.	.	.	.	.	.	.	.
91	RVA/Human-wt/ZAF/UFS-NGS-MRC-DPRU2280/2009/G1P[8]	.	.	.	.	.	.	.	.	.	.	.	.	.	.	.	.	.	.	.	.	.	.	.	.	.	.	.	.	.	.	.	.	.	.	.	.	.	.	.	.	.	.	.	.	.	.	.	.
92	RVA/Human-wt/ZAF/UFS-NGS-MRC-DPRU2291/2009/G1P[8]	.	.	.	.	.	.	.	.	.	.	.	.	.	.	.	.	.	.	.	.	.	.	.	.	.	.	.	.	.	.	.	.	.	.	.	.	.	.	.	.	.	.	.	.	.	.	.	.
93	RVA/Human-wt/ZAF/MRC-DPRU1217/2009/G1P[8]	.	.	.	.	.	.	.	.	.	.	.	.	.	.	.	.	.	.	.	.	.	.	.	.	.	.	.	.	.	.	.	.	.	.	.	.	.	.	.	.	.	.	.	.	.	.	.	.
94	RVA/Human-wt/ZAF/MRC-DPRU6113/2002/G1P[8]	.	.	.	.	.	.	.	.	.	.	.	.	.	.	.	.	.	.	.	.	.	.	.	.	.	.	.	.	.	.	.	.	.	.	.	.	.	.	.	.	.	.	.	.	.	.	.	.
95	RVA/Human-wt/ZAF/MRC-DPRU4418/2002/G1P[8]	.	.	.	.	.	.	.	.	.	.	.	.	.	.	.	.	.	.	.	.	.	.	.	.	.	.	.	.	.	.	.	.	.	.	.	.	.	.	.	.	.	.	.	.	.	.	.	.
96	RVA/Human-wt/ZAF/MRC-DPRU4381/2002/G1P[8]	.	.	.	.	.	.	.	.	.	.	.	.	.	.	.	.	.	.	.	.	.	.	.	.	.	.	.	.	.	.	.	.	.	.	.	.	.	.	.	.	.	.	.	.	.	.	.	.
97	RVA/Human-wt/ZAF/MRC-DPRU1192/2002/G1P[8]	.	.	.	.	.	.	.	.	.	.	.	.	.	.	.	.	.	.	.	.	.	.	.	.	.	.	.	.	.	.	.	.	.	.	.	.	.	.	.	.	.	.	.	.	.	.	.	.
98	RVA/Human-wt/ZAF/MRC-DPRU539/2003/G1P[8]	.	.	.	.	.	.	.	.	.	.	.	.	.	.	.	.	.	.	.	.	.	.	.	.	.	.	.	.	.	.	.	.	.	.	.	.	.	.	.	.	.	.	.	.	.	.	.	.
99	RVA/Human-wt/ZAF/MRC-DPRU566/2003/G1P[8]	.	.	.	.	.	.	.	.	.	.	.	.	.	.	.	.	.	.	.	.	.	.	.	.	.	.	.	.	.	.	.	.	.	.	.	.	.	.	.	.	.	.	.	.	.	.	.	.
100	RVA/Human-wt/ZAF/MRC-DPRU451/2003/G1P[8]	.	.	.	.	.	.	.	.	.	.	.	.	.	.	.	.	.	.	.	.	.	.	.	.	.	.	.	.	.	.	.	.	.	.	.	.	.	.	.	.	.	.	.	.	.	.	.	.
101	RVA/Human-wt/ZAF/MRC-DPRU445/2003/G1P[8]	.	.	.	.	.	.	.	.	.	.	.	.	.	.	.	.	.	.	.	.	.	.	.	.	.	.	.	.	.	.	.	.	.	.	.	.	.	.	.	.	.	.	.	.	.	.	.	.
102	RVA/Human-wt/ZAF/MRC-DPRU648/2003/G1P[8]	.	.	.	.	.	.	.	.	.	.	.	.	.	.	.	.	.	.	.	.	.	.	.	.	.	.	.	.	.	.	.	.	.	.	.	.	.	.	.	.	.	.	.	.	.	.	.	.
103	RVA/Human-wt/ZAF/MRC-DPRU2198/2003/G1P[8]	.	.	.	.	.	.	.	.	.	.	.	.	.	.	.	.	.	.	.	.	.	.	.	.	.	.	.	.	.	.	.	.	.	.	.	.	.	.	.	.	.	.	.	.	.	.	.	.
104	RVA/Human-wt/ZAF/MRC-DPRU400/2003/G1P[8]	.	.	.	.	.	.	.	.	.	.	.	.	.	.	.	.	.	.	.	.	.	.	.	.	.	.	.	.	.	.	.	.	.	.	.	.	.	.	.	.	.	.	.	.	.	.	.	.
105	RVA/Human-wt/ZAF/MRC-DPRU2218/2003/G1P[8]	.	.	.	.	.	.	.	.	.	.	.	.	.	.	.	.	.	.	.	.	.	.	.	.	.	.	.	.	.	.	.	.	.	.	.	.	.	.	.	.	.	.	.	.	.	.	.	.
[truncated: 240 more rows]
[truncated: 192 more columns]

## Sheet: VP3
	Amino acid sequences of South African pre and post-vaccine M1 strains
[truncated: 693 more rows]
[truncated: 192 more columns]

## Sheet: NSP1
	Amino acid sequences of South African pre and post-vaccine A1 strains
[truncated: 520 more rows]
[truncated: 192 more columns]

[truncated: 4 more sheets: NSP2, NSP3, NSP4, NSP5]
