# Supplementary material for: Whole Genome In-Silico Analysis of South African G1P[8] Rotavirus Strains before and after Vaccine Introduction over a Period of 14 Years
Source: Vaccines (Basel). 2020 Oct 14;8(4):609. doi: 10.3390/vaccines8040609 (PMC7712154; doi:10.3390/vaccines8040609)
Supplement: Supplementary file 1 [file vaccines-08-00609-s001.zip › supplementary--R1--AE/Supplementary data 9_ Selection pressure analysis.xlsx]

## Sheet: NSP1-FEL
Site	Partition	alpha	beta	omega	alpha=beta	LRT	p-value	Total branch length		Detailed analysis reports can be viewed at https://www.datamonkey.org/fel/5e84f06d89e95e52b24a708f
1	1	0	0	NaN	0	0	1	0
2	1	0	0	NaN	0	0	1	0		Alpha: Synonymous substitution at a rate
3	1	0	0	NaN	0	0	1	0		Beta: Non-synonymous substitution at a rate
4	1	3.02	0	0	1.091	7.874	0.005	1.239		Omega:Ration of non-synonymous to synonmous substitution
5	1	0	0	NaN	0	0	1	0		Alpha=beta: The rate estimate under neutral model
6	1	2.742	0	0	0.426	6.747	0.009	1.125		LRT: Site-specific likelihood ratio test statistic for non-neutral evolution
7	1	0	0	NaN	0	0	1	0		p-value: Asymptotic p-value evidence of selection
8	1	3.168	0	0	0.221	4.716	0.03	1.3		Total branch length: Total branch length of branches contributing to inference at this site and used to scale dN-dS
9	1	0	0	NaN	0	0	1	0
10	1	3.131	0.477	0.152	0.771	1.285	0.257	1.815		Statistical significance assesed at p-value ≤ 0.1
11	1	2.355	0	0	0.752	5.165	0.023	0.966
12	1	1.24	0	0	0.467	3.857	0.05	0.509		Site(s) under positive selection: None
13	1	0	0.242	Infinity	0.193	0.443	0.506	0.269
14	1	0	0.842	Infinity	0.672	0.852	0.356	0.939
15	1	1.809	0	0	0.68	5.797	0.016	0.742
16	1	3.288	0	0	0.841	7.321	0.007	1.349
17	1	0.664	0	0	0.431	1.653	0.199	0.272
18	1	0	0	NaN	0	0	1	0
19	1	3.161	0.53	0.168	0.74	1.471	0.225	1.887
20	1	0	1.091	Infinity	0.872	1.783	0.182	1.216
21	1	0.32	0	0	0.147	1.543	0.214	0.131
22	1	0.85	0	0	0.521	1.887	0.17	0.349
23	1	2.051	0	0	0.74	5.951	0.015	0.841
24	1	0.634	0	0	0.334	1.195	0.274	0.26
25	1	1.093	0	0	0.163	3.619	0.057	0.448
26	1	0	0	NaN	0	0	1	0
27	1	0	0	NaN	0	0	1	0
28	1	0	0	NaN	0	0	1	0
29	1	0	0	NaN	0	0	1	0
30	1	0	0	NaN	0	0	1	0
31	1	4.192	0.244	0.058	0.667	4.894	0.027	1.992
32	1	0.553	0.605	1.093	0.591	0.006	0.94	0.901
33	1	0	0	NaN	0	0	1	0
34	1	1.752	0.399	0.228	0.533	1.04	0.308	1.163
35	1	1.72	0	0	0.428	8.075	0.004	0.706
36	1	1.876	0	0	0.562	7.074	0.008	0.77
37	1	1.486	0	0	0.496	4.223	0.04	0.61
38	1	0	1.038	Infinity	0.813	0.907	0.341	1.157
39	1	0	0	NaN	0	0	1	0
40	1	0	0	NaN	0	0	1	0
41	1	0	0	NaN	0	0	1	0
42	1	5.157	0	0	0.494	9.748	0.002	2.116
43	1	1.037	0	0	0.731	2.632	0.105	0.425
44	1	0.606	0	0	0.179	2.432	0.119	0.249
45	1	3.266	0	0	0.587	9.057	0.003	1.34
46	1	1.801	0	0	0.538	7.061	0.008	0.739
47	1	1.366	0	0	0.393	2.263	0.133	0.56
48	1	0.607	0	0	0.167	2.561	0.11	0.249
49	1	0	0.288	Infinity	0.239	0.368	0.544	0.321
50	1	1.608	0	0	0.499	6.463	0.011	0.66
51	1	1.46	0	0	0.735	2.667	0.102	0.599
52	1	1.82	0	0	0.223	3.932	0.047	0.747
53	1	1.275	0	0	0.543	3.425	0.064	0.523
54	1	0	0	NaN	0	0	1	0
55	1	0.786	0.293	0.372	0.428	0.421	0.516	0.649
56	1	1.935	0	0	0.167	4.589	0.032	0.794
57	1	10.892	0	0	0.501	12.732	0	4.468
58	1	0	0	NaN	0	0	1	0
59	1	0	0	NaN	0	0	1	0
60	1	0	0	NaN	0	0	1	0
61	1	2.851	0	0	0.213	4.662	0.031	1.169
62	1	1.989	0	0	0.275	4.655	0.031	0.816
63	1	0	0	NaN	0	0	1	0
64	1	3.274	0	0	0.821	4.704	0.03	1.343
65	1	0	0	NaN	0	0	1	0
66	1	1.274	0	0	0.231	3.917	0.048	0.523
67	1	3.287	0.234	0.071	0.429	2.297	0.13	1.609
68	1	1.501	0	0	0.4	2.342	0.126	0.616
69	1	0	0	NaN	0	0	1	0
70	1	2.302	0.224	0.097	0.402	1.98	0.159	1.194
71	1	1.192	0	0	0.191	3.427	0.064	0.489
72	1	0.562	0	0	0.172	2.318	0.128	0.23
73	1	0	0	NaN	0	0	1	0
74	1	1.744	0	0	0.213	3.954	0.047	0.716
75	1	2.295	0	0	0.229	4.296	0.038	0.941
76	1	0	1.466	Infinity	1.255	1.287	0.257	1.634
77	1	1.549	0.684	0.442	0.875	0.29	0.59	1.398
78	1	0	0	NaN	0	0	1	0
79	1	0	0	NaN	0	0	1	0
80	1	0.389	0	0	0.247	0.894	0.344	0.16
81	1	0.838	0	0	0.515	1.872	0.171	0.344
82	1	1.321	0	0	0.342	5.24	0.022	0.542
83	1	0	0	NaN	0	0	1	0
84	1	0	0	NaN	0	0	1	0
85	1	0	0	NaN	0	0	1	0
86	1	0.607	0	0	0.24	1.853	0.173	0.249
87	1	0.588	0	0	0.225	1.912	0.167	0.241
88	1	0	0	NaN	0	0	1	0
89	1	0	0	NaN	0	0	1	0
90	1	0	0.639	Infinity	0.353	1.055	0.304	0.712
91	1	0.519	0	0	0.173	2.18	0.14	0.213
92	1	0	0	NaN	0	0	1	0
93	1	1.275	0.308	0.241	0.534	1.033	0.31	0.866
94	1	0	0	NaN	0	0	1	0
95	1	1.642	0	0	0.787	2.852	0.091	0.674
96	1	1.041	0.634	0.609	0.72	0.137	0.712	1.133
97	1	2.851	0	0	0.311	3.938	0.047	1.169
98	1	0	0	NaN	0	0	1	0
99	1	0	0	NaN	0	0	1	0
100	1	2.965	0.548	0.185	1.252	3.567	0.059	1.827
101	1	0	0	NaN	0	0	1	0
102	1	1.444	0.481	0.333	0.896	0.776	0.379	1.129
103	1	1.135	1.393	1.227	1.332	0.026	0.872	2.018
104	1	2.191	0.284	0.13	0.495	1.622	0.203	1.216
105	1	0.633	0	0	0.346	1.281	0.258	0.26
106	1	1.579	0	0	0.537	4.175	0.041	0.648
107	1	1.106	0	0	0.16	3.743	0.053	0.454
108	1	0	0.761	Infinity	0.754	0.07	0.791	0.848
109	1	3.619	0	0	0.316	4.198	0.04	1.484
110	1	0.75	1.118	1.49	0.964	0.098	0.754	1.554
111	1	0	1.757	Infinity	1.302	2.491	0.115	1.959
112	1	0	0	NaN	0	0	1	0
113	1	1.169	0	0	0.216	3.158	0.076	0.48
114	1	3.061	0.884	0.289	1.057	0.692	0.405	2.241
115	1	1.334	0.704	0.528	0.828	0.205	0.651	1.331
116	1	0.47	0.447	0.952	0.458	0.001	0.973	0.691
117	1	1.849	0	0	0.303	3.37	0.066	0.758
118	1	4.401	0.275	0.063	0.845	5.711	0.017	2.112
119	1	2.346	1.215	0.518	1.364	0.232	0.63	2.317
120	1	1.305	0.266	0.204	0.572	1.688	0.194	0.832
121	1	0	0.56	Infinity	0.438	0.965	0.326	0.625
122	1	0	0	NaN	0	0	1	0
123	1	5.461	0	0	0.471	9.99	0.002	2.24
124	1	1.472	0	0	0.287	2.964	0.085	0.604
125	1	0	0	NaN	0	0	1	0
126	1	0	0	NaN	0	0	1	0
127	1	1.275	0	0	0.313	3.289	0.07	0.523
128	1	0	0	NaN	0	0	1	0
129	1	7.247	0	0	0.453	9.781	0.002	2.973
130	1	0	0.19	Infinity	0.19	0.001	0.973	0.212
131	1	1.351	0.545	0.403	0.699	0.496	0.481	1.162
132	1	0	0.567	Infinity	0.23	1.756	0.185	0.632
133	1	0	0	NaN	0	0	1	0
134	1	2.432	0	0	0.839	5.406	0.02	0.998
135	1	0	0	NaN	0	0	1	0
136	1	2.067	0	0	0.506	7.802	0.005	0.848
137	1	0.825	0	0	0.512	1.83	0.176	0.338
138	1	0.608	0	0	0.412	1.541	0.215	0.249
139	1	0	0	NaN	0	0	1	0
140	1	0	0	NaN	0	0	1	0
141	1	0	0	NaN	0	0	1	0
142	1	0.555	0.266	0.478	0.361	0.253	0.615	0.524
143	1	1.535	0	0	0.719	2.588	0.108	0.63
144	1	1.496	0	0	0.4	2.339	0.126	0.614
145	1	1.011	0	0	0.246	3.219	0.073	0.415
146	1	1.499	0.643	0.429	1.182	0.582	0.445	1.331
147	1	0	0	NaN	0	0	1	0
148	1	6.65	0	0	0.672	8.165	0.004	2.728
149	1	1.357	0	0	0.226	3.3	0.069	0.556
150	1	0.62	0	0	0.328	1.181	0.277	0.254
151	1	2.589	0	0	0.258	5.079	0.024	1.062
152	1	0	0.189	Infinity	0.167	0.252	0.616	0.211
153	1	5.178	0	0	0.734	11.37	0.001	2.124
154	1	0	0.931	Infinity	0.766	1.115	0.291	1.038
155	1	3.169	0	0	0.378	3.697	0.055	1.3
156	1	0	0	NaN	0	0	1	0
157	1	0	0.933	Infinity	0.726	1.471	0.225	1.04
158	1	0	0	NaN	0	0	1	0
159	1	1.278	0	0	0.294	5.676	0.017	0.524
160	1	0	0	NaN	0	0	1	0
161	1	0	0	NaN	0	0	1	0
162	1	5.159	0	0	0.254	6.103	0.013	2.116
163	1	1.27	0.884	0.696	0.976	0.103	0.748	1.507
164	1	0	0	NaN	0	0	1	0
165	1	0	0.802	Infinity	0.698	0.833	0.361	0.894
166	1	0.56	1.149	2.053	0.956	0.433	0.511	1.51
167	1	2.468	0.448	0.182	0.741	1.102	0.294	1.512
168	1	3.484	0	0	0.315	4.155	0.042	1.429
169	1	1.506	0	0	0.401	2.345	0.126	0.618
170	1	0	0	NaN	0	0	1	0
171	1	0	0	NaN	0	0	1	0
172	1	1.514	0	0	0.652	4.773	0.029	0.621
173	1	0	0	NaN	0	0	1	0
174	1	0	0	NaN	0	0	1	0
175	1	0	1.423	Infinity	1.087	2.094	0.148	1.586
176	1	5.083	0	0	0.323	4.626	0.031	2.085
177	1	0.643	0	0	0.336	1.204	0.273	0.264
178	1	0	0.736	Infinity	0.638	0.55	0.458	0.82
179	1	0	0.564	Infinity	0.489	0.561	0.454	0.629
180	1	0	1.355	Infinity	1.305	0.23	0.632	1.511
181	1	0	0.482	Infinity	0.381	0.45	0.503	0.537
182	1	3.618	0	0	0.235	4.763	0.029	1.484
183	1	2.871	0.382	0.133	1.33	3.626	0.057	1.604
184	1	1.441	0	0	0.844	2.996	0.083	0.591
185	1	1.897	0	0	1.122	3.857	0.05	0.778
186	1	1.697	0	0	0.212	3.917	0.048	0.696
187	1	0	0	NaN	0	0	1	0
188	1	0	0.679	Infinity	0.577	0.642	0.423	0.756
189	1	2.065	0.282	0.136	0.683	2.637	0.104	1.161
190	1	0	0	NaN	0	0	1	0
191	1	2.589	0	0	0.401	4.189	0.041	1.062
192	1	0	1.962	Infinity	1.627	1.865	0.172	2.187
193	1	0.952	0	0	0.214	2.833	0.092	0.39
194	1	0	0	NaN	0	0	1	0
195	1	1.241	0	0	0.253	2.951	0.086	0.509
196	1	0.768	0	0	0.382	2.767	0.096	0.315
197	1	0	0	NaN	0	0	1	0
198	1	0	0	NaN	0	0	1	0
199	1	1.11	0.834	0.751	0.885	0.049	0.824	1.385
200	1	1.984	0.777	0.391	0.964	0.633	0.426	1.679
201	1	0.714	0	0	0.354	1.3	0.254	0.293
202	1	2.522	0	0	0.856	4.519	0.034	1.034
203	1	0	0	NaN	0	0	1	0
204	1	3.246	0	0	0.471	6.991	0.008	1.331
205	1	8.603	0	0	0.843	8.378	0.004	3.529
206	1	0	0	NaN	0	0	1	0
207	1	1.064	0.259	0.244	0.53	1.375	0.241	0.725
208	1	0	0	NaN	0	0	1	0
209	1	0	0	NaN	0	0	1	0
210	1	0	0	NaN	0	0	1	0
211	1	1.989	0	0	0.307	4.422	0.035	0.816
212	1	0	0	NaN	0	0	1	0
213	1	1.093	0	0	0.247	2.795	0.095	0.448
214	1	1.275	0	0	0.332	5.153	0.023	0.523
215	1	0	0	NaN	0	0	1	0
216	1	4.756	0	0	0.342	5.515	0.019	1.951
217	1	2.491	0.223	0.09	0.714	4.791	0.029	1.271
218	1	1.083	0	0	0.218	3.021	0.082	0.444
219	1	1.727	0.973	0.563	1.236	0.283	0.595	1.792
220	1	3.694	0	0	0.844	12.715	0	1.515
221	1	1.496	0	0	0.312	3.254	0.071	0.614
222	1	2.583	0.537	0.208	0.776	1.41	0.235	1.658
223	1	1.799	0.329	0.183	0.726	1.894	0.169	1.105
224	1	0	0.279	Infinity	0.243	0.28	0.597	0.311
225	1	0	0.568	Infinity	0.494	0.55	0.458	0.634
226	1	2.034	0.497	0.244	0.974	1.233	0.267	1.388
227	1	0.668	0	0	0.172	2.686	0.101	0.274
228	1	0	0	NaN	0	0	1	0
229	1	1.735	0	0	0.598	6.018	0.014	0.712
230	1	0	1.049	Infinity	0.865	1.131	0.287	1.169
231	1	0	0	NaN	0	0	1	0
232	1	1.519	0	0	0.242	3.954	0.047	0.623
233	1	1.544	0.518	0.335	0.791	0.516	0.472	1.21
234	1	1.454	0	0	0.404	4.942	0.026	0.596
235	1	1.605	0	0	0.495	4.56	0.033	0.659
236	1	0	0.927	Infinity	0.403	1.622	0.203	1.034
237	1	1.192	0.237	0.199	0.426	1.323	0.25	0.753
238	1	7.312	0	0	0.757	10.291	0.001	3
239	1	3.141	0	0	0.326	8.086	0.004	1.288
240	1	0	0.736	Infinity	0.651	0.716	0.397	0.82
241	1	0.668	0	0	0.249	1.954	0.162	0.274
242	1	0	0	NaN	0	0	1	0
243	1	0	0.341	Infinity	0.318	0.123	0.726	0.38
244	1	1.454	0	0	0.637	3.158	0.076	0.596
245	1	2.152	0	0	0.31	3.575	0.059	0.883
246	1	0	0	NaN	0	0	1	0
247	1	0	0	NaN	0	0	1	0
248	1	3.228	0	0	0.579	6.299	0.012	1.324
249	1	3.604	0	0	0.223	4.945	0.026	1.479
250	1	2.355	0	0	0.222	5.618	0.018	0.966
251	1	1.525	1.017	0.667	1.105	0.086	0.769	1.759
252	1	1.432	0	0	0.95	3.142	0.076	0.588
253	1	0	0.733	Infinity	0.592	0.881	0.348	0.817
254	1	0	0.781	Infinity	0.638	0.855	0.355	0.871
255	1	2.885	1.725	0.598	1.985	0.366	0.545	3.106
256	1	0	0	NaN	0	0	1	0
257	1	2.886	0	0	0.997	8.333	0.004	1.184
258	1	2.897	1.04	0.359	1.324	1.004	0.316	2.348
259	1	2.901	0.208	0.072	0.535	4.117	0.042	1.422
260	1	2.589	0	0	0.244	5.184	0.023	1.062
261	1	0.631	0.388	0.614	0.484	0.109	0.741	0.691
262	1	5.102	0	0	0.72	12.303	0	2.093
263	1	5.689	0.287	0.05	1.054	7.098	0.008	2.654
264	1	0	0	NaN	0	0	1	0
265	1	2.367	0.64	0.27	0.837	0.778	0.378	1.684
266	1	0.725	1.215	1.675	1.094	0.164	0.685	1.651
267	1	0	0.228	Infinity	0.203	0.233	0.63	0.254
268	1	0.992	0.754	0.76	0.803	0.049	0.825	1.248
269	1	5.159	0	0	0.436	5.078	0.024	2.116
270	1	0	0	NaN	0	0	1	0
271	1	1.267	1.239	0.978	1.25	0	0.985	1.901
272	1	0.709	0.227	0.321	0.345	0.592	0.442	0.544
273	1	0.763	0	0	0.544	1.965	0.161	0.313
274	1	0	0	NaN	0	0	1	0
275	1	0	0	NaN	0	0	1	0
276	1	1.093	0	0	0.247	2.795	0.095	0.448
277	1	0	0.473	Infinity	0.417	0.505	0.477	0.527
278	1	1.846	0.389	0.211	0.644	0.97	0.325	1.191
279	1	0	0	NaN	0	0	1	0
280	1	0	0	NaN	0	0	1	0
281	1	0	0	NaN	0	0	1	0
282	1	4.857	0	0	0.405	9.269	0.002	1.993
283	1	0	1.933	Infinity	1.568	1.96	0.161	2.155
284	1	1.989	0	0	0.307	4.422	0.035	0.816
285	1	1.172	0	0	0.388	4.817	0.028	0.481
286	1	0	0	NaN	0	0	1	0
287	1	0	0	NaN	0	0	1	0
288	1	1.238	0	0	0.192	3.473	0.062	0.508
289	1	0	1.018	Infinity	1.012	0.066	0.798	1.135
290	1	1.579	0	0	0.537	4.175	0.041	0.648
291	1	1.584	0	0	0.423	5.714	0.017	0.65
292	1	0.587	0	0	0.286	1.425	0.233	0.241
293	1	0	1.219	Infinity	1.061	1.14	0.286	1.358
294	1	0	0	NaN	0	0	1	0
295	1	2.762	0	0	0.762	8.241	0.004	1.133
296	1	0	0	NaN	0	0	1	0
297	1	0	0.23	Infinity	0.228	0.028	0.868	0.257
298	1	0	0.661	Infinity	0.54	1.194	0.274	0.737
299	1	0	0	NaN	0	0	1	0
300	1	1.687	0	0	0.325	3.493	0.062	0.692
301	1	2.14	3.325	1.554	3.012	0.152	0.696	4.583
302	1	1.802	0	0	0.481	5.02	0.025	0.739
303	1	0	0	NaN	0	0	1	0
304	1	1.185	0	0	0.16	3.772	0.052	0.486
305	1	2.383	0	0	0.304	3.738	0.053	0.978
306	1	0	0	NaN	0	0	1	0
307	1	0	0.597	Infinity	0.497	0.723	0.395	0.665
308	1	3.192	0	0	0.774	10.086	0.001	1.309
309	1	0.555	0	0	0.206	1.958	0.162	0.228
310	1	0	0.384	Infinity	0.317	0.37	0.543	0.428
311	1	0	0	NaN	0	0	1	0
312	1	0	0.644	Infinity	0.489	1.07	0.301	0.718
313	1	2.084	1.206	0.579	1.438	0.343	0.558	2.199
314	1	0	0.957	Infinity	0.606	1.624	0.202	1.066
315	1	1.631	0	0	0.325	6.22	0.013	0.669
316	1	0	0	NaN	0	0	1	0
317	1	0.464	0.279	0.602	0.349	0.121	0.728	0.502
318	1	1.597	0	0	0.552	6.232	0.013	0.655
319	1	1.603	0.827	0.516	1.03	0.435	0.509	1.579
320	1	0.606	0	0	0.221	2.019	0.155	0.249
321	1	2.425	0	0	0.585	8.253	0.004	0.995
322	1	0.63	0	0	0.231	1.988	0.159	0.258
323	1	0	0	NaN	0	0	1	0
324	1	0.606	0	0	0.177	2.446	0.118	0.249
325	1	0	0	NaN	0	0	1	0
326	1	0	0.327	Infinity	0.27	0.382	0.536	0.364
327	1	0	0	NaN	0	0	1	0
328	1	1.528	0.352	0.23	0.845	1.704	0.192	1.019
329	1	0	1.216	Infinity	1.064	1.291	0.256	1.355
330	1	2.294	0	0	0.37	3.39	0.066	0.941
331	1	0	0.612	Infinity	0.505	0.745	0.388	0.682
332	1	1.184	0	0	0.217	3.174	0.075	0.486
333	1	0	0	NaN	0	0	1	0
334	1	0	0	NaN	0	0	1	0
335	1	0	0	NaN	0	0	1	0
336	1	2.179	0.548	0.251	0.87	0.768	0.381	1.504
337	1	2.248	0	0	0.199	4.288	0.038	0.922
338	1	3.681	1.404	0.381	1.724	0.58	0.446	3.074
339	1	0	0	NaN	0	0	1	0
340	1	0.588	0	0	0.225	1.912	0.167	0.241
341	1	0	1.035	Infinity	0.967	0.318	0.573	1.153
342	1	0	0.478	Infinity	0.379	0.446	0.504	0.532
343	1	3.604	0	0	0.236	4.843	0.028	1.479
344	1	1.282	0	0	0.459	4.084	0.043	0.526
345	1	0	0	NaN	0	0	1	0
346	1	2.013	0.414	0.206	1.065	2.018	0.155	1.287
347	1	2.346	0.882	0.376	1.215	0.713	0.399	1.946
348	1	0	0	NaN	0	0	1	0
349	1	0.296	0	0	0.201	0.761	0.383	0.121
350	1	0.808	0	0	0.234	2.369	0.124	0.331
351	1	0	0	NaN	0	0	1	0
352	1	0.648	0	0	0.338	1.209	0.271	0.266
353	1	0.955	0.287	0.3	0.469	0.752	0.386	0.711
354	1	1.687	0	0	0.325	3.493	0.062	0.692
355	1	0	0	NaN	0	0	1	0
356	1	0	0	NaN	0	0	1	0
357	1	1.93	1.035	0.536	1.162	0.214	0.643	1.945
358	1	0	0	NaN	0	0	1	0
359	1	2.096	0.395	0.189	0.729	1.331	0.249	1.301
360	1	0	0	NaN	0	0	1	0
361	1	0	0	NaN	0	0	1	0
362	1	9.245	0.272	0.029	1.022	9.48	0.002	4.095
363	1	1.015	0	0	0.402	3.649	0.056	0.416
364	1	1.759	0	0	0.524	5.286	0.021	0.721
365	1	1.043	0	0	0.523	2.588	0.108	0.428
366	1	4.919	0	0	0.486	7.876	0.005	2.018
367	1	0.408	0	0	0.189	1.528	0.216	0.167
368	1	0	0	NaN	0	0	1	0
369	1	0	0.56	Infinity	0.43	0.511	0.475	0.624
370	1	1.514	0	0	0.23	3.43	0.064	0.621
371	1	0	1.04	Infinity	0.888	0.947	0.331	1.16
372	1	0	0.683	Infinity	0.562	0.77	0.38	0.761
373	1	0	0.335	Infinity	0.257	0.525	0.469	0.373
374	1	8.269	0.266	0.032	0.847	8.188	0.004	3.689
375	1	1.799	0	0	0.233	3.827	0.05	0.738
376	1	0.192	0	0	0.147	0.53	0.466	0.079
377	1	0	0.309	Infinity	0.265	0.307	0.58	0.345
378	1	0.555	0	0	0.183	2.193	0.139	0.228
379	1	0	0	NaN	0	0	1	0
380	1	2.28	0.559	0.245	0.75	0.924	0.336	1.558
381	1	1.237	1.351	1.092	1.318	0.007	0.935	2.013
382	1	0	0.64	Infinity	0.497	0.979	0.322	0.713
383	1	0	0.506	Infinity	0.344	0.747	0.387	0.564
384	1	0	0	NaN	0	0	1	0
385	1	0	0.396	Infinity	0.29	0.602	0.438	0.441
386	1	0.954	0.465	0.488	0.56	0.282	0.595	0.91
387	1	1.095	1.557	1.423	1.382	0.162	0.687	2.185
388	1	0	1.295	Infinity	1.07	1.458	0.227	1.444
389	1	0	0.63	Infinity	0.469	1.747	0.186	0.702
390	1	0	0.724	Infinity	0.547	1.081	0.299	0.807
391	1	7.712	0.387	0.05	1.185	5.14	0.023	3.596
392	1	4.868	0.436	0.09	0.783	1.75	0.186	2.483
393	1	0	0	NaN	0	0	1	0
394	1	5.524	0	0	0.452	9.217	0.002	2.266
395	1	0.408	0	0	0.255	0.919	0.338	0.167
396	1	0	0.291	Infinity	0.23	0.465	0.495	0.325
397	1	0	0	NaN	0	0	1	0
398	1	0	0.974	Infinity	0.742	1.594	0.207	1.086
399	1	1.392	0.29	0.209	0.623	1.621	0.203	0.895
400	1	0	0	NaN	0	0	1	0
401	1	10.435	1.355	0.13	1.934	3.004	0.083	5.791
402	1	5.398	1.069	0.198	1.698	2.98	0.084	3.405
403	1	1.287	0.271	0.211	0.58	1.635	0.201	0.83
404	1	1.355	0.897	0.662	1.093	0.142	0.707	1.555
405	1	0	0.481	Infinity	0.381	0.449	0.503	0.536
406	1	0	0	NaN	0	0	1	0
407	1	0.912	0	0	0.634	2.155	0.142	0.374
408	1	0	0.909	Infinity	0.728	0.848	0.357	1.013
409	1	2.55	0	0	0.767	6.83	0.009	1.046
410	1	0	0	NaN	0	0	1	0
411	1	0.588	0	0	0.188	2.261	0.133	0.241
412	1	1.737	0.603	0.347	0.772	0.591	0.442	1.385
413	1	3.747	0	0	0.317	4.237	0.04	1.537
414	1	0	0	NaN	0	0	1	0
415	1	3.604	0	0	0.236	4.843	0.028	1.479
416	1	1.86	0.591	0.318	0.942	1.215	0.27	1.422
417	1	0	0	NaN	0	0	1	0
418	1	0	0	NaN	0	0	1	0
419	1	0	0.449	Infinity	0.276	0.959	0.327	0.5
420	1	0.415	0	0	0.257	0.94	0.332	0.17
421	1	1.749	0.282	0.161	0.535	1.752	0.186	1.031
422	1	0	0.432	Infinity	0.23	1.245	0.264	0.482
423	1	1.425	0.22	0.154	0.5	2.279	0.131	0.829
424	1	0	0.321	Infinity	0.265	0.379	0.538	0.357
425	1	0	0.189	Infinity	0.167	0.252	0.616	0.211
426	1	0	0	NaN	0	0	1	0
427	1	2.57	0	0	0.444	6.472	0.011	1.054
428	1	0	0	NaN	0	0	1	0
429	1	1.476	0	0	0.399	2.326	0.127	0.605
430	1	0	0.297	Infinity	0.284	0.082	0.775	0.331
431	1	1.559	0	0	1.031	3.465	0.063	0.639
432	1	0	0	NaN	0	0	1	0
433	1	0.928	0	0	0.552	1.977	0.16	0.381
434	1	1.251	1.851	1.479	1.709	0.104	0.748	2.576
435	1	1.944	0.307	0.158	0.525	1.319	0.251	1.139
436	1	0	0.327	Infinity	0.27	0.382	0.536	0.364
437	1	1.197	0.692	0.578	0.898	0.295	0.587	1.262
438	1	4.069	0.604	0.148	0.812	1.345	0.246	2.342
439	1	0.324	0.851	2.629	0.543	0.622	0.43	1.081
440	1	0	0.643	Infinity	0.637	0.023	0.879	0.716
441	1	0	0.471	Infinity	0.334	0.689	0.406	0.525
442	1	1.659	0	0	0.24	3.61	0.057	0.681
443	1	0.734	0	0	0.374	2.624	0.105	0.301
444	1	0	0	NaN	0	0	1	0
445	1	0	0.478	Infinity	0.379	0.447	0.504	0.533
446	1	0.588	0	0	0.188	2.261	0.133	0.241
447	1	0	0	NaN	0	0	1	0
448	1	0	0	NaN	0	0	1	0
449	1	0	0	NaN	0	0	1	0
450	1	2.154	0.38	0.176	1.079	2.339	0.126	1.307
451	1	0	0	NaN	0	0	1	0
452	1	0.668	0	0	0.269	1.808	0.179	0.274
453	1	0	0	NaN	0	0	1	0
454	1	1.509	0	0	0.459	6.612	0.01	0.619
455	1	2.113	0	0	0.334	4.011	0.045	0.867
456	1	1.19	0	0	0.208	3.263	0.071	0.488
457	1	0	0	NaN	0	0	1	0
458	1	0	0	NaN	0	0	1	0
459	1	0	0.552	Infinity	0.466	0.69	0.406	0.616
460	1	0	0	NaN	0	0	1	0
461	1	0	0	NaN	0	0	1	0
462	1	0	0	NaN	0	0	1	0
463	1	0	1.017	Infinity	0.838	1.15	0.284	1.134
464	1	0.606	0	0	0.179	2.432	0.119	0.249
465	1	0	0	NaN	0	0	1	0
466	1	1.632	0	0	0.736	2.685	0.101	0.669
467	1	0	0	NaN	0	0	1	0
468	1	0.521	1.476	2.833	1.004	0.866	0.352	1.859
469	1	0.779	0	0	0.382	1.422	0.233	0.32
470	1	2.088	0.916	0.438	1.091	0.458	0.499	1.877
471	1	3.264	0	0	0.434	7.175	0.007	1.339
472	1	0	0.695	Infinity	0.565	1.217	0.27	0.774
473	1	0.452	0.417	0.924	0.434	0.003	0.957	0.65
474	1	0.868	0.367	0.422	0.601	0.482	0.487	0.765
475	1	0	0	NaN	0	0	1	0
476	1	1.992	0.982	0.493	1.117	0.272	0.602	1.912
477	1	0.426	1.304	3.058	1.2	0.233	0.629	1.628
478	1	0	0.483	Infinity	0.382	0.45	0.502	0.538
479	1	0	0.269	Infinity	0.235	0.27	0.603	0.3
480	1	1.061	0.295	0.278	0.577	1.129	0.288	0.764
481	1	2.574	0.19	0.074	0.678	6.3	0.012	1.267
482	1	0	0.298	Infinity	0.284	0.085	0.77	0.332
483	1	0	0	NaN	0	0	1	0
484	1	0.607	0.259	0.427	0.365	0.34	0.56	0.537
485	1	0	0.357	Infinity	0.288	0.429	0.513	0.398
486	1	0	0	NaN	0	0	1	0

## Sheet: NSP1-FUBAR
Site	Partition	&alpha;	&beta;	&beta;-&alpha;	Prob[&alpha;>&beta;]	Prob[&alpha;<&beta;]	BayesFactor[&alpha;<&beta;]
1	1	2.927	0.189	-2.738	0.883	0.091	0.256		Detailed analysis reports can be found at https://www.datamonkey.org/fubar/5e8604ba89e95e52b24ab539
2	1	1.327	0.222	-1.105	0.809	0.151	0.456		Alpha: Mean posterior synonymous substitution rate at a site
3	1	1.293	0.258	-1.035	0.782	0.176	0.548		Beta: Mean posterior non-synonymous substitution rate at a site
4	1	3.623	0.219	-3.404	0.996	0.002	0.005		Beta-alpha: Mean posterior beta-alpha
5	1	1.16	0.327	-0.833	0.723	0.23	0.767		Prob[alpha>beta]: Posterior probabilit of negative selection at a site
6	1	3.332	0.185	-3.147	0.984	0.011	0.029		Prob[alpha<beta]: Posterior probability of positive selection at a site
7	1	1.327	0.222	-1.105	0.809	0.151	0.456		Bayes Factor for positive selection at a site.
8	1	3.1	0.197	-2.903	0.958	0.031	0.083
9	1	1.365	0.338	-1.028	0.741	0.216	0.705		Statistical significance was assessed at posterior probability of ≥ 0.9
10	1	3.236	0.747	-2.488	0.788	0.16	0.488
11	1	3.083	0.241	-2.842	0.976	0.015	0.04		Site under positive selection: None
12	1	2.378	0.232	-2.147	0.957	0.03	0.08
13	1	0.875	0.592	-0.284	0.51	0.43	1.937
14	1	1.04	1.088	0.048	0.354	0.574	3.456
15	1	2.754	0.2	-2.554	0.984	0.01	0.025
16	1	4.055	0.231	-3.824	0.992	0.004	0.011
17	1	1.62	0.356	-1.264	0.866	0.102	0.292
18	1	1.38	0.313	-1.068	0.757	0.201	0.646
19	1	2.958	0.83	-2.127	0.757	0.185	0.581
20	1	0.873	1.585	0.712	0.186	0.735	7.121
21	1	0.984	0.293	-0.691	0.814	0.148	0.444
22	1	1.904	0.335	-1.569	0.897	0.076	0.212
23	1	3.039	0.209	-2.83	0.988	0.007	0.018
24	1	1.596	0.374	-1.222	0.828	0.137	0.408
25	1	2.201	0.17	-2.031	0.952	0.036	0.096
26	1	1.283	0.27	-1.013	0.774	0.184	0.578
27	1	1.38	0.313	-1.068	0.757	0.201	0.646
28	1	1.416	0.264	-1.152	0.789	0.171	0.53
29	1	1.129	0.267	-0.862	0.756	0.197	0.63
30	1	3.008	0.378	-2.63	0.784	0.18	0.562
31	1	5.284	0.586	-4.698	0.955	0.03	0.079
32	1	1.264	0.9	-0.364	0.512	0.403	1.728
33	1	1.108	0.295	-0.814	0.736	0.217	0.71
34	1	2.407	0.713	-1.693	0.764	0.186	0.586
35	1	2.846	0.117	-2.729	0.995	0.003	0.008
36	1	2.853	0.158	-2.695	0.991	0.005	0.014
37	1	2.642	0.228	-2.414	0.965	0.024	0.064
38	1	1.112	1.253	0.141	0.336	0.588	3.665
39	1	1.16	0.327	-0.833	0.723	0.23	0.767
40	1	1.163	0.227	-0.936	0.787	0.168	0.518
41	1	3.008	0.378	-2.63	0.784	0.18	0.562
42	1	5.012	0.193	-4.819	0.993	0.005	0.012
43	1	2.327	0.285	-2.042	0.957	0.027	0.071
44	1	1.556	0.243	-1.313	0.89	0.085	0.239
45	1	3.967	0.175	-3.792	0.995	0.003	0.008
46	1	2.752	0.157	-2.594	0.99	0.006	0.017
47	1	2.271	0.325	-1.947	0.897	0.079	0.221
48	1	1.58	0.219	-1.361	0.904	0.074	0.204
49	1	0.994	0.621	-0.374	0.523	0.419	1.845
50	1	2.65	0.166	-2.484	0.986	0.009	0.024
51	1	2.447	0.305	-2.142	0.941	0.041	0.109
52	1	2.569	0.199	-2.371	0.951	0.037	0.098
53	1	2.282	0.256	-2.026	0.947	0.038	0.102
54	1	1.427	0.251	-1.177	0.798	0.163	0.498
55	1	1.542	0.646	-0.896	0.716	0.228	0.757
56	1	2.632	0.16	-2.472	0.965	0.026	0.069
57	1	11.308	0.242	-11.065	0.996	0.003	0.007
58	1	0.501	0.307	-0.194	0.59	0.337	1.301
59	1	2.927	0.189	-2.738	0.883	0.091	0.256
60	1	1.365	0.338	-1.028	0.741	0.216	0.705
61	1	2.935	0.186	-2.749	0.96	0.03	0.079
62	1	2.653	0.202	-2.452	0.958	0.032	0.084
63	1	1.427	0.251	-1.177	0.798	0.163	0.498
64	1	3.677	0.297	-3.38	0.969	0.02	0.052
65	1	3.008	0.378	-2.63	0.784	0.18	0.562
66	1	2.21	0.197	-2.013	0.947	0.04	0.108
67	1	3.467	0.579	-2.888	0.849	0.117	0.341
68	1	2.403	0.325	-2.078	0.9	0.077	0.213
69	1	1.365	0.338	-1.028	0.741	0.216	0.705
70	1	2.823	0.569	-2.254	0.84	0.125	0.365
71	1	2.275	0.195	-2.08	0.944	0.042	0.113
72	1	1.505	0.241	-1.264	0.887	0.087	0.246
73	1	1.374	0.322	-1.052	0.75	0.207	0.669
74	1	2.523	0.187	-2.336	0.955	0.034	0.091
75	1	2.707	0.207	-2.5	0.951	0.037	0.098
76	1	1.094	2.295	1.201	0.145	0.753	7.818
77	1	2.317	0.926	-1.391	0.683	0.239	0.805
78	1	1.18	0.211	-0.969	0.801	0.156	0.472
79	1	1.438	0.239	-1.199	0.807	0.155	0.469
80	1	1.104	0.417	-0.686	0.754	0.201	0.646
81	1	1.887	0.336	-1.551	0.895	0.078	0.216
82	1	2.524	0.168	-2.356	0.977	0.017	0.043
83	1	2.927	0.189	-2.738	0.883	0.091	0.256
84	1	1.152	0.257	-0.895	0.766	0.189	0.595
85	1	1.293	0.258	-1.035	0.782	0.176	0.548
86	1	1.509	0.299	-1.211	0.858	0.112	0.323
87	1	1.589	0.291	-1.299	0.868	0.104	0.296
88	1	1.38	0.313	-1.068	0.757	0.201	0.646
89	1	1.19	0.282	-0.908	0.754	0.201	0.645
90	1	0.799	0.787	-0.012	0.419	0.521	2.787
91	1	1.55	0.239	-1.311	0.892	0.084	0.235
92	1	1.16	0.327	-0.833	0.723	0.23	0.767
93	1	1.895	0.652	-1.242	0.772	0.177	0.551
94	1	1.416	0.264	-1.152	0.789	0.171	0.53
95	1	2.589	0.303	-2.287	0.947	0.036	0.095
96	1	2.152	0.903	-1.248	0.646	0.277	0.984
97	1	2.959	0.253	-2.707	0.94	0.046	0.123
98	1	0.765	0.44	-0.325	0.586	0.355	1.413
99	1	1.31	0.312	-0.998	0.751	0.206	0.665
100	1	4.169	0.875	-3.294	0.945	0.015	0.038
101	1	2.927	0.189	-2.738	0.883	0.091	0.256
102	1	2.199	0.762	-1.438	0.812	0.127	0.374
103	1	1.96	1.908	-0.051	0.365	0.469	2.267
104	1	3.171	0.612	-2.559	0.834	0.128	0.377
105	1	1.518	0.378	-1.14	0.824	0.14	0.417
106	1	2.569	0.231	-2.338	0.963	0.026	0.068
107	1	2.155	0.157	-1.999	0.956	0.033	0.087
108	1	2.093	1.099	-0.994	0.432	0.492	2.481
109	1	3.368	0.254	-3.114	0.943	0.043	0.115
110	1	1.539	1.357	-0.182	0.464	0.423	1.876
111	1	0.859	2.711	1.851	0.09	0.827	12.26
112	1	1.945	0.256	-1.689	0.829	0.138	0.411
113	1	2.233	0.215	-2.018	0.936	0.049	0.133
114	1	3.311	1.253	-2.058	0.623	0.266	0.928
115	1	2.145	0.981	-1.164	0.641	0.275	0.972
116	1	1.061	0.74	-0.322	0.573	0.355	1.408
117	1	2.474	0.25	-2.224	0.932	0.052	0.139
118	1	6.009	0.616	-5.393	0.966	0.021	0.054
119	1	2.665	1.617	-1.048	0.503	0.337	1.305
120	1	2.349	0.596	-1.753	0.878	0.087	0.244
121	1	0.873	0.865	-0.007	0.368	0.567	3.355
122	1	1.123	0.398	-0.725	0.679	0.271	0.954
123	1	5.44	0.185	-5.255	0.994	0.004	0.01
124	1	2.4	0.26	-2.141	0.924	0.059	0.16
125	1	1.427	0.251	-1.177	0.798	0.163	0.498
126	1	1.152	0.257	-0.895	0.766	0.189	0.595
127	1	2.172	0.249	-1.923	0.926	0.056	0.152
128	1	1.19	0.282	-0.908	0.754	0.201	0.645
129	1	6.006	0.202	-5.804	0.992	0.006	0.014
130	1	3.096	0.529	-2.567	0.687	0.268	0.938
131	1	2.089	0.837	-1.252	0.707	0.226	0.749
132	1	0.535	0.876	0.34	0.286	0.656	4.883
133	1	3.008	0.378	-2.63	0.784	0.18	0.562
134	1	3.129	0.234	-2.895	0.984	0.009	0.024
135	1	1.38	0.313	-1.068	0.757	0.201	0.646
136	1	2.852	0.145	-2.707	0.992	0.005	0.013
137	1	1.817	0.346	-1.472	0.887	0.085	0.238
138	1	1.459	0.375	-1.084	0.846	0.119	0.347
139	1	2.927	0.189	-2.738	0.883	0.091	0.256
140	1	1.18	0.211	-0.969	0.801	0.156	0.472
141	1	1.945	0.256	-1.689	0.829	0.138	0.411
142	1	1.274	0.605	-0.669	0.692	0.249	0.849
143	1	2.499	0.311	-2.188	0.938	0.043	0.115
144	1	2.398	0.325	-2.073	0.9	0.077	0.213
145	1	2.048	0.215	-1.833	0.933	0.051	0.137
146	1	2.616	0.861	-1.754	0.871	0.056	0.153
147	1	1.108	0.295	-0.814	0.736	0.217	0.71
148	1	6.299	0.256	-6.042	0.988	0.008	0.021
149	1	2.33	0.22	-2.11	0.937	0.048	0.131
150	1	1.583	0.375	-1.208	0.826	0.139	0.412
151	1	2.945	0.2	-2.745	0.962	0.028	0.075
152	1	0.999	0.535	-0.464	0.573	0.371	1.512
153	1	6.089	0.212	-5.877	0.998	0.001	0.003
154	1	0.988	1.28	0.292	0.279	0.643	4.625
155	1	3.144	0.277	-2.867	0.934	0.05	0.134
156	1	0.528	0.391	-0.137	0.541	0.391	1.645
157	1	0.89	1.286	0.396	0.256	0.671	5.221
158	1	1.374	0.322	-1.052	0.75	0.207	0.669
159	1	2.532	0.144	-2.388	0.981	0.013	0.034
160	1	1.365	0.338	-1.028	0.741	0.216	0.705
161	1	1.365	0.338	-1.028	0.741	0.216	0.705
162	1	3.844	0.209	-3.635	0.966	0.025	0.066
163	1	1.886	1.25	-0.636	0.537	0.34	1.322
164	1	2.927	0.189	-2.738	0.883	0.091	0.256
165	1	1.068	1.12	0.053	0.322	0.603	3.899
166	1	1.145	1.791	0.645	0.23	0.646	4.667
167	1	2.909	0.737	-2.172	0.782	0.165	0.507
168	1	3.304	0.254	-3.051	0.943	0.043	0.116
169	1	2.406	0.325	-2.081	0.9	0.076	0.212
170	1	1.293	0.258	-1.035	0.782	0.176	0.548
171	1	1.18	0.211	-0.969	0.801	0.156	0.472
172	1	2.572	0.212	-2.361	0.977	0.015	0.038
173	1	1.108	0.295	-0.814	0.736	0.217	0.71
174	1	1.374	0.322	-1.052	0.75	0.207	0.669
175	1	0.876	2.057	1.18	0.139	0.778	8.958
176	1	3.891	0.256	-3.635	0.948	0.04	0.106
177	1	1.61	0.374	-1.236	0.829	0.136	0.403
178	1	1.284	0.98	-0.303	0.412	0.518	2.75
179	1	1.102	0.881	-0.221	0.411	0.522	2.8
180	1	2.093	2.091	-0.002	0.229	0.64	4.564
181	1	1.122	0.771	-0.351	0.483	0.455	2.137
182	1	3.328	0.21	-3.118	0.956	0.033	0.088
183	1	4.489	0.708	-3.781	0.969	0.008	0.021
184	1	2.596	0.28	-2.316	0.964	0.022	0.057
185	1	2.917	0.264	-2.653	0.983	0.007	0.019
186	1	2.494	0.187	-2.307	0.954	0.035	0.092
187	1	1.416	0.264	-1.152	0.789	0.171	0.53
188	1	1.115	0.979	-0.136	0.386	0.544	3.057
189	1	3.101	0.614	-2.487	0.915	0.058	0.157
190	1	1.38	0.313	-1.068	0.757	0.201	0.646
191	1	2.961	0.252	-2.709	0.948	0.039	0.104
192	1	0.984	3.322	2.338	0.063	0.838	13.245
193	1	2.092	0.228	-1.864	0.925	0.058	0.157
194	1	2.927	0.189	-2.738	0.883	0.091	0.256
195	1	2.268	0.228	-2.04	0.932	0.052	0.14
196	1	1.748	0.274	-1.474	0.91	0.067	0.185
197	1	0.765	0.44	-0.325	0.586	0.355	1.413
198	1	1.18	0.211	-0.969	0.801	0.156	0.472
199	1	1.896	1.158	-0.737	0.547	0.346	1.357
200	1	2.577	1.101	-1.476	0.663	0.242	0.82
201	1	1.689	0.367	-1.322	0.84	0.127	0.372
202	1	3.356	0.287	-3.069	0.971	0.018	0.047
203	1	1.123	0.398	-0.725	0.679	0.271	0.954
204	1	3.611	0.197	-3.414	0.985	0.01	0.026
205	1	7.875	0.295	-7.58	0.987	0.008	0.02
206	1	1.16	0.231	-0.93	0.785	0.17	0.527
207	1	1.847	0.58	-1.267	0.842	0.116	0.337
208	1	1.152	0.257	-0.895	0.766	0.189	0.595
209	1	1.365	0.338	-1.028	0.741	0.216	0.705
210	1	1.374	0.322	-1.052	0.75	0.207	0.669
211	1	2.652	0.209	-2.443	0.955	0.034	0.089
212	1	1.16	0.327	-0.833	0.723	0.23	0.767
213	1	2.155	0.23	-1.925	0.928	0.056	0.151
214	1	2.426	0.169	-2.258	0.974	0.019	0.048
215	1	1.374	0.322	-1.052	0.75	0.207	0.669
216	1	3.783	0.245	-3.538	0.955	0.034	0.09
217	1	3.697	0.562	-3.135	0.967	0.02	0.052
218	1	2.129	0.224	-1.906	0.929	0.055	0.148
219	1	2.565	1.208	-1.357	0.697	0.177	0.55
220	1	4.722	0.185	-4.537	0.999	0	0.001
221	1	2.365	0.253	-2.112	0.93	0.053	0.144
222	1	3.098	0.849	-2.249	0.773	0.168	0.518
223	1	2.701	0.654	-2.047	0.882	0.08	0.223
224	1	1.125	0.625	-0.499	0.539	0.403	1.732
225	1	1.115	0.887	-0.228	0.412	0.522	2.795
226	1	2.859	0.752	-2.107	0.857	0.092	0.261
227	1	1.714	0.211	-1.503	0.915	0.065	0.179
228	1	1.374	0.322	-1.052	0.75	0.207	0.669
229	1	2.76	0.174	-2.586	0.988	0.008	0.02
230	1	1.02	1.396	0.376	0.265	0.654	4.849
231	1	1.38	0.313	-1.068	0.757	0.201	0.646
232	1	2.382	0.203	-2.179	0.95	0.038	0.101
233	1	2.221	0.768	-1.453	0.742	0.198	0.632
234	1	2.593	0.19	-2.403	0.973	0.019	0.049
235	1	2.638	0.223	-2.415	0.966	0.024	0.062
236	1	0.71	1.01	0.3	0.334	0.604	3.906
237	1	1.749	0.57	-1.179	0.795	0.16	0.489
238	1	7.843	0.279	-7.563	0.992	0.005	0.013
239	1	3.503	0.136	-3.367	0.992	0.006	0.014
240	1	1.11	1.083	-0.027	0.338	0.589	3.67
241	1	1.642	0.29	-1.352	0.872	0.1	0.286
242	1	1.16	0.327	-0.833	0.723	0.23	0.767
243	1	1.643	0.661	-0.982	0.582	0.363	1.459
244	1	2.569	0.288	-2.281	0.95	0.035	0.092
245	1	2.645	0.25	-2.395	0.936	0.049	0.131
246	1	1.129	0.267	-0.862	0.756	0.197	0.63
247	1	1.356	0.195	-1.162	0.83	0.132	0.389
248	1	3.35	0.226	-3.123	0.979	0.014	0.037
249	1	3.194	0.197	-2.997	0.96	0.03	0.079
250	1	2.734	0.172	-2.562	0.969	0.023	0.06
251	1	2.322	1.369	-0.953	0.53	0.342	1.331
252	1	2.694	0.266	-2.428	0.977	0.011	0.03
253	1	0.988	0.971	-0.017	0.366	0.565	3.329
254	1	1.03	1.008	-0.021	0.364	0.566	3.345
255	1	4.77	2.787	-1.983	0.438	0.141	0.422
256	1	3.008	0.378	-2.63	0.784	0.18	0.562
257	1	3.504	0.207	-3.297	0.996	0.002	0.005
258	1	3.898	1.535	-2.363	0.682	0.143	0.429
259	1	3.937	0.537	-3.4	0.944	0.039	0.103
260	1	2.942	0.189	-2.753	0.965	0.026	0.069
261	1	1.36	0.719	-0.641	0.653	0.28	0.997
262	1	6.249	0.205	-6.044	0.999	0.001	0.002
263	1	9.091	0.623	-8.468	0.988	0.005	0.014
264	1	1.16	0.327	-0.833	0.723	0.23	0.767
265	1	2.665	0.944	-1.722	0.699	0.226	0.747
266	1	1.468	1.886	0.418	0.274	0.577	3.502
267	1	1.127	0.579	-0.548	0.564	0.38	1.568
268	1	1.761	1.08	-0.681	0.552	0.35	1.379
269	1	3.95	0.277	-3.673	0.951	0.037	0.098
270	1	1.374	0.322	-1.052	0.75	0.207	0.669
271	1	1.876	1.613	-0.263	0.447	0.395	1.675
272	1	1.437	0.57	-0.868	0.742	0.206	0.666
273	1	1.792	0.338	-1.454	0.902	0.071	0.195
274	1	1.16	0.327	-0.833	0.723	0.23	0.767
275	1	1.129	0.267	-0.862	0.756	0.197	0.63
276	1	2.155	0.23	-1.925	0.928	0.056	0.151
277	1	1.072	0.779	-0.293	0.441	0.496	2.525
278	1	2.347	0.702	-1.645	0.774	0.174	0.541
279	1	1.19	0.282	-0.908	0.754	0.201	0.645
280	1	1.374	0.322	-1.052	0.75	0.207	0.669
281	1	1.365	0.338	-1.028	0.741	0.216	0.705
282	1	4.341	0.177	-4.164	0.991	0.006	0.015
283	1	0.953	3.258	2.306	0.065	0.839	13.336
284	1	2.652	0.209	-2.443	0.955	0.034	0.089
285	1	2.309	0.181	-2.127	0.969	0.022	0.058
286	1	1.152	0.257	-0.895	0.766	0.189	0.595
287	1	1.427	0.251	-1.177	0.798	0.163	0.498
288	1	2.312	0.195	-2.117	0.945	0.042	0.111
289	1	2.241	1.502	-0.738	0.342	0.558	3.231
290	1	2.569	0.231	-2.338	0.963	0.026	0.068
291	1	2.647	0.17	-2.477	0.981	0.013	0.034
292	1	1.545	0.357	-1.187	0.833	0.133	0.392
293	1	1.097	1.741	0.644	0.204	0.702	6.051
294	1	1.16	0.327	-0.833	0.723	0.23	0.767
295	1	3.661	0.174	-3.487	0.995	0.003	0.009
296	1	1.16	0.327	-0.833	0.723	0.23	0.767
297	1	2.139	0.575	-1.564	0.645	0.306	1.129
298	1	0.856	0.979	0.123	0.307	0.625	4.27
299	1	1.283	0.27	-1.014	0.774	0.184	0.577
300	1	2.496	0.251	-2.245	0.936	0.048	0.13
301	1	2.724	6.8	4.076	0.106	0.704	6.096
302	1	2.885	0.204	-2.681	0.975	0.018	0.046
303	1	1.16	0.327	-0.833	0.723	0.23	0.767
304	1	2.288	0.155	-2.133	0.959	0.03	0.08
305	1	2.685	0.251	-2.434	0.937	0.048	0.13
306	1	1.365	0.338	-1.028	0.741	0.216	0.705
307	1	0.979	0.888	-0.091	0.391	0.541	3.026
308	1	4.167	0.179	-3.987	0.998	0.001	0.002
309	1	1.619	0.258	-1.361	0.886	0.089	0.249
310	1	1.123	0.717	-0.406	0.501	0.438	1.999
311	1	1.438	0.239	-1.199	0.807	0.155	0.469
312	1	0.878	0.93	0.052	0.351	0.582	3.575
313	1	3.216	1.694	-1.522	0.603	0.174	0.541
314	1	0.813	1.111	0.298	0.298	0.635	4.458
315	1	2.672	0.144	-2.528	0.985	0.011	0.028
316	1	1.293	0.258	-1.035	0.782	0.176	0.548
317	1	1.107	0.629	-0.479	0.64	0.295	1.071
318	1	2.777	0.167	-2.61	0.989	0.007	0.018
319	1	2.55	1.138	-1.413	0.702	0.184	0.58
320	1	1.516	0.29	-1.227	0.863	0.108	0.309
321	1	3.219	0.162	-3.057	0.994	0.004	0.01
322	1	1.685	0.285	-1.401	0.878	0.096	0.271
323	1	3.008	0.378	-2.63	0.784	0.18	0.562
324	1	1.563	0.236	-1.328	0.894	0.082	0.228
325	1	1.108	0.295	-0.814	0.736	0.217	0.71
326	1	1.023	0.66	-0.362	0.509	0.432	1.946
327	1	1.38	0.313	-1.068	0.757	0.201	0.646
328	1	2.424	0.686	-1.738	0.89	0.067	0.183
329	1	1.033	2.017	0.984	0.146	0.754	7.841
330	1	2.707	0.274	-2.433	0.929	0.054	0.145
331	1	0.991	0.892	-0.099	0.39	0.543	3.047
332	1	2.245	0.215	-2.03	0.936	0.049	0.132
333	1	3.008	0.378	-2.63	0.784	0.18	0.562
334	1	1.38	0.313	-1.068	0.757	0.201	0.646
335	1	1.416	0.264	-1.152	0.789	0.171	0.53
336	1	2.648	0.778	-1.87	0.761	0.18	0.563
337	1	2.559	0.19	-2.368	0.954	0.035	0.092
338	1	3.588	1.817	-1.771	0.536	0.301	1.105
339	1	0.612	0.359	-0.252	0.592	0.344	1.342
340	1	1.589	0.291	-1.299	0.868	0.104	0.296
341	1	1.657	1.357	-0.3	0.356	0.555	3.195
342	1	1.122	0.77	-0.352	0.483	0.454	2.135
343	1	3.201	0.209	-2.993	0.957	0.033	0.086
344	1	2.303	0.229	-2.074	0.955	0.032	0.085
345	1	1.31	0.312	-0.998	0.751	0.206	0.665
346	1	2.931	0.71	-2.221	0.918	0.042	0.113
347	1	2.718	1.14	-1.578	0.683	0.213	0.696
348	1	1.374	0.322	-1.052	0.75	0.207	0.669
349	1	0.888	0.42	-0.468	0.714	0.236	0.791
350	1	1.959	0.255	-1.703	0.908	0.071	0.197
351	1	1.327	0.222	-1.105	0.809	0.151	0.456
352	1	1.618	0.373	-1.245	0.83	0.135	0.4
353	1	1.582	0.623	-0.959	0.747	0.199	0.637
354	1	2.496	0.251	-2.245	0.936	0.048	0.13
355	1	1.108	0.295	-0.814	0.736	0.217	0.71
356	1	1.38	0.313	-1.068	0.757	0.201	0.646
357	1	2.576	1.353	-1.223	0.56	0.311	1.155
358	1	1.38	0.313	-1.068	0.757	0.201	0.646
359	1	2.674	0.706	-1.968	0.807	0.144	0.432
360	1	1.163	0.227	-0.936	0.787	0.168	0.518
361	1	1.438	0.239	-1.199	0.807	0.155	0.469
362	1	13.766	0.616	-13.151	0.993	0.003	0.007
363	1	2.232	0.21	-2.022	0.957	0.031	0.082
364	1	2.761	0.191	-2.57	0.98	0.014	0.036
365	1	2.176	0.301	-1.875	0.926	0.053	0.144
366	1	4.632	0.208	-4.424	0.988	0.008	0.022
367	1	1.265	0.315	-0.95	0.826	0.138	0.411
368	1	1.945	0.256	-1.689	0.829	0.138	0.411
369	1	1.121	0.823	-0.298	0.467	0.469	2.265
370	1	2.444	0.219	-2.225	0.94	0.046	0.124
371	1	1.117	1.363	0.246	0.284	0.634	4.442
372	1	1.015	0.963	-0.051	0.375	0.556	3.211
373	1	0.922	0.674	-0.248	0.48	0.459	2.179
374	1	11.64	0.617	-11.023	0.98	0.012	0.031
375	1	2.554	0.209	-2.344	0.947	0.04	0.106
376	1	0.647	0.439	-0.208	0.641	0.302	1.109
377	1	1.124	0.654	-0.47	0.526	0.416	1.822
378	1	1.632	0.244	-1.388	0.894	0.082	0.23
379	1	1.427	0.251	-1.177	0.798	0.163	0.498
380	1	2.7	0.881	-1.82	0.72	0.212	0.691
381	1	1.852	1.971	0.119	0.334	0.462	2.202
382	1	0.913	0.929	0.015	0.36	0.573	3.436
383	1	0.912	0.781	-0.131	0.438	0.499	2.552
384	1	3.008	0.378	-2.63	0.784	0.18	0.562
385	1	0.921	0.725	-0.196	0.461	0.477	2.339
386	1	2.033	0.779	-1.254	0.685	0.251	0.857
387	1	1.974	2.299	0.325	0.27	0.43	1.937
388	1	0.982	1.916	0.934	0.17	0.737	7.17
389	1	0.669	0.949	0.28	0.253	0.684	5.541
390	1	0.915	1	0.085	0.343	0.589	3.671
391	1	12.389	0.701	-11.687	0.967	0.018	0.047
392	1	4.524	0.728	-3.796	0.817	0.138	0.409
393	1	1.38	0.313	-1.068	0.757	0.201	0.646
394	1	5.215	0.195	-5.021	0.991	0.006	0.015
395	1	1.171	0.412	-0.759	0.765	0.191	0.607
396	1	0.923	0.636	-0.286	0.497	0.443	2.035
397	1	1.18	0.211	-0.969	0.801	0.156	0.472
398	1	0.869	1.33	0.461	0.243	0.683	5.531
399	1	2.424	0.63	-1.794	0.871	0.091	0.257
400	1	1.305	0.244	-1.06	0.792	0.167	0.512
401	1	12.224	2.118	-10.105	0.778	0.073	0.203
402	1	6.898	1.432	-5.467	0.837	0.059	0.162
403	1	2.186	0.606	-1.58	0.864	0.098	0.278
404	1	2.354	1.132	-1.222	0.697	0.189	0.599
405	1	1.122	0.773	-0.349	0.482	0.455	2.141
406	1	1.283	0.27	-1.013	0.774	0.184	0.578
407	1	2.066	0.318	-1.748	0.927	0.051	0.137
408	1	1.094	1.121	0.027	0.355	0.572	3.431
409	1	3.361	0.211	-3.151	0.99	0.006	0.015
410	1	1.438	0.239	-1.199	0.807	0.155	0.469
411	1	1.625	0.248	-1.377	0.892	0.084	0.235
412	1	2.385	0.892	-1.493	0.705	0.224	0.738
413	1	3.441	0.255	-3.186	0.944	0.043	0.114
414	1	3.008	0.378	-2.63	0.784	0.18	0.562
415	1	3.201	0.209	-2.993	0.957	0.033	0.086
416	1	2.842	0.891	-1.952	0.833	0.103	0.294
417	1	1.31	0.312	-0.998	0.751	0.206	0.665
418	1	1.38	0.313	-1.068	0.757	0.201	0.646
419	1	0.724	0.758	0.034	0.394	0.544	3.053
420	1	1.22	0.399	-0.82	0.776	0.182	0.57
421	1	2.314	0.617	-1.698	0.829	0.131	0.385
422	1	0.608	0.752	0.143	0.35	0.589	3.676
423	1	2.162	0.562	-1.6	0.876	0.09	0.254
424	1	1.016	0.653	-0.363	0.511	0.43	1.93
425	1	0.999	0.535	-0.464	0.573	0.371	1.512
426	1	1.16	0.327	-0.833	0.723	0.23	0.767
427	1	3.235	0.187	-3.048	0.984	0.011	0.028
428	1	1.18	0.211	-0.969	0.801	0.156	0.472
429	1	2.382	0.325	-2.057	0.9	0.077	0.214
430	1	1.731	0.633	-1.098	0.602	0.345	1.348
431	1	2.741	0.258	-2.482	0.981	0.009	0.022
432	1	1.293	0.258	-1.035	0.782	0.176	0.548
433	1	2.026	0.328	-1.699	0.908	0.067	0.185
434	1	2.045	2.769	0.724	0.23	0.547	3.101
435	1	2.399	0.647	-1.751	0.793	0.161	0.491
436	1	1.023	0.66	-0.362	0.509	0.432	1.946
437	1	1.985	0.965	-1.021	0.716	0.192	0.609
438	1	5.234	0.881	-4.353	0.778	0.166	0.509
439	1	0.82	1.086	0.266	0.343	0.576	3.478
440	1	2.997	0.962	-2.035	0.49	0.444	2.047
441	1	0.925	0.779	-0.146	0.442	0.495	2.509
442	1	2.534	0.21	-2.323	0.946	0.041	0.109
443	1	1.741	0.277	-1.464	0.908	0.069	0.19
444	1	1.945	0.256	-1.689	0.829	0.138	0.411
445	1	1.122	0.77	-0.352	0.483	0.454	2.135
446	1	1.625	0.248	-1.377	0.892	0.084	0.235
447	1	3.008	0.378	-2.63	0.784	0.18	0.562
448	1	1.374	0.322	-1.052	0.75	0.207	0.669
449	1	1.416	0.264	-1.152	0.789	0.171	0.53
450	1	3.145	0.691	-2.454	0.932	0.035	0.092
451	1	1.152	0.257	-0.895	0.766	0.189	0.595
452	1	1.628	0.31	-1.318	0.862	0.109	0.313
453	1	2.927	0.189	-2.738	0.883	0.091	0.256
454	1	2.719	0.151	-2.568	0.989	0.007	0.018
455	1	2.599	0.244	-2.355	0.942	0.043	0.117
456	1	2.256	0.204	-2.052	0.94	0.045	0.122
457	1	1.18	0.211	-0.969	0.801	0.156	0.472
458	1	2.927	0.189	-2.738	0.883	0.091	0.256
459	1	0.987	0.846	-0.141	0.402	0.533	2.923
460	1	1.129	0.267	-0.862	0.756	0.197	0.63
461	1	1.374	0.322	-1.052	0.75	0.207	0.669
462	1	1.129	0.267	-0.862	0.756	0.197	0.63
463	1	1.003	1.381	0.378	0.264	0.656	4.894
464	1	1.556	0.243	-1.313	0.89	0.085	0.239
465	1	1.16	0.327	-0.833	0.723	0.23	0.767
466	1	2.563	0.31	-2.254	0.941	0.041	0.109
467	1	1.152	0.257	-0.895	0.766	0.189	0.595
468	1	1.154	2.114	0.96	0.236	0.643	4.618
469	1	1.733	0.362	-1.371	0.849	0.119	0.346
470	1	2.507	1.261	-1.246	0.603	0.275	0.972
471	1	3.629	0.182	-3.446	0.987	0.009	0.023
472	1	0.866	1.023	0.158	0.299	0.632	4.406
473	1	1.078	0.732	-0.346	0.584	0.345	1.353
474	1	1.691	0.703	-0.989	0.763	0.176	0.546
475	1	1.293	0.258	-1.035	0.782	0.176	0.548
476	1	2.633	1.329	-1.304	0.572	0.302	1.111
477	1	1.257	1.962	0.705	0.211	0.676	5.341
478	1	1.122	0.774	-0.348	0.482	0.456	2.144
479	1	1.125	0.621	-0.504	0.542	0.401	1.714
480	1	1.841	0.616	-1.225	0.826	0.128	0.375
481	1	3.733	0.518	-3.214	0.981	0.011	0.028
482	1	1.699	0.634	-1.065	0.6	0.346	1.358
483	1	1.283	0.27	-1.014	0.774	0.184	0.577
484	1	1.204	0.612	-0.592	0.675	0.264	0.918
485	1	1.006	0.677	-0.329	0.498	0.441	2.023
486	1	1.19	0.282	-0.908	0.754	0.201	0.645

## Sheet: NSP1-MEME
Site	Partition	&alpha;	&beta;<sup>-</sup>	p<sup>-</sup>	&beta;<sup>+</sup>	p<sup>+</sup>	LRT	p-value	# branches under selection	Total branch length	MEME LogL	FEL LogL
1	1	0	0	1	0	0	0	1	0	0	0	0		Detailed analysis reports can be found at https://www.datamonkey.org/meme/5e8604a389e95e52b24ab4db
2	1	0	0	1	0	0	0	1	0	0	0	0
3	1	0	0	1	0	0	0	1	0	0	0	0		Alpha: Synonymous substitution rate at a site
4	1	3.02	0	1	0.89	0	0	0.67	0	0.41	-16.57	-16.57		Beta-: Nonsynonymous substitution rate at a site for the negative/neutral evolution component
5	1	0	0	1	0	0	0	1	0	0	0	0		p-: The proportion of the tree evolving neutrally or under negative selection
6	1	2.74	0	1	0.92	0	0	0.67	0	0.38	-8.31	-8.31		Beta+: Non-synonymous substitution rate at a site for the positive/neutral evolution component
7	1	0	0	1	0	0	0	1	0	0	0	0		p+: The proportion of the tree evolving neutrally or under positive selection
8	1	3.17	0	1	0.89	0	0	0.67	0	0.43	-8.56	-8.56		LRT: Likelihood ratio test statistic for episodic diversification
9	1	0	0	1	0	0	0	1	0	0	0	0		p-: Asymptotic p-value for episodic diversification
10	1	3.13	0.48	0.85	0.48	0.15	0	0.67	0	0.61	-12.94	-12.94		Branches under selection: The estimate of how many branches may have been under selection at this site
11	1	2.36	0	1	0.88	0	0	0.67	0	0.32	-11.17	-11.17		Total branch length: The total length of branches contributiong to inference at this site and used to scale dN-Ds
12	1	1.24	0	1	0.66	0	0	0.67	0	0.17	-9.48	-9.48		MEME LogL: Site log-likelihood under the MEME model
13	1	0	0	0.87	2.56	0.13	0.73	0.37	1	0.13	-8.72	-8.58		FEL LogL: Site log-likelihood under the FEL model
14	1	0	0	0.95	61.35	0.05	3.94	0.07	2	1.1	-17.05	-15.5
15	1	1.81	0	1	0.82	0	0	0.67	0	0.25	-11.82	-11.82		Statistical significance assessed at p ≤ 0.1
16	1	3.29	0	1	0.9	0	0	0.67	0	0.45	-12.78	-12.78
17	1	0.66	0	1	0.34	0	0	0.67	0	0.09	-12.54	-12.54		Positive selected sites with evidence are highlighted in green
18	1	0	0	1	0	0	0	1	0	0	0	0
19	1	3.17	0	0.88	7.94	0.12	0.2	0.53	2	0.79	-24.52	-23.9		Site(s) under positive selection: 14, 32, 90, 132, 154, 175, 181, 225, 253, 261, 267, 293, 392, 396, 398, 404, 405, 416, 425
20	1	0	0	0.26	1.59	0.74	1.85	0.2	2	0.43	-19.43	-19.39
21	1	0.32	0	1	0.06	0	0	0.67	0	0.04	-13.34	-13.34
22	1	0.85	0	1	0.46	0	0	0.67	0	0.12	-9.6	-9.6
23	1	2.05	0	1	0.87	0	0	0.67	0	0.28	-12.11	-12.11
24	1	0.63	0	1	0.31	0	0	0.67	0	0.09	-8.35	-8.35
25	1	1.09	0	1	0.57	0	0	0.67	0	0.15	-7.69	-7.69
26	1	0	0	1	0	0	0	1	0	0	0	0
27	1	0	0	1	0	0	0	1	0	0	0	0
28	1	0	0	1	0	0	0	1	0	0	0	0
29	1	0	0	1	0	0	0	1	0	0	0	0
30	1	0	0	1	0	0	0	1	0	0	0	0
31	1	4.2	0.24	0.92	0.28	0.08	0	0.67	0	0.66	-15.94	-15.94
32	1	0.56	0	0.96	85.25	0.04	5.98	0.02	3	1.42	-29.47	-26.35
33	1	0	0	1	0	0	0	1	0	0	0	0
34	1	1.75	0	0.9	7.82	0.1	0.52	0.42	2	0.53	-22.33	-21.59
35	1	1.72	0	1	0.83	0	0	0.67	0	0.24	-15.96	-15.96
36	1	1.88	0	1	0.85	0	0	0.67	0	0.26	-14.03	-14.03
37	1	1.49	0	1	0.74	0	0	0.67	0	0.2	-7.53	-7.53
38	1	0	0	0.59	2.92	0.41	1.14	0.29	1	0.45	-13.26	-13.15
39	1	0	0	1	0	0	0	1	0	0	0	0
40	1	0	0	1	0	0	0	1	0	0	0	0
41	1	0	0	1	0	0	0	1	0	0	0	0
42	1	5.16	0	1	0.78	0	0	0.67	0	0.71	-13.21	-13.21
43	1	1.04	0	1	0.56	0	0	0.67	0	0.14	-24.79	-24.79
44	1	0.61	0	1	0.31	0	0	0.67	0	0.08	-6.76	-6.76
45	1	3.27	0	1	0.92	0	0	0.67	0	0.45	-8.86	-8.86
46	1	1.8	0	1	1.05	0	0	0.67	0	0.25	-13.07	-13.07
47	1	1.37	0	1	0.66	0	0	0.67	0	0.19	-7.03	-7.03
48	1	0.61	0	1	0.31	0	0	0.67	0	0.08	-7.23	-7.23
49	1	0	0	0.93	7.82	0.07	0.99	0.32	1	0.19	-10.7	-10.38
50	1	1.61	0	1	0.79	0	0	0.67	0	0.22	-14.17	-14.17
51	1	1.46	0	1	0.71	0	0	0.67	0	0.2	-11.1	-11.1
52	1	1.82	0	1	0.97	0	0	0.67	0	0.25	-9.18	-9.18
53	1	1.27	0	1	0.67	0	0	0.67	0	0.17	-9.87	-9.87
54	1	0	0	1	0	0	0	1	0	0	0	0
55	1	0.76	0	0.86	3.32	0.14	0.2	0.53	1	0.27	-17.03	-16.86
56	1	1.93	0	1	0.8	0	0	0.67	0	0.26	-11.23	-11.23
57	1	10.89	0	1	0.29	0	0	0.67	0	1.49	-12.25	-12.25
58	1	0	0	1	0	0	0	1	0	0	0	0
59	1	0	0	1	0	0	0	1	0	0	0	0
60	1	0	0	1	0	0	0	1	0	0	0	0
61	1	2.85	0	1	0.88	0	0	0.67	0	0.39	-8.22	-8.22
62	1	1.99	0	1	0.84	0	0	0.67	0	0.27	-7.81	-7.81
63	1	0	0	1	0	0	0	1	0	0	0	0
64	1	3.28	0	1	0.84	0	0	0.67	0	0.45	-13.16	-13.16
65	1	0	0	1	0	0	0	1	0	0	0	0
66	1	1.28	0	1	0.67	0	0	0.67	0	0.17	-7.91	-7.91
67	1	3.29	0	0.74	1.09	0.26	0	0.67	0	0.55	-14.67	-14.63
68	1	1.5	0	1	0.7	0	0	0.67	0	0.21	-10.79	-10.79
69	1	0	0	1	0	0	0	1	0	0	0	0
70	1	2.31	0.22	1	0.23	0	0	0.67	0	0.4	-12.13	-12.13
71	1	1.19	0	1	0.62	0	0	0.67	0	0.16	-9.14	-9.14
72	1	0.56	0	1	0.27	0	0	0.67	0	0.08	-9.03	-9.03
73	1	0	0	1	0	0	0	1	0	0	0	0
74	1	1.74	0	1	0.76	0	0	0.67	0	0.24	-9.82	-9.82
75	1	2.3	0	1	0.86	0	0	0.67	0	0.31	-6.61	-6.61
76	1	0	0	0	1.46	1	1.29	0.27	0	0.54	-17.15	-17.15
77	1	1.6	0	0.76	2.65	0.24	0.06	0.6	1	0.45	-14.98	-14.72
78	1	0	0	1	0	0	0	1	0	0	0	0
79	1	0	0	1	0	0	0	1	0	0	0	0
80	1	0.39	0	1	0.12	0	0	0.67	0	0.05	-6.57	-6.57
81	1	0.84	0	1	0.45	0	0	0.67	0	0.11	-11.5	-11.5
82	1	1.32	0	1	0.7	0	0	0.67	0	0.18	-8	-8
83	1	0	0	1	0	0	0	1	0	0	0	0
84	1	0	0	1	0	0	0	1	0	0	0	0
85	1	0	0	1	0	0	0	1	0	0	0	0
86	1	0.61	0	1	0.3	0	0	0.67	0	0.08	-6.61	-6.61
87	1	0.59	0	1	0.29	0	0	0.67	0	0.08	-5.68	-5.68
88	1	0	0	1	0	0	0	1	0	0	0	0
89	1	0	0	1	0	0	0	1	0	0	0	0
90	1	0	0	0.93	6.97	0.07	4.44	0.05	1	0.19	-12.3	-10.6
91	1	0.52	0	1	0.24	0	0	0.67	0	0.07	-6.87	-6.87
92	1	0	0	1	0	0	0	1	0	0	0	0
93	1	1.28	0.31	1	0.32	0	0	0.67	0	0.29	-10.21	-10.21
94	1	0	0	1	0	0	0	1	0	0	0	0
95	1	1.64	0	1	0.75	0	0	0.67	0	0.22	-11.95	-11.95
96	1	1.05	0.63	1	0.66	0	0	0.67	0	0.38	-18.53	-18.53
97	1	2.85	0	1	0.89	0	0	0.67	0	0.39	-7.18	-7.18
98	1	0	0	1	0	0	0	1	0	0	0	0
99	1	0	0	1	0	0	0	1	0	0	0	0
100	1	2.97	0	0.88	8.35	0.12	0.29	0.5	2	0.77	-31.13	-30.52
101	1	0	0	1	0	0	0	1	0	0	0	0
102	1	1.44	0	0.98	102.96	0.02	1.67	0.22	1	1.04	-17.61	-16.63
103	1	1.04	0.34	0.95	20.22	0.05	2.26	0.16	1	0.63	-17.02	-15.79
104	1	2.19	0.28	0.49	0.28	0.51	0	0.67	0	0.41	-9.49	-9.49
105	1	0.63	0	1	0.32	0	0	0.67	0	0.09	-7.79	-7.79
106	1	1.58	0	1	0.76	0	0	0.67	0	0.22	-7.62	-7.62
107	1	1.11	0	1	0.57	0	0	0.67	0	0.15	-11.9	-11.9
108	1	0	0	0	0.76	1	0.07	0.59	1	0.28	-14.66	-14.66
109	1	3.62	0	1	0.88	0	0	0.67	0	0.49	-8.9	-8.9
110	1	0.75	0	0.85	12.24	0.15	0.96	0.32	2	0.79	-20.32	-19.89
111	1	0	0	0	1.76	1	2.49	0.14	1	0.65	-20.69	-20.69
112	1	0	0	1	0	0	0	1	0	0	0	0
113	1	1.17	0	1	0.61	0	0	0.67	0	0.16	-9.11	-9.11
114	1	2.97	0.89	1	0.82	0	0	0.67	0	0.74	-17.24	-17.24
115	1	1.33	0	0.56	1.81	0.44	0.01	0.64	0	0.48	-16.67	-16.63
116	1	0.47	0	0.85	3.79	0.15	0.14	0.55	1	0.28	-16.73	-16.66
117	1	1.85	0	1	0.79	0	0	0.67	0	0.25	-7.31	-7.31
118	1	4.41	0.27	1	0.26	0	0	0.67	0	0.7	-11.99	-11.99
119	1	2.35	1.19	0.84	1.32	0.16	0	0.67	0	0.77	-19.42	-19.42
120	1	1.3	0	0.91	4.59	0.09	0.18	0.54	1	0.34	-16.09	-15.86
121	1	0	0	0	0.56	1	0.96	0.32	0	0.21	-9.8	-9.8
122	1	0	0	1	0	0	0	1	0	0	0	0
123	1	5.46	0	1	0.76	0	0	0.67	0	0.75	-10.71	-10.71
124	1	1.47	0	1	0.72	0	0	0.67	0	0.2	-8.83	-8.83
125	1	0	0	1	0	0	0	1	0	0	0	0
126	1	0	0	1	0	0	0	1	0	0	0	0
127	1	1.28	0	1	0.67	0	0	0.67	0	0.17	-6.95	-6.95
128	1	0	0	1	0	0	0	1	0	0	0	0
129	1	7.25	0	1	0.58	0	0	0.67	0	0.99	-11.59	-11.59
130	1	0	0	0.92	4.16	0.08	0.02	0.63	1	0.12	-10.06	-9.8
131	1	1.34	0	0.9	10.35	0.1	0.78	0.36	2	0.57	-23.37	-22.72
132	1	0	0	0.98	167.68	0.02	3.86	0.07	1	1.07	-13.22	-12.17
133	1	0	0	1	0	0	0	1	0	0	0	0
134	1	2.43	0	1	0.88	0	0	0.67	0	0.33	-14.87	-14.87
135	1	0	0	1	0	0	0	1	0	0	0	0
136	1	2.07	0	1	0.88	0	0	0.67	0	0.28	-16.61	-16.61
137	1	0.83	0	1	0.45	0	0	0.67	0	0.11	-10.53	-10.53
138	1	0.61	0	1	0.3	0	0	0.67	0	0.08	-9.01	-9.01
139	1	0	0	1	0	0	0	1	0	0	0	0
140	1	0	0	1	0	0	0	1	0	0	0	0
141	1	0	0	1	0	0	0	1	0	0	0	0
142	1	0.56	0	0.99	268.19	0.01	2.91	0.11	1	1.18	-15.28	-13.75
143	1	1.53	0	1	0.72	0	0	0.67	0	0.21	-13.27	-13.27
144	1	1.5	0	1	0.7	0	0	0.67	0	0.2	-8.99	-8.99
145	1	1.01	0	1	0.55	0	0	0.67	0	0.14	-8.31	-8.31
146	1	1.5	0.64	1	0.83	0	0	0.67	0	0.44	-22.78	-22.78
147	1	0	0	1	0	0	0	1	0	0	0	0
148	1	6.65	0	1	0.58	0	0	0.67	0	0.91	-16.88	-16.88
149	1	1.36	0	1	0.67	0	0	0.67	0	0.19	-9.46	-9.46
150	1	0.62	0	1	0.3	0	0	0.67	0	0.08	-7.78	-7.78
151	1	2.59	0	1	0.9	0	0	0.67	0	0.35	-6.61	-6.61
152	1	0	0	0.98	60.82	0.02	2.32	0.15	1	0.36	-12.35	-11.31
153	1	5.18	0	1	0.78	0	0	0.67	0	0.71	-11.75	-11.75
154	1	0	0	0.87	15.26	0.13	3.58	0.08	3	0.72	-20.34	-19.11
155	1	3.17	0	1	0.88	0	0	0.67	0	0.43	-7.6	-7.6
156	1	0	0	1	0	0	0	1	0	0	0	0
157	1	0	0	0.57	2.72	0.43	1.95	0.19	2	0.43	-15.82	-15.59
158	1	0	0	1	0	0	0	1	0	0	0	0
159	1	1.28	0	1	0.68	0	0	0.67	0	0.17	-9.31	-9.31
160	1	0	0	1	0	0	0	1	0	0	0	0
161	1	0	0	1	0	0	0	1	0	0	0	0
162	1	5.16	0	1	0.78	0	0	0.67	0	0.71	-8.08	-8.08
163	1	1.28	0.88	1	1.01	0	0	0.67	0	0.5	-19.53	-19.53
164	1	0	0	1	0	0	0	1	0	0	0	0
165	1	0	0	0	0.8	1	0.83	0.35	0	0.3	-16.45	-16.45
166	1	0.56	0.56	0	1.15	1	0.43	0.45	0	0.5	-18.59	-18.59
167	1	2.48	0.45	1	0.51	0	0	0.67	0	0.51	-15.38	-15.38
168	1	3.48	0	1	0.88	0	0	0.67	0	0.48	-9.63	-9.63
169	1	1.51	0	1	0.7	0	0	0.67	0	0.21	-8.83	-8.83
170	1	0	0	1	0	0	0	1	0	0	0	0
171	1	0	0	1	0	0	0	1	0	0	0	0
172	1	1.52	0	1	0.75	0	0	0.67	0	0.21	-15.62	-15.62
173	1	0	0	1	0	0	0	1	0	0	0	0
174	1	0	0	1	0	0	0	1	0	0	0	0
175	1	0	0	0.73	7.4	0.27	3.44	0.08	2	0.73	-22.62	-21.95
176	1	5.08	0	1	0.75	0	0	0.67	0	0.7	-10.12	-10.12
177	1	0.64	0	1	0.32	0	0	0.67	0	0.09	-9.39	-9.39
178	1	0	0	0	0.74	1	0.55	0.42	1	0.27	-12.96	-12.96
179	1	0	0	0.89	9.32	0.11	1.84	0.2	2	0.4	-18.01	-17.37
180	1	0	0	0.43	2.66	0.57	0.29	0.49	3	0.57	-28.35	-28.14
181	1	0	0	0.99	1149.53	0.01	6.39	0.02	1	4.61	-13.88	-10.91
182	1	3.62	0	1	0.89	0	0	0.67	0	0.49	-9.47	-9.47
183	1	2.87	0	0.95	17.04	0.05	0.32	0.48	1	0.71	-25.16	-24.75
184	1	1.44	0	1	0.7	0	0	0.67	0	0.2	-14.96	-14.96
185	1	1.9	0	1	0.8	0	0	0.67	0	0.26	-18.07	-18.07
186	1	1.7	0	1	0.75	0	0	0.67	0	0.23	-9.01	-9.01
187	1	0	0	1	0	0	0	1	0	0	0	0
188	1	0	0	0	0.68	1	0.64	0.39	0	0.25	-8.23	-8.23
189	1	2.06	0	0.96	14.58	0.04	0.46	0.44	1	0.52	-15.84	-15.37
190	1	0	0	1	0	0	0	1	0	0	0	0
191	1	2.59	0	1	0.88	0	0	0.67	0	0.35	-6.46	-6.46
192	1	0	0	0	1.96	1	1.87	0.2	2	0.73	-18.18	-18.18
193	1	0.95	0	1	0.53	0	0	0.67	0	0.13	-8.22	-8.22
194	1	0	0	1	0	0	0	1	0	0	0	0
195	1	1.24	0	1	0.63	0	0	0.67	0	0.17	-8.63	-8.63
196	1	0.77	0	1	0.42	0	0	0.67	0	0.11	-16.79	-16.79
197	1	0	0	1	0	0	0	1	0	0	0	0
198	1	0	0	1	0	0	0	1	0	0	0	0
199	1	1.12	0.83	1	0.83	0	0	0.67	0	0.46	-18.33	-18.33
200	1	2	0.77	1	0.8	0	0	0.67	0	0.56	-21.74	-21.74
201	1	0.71	0	1	0.37	0	0	0.67	0	0.1	-10.54	-10.54
202	1	2.52	0	1	0.85	0	0	0.67	0	0.34	-8.79	-8.79
203	1	0	0	1	0	0	0	1	0	0	0	0
204	1	3.25	0	1	0.92	0	0	0.67	0	0.44	-10.29	-10.29
205	1	8.61	0	1	0.38	0	0	0.67	0	1.18	-10.46	-10.46
206	1	0	0	1	0	0	0	1	0	0	0	0
207	1	1.06	0	0.66	0.88	0.34	0	0.67	0	0.25	-17.9	-17.88
208	1	0	0	1	0	0	0	1	0	0	0	0
209	1	0	0	1	0	0	0	1	0	0	0	0
210	1	0	0	1	0	0	0	1	0	0	0	0
211	1	1.99	0	1	0.85	0	0	0.67	0	0.27	-7.91	-7.91
212	1	0	0	1	0	0	0	1	0	0	0	0
213	1	1.09	0	1	0.57	0	0	0.67	0	0.15	-7.25	-7.25
214	1	1.27	0	1	0.68	0	0	0.67	0	0.17	-12.21	-12.21
215	1	0	0	1	0	0	0	1	0	0	0	0
216	1	4.76	0	1	0.81	0	0	0.67	0	0.65	-8.45	-8.45
217	1	2.49	0	0.99	100.28	0.01	1.65	0.22	1	0.89	-19.35	-18.17
218	1	1.08	0	1	0.57	0	0	0.67	0	0.15	-9.87	-9.87
219	1	1.73	0.97	1	1.16	0	0	0.67	0	0.6	-21.94	-21.94
220	1	3.69	0	1	0.92	0	0	0.67	0	0.51	-23.64	-23.64
221	1	1.5	0	1	0.74	0	0	0.67	0	0.2	-7.44	-7.44
222	1	2.58	0	0.94	25.42	0.06	1.5	0.24	2	0.91	-21.6	-20.14
223	1	1.8	0.33	1	0.31	0	0	0.67	0	0.37	-13.56	-13.56
224	1	0	0	0	0.28	1	0.28	0.5	0	0.1	-6.34	-6.34
225	1	0	0	0.98	363.19	0.02	8.84	0.01	2	2.93	-22.09	-17.95
226	1	2.04	0.5	1	0.5	0	0	0.67	0	0.46	-18.94	-18.94
227	1	0.67	0	1	0.36	0	0	0.67	0	0.09	-7.15	-7.15
228	1	0	0	1	0	0	0	1	0	0	0	0
229	1	1.74	0	1	0.81	0	0	0.67	0	0.24	-17.22	-17.22
230	1	0	0	0	1.05	1	1.13	0.29	2	0.39	-19.24	-19.24
231	1	0	0	1	0	0	0	1	0	0	0	0
232	1	1.52	0	1	0.75	0	0	0.67	0	0.21	-8.15	-8.15
233	1	1.55	0.49	0.63	0.55	0.37	0	0.67	0	0.4	-16.07	-16.07
234	1	1.45	0	1	0.74	0	0	0.67	0	0.2	-7.45	-7.45
235	1	1.61	0	1	0.78	0	0	0.67	0	0.22	-7.84	-7.84
236	1	0	0	0.87	9.42	0.13	2.07	0.18	1	0.47	-9.56	-9.34
237	1	1.19	0	0.99	337.98	0.01	2.97	0.11	1	1.45	-17.73	-16.05
238	1	7.32	0	1	0.53	0	0	0.67	0	1	-9.79	-9.79
239	1	3.14	0	1	0.94	0	0	0.67	0	0.43	-16.61	-16.61
240	1	0	0	0.97	301.36	0.03	6.2	0.02	3	3.54	-28.89	-26.04
241	1	0.67	0	1	0.35	0	0	0.67	0	0.09	-6.52	-6.52
242	1	0	0	1	0	0	0	1	0	0	0	0
243	1	0	0	0	0.34	1	0.12	0.56	0	0.13	-7.88	-7.88
244	1	1.45	0	1	0.71	0	0	0.67	0	0.2	-7.92	-7.92
245	1	2.15	0	1	0.83	0	0	0.67	0	0.29	-7.77	-7.77
246	1	0	0	1	0	0	0	1	0	0	0	0
247	1	0	0	1	0	0	0	1	0	0	0	0
248	1	3.23	0	1	0.9	0	0	0.67	0	0.44	-9.58	-9.58
249	1	3.6	0	1	0.89	0	0	0.67	0	0.49	-8.19	-8.19
250	1	2.36	0	1	0.9	0	0	0.67	0	0.32	-7.93	-7.93
251	1	1.53	0	0.54	2.71	0.46	0.09	0.58	1	0.67	-23.63	-23.44
252	1	1.43	0	1	0.72	0	0	0.67	0	0.2	-11.57	-11.57
253	1	0	0	0.92	7.07	0.08	3.44	0.08	1	0.2	-11.63	-10.06
254	1	0	0	0	0.78	1	0.86	0.35	0	0.29	-9.93	-9.93
255	1	2.89	1.72	0.97	1.73	0.03	0	0.67	0	1.04	-28.51	-28.51
256	1	0	0	1	0	0	0	1	0	0	0	0
257	1	2.88	0	1	0.9	0	0	0.67	0	0.39	-15.82	-15.82
258	1	2.9	1.04	1	1.05	0	0	0.67	0	0.78	-27.63	-27.63
259	1	2.9	0	0.86	1.98	0.14	0	0.67	0	0.5	-20.38	-20.27
260	1	2.59	0	1	0.9	0	0	0.67	0	0.35	-7	-7
261	1	0.63	0	0.99	638.9	0.01	4.67	0.04	1	2.86	-16.18	-13.78
262	1	5.11	0	1	1.03	0	0	0.67	0	0.7	-14.57	-14.57
263	1	5.72	0.28	0.87	0.33	0.13	0	0.67	0	0.89	-23.85	-23.85
264	1	0	0	1	0	0	0	1	0	0	0	0
265	1	2.36	0.64	0.56	0.64	0.44	0	0.67	0	0.56	-18.98	-18.98
266	1	0.73	0	0	1.21	1	0.16	0.54	3	0.55	-28.49	-28.49
267	1	0	0	0.99	2980.34	0.01	5.32	0.03	1	10.3	-14.69	-12.15
268	1	1	0.75	1	0.86	0	0	0.67	0	0.42	-23.24	-23.24
269	1	5.16	0	1	0.71	0	0	0.67	0	0.71	-7.52	-7.52
270	1	0	0	1	0	0	0	1	0	0	0	0
271	1	1.27	0	0.79	8.63	0.21	0.95	0.33	1	0.85	-21.01	-20.46
272	1	0.71	0.23	1	0.22	0	0	0.67	0	0.18	-13.88	-13.88
273	1	0.76	0	1	0.4	0	0	0.67	0	0.1	-16.78	-16.78
274	1	0	0	1	0	0	0	1	0	0	0	0
275	1	0	0	1	0	0	0	1	0	0	0	0
276	1	1.09	0	1	0.57	0	0	0.67	0	0.15	-7.25	-7.25
277	1	0	0	0	0.47	1	0.5	0.43	0	0.18	-11.19	-11.19
278	1	1.84	0	0.95	16.15	0.05	0.48	0.43	1	0.56	-13.92	-13.48
279	1	0	0	1	0	0	0	1	0	0	0	0
280	1	0	0	1	0	0	0	1	0	0	0	0
281	1	0	0	1	0	0	0	1	0	0	0	0
282	1	4.86	0	1	0.83	0	0	0.67	0	0.66	-10.69	-10.69
283	1	0	0	0	1.93	1	1.96	0.19	4	0.72	-25.8	-25.8
284	1	1.99	0	1	0.85	0	0	0.67	0	0.27	-7.91	-7.91
285	1	1.17	0	1	0.64	0	0	0.67	0	0.16	-11.91	-11.91
286	1	0	0	1	0	0	0	1	0	0	0	0
287	1	0	0	1	0	0	0	1	0	0	0	0
288	1	1.24	0	1	0.63	0	0	0.67	0	0.17	-12.14	-12.14
289	1	0	0	0	1.02	1	0.07	0.59	2	0.38	-24.04	-24.04
290	1	1.58	0	1	0.76	0	0	0.67	0	0.22	-7.62	-7.62
291	1	1.58	0	1	0.78	0	0	0.67	0	0.22	-14.63	-14.63
292	1	0.59	0	1	0.28	0	0	0.67	0	0.08	-6.72	-6.72
293	1	0	0	0.88	8.25	0.12	3.73	0.07	0	0.37	-16.19	-14.49
294	1	0	0	1	0	0	0	1	0	0	0	0
295	1	2.76	0	1	0.93	0	0	0.67	0	0.38	-16.65	-16.65
296	1	0	0	1	0	0	0	1	0	0	0	0
297	1	0	0	0	0.23	1	0.03	0.62	1	0.09	-7.02	-7.02
298	1	0	0	0.84	7.64	0.16	3.12	0.1	3	0.45	-21.48	-20.52
299	1	0	0	1	0	0	0	1	0	0	0	0
300	1	1.69	0	1	0.98	0	0	0.67	0	0.23	-6.06	-6.06
301	1	1.47	0	0.83	31.63	0.17	2.24	0.16	5	2.15	-33.71	-32.66
302	1	1.8	0	1	0.81	0	0	0.67	0	0.25	-9.33	-9.33
303	1	0	0	1	0	0	0	1	0	0	0	0
304	1	1.18	0	1	0.61	0	0	0.67	0	0.16	-12.73	-12.73
305	1	2.38	0	1	1.1	0	0	0.67	0	0.33	-6.71	-6.71
306	1	0	0	1	0	0	0	1	0	0	0	0
307	1	0	0	0	0.6	1	0.72	0.37	0	0.22	-9.35	-9.35
308	1	3.19	0	1	0.93	0	0	0.67	0	0.44	-15.58	-15.58
309	1	0.56	0	1	0.27	0	0	0.67	0	0.08	-6.81	-6.81
310	1	0	0	0.95	16.74	0.05	1.29	0.27	1	0.32	-9.77	-9.31
311	1	0	0	1	0	0	0	1	0	0	0	0
312	1	0	0	0.57	1.72	0.43	1.22	0.28	1	0.27	-11.96	-11.88
313	1	2.08	0	0.43	2.45	0.57	0.01	0.64	3	0.81	-30.63	-30.45
314	1	0	0	0.78	5.72	0.22	2.29	0.16	1	0.46	-14.1	-13.76
315	1	1.63	0	1	0.8	0	0	0.67	0	0.22	-12.12	-12.12
316	1	0	0	1	0	0	0	1	0	0	0	0
317	1	0.46	0	0.98	117.62	0.02	2.2	0.16	1	0.73	-15.69	-14.54
318	1	1.6	0	1	0.79	0	0	0.67	0	0.22	-12.53	-12.53
319	1	1.6	0	0.86	10.96	0.14	1.15	0.29	3	0.8	-26.73	-25.69
320	1	0.61	0	1	0.31	0	0	0.67	0	0.08	-6.19	-6.19
321	1	2.42	0	1	0.92	0	0	0.67	0	0.33	-17.71	-17.71
322	1	0.63	0	1	0.33	0	0	0.67	0	0.09	-5.61	-5.61
323	1	0	0	1	0	0	0	1	0	0	0	0
324	1	0.61	0	1	0.31	0	0	0.67	0	0.08	-7.15	-7.15
325	1	0	0	1	0	0	0	1	0	0	0	0
326	1	0	0	0	0.33	1	0.38	0.46	1	0.12	-6.41	-6.41
327	1	0	0	1	0	0	0	1	0	0	0	0
328	1	1.52	0	0.99	235.42	0.01	2.42	0.14	1	1.37	-22.47	-21.07
329	1	0	0	0	1.22	1	1.29	0.27	2	0.45	-23.43	-23.43
330	1	2.3	0	1	0.86	0	0	0.67	0	0.31	-6.05	-6.05
331	1	0	0	0.92	17.7	0.08	2.4	0.15	2	0.51	-17.95	-17.12
332	1	1.18	0	1	0.61	0	0	0.67	0	0.16	-9.4	-9.4
333	1	0	0	1	0	0	0	1	0	0	0	0
334	1	0	0	1	0	0	0	1	0	0	0	0
335	1	0	0	1	0	0	0	1	0	0	0	0
336	1	2.16	0	0.89	6.74	0.11	0.26	0.5	1	0.57	-13.38	-12.86
337	1	2.25	0	1	0.88	0	0	0.67	0	0.31	-8.42	-8.42
338	1	3.47	0	0.62	4.43	0.38	0	0.65	1	1.09	-23.1	-22.99
339	1	0	0	1	0	0	0	1	0	0	0	0
340	1	0.59	0	1	0.29	0	0	0.67	0	0.08	-5.68	-5.68
341	1	0	0	0.85	13.03	0.15	1.85	0.2	3	0.72	-20.98	-19.87
342	1	0	0	0.9	7.46	0.1	0.94	0.33	1	0.29	-8.89	-8.64
343	1	3.6	0	1	0.89	0	0	0.67	0	0.49	-7.8	-7.8
344	1	1.28	0	1	0.68	0	0	0.67	0	0.18	-10.63	-10.63
345	1	0	0	1	0	0	0	1	0	0	0	0
346	1	2.01	0	0.97	54.69	0.03	1.08	0.3	1	0.8	-21.3	-20.56
347	1	2.35	0.88	0.92	0.92	0.08	0	0.67	0	0.65	-17.05	-17.05
348	1	0	0	1	0	0	0	1	0	0	0	0
349	1	0.3	0	1	0.02	0	0	0.67	0	0.04	-10.76	-10.76
350	1	0.81	0	1	0.43	0	0	0.67	0	0.11	-11.54	-11.54
351	1	0	0	1	0	0	0	1	0	0	0	0
352	1	0.65	0	1	0.32	0	0	0.67	0	0.09	-10.91	-10.91
353	1	0.96	0.29	1	0.32	0	0	0.67	0	0.24	-13.36	-13.36
354	1	1.69	0	1	0.98	0	0	0.67	0	0.23	-6.06	-6.06
355	1	0	0	1	0	0	0	1	0	0	0	0
356	1	0	0	1	0	0	0	1	0	0	0	0
357	1	1.91	1.04	1	0.98	0	0	0.67	0	0.65	-22.09	-22.09
358	1	0	0	1	0	0	0	1	0	0	0	0
359	1	2.1	0	0.84	3.49	0.16	0.04	0.62	1	0.49	-12.22	-12.08
360	1	0	0	1	0	0	0	1	0	0	0	0
361	1	0	0	1	0	0	0	1	0	0	0	0
362	1	9.23	0.27	1	0.31	0	0	0.67	0	1.36	-19.1	-19.1
363	1	1.01	0	1	0.56	0	0	0.67	0	0.14	-9.51	-9.51
364	1	1.76	0	1	0.81	0	0	0.67	0	0.24	-13.17	-13.17
365	1	1.04	0	1	0.55	0	0	0.67	0	0.14	-15.19	-15.19
366	1	4.92	0	1	0.8	0	0	0.67	0	0.67	-13.71	-13.71
367	1	0.41	0	1	0.14	0	0	0.67	0	0.06	-10.17	-10.17
368	1	0	0	1	0	0	0	1	0	0	0	0
369	1	0	0	0.91	9.86	0.09	1.05	0.31	1	0.33	-9.36	-9.09
370	1	1.51	0	1	0.72	0	0	0.67	0	0.21	-9.91	-9.91
371	1	0	0	0	1.04	1	0.95	0.33	2	0.39	-14.77	-14.77
372	1	0	0	0	0.68	1	0.77	0.36	0	0.25	-11.88	-11.88
373	1	0	0	0	0.33	1	0.52	0.42	1	0.12	-5.94	-5.94
374	1	8.26	0	0.94	8.09	0.06	0	0.67	0	1.32	-17.12	-16.78
375	1	1.8	0	1	0.77	0	0	0.67	0	0.25	-9.26	-9.26
376	1	0.19	0	0.84	0	0.16	0	0.67	0	0.03	-11.32	-11.32
377	1	0	0	0	0.31	1	0.31	0.49	1	0.11	-6.06	-6.06
378	1	0.56	0	1	0.27	0	0	0.67	0	0.08	-6.71	-6.71
379	1	0	0	1	0	0	0	1	0	0	0	0
380	1	2.29	0	0.96	57.39	0.04	2.23	0.16	2	1.17	-22.55	-20.83
381	1	1.24	0	0.02	1.38	0.98	0.01	0.64	2	0.67	-29.34	-29.34
382	1	0	0	0.88	9.49	0.12	2.63	0.13	2	0.43	-17.43	-16.6
383	1	0	0	0.5	1.03	0.5	0.75	0.37	0	0.19	-8.34	-8.33
384	1	0	0	1	0	0	0	1	0	0	0	0
385	1	0	0	0.97	33.92	0.03	1.9	0.19	1	0.44	-10.12	-9.47
386	1	0.96	0.46	1	0.5	0	0	0.67	0	0.3	-16.11	-16.11
387	1	1.1	1.1	0	1.56	1	0.16	0.54	0	0.73	-33.55	-33.55
388	1	0	0	0	1.3	1	1.46	0.25	2	0.48	-18.41	-18.41
389	1	0	0	0.39	0.93	0.61	1.9	0.19	2	0.21	-13.73	-13.66
390	1	0	0	0	0.72	1	1.08	0.3	0	0.27	-10.32	-10.32
391	1	7.68	0.38	0.75	0.41	0.25	0	0.67	0	1.19	-12.53	-12.53
392	1	4.76	0	0.99	10000	0.01	3.29	0.09	1	34.49	-22.04	-19.94
393	1	0	0	1	0	0	0	1	0	0	0	0
394	1	5.52	0	1	0.75	0	0	0.67	0	0.76	-12.43	-12.43
395	1	0.41	0	1	0.14	0	0	0.67	0	0.06	-6.53	-6.53
396	1	0	0	0.99	366.16	0.01	3.8	0.07	1	1.54	-11.61	-9.94
397	1	0	0	1	0	0	0	1	0	0	0	0
398	1	0	0	0.92	35.9	0.08	5.2	0.03	3	1.02	-21.32	-19.52
399	1	1.39	0.29	1	0.33	0	0	0.67	0	0.3	-12.82	-12.82
400	1	0	0	1	0	0	0	1	0	0	0	0
401	1	10.27	1.36	0.89	1.34	0.11	0	0.67	0	1.91	-26.91	-26.91
402	1	5.38	1.07	1	1.01	0	0	0.67	0	1.13	-24.18	-24.18
403	1	1.29	0	0.87	2.95	0.13	0.08	0.59	1	0.32	-16.9	-16.76
404	1	1.35	0	0.97	206.72	0.03	4.32	0.05	2	2.45	-26.4	-24.04
405	1	0	0	0.98	267.58	0.02	3.23	0.09	1	1.51	-11.38	-9.99
406	1	0	0	1	0	0	0	1	0	0	0	0
407	1	0.91	0	1	0.5	0	0	0.67	0	0.12	-14.59	-14.59
408	1	0	0	0	0.91	1	0.85	0.35	1	0.34	-12.94	-12.94
409	1	2.55	0	1	0.91	0	0	0.67	0	0.35	-11.17	-11.17
410	1	0	0	1	0	0	0	1	0	0	0	0
411	1	0.59	0	1	0.29	0	0	0.67	0	0.08	-6.24	-6.24
412	1	1.75	0.6	1	0.66	0	0	0.67	0	0.46	-20.2	-20.2
413	1	3.75	0	1	0.87	0	0	0.67	0	0.51	-9.18	-9.18
414	1	0	0	1	0	0	0	1	0	0	0	0
415	1	3.6	0	1	0.89	0	0	0.67	0	0.49	-7.8	-7.8
416	1	1.84	0	0.96	85.44	0.04	3.14	0.1	2	1.37	-27.78	-25.76
417	1	0	0	1	0	0	0	1	0	0	0	0
418	1	0	0	1	0	0	0	1	0	0	0	0
419	1	0	0	0	0.45	1	0.96	0.33	1	0.17	-8.26	-8.26
420	1	0.41	0	1	0.14	0	0	0.67	0	0.06	-6.45	-6.45
421	1	1.75	0	0.97	39.32	0.03	1.04	0.31	1	0.61	-15.33	-14.57
422	1	0	0	0.49	0.9	0.51	1.25	0.28	1	0.17	-11.03	-11.03
423	1	1.42	0	0.99	194.17	0.01	2.46	0.14	1	1.02	-22.85	-21.37
424	1	0	0	0	0.32	1	0.38	0.46	1	0.12	-6.43	-6.43
425	1	0	0	0.99	155.63	0.01	3.21	0.1	1	0.66	-13.03	-11.55
426	1	0	0	1	0	0	0	1	0	0	0	0
427	1	2.57	0	1	0.91	0	0	0.67	0	0.35	-13.49	-13.49
428	1	0	0	1	0	0	0	1	0	0	0	0
429	1	1.48	0	1	0.7	0	0	0.67	0	0.2	-9.07	-9.07
430	1	0	0	0.98	51.07	0.02	1.7	0.21	1	0.44	-10.9	-10.05
431	1	1.56	0	1	0.74	0	0	0.67	0	0.21	-19.05	-19.05
432	1	0	0	1	0	0	0	1	0	0	0	0
433	1	0.93	0	1	0.5	0	0	0.67	0	0.13	-8.18	-8.18
434	1	1.25	1.25	0	1.85	1	0.1	0.57	0	0.86	-21.92	-21.92
435	1	1.92	0.31	1	0.3	0	0	0.67	0	0.38	-11.85	-11.85
436	1	0	0	0	0.33	1	0.38	0.46	1	0.12	-6.41	-6.41
437	1	1.2	0.69	1	0.72	0	0	0.67	0	0.42	-18.99	-18.99
438	1	3.98	0.61	1	0.58	0	0	0.67	0	0.77	-17.22	-17.22
439	1	0.32	0	0.15	1.03	0.85	0.63	0.39	1	0.37	-20.38	-20.37
440	1	0	0	0.67	2.55	0.33	0.03	0.62	2	0.31	-19.17	-18.85
441	1	0	0	0	0.47	1	0.69	0.38	1	0.18	-7.91	-7.91
442	1	1.66	0	1	0.74	0	0	0.67	0	0.23	-9.09	-9.09
443	1	0.73	0	1	0.4	0	0	0.67	0	0.1	-12.65	-12.65
444	1	0	0	1	0	0	0	1	0	0	0	0
445	1	0	0	0.94	16.07	0.06	1.25	0.28	1	0.36	-9.59	-9.19
446	1	0.59	0	1	0.29	0	0	0.67	0	0.08	-6.24	-6.24
447	1	0	0	1	0	0	0	1	0	0	0	0
448	1	0	0	1	0	0	0	1	0	0	0	0
449	1	0	0	1	0	0	0	1	0	0	0	0
450	1	2.06	0	0.96	26.16	0.04	0.72	0.37	1	0.68	-23.67	-23.03
451	1	0	0	1	0	0	0	1	0	0	0	0
452	1	0.67	0	1	0.35	0	0	0.67	0	0.09	-6.11	-6.11
453	1	0	0	1	0	0	0	1	0	0	0	0
454	1	1.51	0	1	0.77	0	0	0.67	0	0.21	-14.27	-14.27
455	1	2.11	0	1	0.85	0	0	0.67	0	0.29	-7.54	-7.54
456	1	1.19	0	1	0.61	0	0	0.67	0	0.16	-9.88	-9.88
457	1	0	0	1	0	0	0	1	0	0	0	0
458	1	0	0	1	0	0	0	1	0	0	0	0
459	1	0	0	0.69	1.24	0.31	1.17	0.29	1	0.14	-8.76	-8.44
460	1	0	0	1	0	0	0	1	0	0	0	0
461	1	0	0	1	0	0	0	1	0	0	0	0
462	1	0	0	1	0	0	0	1	0	0	0	0
463	1	0	0	0	1.02	1	1.15	0.29	0	0.38	-12.41	-12.41
464	1	0.61	0	1	0.31	0	0	0.67	0	0.08	-6.76	-6.76
465	1	0	0	1	0	0	0	1	0	0	0	0
466	1	1.63	0	1	0.75	0	0	0.67	0	0.22	-13.75	-13.75
467	1	0	0	1	0	0	0	1	0	0	0	0
468	1	0.52	0.52	0	1.48	1	0.87	0.34	0	0.62	-20.14	-20.14
469	1	0.78	0	1	0.41	0	0	0.67	0	0.11	-7.35	-7.35
470	1	2.08	0.92	1	0.86	0	0	0.67	0	0.62	-16.28	-16.28
471	1	3.26	0	1	0.91	0	0	0.67	0	0.45	-13.35	-13.35
472	1	0	0	0	0.69	1	1.22	0.28	1	0.26	-17.21	-17.21
473	1	0.45	0.42	1	0.43	0	0	0.67	0	0.22	-11.51	-11.51
474	1	0.87	0	0.96	26.45	0.04	0.95	0.33	1	0.48	-21.95	-21.38
475	1	0	0	1	0	0	0	1	0	0	0	0
476	1	1.99	0.04	0.62	3.02	0.38	0.03	0.62	0	0.71	-28.26	-28.15
477	1	0.43	0.43	0	1.3	1	0.23	0.52	0	0.54	-27.51	-27.51
478	1	0	0	0.91	9.73	0.09	1.06	0.31	1	0.32	-9.07	-8.76
479	1	0	0	0.98	41.41	0.02	1.82	0.2	1	0.36	-10.35	-9.58
480	1	1.06	0	0.99	252.87	0.01	1.82	0.2	1	1.25	-20.86	-19.81
481	1	2.57	0	0.99	168.89	0.01	2.2	0.16	1	1.05	-25.86	-24.36
482	1	0	0	0.99	248.44	0.01	3.08	0.1	1	1.16	-12.02	-10.47
483	1	0	0	1	0	0	0	1	0	0	0	0
484	1	0.61	0	0.99	149.41	0.01	2.47	0.14	1	0.83	-15.91	-14.59
485	1	0	0	0.01	0.36	0.99	0.43	0.45	0	0.13	-8.11	-8.11
486	1	0	0	1	0	0	0	1	0	0	0	0

## Sheet: NSP2-FEL
Site	Partition	alpha	beta	omega	alpha=beta	LRT	p-value	Total branch length
1	1	0	0	NaN	0	0	1	0
2	1	0	0	NaN	0	0	1	0			Detailed analysis reports can be viewed at https://www.datamonkey.org/fel/5e86f36c89e95e52b24add57
3	1	0	0	NaN	0	0	1	0
4	1	0	0	NaN	0	0	1	0			Alpha: Synonymous substitution at a rate
5	1	0	0	NaN	0	0	1	0			Beta: Non-synonymous substitution at a rate
6	1	0	0	NaN	0	0	1	0			Omega:Ration of non-synonymous to synonmous substitution
7	1	3.133	0	0	0.228	4.285	0.038	1.511			Alpha=beta: The rate estimate under neutral model
8	1	0	0	NaN	0	0	1	0			LRT: Site-specific likelihood ratio test statistic for non-neutral evolution
9	1	0	0	NaN	0	0	1	0			p-value: Asymptotic p-value evidence of selection
10	1	0	0	NaN	0	0	1	0			Total branch length: Total branch length of branches contributing to inference at this site and used to scale dN-dS
11	1	0	0	NaN	0	0	1	0
12	1	1.366	0	0	0.695	4.408	0.036	0.659			Statistical significance assesed at p-value ≤ 0.1
13	1	0.405	0	0	0.163	1.804	0.179	0.195
14	1	0	0	NaN	0	0	1	0			Site(s) under positive selection: None
15	1	0	0	NaN	0	0	1	0
16	1	0.277	0	0	0.11	1.845	0.174	0.133
17	1	0	0	NaN	0	0	1	0
18	1	1.262	0	0	0.244	3.059	0.08	0.609
19	1	3.07	0	0	0.229	4.389	0.036	1.48
20	1	0	0	NaN	0	0	1	0
21	1	0	0	NaN	0	0	1	0
22	1	0	0	NaN	0	0	1	0
23	1	2.716	0	0	0.259	4.372	0.037	1.31
24	1	0	0.28	Infinity	0.237	0.334	0.563	0.386
25	1	1.163	0	0	0.487	3.232	0.072	0.561
26	1	0	0	NaN	0	0	1	0
27	1	0	0	NaN	0	0	1	0
28	1	1.223	0	0	0.243	3.023	0.082	0.59
29	1	2.314	0	0	0.546	9.579	0.002	1.116
30	1	0	0	NaN	0	0	1	0
31	1	0.562	0	0	0.331	2.085	0.149	0.271
32	1	2.161	0	0	0.314	7.047	0.008	1.042
33	1	7.856	0	0	0.798	21.667	0	3.788
34	1	0.887	0	0	0.23	2.655	0.103	0.428
35	1	2.384	0	0	0.371	6.746	0.009	1.15
36	1	2.488	0.265	0.106	0.531	2.52	0.112	1.565
37	1	0	0	NaN	0	0	1	0
38	1	1.25	0	0	0.249	3.135	0.077	0.603
39	1	0	0	NaN	0	0	1	0
40	1	1.25	0	0	0.378	2.299	0.129	0.603
41	1	5.108	0	0	0.461	8.639	0.003	2.463
42	1	1.213	0	0	0.243	3.014	0.083	0.585
43	1	10.203	0	0	0.472	9.958	0.002	4.92
44	1	1.169	0	0	0.581	4.118	0.042	0.564
45	1	3.358	0	0	0.692	8.547	0.003	1.619
46	1	6.439	0	0	0.589	13.641	0	3.105
47	1	4.117	0	0	0.427	7.952	0.005	1.985
48	1	2.531	0	0	0.412	7.628	0.006	1.22
49	1	3.606	0	0	0.312	3.79	0.052	1.739
50	1	1.408	0	0	0.292	5.981	0.014	0.679
51	1	2.561	0	0	0.408	6.735	0.009	1.235
52	1	0	0	NaN	0	0	1	0
53	1	0	0	NaN	0	0	1	0
54	1	3.512	0	0	0.285	10.021	0.002	1.693
55	1	0.893	0.479	0.536	0.54	0.238	0.626	1.091
56	1	0	0	NaN	0	0	1	0
57	1	0	0	NaN	0	0	1	0
58	1	3.224	0.277	0.086	0.897	4.896	0.027	1.936
59	1	0.887	0	0	0.23	2.655	0.103	0.428
60	1	3.987	0	0	0.448	13.278	0	1.922
61	1	2.125	0	0	0.543	4.901	0.027	1.025
62	1	3.6	0	0	0.255	4.177	0.041	1.736
63	1	0	0	NaN	0	0	1	0
64	1	0	0.532	Infinity	0.46	0.626	0.429	0.734
65	1	0	0.265	Infinity	0.226	0.319	0.572	0.366
66	1	1.799	0	0	0.45	5.456	0.019	0.868
67	1	3.812	0	0	0.973	14.08	0	1.838
68	1	0	0	NaN	0	0	1	0
69	1	1.58	0	0	0.16	4.142	0.042	0.762
70	1	0	0	NaN	0	0	1	0
71	1	0.861	0	0	0.221	2.721	0.099	0.415
72	1	0.699	0	0	0.242	2.051	0.152	0.337
73	1	2.933	0.283	0.097	1.093	5.548	0.019	1.805
74	1	0.974	0.193	0.198	0.319	1.097	0.295	0.736
75	1	0	1.632	Infinity	1.301	2.201	0.138	2.251
76	1	0	0.149	Infinity	0.148	0.001	0.976	0.205
77	1	1.609	0	0	0.226	3.836	0.05	0.776
78	1	0	0	NaN	0	0	1	0
79	1	0.887	0	0	0.361	3.517	0.061	0.428
80	1	0	0	NaN	0	0	1	0
81	1	1.468	0	0	0.374	7.561	0.006	0.708
82	1	0.587	0.26	0.442	0.366	0.328	0.567	0.641
83	1	0.509	0	0	0.232	1.529	0.216	0.246
84	1	1.631	0	0	0.378	5.48	0.019	0.786
85	1	5.724	0.216	0.038	0.63	7.127	0.008	3.058
86	1	0	0	NaN	0	0	1	0
87	1	0	0	NaN	0	0	1	0
88	1	2.139	0	0	0.525	6.867	0.009	1.032
89	1	2.13	0	0	0.281	4.425	0.035	1.027
90	1	1.444	0	0	0.347	5.407	0.02	0.696
91	1	2.273	0	0	0.452	7.184	0.007	1.096
92	1	1.535	0	0	0.264	3.526	0.06	0.74
93	1	1.332	0.756	0.568	0.846	0.181	0.671	1.686
94	1	1.629	0	0	0.301	6.265	0.012	0.786
95	1	0	0	NaN	0	0	1	0
96	1	0	0	NaN	0	0	1	0
97	1	2.628	0.278	0.106	0.481	1.756	0.185	1.651
98	1	1.625	0	0	0.381	6.177	0.013	0.783
99	1	1.78	0	0	0.289	6.995	0.008	0.858
100	1	1.995	0	0	0.252	3.87	0.049	0.962
101	1	0	0	NaN	0	0	1	0
102	1	0	0	NaN	0	0	1	0
103	1	0.902	0	0	0.182	3.074	0.08	0.435
104	1	0	0	NaN	0	0	1	0
105	1	0	0	NaN	0	0	1	0
106	1	0	0	NaN	0	0	1	0
107	1	0.546	0	0	0.148	2.559	0.11	0.263
108	1	2.165	0.513	0.237	0.845	1.762	0.184	1.751
109	1	1.218	0	0	0.174	3.896	0.048	0.587
110	1	4.806	0	0	0.196	5.107	0.024	2.317
111	1	2.562	0	0	1.243	7.595	0.006	1.235
112	1	0	0	NaN	0	0	1	0
113	1	2.628	0	0	0.252	3.934	0.047	1.267
114	1	1.651	0	0	0.919	5.528	0.019	0.796
115	1	4.562	0	0	0.814	13.299	0	2.2
116	1	1.036	0	0	0.467	3.01	0.083	0.5
117	1	2.732	0	0	0.701	12.327	0	1.317
118	1	1.223	0	0	0.243	3.023	0.082	0.59
119	1	2.987	0	0	0.469	6.914	0.009	1.44
120	1	2.716	0	0	0.259	4.372	0.037	1.31
121	1	4.956	0.235	0.047	0.641	5.334	0.021	2.715
122	1	1.579	0	0	0.638	3.459	0.063	0.762
123	1	2.716	0	0	0.229	4.608	0.032	1.31
124	1	0	0.231	Infinity	0.18	0.497	0.481	0.319
125	1	5.567	0	0	0.718	10.698	0.001	2.685
126	1	1.726	0	0	0.62	7.381	0.007	0.832
127	1	0	0	NaN	0	0	1	0
128	1	4.883	0	0	1.179	16.065	0	2.355
129	1	0	0	NaN	0	0	1	0
130	1	0	0	NaN	0	0	1	0
131	1	0.524	0	0	0.322	1.929	0.165	0.253
132	1	0.485	0	0	0.221	3.134	0.077	0.234
133	1	0	0	NaN	0	0	1	0
134	1	0	0	NaN	0	0	1	0
135	1	1.181	0.415	0.352	0.53	0.581	0.446	1.142
136	1	0.681	0	0	0.17	2.728	0.099	0.329
137	1	0.899	0	0	0.518	3.239	0.072	0.434
138	1	0	0	NaN	0	0	1	0
139	1	0	0	NaN	0	0	1	0
140	1	0	0	NaN	0	0	1	0
141	1	0	0.185	Infinity	0.158	0.323	0.57	0.256
142	1	3.021	0	0	1.027	5.828	0.016	1.457
143	1	2.128	0	0	0.373	6.353	0.012	1.026
144	1	2.701	0	0	0.502	6.21	0.013	1.303
145	1	0	0	NaN	0	0	1	0
146	1	0.76	0	0	0.19	2.786	0.095	0.366
147	1	0	0	NaN	0	0	1	0
148	1	0	0	NaN	0	0	1	0
149	1	0	0	NaN	0	0	1	0
150	1	0.662	0	0	0.138	3.136	0.077	0.319
151	1	0	0	NaN	0	0	1	0
152	1	0.931	0	0	0.269	5.393	0.02	0.449
153	1	0	0	NaN	0	0	1	0
154	1	0	0	NaN	0	0	1	0
155	1	0.974	0	0	0.157	3.482	0.062	0.47
156	1	0	0	NaN	0	0	1	0
157	1	4.104	0.208	0.051	0.406	3.31	0.069	2.266
158	1	0.821	0	0	0.176	2.984	0.084	0.396
159	1	0.861	0	0	0.201	2.907	0.088	0.415
160	1	0.745	0	0	0.328	1.784	0.182	0.359
161	1	2.511	0	0	0.53	6.769	0.009	1.211
162	1	3.919	0.367	0.094	0.672	4.262	0.039	2.396
163	1	1.766	0.378	0.214	0.513	1.172	0.279	1.374
164	1	3.674	0.272	0.074	0.723	3.987	0.046	2.147
165	1	0	0	NaN	0	0	1	0
166	1	0	0	NaN	0	0	1	0
167	1	0	0	NaN	0	0	1	0
168	1	0	0	NaN	0	0	1	0
169	1	0.597	0	0	0.343	2.171	0.141	0.288
170	1	1.335	0.191	0.143	0.468	2.762	0.097	0.907
171	1	0	0	NaN	0	0	1	0
172	1	0.793	0	0	0.413	2.566	0.109	0.382
173	1	3.22	0	0	0.225	4.327	0.038	1.553
174	1	0	0	NaN	0	0	1	0
175	1	0	0	NaN	0	0	1	0
176	1	3.507	0	0	1.557	9.235	0.002	1.691
177	1	0	0	NaN	0	0	1	0
178	1	0	0	NaN	0	0	1	0
179	1	0	0	NaN	0	0	1	0
180	1	1.043	0	0	0.562	3.534	0.06	0.503
181	1	0	0	NaN	0	0	1	0
182	1	0.533	1.051	1.971	0.795	0.306	0.58	1.707
183	1	0.653	0	0	0.2	2.326	0.127	0.315
184	1	1.675	0	0	0.637	7.412	0.006	0.808
185	1	1.192	0.829	0.695	0.908	0.09	0.764	1.718
186	1	0	0	NaN	0	0	1	0
187	1	2.486	0	0	0.854	6.754	0.009	1.199
188	1	3.387	0	0	0.739	8.516	0.004	1.633
189	1	1.209	0	0	0.207	3.502	0.061	0.583
190	1	1.847	0	0	0.43	8.229	0.004	0.89
191	1	0.778	0	0	0.475	2.892	0.089	0.375
192	1	5.956	0	0	0.607	10.262	0.001	2.872
193	1	0	0	NaN	0	0	1	0
194	1	0	0	NaN	0	0	1	0
195	1	2.447	0	0	0.494	5.981	0.014	1.18
196	1	0.87	0	0	0.13	3.738	0.053	0.42
197	1	1.209	0	0	0.207	3.502	0.061	0.583
198	1	2.177	0	0	0.373	6.399	0.011	1.05
199	1	0	0	NaN	0	0	1	0
200	1	0	0.799	Infinity	0.711	0.561	0.454	1.102
201	1	2.252	0.443	0.197	0.865	2.979	0.084	1.698
202	1	1.473	0.763	0.518	0.869	0.255	0.614	1.763
203	1	0	0	NaN	0	0	1	0
204	1	1.436	0	0	0.226	3.347	0.067	0.692
205	1	0.988	0.2	0.203	0.331	1.086	0.297	0.752
206	1	0	0.232	Infinity	0.19	0.395	0.53	0.319
207	1	0	0	NaN	0	0	1	0
208	1	0	0	NaN	0	0	1	0
209	1	1.073	0	0	0.472	3.082	0.079	0.517
210	1	3.355	0	0	0.578	11.89	0.001	1.618
211	1	0	0	NaN	0	0	1	0
212	1	0	0.54	Infinity	0.227	1.706	0.192	0.745
213	1	0	0	NaN	0	0	1	0
214	1	0.543	0	0	0.2	2.214	0.137	0.262
215	1	0.993	0.21	0.212	0.344	1.026	0.311	0.769
216	1	3.562	0	0	0.474	7.928	0.005	1.718
217	1	3.289	0	0	0.306	8.687	0.003	1.586
218	1	1.125	0.487	0.433	0.61	0.406	0.524	1.215
219	1	0	0	NaN	0	0	1	0
220	1	0	0	NaN	0	0	1	0
221	1	0	0	NaN	0	0	1	0
222	1	1.2	0	0	0.155	3.882	0.049	0.579
223	1	0	0	NaN	0	0	1	0
224	1	0	0	NaN	0	0	1	0
225	1	0.285	0	0	0.12	1.719	0.19	0.137
226	1	0	0	NaN	0	0	1	0
227	1	0	0	NaN	0	0	1	0
228	1	1.306	0.235	0.18	0.395	1.184	0.277	0.954
229	1	3.286	0	0	0.387	7.63	0.006	1.584
230	1	0	0	NaN	0	0	1	0
231	1	3.07	0	0	0.313	3.785	0.052	1.48
232	1	0	0	NaN	0	0	1	0
233	1	0	0	NaN	0	0	1	0
234	1	0	0	NaN	0	0	1	0
235	1	0	0	NaN	0	0	1	0
236	1	0.75	0	0	0.324	3.307	0.069	0.362
237	1	4.519	0	0	0.205	6.109	0.013	2.179
238	1	0.87	0	0	0.144	3.536	0.06	0.42
239	1	0	0	NaN	0	0	1	0
240	1	0	0	NaN	0	0	1	0
241	1	1.324	0	0	0.335	5.231	0.022	0.639
242	1	2.494	0	0	0.532	7.127	0.008	1.202
243	1	1.339	0	0	0.16	4.525	0.033	0.646
244	1	0	0	NaN	0	0	1	0
245	1	1.765	0	0	0.541	4.678	0.031	0.851
246	1	2.777	0	0	0.735	8.16	0.004	1.339
247	1	2.511	0	0	0.53	6.769	0.009	1.211
248	1	1.606	0.303	0.189	0.515	1.179	0.277	1.192
249	1	0	1.036	Infinity	0.87	1.68	0.195	1.429
250	1	0.495	0	0	0.189	1.91	0.167	0.239
251	1	3.495	0.191	0.055	0.346	2.382	0.123	1.949
252	1	3.042	0	0	0.349	9.071	0.003	1.467
253	1	4.35	0	0	0.539	7.844	0.005	2.098
254	1	1.426	2.049	1.437	1.831	0.18	0.671	3.513
255	1	1.17	1.237	1.058	1.225	0.002	0.963	2.271
256	1	2.846	0	0	0.491	7.542	0.006	1.372
257	1	0.626	0	0	0.278	3.197	0.074	0.302
258	1	2.202	0.619	0.281	1.032	1.465	0.226	1.916
259	1	1.301	0	0	0.663	4.2	0.04	0.628
260	1	1.94	0	0	1.055	6.18	0.013	0.935
261	1	0.283	0	0	0.131	1.525	0.217	0.136
262	1	1.241	0	0	0.367	2.228	0.136	0.599
263	1	0	0	NaN	0	0	1	0
264	1	2.964	0.253	0.085	0.484	2.195	0.138	1.778
265	1	0	0	NaN	0	0	1	0
266	1	0	0	NaN	0	0	1	0
267	1	0.874	0	0	0.333	1.891	0.169	0.422
268	1	1.589	0	0	0.484	5.488	0.019	0.766
269	1	0	0	NaN	0	0	1	0
270	1	1.996	0	0	0.308	3.481	0.062	0.963
271	1	1.992	0	0	0.295	7.382	0.007	0.961
272	1	1.995	0	0	0.226	4.08	0.043	0.962
273	1	1.563	0	0	0.305	6.349	0.012	0.754
274	1	2.445	0	0	0.35	7.476	0.006	1.179
275	1	0.565	0	0	0.161	2.478	0.115	0.273
276	1	0	0	NaN	0	0	1	0
277	1	0	0	NaN	0	0	1	0
278	1	0	0	NaN	0	0	1	0
279	1	0	0	NaN	0	0	1	0
280	1	2.304	0	0	0.503	6.308	0.012	1.111
281	1	1.298	0.192	0.148	0.334	1.509	0.219	0.89
282	1	1.274	0.22	0.173	0.374	1.286	0.257	0.919
283	1	0	0	NaN	0	0	1	0
284	1	0.985	0.492	0.5	0.589	0.265	0.607	1.154
285	1	4.911	0	0	0.392	9.798	0.002	2.368
286	1	0.43	0	0	0.178	1.752	0.186	0.208
287	1	1.25	0	0	0.249	3.135	0.077	0.603
288	1	1.085	0	0	0.666	3.887	0.049	0.523
289	1	0.234	0	0	0.106	1.576	0.209	0.113
290	1	0.653	0	0	0.184	2.496	0.114	0.315
291	1	0	0	NaN	0	0	1	0
292	1	0.43	0	0	0.178	1.752	0.186	0.208
293	1	0	0	NaN	0	0	1	0
294	1	0	0	NaN	0	0	1	0
295	1	1.241	0	0	0.367	2.228	0.136	0.599
296	1	0.406	0	0	0.164	1.807	0.179	0.196
297	1	0	0	NaN	0	0	1	0
298	1	2.716	0	0	0.259	4.372	0.037	1.31
299	1	0.618	0.155	0.251	0.254	0.927	0.336	0.512
300	1	1.32	0	0	0.393	5.232	0.022	0.637
301	1	0	0.672	Infinity	0.503	1.118	0.29	0.927
302	1	0	0	NaN	0	0	1	0
303	1	0.525	0	0	0.319	1.976	0.16	0.253
304	1	0	0	NaN	0	0	1	0
305	1	0	0	NaN	0	0	1	0
306	1	3.22	0	0	0.225	4.327	0.038	1.553
307	1	0	0	NaN	0	0	1	0
308	1	1.579	0	0	0.446	4.889	0.027	0.762
309	1	0	0	NaN	0	0	1	0
310	1	2.13	0	0	0.247	4.682	0.03	1.027
311	1	0	0	NaN	0	0	1	0
312	1	1.358	0	0	0.488	6.647	0.01	0.655
313	1	0.708	0	0	0.175	2.765	0.096	0.341
314	1	0.861	0	0	0.173	3.199	0.074	0.415
315	1	1.978	0.532	0.269	0.805	1.059	0.303	1.687
316	1	0	0	NaN	0	0	1	0
317	1	1.632	0.533	0.326	0.68	0.585	0.445	1.522

## Sheet: NSP2-FUBAR
Site	Partition	&alpha;	&beta;	&beta;-&alpha;	Prob[&alpha;>&beta;]	Prob[&alpha;<&beta;]	BayesFactor[&alpha;<&beta;]
1	1	4.793	0.216	-4.577	0.865	0.108	0.333
2	1	1.678	0.268	-1.41	0.755	0.198	0.682		Detailed analysis reports can be found at https://www.datamonkey.org/fubar/5e86f3a689e95e52b24adde9
3	1	0.704	0.36	-0.344	0.613	0.325	1.324		Alpha: Mean posterior synonymous substitution rate at a site
4	1	0.51	0.415	-0.095	0.526	0.406	1.882		Beta: Mean posterior non-synonymous substitution rate at a site
5	1	1.678	0.268	-1.41	0.755	0.198	0.682		Beta-alpha: Mean posterior beta-alpha
6	1	0.516	0.335	-0.181	0.579	0.351	1.487		Prob[alpha>beta]: Posterior probabilit of negative selection at a site
7	1	6.703	0.227	-6.476	0.963	0.028	0.08		Prob[alpha<beta]: Posterior probability of positive selection at a site
8	1	2.1	0.284	-1.815	0.761	0.196	0.673		Bayes Factor for positive selection at a site.
9	1	2.018	0.35	-1.668	0.72	0.235	0.846
10	1	1.708	0.249	-1.459	0.77	0.184	0.622		Statistical significance was assessed at posterior probability of ≥ 0.9
11	1	2.096	0.287	-1.809	0.759	0.198	0.68
12	1	5.582	0.218	-5.364	0.992	0.005	0.013		Positive selected sites with evidence are highlighted in green
13	1	1.835	0.307	-1.528	0.854	0.115	0.359
14	1	0.511	0.378	-0.133	0.547	0.383	1.712		Site(s) under positive selection: 75
15	1	2.06	0.313	-1.747	0.742	0.214	0.752
16	1	1.097	0.293	-0.804	0.828	0.136	0.433
17	1	2.018	0.35	-1.668	0.72	0.235	0.846
18	1	4.977	0.253	-4.724	0.942	0.045	0.13
19	1	6.56	0.225	-6.335	0.965	0.027	0.077
20	1	1.74	0.306	-1.434	0.733	0.22	0.779
21	1	1.708	0.249	-1.459	0.77	0.184	0.622
22	1	2.073	0.303	-1.77	0.748	0.208	0.724
23	1	6.208	0.242	-5.966	0.96	0.031	0.089
24	1	1.555	0.721	-0.834	0.489	0.456	2.311
25	1	4.755	0.249	-4.506	0.968	0.023	0.065
26	1	1.37	0.276	-1.094	0.735	0.216	0.756
27	1	3.023	0.258	-2.765	0.813	0.153	0.496
28	1	4.933	0.254	-4.679	0.941	0.046	0.133
29	1	6.727	0.162	-6.564	0.999	0.001	0.002
30	1	4.793	0.216	-4.577	0.865	0.108	0.333
31	1	2.223	0.319	-1.904	0.905	0.072	0.213
32	1	6.981	0.172	-6.809	0.994	0.004	0.012
33	1	23.244	0.296	-22.948	1	0	0
34	1	3.904	0.262	-3.642	0.925	0.059	0.172
35	1	6.989	0.186	-6.803	0.993	0.005	0.014
36	1	6.388	0.66	-5.728	0.887	0.088	0.265
37	1	1.53	0.345	-1.185	0.699	0.252	0.927
38	1	4.621	0.252	-4.369	0.94	0.047	0.135
39	1	2.06	0.313	-1.747	0.742	0.214	0.752
40	1	4.562	0.317	-4.245	0.922	0.061	0.179
41	1	10.481	0.23	-10.251	0.996	0.003	0.007
42	1	4.901	0.254	-4.646	0.941	0.046	0.134
43	1	13.587	0.247	-13.34	0.997	0.002	0.006
44	1	4.937	0.223	-4.713	0.986	0.009	0.024
45	1	8.196	0.213	-7.983	0.999	0.001	0.002
46	1	14.374	0.237	-14.137	1	0	0
47	1	8.93	0.209	-8.721	0.995	0.003	0.009
48	1	7.56	0.185	-7.375	0.996	0.003	0.008
49	1	7.07	0.267	-6.803	0.957	0.034	0.096
50	1	5.659	0.169	-5.49	0.989	0.008	0.022
51	1	6.993	0.193	-6.8	0.993	0.005	0.014
52	1	0.684	0.299	-0.386	0.653	0.283	1.088
53	1	1.394	0.256	-1.138	0.75	0.201	0.691
54	1	8.111	0.157	-7.954	0.997	0.002	0.006
55	1	3.332	1.065	-2.267	0.627	0.302	1.193
56	1	1.472	0.432	-1.04	0.659	0.291	1.129
57	1	2.073	0.303	-1.77	0.748	0.208	0.724
58	1	10.57	0.66	-9.909	0.993	0.003	0.008
59	1	3.904	0.262	-3.642	0.925	0.059	0.172
60	1	9.918	0.175	-9.743	1	0	0
61	1	7.149	0.232	-6.916	0.989	0.008	0.022
62	1	7.036	0.249	-6.787	0.96	0.031	0.087
63	1	1.662	0.278	-1.384	0.748	0.206	0.714
64	1	1.486	1.13	-0.356	0.35	0.592	3.992
65	1	1.557	0.707	-0.851	0.493	0.452	2.27
66	1	6.095	0.209	-5.886	0.988	0.009	0.024
67	1	10.511	0.216	-10.295	1	0	0
68	1	1.481	0.292	-1.189	0.729	0.222	0.785
69	1	5.042	0.198	-4.845	0.959	0.031	0.088
70	1	4.793	0.216	-4.577	0.865	0.108	0.333
71	1	3.537	0.265	-3.272	0.917	0.065	0.19
72	1	2.77	0.303	-2.467	0.884	0.092	0.277
73	1	9.549	0.659	-8.89	0.997	0.001	0.002
74	1	3.547	0.582	-2.964	0.815	0.148	0.479
75	1	0.938	6.153	5.215	0.025	0.939	42.581
76	1	4.692	0.548	-4.144	0.675	0.284	1.091
77	1	5.462	0.222	-5.24	0.958	0.033	0.093
78	1	2.041	0.328	-1.712	0.732	0.224	0.792
79	1	4.029	0.242	-3.788	0.962	0.028	0.079
80	1	0.675	0.33	-0.345	0.628	0.309	1.229
81	1	6.739	0.157	-6.582	0.997	0.002	0.005
82	1	1.757	0.664	-1.094	0.691	0.253	0.931
83	1	2.219	0.333	-1.885	0.853	0.117	0.365
84	1	6.209	0.192	-6.017	0.989	0.008	0.021
85	1	13.109	0.612	-12.498	0.989	0.007	0.019
86	1	1.545	0.33	-1.215	0.709	0.243	0.882
87	1	1.37	0.276	-1.094	0.735	0.216	0.756
88	1	7.173	0.176	-6.997	0.995	0.003	0.009
89	1	5.943	0.234	-5.709	0.964	0.028	0.079
90	1	5.75	0.179	-5.571	0.989	0.008	0.023
91	1	6.72	0.185	-6.535	0.994	0.004	0.012
92	1	5.183	0.245	-4.938	0.951	0.038	0.109
93	1	4.442	1.716	-2.726	0.584	0.324	1.321
94	1	6.368	0.17	-6.197	0.992	0.006	0.016
95	1	1.472	0.432	-1.04	0.659	0.291	1.129
96	1	1.652	0.285	-1.367	0.742	0.211	0.737
97	1	6.045	0.677	-5.368	0.851	0.118	0.37
98	1	6.271	0.18	-6.091	0.992	0.006	0.016
99	1	6.573	0.161	-6.412	0.994	0.004	0.012
100	1	5.747	0.242	-5.505	0.955	0.035	0.099
101	1	1.635	0.298	-1.337	0.733	0.22	0.775
102	1	1.666	0.275	-1.391	0.75	0.204	0.704
103	1	4.092	0.219	-3.873	0.942	0.045	0.13
104	1	1.481	0.292	-1.189	0.729	0.222	0.785
105	1	1.335	0.306	-1.029	0.712	0.238	0.859
106	1	1.635	0.298	-1.337	0.733	0.22	0.775
107	1	2.479	0.247	-2.231	0.902	0.076	0.227
108	1	7.907	0.964	-6.944	0.927	0.044	0.126
109	1	4.886	0.202	-4.684	0.959	0.032	0.09
110	1	7.346	0.215	-7.132	0.97	0.023	0.065
111	1	7.682	0.214	-7.467	1	0	0
112	1	1.545	0.33	-1.215	0.709	0.243	0.882
113	1	6.398	0.247	-6.151	0.957	0.033	0.094
114	1	6.403	0.205	-6.199	0.998	0	0.001
115	1	11.954	0.229	-11.725	1	0	0
116	1	4.426	0.256	-4.17	0.963	0.027	0.076
117	1	8.266	0.171	-8.094	1	0	0
118	1	4.933	0.254	-4.679	0.941	0.046	0.133
119	1	7.666	0.211	-7.455	0.994	0.004	0.012
120	1	6.208	0.242	-5.966	0.96	0.031	0.089
121	1	13.241	0.63	-12.611	0.984	0.011	0.03
122	1	5.981	0.268	-5.713	0.98	0.014	0.038
123	1	6.2	0.229	-5.97	0.962	0.029	0.083
124	1	0.982	0.652	-0.33	0.461	0.481	2.546
125	1	14.018	0.24	-13.778	0.999	0.001	0.002
126	1	6.243	0.173	-6.07	0.998	0.001	0.003
127	1	2.096	0.287	-1.809	0.759	0.198	0.68
128	1	13.225	0.251	-12.974	1	0	0
129	1	1.53	0.345	-1.185	0.699	0.252	0.927
130	1	1.545	0.33	-1.215	0.709	0.243	0.882
131	1	1.944	0.331	-1.612	0.891	0.083	0.249
132	1	1.917	0.25	-1.667	0.925	0.056	0.162
133	1	0.776	0.402	-0.374	0.6	0.34	1.42
134	1	1.53	0.345	-1.185	0.699	0.252	0.927
135	1	3.969	0.887	-3.082	0.731	0.216	0.759
136	1	3.292	0.238	-3.054	0.922	0.061	0.178
137	1	3.947	0.25	-3.697	0.974	0.017	0.048
138	1	3.023	0.258	-2.765	0.813	0.153	0.496
139	1	1.678	0.268	-1.41	0.755	0.198	0.682
140	1	1.74	0.306	-1.434	0.733	0.22	0.779
141	1	1.187	0.608	-0.579	0.502	0.441	2.176
142	1	8.116	0.269	-7.847	0.997	0.001	0.004
143	1	6.947	0.183	-6.765	0.993	0.005	0.014
144	1	7.836	0.224	-7.612	0.993	0.005	0.014
145	1	1.545	0.33	-1.215	0.709	0.243	0.882
146	1	3.039	0.252	-2.787	0.912	0.069	0.203
147	1	1.545	0.33	-1.215	0.709	0.243	0.882
148	1	1.662	0.278	-1.384	0.748	0.206	0.714
149	1	1.662	0.278	-1.384	0.748	0.206	0.714
150	1	3.134	0.215	-2.919	0.93	0.054	0.158
151	1	1.662	0.278	-1.384	0.748	0.206	0.714
152	1	4.081	0.18	-3.901	0.978	0.016	0.044
153	1	1.545	0.33	-1.215	0.709	0.243	0.882
154	1	1.355	0.288	-1.067	0.725	0.225	0.799
155	1	4.241	0.207	-4.034	0.948	0.04	0.116
156	1	1.545	0.33	-1.215	0.709	0.243	0.882
157	1	10.704	0.597	-10.108	0.933	0.053	0.153
158	1	4.115	0.224	-3.891	0.94	0.047	0.135
159	1	3.576	0.243	-3.333	0.926	0.057	0.168
160	1	3.045	0.349	-2.695	0.88	0.095	0.288
161	1	7.046	0.208	-6.838	0.994	0.004	0.012
162	1	10.645	0.817	-9.828	0.964	0.023	0.065
163	1	5.164	0.839	-4.325	0.784	0.173	0.576
164	1	10.96	0.644	-10.316	0.977	0.015	0.041
165	1	1.662	0.278	-1.384	0.748	0.206	0.714
166	1	4.793	0.216	-4.577	0.865	0.108	0.333
167	1	4.794	0.354	-4.44	0.797	0.171	0.567
168	1	1.53	0.345	-1.185	0.699	0.252	0.927
169	1	2.419	0.31	-2.11	0.912	0.066	0.194
170	1	5.3	0.557	-4.743	0.952	0.034	0.096
171	1	2.018	0.35	-1.668	0.72	0.235	0.846
172	1	3.375	0.281	-3.095	0.942	0.043	0.123
173	1	6.772	0.236	-6.537	0.962	0.029	0.083
174	1	2.096	0.287	-1.809	0.759	0.198	0.68
175	1	1.53	0.345	-1.185	0.699	0.252	0.927
176	1	9.349	0.25	-9.099	1	0	0
177	1	4.793	0.216	-4.577	0.865	0.108	0.333
178	1	1.708	0.249	-1.459	0.77	0.184	0.622
179	1	1.74	0.306	-1.434	0.733	0.22	0.779
180	1	4.679	0.235	-4.443	0.982	0.011	0.031
181	1	2.06	0.313	-1.747	0.742	0.214	0.752
182	1	1.688	3.276	1.587	0.31	0.603	4.184
183	1	2.846	0.284	-2.563	0.893	0.084	0.253
184	1	6.253	0.172	-6.081	0.998	0.001	0.002
185	1	3.396	1.98	-1.416	0.504	0.389	1.756
186	1	1.545	0.33	-1.215	0.709	0.243	0.882
187	1	7.45	0.215	-7.235	0.998	0.001	0.003
188	1	8.884	0.226	-8.658	0.999	0.001	0.002
189	1	4.679	0.223	-4.456	0.949	0.039	0.112
190	1	6.725	0.158	-6.567	0.998	0.001	0.003
191	1	3.355	0.268	-3.087	0.964	0.024	0.068
192	1	11.936	0.257	-11.679	0.998	0.002	0.004
193	1	1.545	0.33	-1.215	0.709	0.243	0.882
194	1	2.06	0.313	-1.747	0.742	0.214	0.752
195	1	7.349	0.22	-7.129	0.992	0.006	0.015
196	1	4.1	0.182	-3.918	0.955	0.034	0.098
197	1	4.679	0.223	-4.456	0.949	0.039	0.112
198	1	7.026	0.183	-6.843	0.993	0.005	0.014
199	1	2.06	0.313	-1.747	0.742	0.214	0.752
200	1	1.579	1.944	0.364	0.251	0.685	5.994
201	1	7.471	0.889	-6.582	0.968	0.013	0.037
202	1	4.275	1.737	-2.538	0.579	0.328	1.341
203	1	1.53	0.345	-1.185	0.699	0.252	0.927
204	1	4.961	0.24	-4.721	0.946	0.042	0.12
205	1	3.508	0.579	-2.928	0.815	0.148	0.479
206	1	1.178	0.651	-0.527	0.484	0.46	2.34
207	1	1.678	0.268	-1.41	0.755	0.198	0.682
208	1	1.545	0.33	-1.215	0.709	0.243	0.882
209	1	4.43	0.255	-4.175	0.963	0.027	0.076
210	1	8.812	0.183	-8.629	1	0	0.001
211	1	4.794	0.354	-4.44	0.797	0.171	0.567
212	1	0.591	1.351	0.76	0.283	0.664	5.446
213	1	2.018	0.35	-1.668	0.72	0.235	0.846
214	1	1.953	0.309	-1.644	0.863	0.108	0.333
215	1	4.077	0.602	-3.475	0.823	0.142	0.456
216	1	8.018	0.201	-7.817	0.995	0.003	0.009
217	1	8.23	0.173	-8.057	0.996	0.003	0.007
218	1	3.832	0.98	-2.851	0.711	0.23	0.825
219	1	3.023	0.258	-2.765	0.813	0.153	0.496
220	1	1.357	0.286	-1.071	0.726	0.223	0.792
221	1	2.096	0.287	-1.809	0.759	0.198	0.68
222	1	4.794	0.199	-4.596	0.956	0.033	0.095
223	1	1.53	0.345	-1.185	0.699	0.252	0.927
224	1	1.664	0.277	-1.387	0.749	0.205	0.71
225	1	1.133	0.305	-0.827	0.822	0.141	0.451
226	1	2.018	0.35	-1.668	0.72	0.235	0.846
227	1	1.481	0.292	-1.189	0.729	0.222	0.785
228	1	4.675	0.618	-4.056	0.836	0.131	0.414
229	1	8.282	0.196	-8.086	0.995	0.003	0.01
230	1	1.53	0.345	-1.185	0.699	0.252	0.927
231	1	6.608	0.263	-6.345	0.956	0.034	0.096
232	1	1.34	0.301	-1.039	0.715	0.234	0.843
233	1	1.34	0.301	-1.039	0.715	0.234	0.843
234	1	1.635	0.298	-1.337	0.733	0.22	0.775
235	1	1.678	0.268	-1.41	0.755	0.198	0.682
236	1	3.025	0.262	-2.763	0.941	0.043	0.124
237	1	7.753	0.211	-7.542	0.976	0.018	0.051
238	1	4.066	0.198	-3.868	0.949	0.039	0.112
239	1	2.06	0.313	-1.747	0.742	0.214	0.752
240	1	1.481	0.292	-1.189	0.729	0.222	0.785
241	1	5.839	0.184	-5.655	0.988	0.008	0.023
242	1	7.473	0.192	-7.281	0.997	0.002	0.005
243	1	4.968	0.183	-4.785	0.966	0.026	0.072
244	1	1.357	0.286	-1.071	0.726	0.223	0.792
245	1	6.021	0.225	-5.797	0.985	0.01	0.028
246	1	7.769	0.21	-7.559	0.999	0.001	0.002
247	1	7.046	0.208	-6.838	0.994	0.004	0.012
248	1	5.335	0.707	-4.628	0.833	0.132	0.419
249	1	0.956	3.676	2.72	0.061	0.888	21.744
250	1	2.326	0.304	-2.022	0.872	0.102	0.312
251	1	7.758	0.587	-7.171	0.889	0.088	0.266
252	1	7.682	0.173	-7.509	0.996	0.003	0.007
253	1	9.762	0.234	-9.528	0.996	0.003	0.007
254	1	4.89	7.503	2.612	0.138	0.556	3.452
255	1	3.563	4.468	0.906	0.233	0.603	4.189
256	1	8.075	0.206	-7.868	0.996	0.003	0.008
257	1	2.411	0.261	-2.15	0.931	0.052	0.149
258	1	8.666	1.238	-7.428	0.925	0.03	0.087
259	1	5.408	0.222	-5.186	0.99	0.006	0.017
260	1	6.839	0.203	-6.636	0.999	0	0.001
261	1	1.105	0.332	-0.773	0.802	0.158	0.517
262	1	4.691	0.318	-4.372	0.922	0.061	0.179
263	1	1.481	0.292	-1.189	0.729	0.222	0.785
264	1	6.878	0.642	-6.235	0.88	0.096	0.291
265	1	1.74	0.306	-1.434	0.733	0.22	0.779
266	1	4.794	0.354	-4.44	0.797	0.171	0.567
267	1	3.686	0.334	-3.352	0.899	0.08	0.24
268	1	5.826	0.206	-5.62	0.989	0.008	0.022
269	1	4.794	0.354	-4.44	0.797	0.171	0.567
270	1	5.748	0.26	-5.489	0.951	0.038	0.109
271	1	6.566	0.16	-6.406	0.994	0.004	0.012
272	1	5.746	0.222	-5.524	0.96	0.031	0.087
273	1	6.129	0.167	-5.963	0.992	0.006	0.016
274	1	7.251	0.177	-7.075	0.995	0.004	0.01
275	1	2.825	0.244	-2.581	0.91	0.07	0.207
276	1	4.793	0.216	-4.577	0.865	0.108	0.333
277	1	1.53	0.345	-1.185	0.699	0.252	0.927
278	1	1.472	0.432	-1.04	0.659	0.291	1.129
279	1	1.664	0.277	-1.387	0.749	0.205	0.71
280	1	7.473	0.215	-7.257	0.993	0.005	0.014
281	1	4.171	0.579	-3.592	0.838	0.129	0.41
282	1	4.207	0.602	-3.606	0.834	0.132	0.42
283	1	2.06	0.313	-1.747	0.742	0.214	0.752
284	1	3.544	0.991	-2.553	0.685	0.254	0.937
285	1	10.26	0.206	-10.054	0.997	0.002	0.005
286	1	1.936	0.318	-1.618	0.853	0.117	0.365
287	1	4.621	0.252	-4.369	0.94	0.047	0.135
288	1	4.703	0.228	-4.475	0.99	0.005	0.014
289	1	0.999	0.292	-0.706	0.82	0.142	0.454
290	1	2.885	0.261	-2.624	0.904	0.075	0.224
291	1	1.472	0.432	-1.04	0.659	0.291	1.129
292	1	1.936	0.318	-1.618	0.853	0.117	0.365
293	1	4.793	0.216	-4.577	0.865	0.108	0.333
294	1	1.53	0.345	-1.185	0.699	0.252	0.927
295	1	4.691	0.318	-4.372	0.922	0.061	0.179
296	1	1.842	0.307	-1.535	0.855	0.115	0.358
297	1	1.53	0.345	-1.185	0.699	0.252	0.927
298	1	6.208	0.242	-5.966	0.96	0.031	0.089
299	1	2.16	0.54	-1.62	0.775	0.18	0.606
300	1	4.899	0.197	-4.701	0.981	0.013	0.037
301	1	1.049	1.558	0.509	0.273	0.67	5.584
302	1	1.355	0.288	-1.067	0.725	0.225	0.799
303	1	2.058	0.332	-1.727	0.897	0.078	0.233
304	1	1.34	0.301	-1.039	0.715	0.234	0.843
305	1	1.662	0.278	-1.384	0.748	0.206	0.714
306	1	6.772	0.236	-6.537	0.962	0.029	0.083
307	1	1.481	0.292	-1.189	0.729	0.222	0.785
308	1	5.986	0.214	-5.772	0.986	0.01	0.027
309	1	4.793	0.216	-4.577	0.865	0.108	0.333
310	1	5.942	0.222	-5.72	0.966	0.026	0.073
311	1	1.545	0.33	-1.215	0.709	0.243	0.882
312	1	5.78	0.169	-5.611	0.996	0.003	0.007
313	1	3.477	0.229	-3.248	0.929	0.055	0.16
314	1	3.602	0.229	-3.374	0.932	0.053	0.154
315	1	7.426	1.09	-6.336	0.855	0.105	0.322
316	1	1.355	0.288	-1.067	0.725	0.225	0.799
317	1	5.136	1.061	-4.075	0.731	0.213	0.744

## Sheet: NSP2-MEME
Site	Partition	&alpha;	&beta;<sup>-</sup>	p<sup>-</sup>	&beta;<sup>+</sup>	p<sup>+</sup>	LRT	p-value	# branches under selection	Total branch length	MEME LogL	FEL LogL
1	1	0	0	1	0	0	0	1	0	0	0	0		Detailed analysis reports can be found at https://www.datamonkey.org/meme/5e86f39589e95e52b24adda1
2	1	0	0	1	0	0	0	1	0	0	0	0
3	1	0	0	1	0	0	0	1	0	0	0	0		Alpha: Synonymous substitution rate at a site
4	1	0	0	1	0	0	0	1	0	0	0	0		Beta-: Nonsynonymous substitution rate at a site for the negative/neutral evolution component
5	1	0	0	1	0	0	0	1	0	0	0	0		p-: The proportion of the tree evolving neutrally or under negative selection
6	1	0	0	1	0	0	0	1	0	0	0	0		Beta+: Non-synonymous substitution rate at a site for the positive/neutral evolution component
7	1	3.13	0	1	0.92	0	0	0.67	0	0.5	-8.41	-8.41		p+: The proportion of the tree evolving neutrally or under positive selection
8	1	0	0	1	0	0	0	1	0	0	0	0		LRT: Likelihood ratio test statistic for episodic diversification
9	1	0	0	1	0	0	0	1	0	0	0	0		p-: Asymptotic p-value for episodic diversification
10	1	0	0	1	0	0	0	1	0	0	0	0		Branches under selection: The estimate of how many branches may have been under selection at this site
11	1	0	0	1	0	0	0	1	0	0	0	0		Total branch length: The total length of branches contributiong to inference at this site and used to scale dN-Ds
12	1	1.37	0	1	0.69	0	0	0.67	0	0.22	-17.43	-17.43		MEME LogL: Site log-likelihood under the MEME model
13	1	0.4	0	1	0.13	0	0	0.67	0	0.07	-9.86	-9.86		FEL LogL: Site log-likelihood under the FEL model
14	1	0	0	1	0	0	0	1	0	0	0	0
15	1	0	0	1	0	0	0	1	0	0	0	0		Statistical significance assessed at p ≤ 0.1
16	1	0.28	0	1	0.02	0	0	0.67	0	0.04	-9.2	-9.2
17	1	0	0	1	0	0	0	1	0	0	0	0		Positive selected sites with evidence are highlighted in green
18	1	1.26	0	1	0.63	0	0	0.67	0	0.2	-7.2	-7.2
19	1	3.07	0	1	0.94	0	0	0.67	0	0.49	-7.56	-7.56		Site(s) under positive selection: 55, 258, 315
20	1	0	0	1	0	0	0	1	0	0	0	0
21	1	0	0	1	0	0	0	1	0	0	0	0
22	1	0	0	1	0	0	0	1	0	0	0	0
23	1	2.72	0	1	0.93	0	0	0.67	0	0.44	-6.42	-6.42
24	1	0	0	0	0.28	1	0.33	0.48	0	0.13	-7.45	-7.45
25	1	1.16	0	1	0.6	0	0	0.67	0	0.19	-12.69	-12.69
26	1	0	0	1	0	0	0	1	0	0	0	0
27	1	0	0	1	0	0	0	1	0	0	0	0
28	1	1.22	0	1	0.61	0	0	0.67	0	0.2	-8.88	-8.88
29	1	2.31	0	1	0.97	0	0	0.67	0	0.37	-16.18	-16.18
30	1	0	0	1	0	0	0	1	0	0	0	0
31	1	0.56	0	1	0.32	0	0	0.67	0	0.09	-12.92	-12.92
32	1	2.16	0	1	0.93	0	0	0.67	0	0.35	-15.06	-15.06
33	1	7.86	0	1	0.8	0	0	0.67	0	1.26	-21.27	-21.27
34	1	0.89	0	1	0.46	0	0	0.67	0	0.14	-6.07	-6.07
35	1	2.38	0	1	0.94	0	0	0.67	0	0.38	-12.39	-12.39
36	1	2.49	0.26	1	0.27	0	0	0.67	0	0.52	-12.98	-12.98
37	1	0	0	1	0	0	0	1	0	0	0	0
38	1	1.25	0	1	0.62	0	0	0.67	0	0.2	-6.56	-6.56
39	1	0	0	1	0	0	0	1	0	0	0	0
40	1	1.25	0	1	0.6	0	0	0.67	0	0.2	-7.56	-7.56
41	1	5.11	0	1	0.93	0	0	0.67	0	0.82	-11.84	-11.84
42	1	1.21	0	1	0.61	0	0	0.67	0	0.19	-8.02	-8.02
43	1	10.21	0	1	0.49	0	0	0.67	0	1.64	-12.98	-12.98
44	1	1.17	0	1	0.62	0	0	0.67	0	0.19	-14.38	-14.38
45	1	3.36	0	1	0.99	0	0	0.67	0	0.54	-11.36	-11.36
46	1	6.43	0	1	0.88	0	0	0.67	0	1.03	-16.34	-16.34
47	1	4.12	0	1	1.01	0	0	0.67	0	0.66	-12.86	-12.86
48	1	2.53	0	1	0.99	0	0	0.67	0	0.41	-11.13	-11.13
49	1	3.61	0	1	0.91	0	0	0.67	0	0.58	-10	-10
50	1	1.41	0	1	0.71	0	0	0.67	0	0.23	-12.94	-12.94
51	1	2.56	0	1	0.97	0	0	0.67	0	0.41	-12.15	-12.15
52	1	0	0	1	0	0	0	1	0	0	0	0
53	1	0	0	1	0	0	0	1	0	0	0	0
54	1	3.52	0	1	1.1	0	0	0.67	0	0.57	-12.12	-12.12
55	1	0.89	0	0.95	51.49	0.05	5.54	0.03	3	1.44	-31.19	-28.02
56	1	0	0	1	0	0	0	1	0	0	0	0
57	1	0	0	1	0	0	0	1	0	0	0	0
58	1	3.22	0.28	1	0.38	0	0	0.67	0	0.64	-18.39	-18.39
59	1	0.89	0	1	0.46	0	0	0.67	0	0.14	-6.07	-6.07
60	1	3.99	0	1	1.1	0	0	0.67	0	0.64	-23.99	-23.99
61	1	2.13	0	1	1.08	0	0	0.67	0	0.34	-7.98	-7.98
62	1	3.6	0	1	0.94	0	0	0.67	0	0.58	-9.76	-9.76
63	1	0	0	1	0	0	0	1	0	0	0	0
64	1	0	0	0	0.53	1	0.63	0.4	1	0.24	-14.51	-14.51
65	1	0	0	0.98	141.02	0.02	3.02	0.11	1	1.08	-10.88	-9.53
66	1	1.8	0	1	1.03	0	0	0.67	0	0.29	-12.87	-12.87
67	1	3.81	0	1	1.04	0	0	0.67	0	0.61	-19.57	-19.57
68	1	0	0	1	0	0	0	1	0	0	0	0
69	1	1.58	0	1	0.71	0	0	0.67	0	0.25	-10.4	-10.4
70	1	0	0	1	0	0	0	1	0	0	0	0
71	1	0.86	0	1	0.45	0	0	0.67	0	0.14	-6.46	-6.46
72	1	0.7	0	1	0.35	0	0	0.67	0	0.11	-7.93	-7.93
73	1	2.93	0	0.98	153.55	0.02	2.17	0.17	1	1.67	-22.67	-21.3
74	1	0.97	0.1	0.87	0.9	0.13	0	0.67	0	0.25	-13.46	-13.46
75	1	0	0	0	1.63	1	2.2	0.16	1	0.75	-23.88	-23.88
76	1	0	0	0.98	97.34	0.02	0.41	0.45	1	0.68	-12.86	-11.43
77	1	1.61	0	1	0.92	0	0	0.67	0	0.26	-6.42	-6.42
78	1	0	0	1	0	0	0	1	0	0	0	0
79	1	0.89	0	1	0.48	0	0	0.67	0	0.14	-10.89	-10.89
80	1	0	0	1	0	0	0	1	0	0	0	0
81	1	1.47	0	1	0.42	0	0	0.67	0	0.24	-14.57	-14.57
82	1	0.59	0.26	1	0.26	0	0	0.67	0	0.21	-12.79	-12.79
83	1	0.51	0	1	0.22	0	0	0.67	0	0.08	-8.01	-8.01
84	1	1.63	0	1	0.79	0	0	0.67	0	0.26	-8.62	-8.62
85	1	5.71	0	0.97	31.95	0.03	0.71	0.38	1	1.29	-22.9	-22.03
86	1	0	0	1	0	0	0	1	0	0	0	0
87	1	0	0	1	0	0	0	1	0	0	0	0
88	1	2.14	0	1	0.91	0	0	0.67	0	0.34	-13.43	-13.43
89	1	2.13	0	1	1.1	0	0	0.67	0	0.34	-6.48	-6.48
90	1	1.44	0	1	0.73	0	0	0.67	0	0.23	-13.03	-13.03
91	1	2.27	0	1	0.94	0	0	0.67	0	0.37	-10	-10
92	1	1.53	0	1	0.71	0	0	0.67	0	0.25	-6.61	-6.61
93	1	1.34	0.71	0.82	0.96	0.18	0	0.67	0	0.56	-22	-22
94	1	1.63	0	1	0.8	0	0	0.67	0	0.26	-10.79	-10.79
95	1	0	0	1	0	0	0	1	0	0	0	0
96	1	0	0	1	0	0	0	1	0	0	0	0
97	1	2.62	0	0.79	1.6	0.21	0	0.67	0	0.57	-17.24	-17.22
98	1	1.63	0	1	0.8	0	0	0.67	0	0.26	-9.18	-9.18
99	1	1.78	0	1	0.85	0	0	0.67	0	0.29	-11.83	-11.83
100	1	2	0	1	0.83	0	0	0.67	0	0.32	-6.08	-6.08
101	1	0	0	1	0	0	0	1	0	0	0	0
102	1	0	0	1	0	0	0	1	0	0	0	0
103	1	0.9	0	1	0.47	0	0	0.67	0	0.14	-7.46	-7.46
104	1	0	0	1	0	0	0	1	0	0	0	0
105	1	0	0	1	0	0	0	1	0	0	0	0
106	1	0	0	1	0	0	0	1	0	0	0	0
107	1	0.55	0	1	0.25	0	0	0.67	0	0.09	-9.04	-9.04
108	1	2.16	0.51	0.26	0.51	0.74	0	0.67	0	0.58	-18.11	-18.11
109	1	1.22	0	1	0.6	0	0	0.67	0	0.2	-8.13	-8.13
110	1	4.81	0	1	0.97	0	0	0.67	0	0.77	-10.63	-10.63
111	1	2.56	0	1	0.92	0	0	0.67	0	0.41	-25	-25
112	1	0	0	1	0	0	0	1	0	0	0	0
113	1	2.63	0	1	0.88	0	0	0.67	0	0.42	-7.14	-7.14
114	1	1.65	0	1	0.79	0	0	0.67	0	0.27	-20.05	-20.05
115	1	4.56	0	1	1.01	0	0	0.67	0	0.73	-18.95	-18.95
116	1	1.04	0	1	0.55	0	0	0.67	0	0.17	-12.64	-12.64
117	1	2.73	0	1	1.03	0	0	0.67	0	0.44	-22.4	-22.4
118	1	1.22	0	1	0.61	0	0	0.67	0	0.2	-8.9	-8.9
119	1	2.99	0	1	0.98	0	0	0.67	0	0.48	-9.58	-9.58
120	1	2.72	0	1	0.93	0	0	0.67	0	0.44	-6.42	-6.42
121	1	4.96	0.1	0.82	0.9	0.18	0	0.67	0	0.91	-15.87	-15.87
122	1	1.58	0	1	0.71	0	0	0.67	0	0.25	-8.86	-8.86
123	1	2.72	0	1	0.95	0	0	0.67	0	0.44	-6.68	-6.68
124	1	0	0	0.51	0.5	0.49	0.51	0.43	1	0.11	-8.68	-8.67
125	1	5.57	0	1	1.06	0	0	0.67	0	0.9	-14.5	-14.5
126	1	1.73	0	1	0.84	0	0	0.67	0	0.28	-12.92	-12.92
127	1	0	0	1	0	0	0	1	0	0	0	0
128	1	4.88	0	1	0.99	0	0	0.67	0	0.79	-25.1	-25.1
129	1	0	0	1	0	0	0	1	0	0	0	0
130	1	0	0	1	0	0	0	1	0	0	0	0
131	1	0.52	0	1	0.23	0	0	0.67	0	0.08	-14.85	-14.85
132	1	0.49	0	1	0.21	0	0	0.67	0	0.08	-17.68	-17.68
133	1	0	0	1	0	0	0	1	0	0	0	0
134	1	0	0	1	0	0	0	1	0	0	0	0
135	1	1.18	0.42	1	0.49	0	0	0.67	0	0.38	-23.24	-23.24
136	1	0.68	0	1	0.34	0	0	0.67	0	0.11	-10.03	-10.03
137	1	0.9	0	1	0.49	0	0	0.67	0	0.14	-15.02	-15.02
138	1	0	0	1	0	0	0	1	0	0	0	0
139	1	0	0	1	0	0	0	1	0	0	0	0
140	1	0	0	1	0	0	0	1	0	0	0	0
141	1	0	0	0.96	9.24	0.04	1.03	0.31	1	0.19	-10.95	-10.59
142	1	3.02	0	1	0.84	0	0	0.67	0	0.49	-17.77	-17.77
143	1	2.13	0	1	0.9	0	0	0.67	0	0.34	-16.33	-16.33
144	1	2.7	0	1	0.96	0	0	0.67	0	0.43	-10.08	-10.08
145	1	0	0	1	0	0	0	1	0	0	0	0
146	1	0.76	0	1	0.4	0	0	0.67	0	0.12	-9.5	-9.5
147	1	0	0	1	0	0	0	1	0	0	0	0
148	1	0	0	1	0	0	0	1	0	0	0	0
149	1	0	0	1	0	0	0	1	0	0	0	0
150	1	0.66	0	1	0.34	0	0	0.67	0	0.11	-7.87	-7.87
151	1	0	0	1	0	0	0	1	0	0	0	0
152	1	0.93	0	1	0.53	0	0	0.67	0	0.15	-11.74	-11.74
153	1	0	0	1	0	0	0	1	0	0	0	0
154	1	0	0	1	0	0	0	1	0	0	0	0
155	1	0.97	0	1	0.5	0	0	0.67	0	0.16	-8.52	-8.52
156	1	0	0	1	0	0	0	1	0	0	0	0
157	1	4.09	0	0.94	7.53	0.06	0.07	0.59	1	0.85	-16.6	-16.31
158	1	0.82	0	1	0.43	0	0	0.67	0	0.13	-9.18	-9.18
159	1	0.86	0	1	0.45	0	0	0.67	0	0.14	-7.04	-7.04
160	1	0.74	0	1	0.37	0	0	0.67	0	0.12	-8	-8
161	1	2.51	0	1	0.94	0	0	0.67	0	0.4	-8.73	-8.73
162	1	3.9	0.37	0.61	0.36	0.39	0	0.67	0	0.8	-20.15	-20.15
163	1	1.77	0	0.65	1.25	0.35	0	0.67	0	0.48	-18.07	-18.04
164	1	3.66	0	0.98	73.12	0.02	1.54	0.23	1	1.3	-20.74	-19.53
165	1	0	0	1	0	0	0	1	0	0	0	0
166	1	0	0	1	0	0	0	1	0	0	0	0
167	1	0	0	1	0	0	0	1	0	0	0	0
168	1	0	0	1	0	0	0	1	0	0	0	0
169	1	0.6	0	1	0.29	0	0	0.67	0	0.1	-11.89	-11.89
170	1	1.33	0.09	0.86	0.86	0.14	0	0.67	0	0.31	-15.28	-15.29
171	1	0	0	1	0	0	0	1	0	0	0	0
172	1	0.79	0	1	0.42	0	0	0.67	0	0.13	-10.82	-10.82
173	1	3.22	0	1	0.91	0	0	0.67	0	0.52	-8.26	-8.26
174	1	0	0	1	0	0	0	1	0	0	0	0
175	1	0	0	1	0	0	0	1	0	0	0	0
176	1	3.51	0	1	0.94	0	0	0.67	0	0.56	-20.21	-20.21
177	1	0	0	1	0	0	0	1	0	0	0	0
178	1	0	0	1	0	0	0	1	0	0	0	0
179	1	0	0	1	0	0	0	1	0	0	0	0
180	1	1.04	0	1	0.56	0	0	0.67	0	0.17	-14.47	-14.47
181	1	0	0	1	0	0	0	1	0	0	0	0
182	1	0.53	0	0.84	9.69	0.16	0.75	0.37	2	0.8	-22.69	-22.47
183	1	0.65	0	1	0.33	0	0	0.67	0	0.11	-7.65	-7.65
184	1	1.68	0	1	0.82	0	0	0.67	0	0.27	-14.41	-14.41
185	1	1.18	0.83	1	0.82	0	0	0.67	0	0.57	-23.05	-23.05
186	1	0	0	1	0	0	0	1	0	0	0	0
187	1	2.49	0	1	0.92	0	0	0.67	0	0.4	-12.98	-12.98
188	1	3.38	0	1	0.99	0	0	0.67	0	0.54	-10.51	-10.51
189	1	1.21	0	1	0.61	0	0	0.67	0	0.19	-6.5	-6.5
190	1	1.85	0	1	0.89	0	0	0.67	0	0.3	-19.26	-19.26
191	1	0.78	0	1	0.42	0	0	0.67	0	0.13	-14.59	-14.59
192	1	5.96	0	1	0.83	0	0	0.67	0	0.96	-9.53	-9.53
193	1	0	0	1	0	0	0	1	0	0	0	0
194	1	0	0	1	0	0	0	1	0	0	0	0
195	1	2.45	0	1	0.93	0	0	0.67	0	0.39	-10.21	-10.21
196	1	0.87	0	1	0.45	0	0	0.67	0	0.14	-7.93	-7.93
197	1	1.21	0	1	0.61	0	0	0.67	0	0.19	-6.5	-6.5
198	1	2.18	0	1	0.91	0	0	0.67	0	0.35	-15.53	-15.53
199	1	0	0	1	0	0	0	1	0	0	0	0
200	1	0	0	0	0.8	1	0.56	0.41	0	0.37	-16.96	-16.96
201	1	2.25	0	0.88	6.8	0.12	0.31	0.49	2	0.73	-27.67	-27.26
202	1	1.47	0.68	0.79	1.12	0.21	0	0.67	0	0.59	-20.71	-20.71
203	1	0	0	1	0	0	0	1	0	0	0	0
204	1	1.44	0	1	0.68	0	0	0.67	0	0.23	-6.93	-6.93
205	1	0.99	0	0.97	17.14	0.03	0.8	0.36	1	0.43	-18.36	-17.85
206	1	0	0	0.98	47.3	0.02	2.19	0.16	1	0.52	-10.72	-9.82
207	1	0	0	1	0	0	0	1	0	0	0	0
208	1	0	0	1	0	0	0	1	0	0	0	0
209	1	1.07	0	1	0.56	0	0	0.67	0	0.17	-13.69	-13.69
210	1	3.36	0	1	1.05	0	0	0.67	0	0.54	-17.29	-17.29
211	1	0	0	1	0	0	0	1	0	0	0	0
212	1	0	0	0.96	38.24	0.04	2.69	0.13	1	0.66	-12.27	-11.78
213	1	0	0	1	0	0	0	1	0	0	0	0
214	1	0.54	0	1	0.25	0	0	0.67	0	0.09	-7.67	-7.67
215	1	0.99	0.21	1	0.23	0	0	0.67	0	0.26	-14.36	-14.36
216	1	3.56	0	1	1	0	0	0.67	0	0.57	-10.56	-10.56
217	1	3.29	0	1	1.07	0	0	0.67	0	0.53	-16.02	-16.02
218	1	1.12	0	0.64	1.6	0.36	0.02	0.63	1	0.44	-18.26	-18.22
219	1	0	0	1	0	0	0	1	0	0	0	0
220	1	0	0	1	0	0	0	1	0	0	0	0
221	1	0	0	1	0	0	0	1	0	0	0	0
222	1	1.2	0	1	0.59	0	0	0.67	0	0.19	-12.01	-12.01
223	1	0	0	1	0	0	0	1	0	0	0	0
224	1	0	0	1	0	0	0	1	0	0	0	0
225	1	0.29	0	1	0.02	0	0	0.67	0	0.05	-10.3	-10.3
226	1	0	0	1	0	0	0	1	0	0	0	0
227	1	0	0	1	0	0	0	1	0	0	0	0
228	1	1.32	0.22	0.95	0.4	0.05	0	0.67	0	0.32	-14.99	-15
229	1	3.29	0	1	1.02	0	0	0.67	0	0.53	-13.65	-13.65
230	1	0	0	1	0	0	0	1	0	0	0	0
231	1	3.07	0	1	0.92	0	0	0.67	0	0.49	-7.16	-7.16
232	1	0	0	1	0	0	0	1	0	0	0	0
233	1	0	0	1	0	0	0	1	0	0	0	0
234	1	0	0	1	0	0	0	1	0	0	0	0
235	1	0	0	1	0	0	0	1	0	0	0	0
236	1	0.75	0	1	0.4	0	0	0.67	0	0.12	-8.94	-8.94
237	1	4.52	0	1	1	0	0	0.67	0	0.73	-8.65	-8.65
238	1	0.87	0	1	0.45	0	0	0.67	0	0.14	-7.2	-7.2
239	1	0	0	1	0	0	0	1	0	0	0	0
240	1	0	0	1	0	0	0	1	0	0	0	0
241	1	1.32	0	1	0.69	0	0	0.67	0	0.21	-9.4	-9.4
242	1	2.5	0	1	0.95	0	0	0.67	0	0.4	-10.88	-10.88
243	1	1.34	0	1	0.7	0	0	0.67	0	0.22	-8.14	-8.14
244	1	0	0	1	0	0	0	1	0	0	0	0
245	1	1.76	0	1	0.8	0	0	0.67	0	0.28	-11.28	-11.28
246	1	2.78	0	1	0.97	0	0	0.67	0	0.45	-11.95	-11.95
247	1	2.51	0	1	0.94	0	0	0.67	0	0.4	-8.73	-8.73
248	1	1.61	0.3	1	0.34	0	0	0.67	0	0.4	-10.74	-10.74
249	1	0.15	0.15	0.82	10.32	0.18	2.39	0.15	0	0.91	-27.29	-26.93
250	1	0.49	0	1	0.21	0	0	0.67	0	0.08	-6.64	-6.64
251	1	3.51	0	0.95	7.83	0.05	0.09	0.58	1	0.74	-16.34	-16.06
252	1	3.04	0	1	1.04	0	0	0.67	0	0.49	-11.68	-11.68
253	1	4.35	0	1	0.95	0	0	0.67	0	0.7	-9.35	-9.35
254	1	1.42	0	0.69	8.82	0.31	1.56	0.23	4	1.5	-41.53	-40.84
255	1	1.17	0	0.01	1.26	0.99	0	0.65	3	0.76	-30.79	-30.79
256	1	2.85	0	1	0.98	0	0	0.67	0	0.46	-8.41	-8.41
257	1	0.63	0	1	0.32	0	0	0.67	0	0.1	-10.75	-10.75
258	1	2.17	0	0.96	82.35	0.04	3.41	0.09	2	1.95	-23.95	-21.83
259	1	1.3	0	1	0.67	0	0	0.67	0	0.21	-15.77	-15.77
260	1	1.94	0	1	0.85	0	0	0.67	0	0.31	-21.8	-21.8
261	1	0.28	0	1	0.02	0	0	0.67	0	0.05	-11.36	-11.36
262	1	1.24	0	1	0.59	0	0	0.67	0	0.2	-7.14	-7.14
263	1	0	0	1	0	0	0	1	0	0	0	0
264	1	2.98	0.2	0.85	0.52	0.15	0	0.67	0	0.6	-13.19	-13.19
265	1	0	0	1	0	0	0	1	0	0	0	0
266	1	0	0	1	0	0	0	1	0	0	0	0
267	1	0.87	0	1	0.44	0	0	0.67	0	0.14	-7.97	-7.97
268	1	1.59	0	1	0.78	0	0	0.67	0	0.26	-9.23	-9.23
269	1	0	0	1	0	0	0	1	0	0	0	0
270	1	2	0	1	0.87	0	0	0.67	0	0.32	-6.26	-6.26
271	1	1.99	0	1	0.91	0	0	0.67	0	0.32	-12.81	-12.81
272	1	2	0	1	0.85	0	0	0.67	0	0.32	-6.66	-6.66
273	1	1.56	0	1	0.8	0	0	0.67	0	0.25	-8.75	-8.75
274	1	2.45	0	1	0.98	0	0	0.67	0	0.39	-12.35	-12.35
275	1	0.57	0	1	0.27	0	0	0.67	0	0.09	-9.95	-9.95
276	1	0	0	1	0	0	0	1	0	0	0	0
277	1	0	0	1	0	0	0	1	0	0	0	0
278	1	0	0	1	0	0	0	1	0	0	0	0
279	1	0	0	1	0	0	0	1	0	0	0	0
280	1	2.3	0	1	0.91	0	0	0.67	0	0.37	-7.87	-7.87
281	1	1.28	0	0.98	77.69	0.02	2.08	0.17	1	0.84	-16.86	-15.63
282	1	1.27	0	0.84	1.75	0.16	0.01	0.64	1	0.34	-14.58	-14.54
283	1	0	0	1	0	0	0	1	0	0	0	0
284	1	0.98	0	0.63	1.54	0.37	0.01	0.64	1	0.42	-17.37	-17.34
285	1	4.91	0	1	0.98	0	0	0.67	0	0.79	-10.87	-10.87
286	1	0.43	0	1	0.15	0	0	0.67	0	0.07	-6.74	-6.74
287	1	1.25	0	1	0.62	0	0	0.67	0	0.2	-6.56	-6.56
288	1	1.09	0	1	0.58	0	0	0.67	0	0.17	-22	-22
289	1	0.23	0	0.93	0	0.07	0	0.67	0	0.04	-11.91	-11.91
290	1	0.65	0	1	0.33	0	0	0.67	0	0.11	-8.23	-8.23
291	1	0	0	1	0	0	0	1	0	0	0	0
292	1	0.43	0	1	0.15	0	0	0.67	0	0.07	-6.74	-6.74
293	1	0	0	1	0	0	0	1	0	0	0	0
294	1	0	0	1	0	0	0	1	0	0	0	0
295	1	1.24	0	1	0.59	0	0	0.67	0	0.2	-7.14	-7.14
296	1	0.41	0	1	0.13	0	0	0.67	0	0.07	-9.45	-9.45
297	1	0	0	1	0	0	0	1	0	0	0	0
298	1	2.72	0	1	0.93	0	0	0.67	0	0.44	-6.42	-6.42
299	1	0.62	0	0.97	18.03	0.03	1.17	0.29	1	0.33	-16.1	-15.43
300	1	1.32	0	1	0.7	0	0	0.67	0	0.21	-13.4	-13.4
301	1	0	0	0.78	4.34	0.22	1.43	0.25	2	0.43	-14.36	-14.2
302	1	0	0	1	0	0	0	1	0	0	0	0
303	1	0.53	0	1	0.24	0	0	0.67	0	0.08	-11.15	-11.15
304	1	0	0	1	0	0	0	1	0	0	0	0
305	1	0	0	1	0	0	0	1	0	0	0	0
306	1	3.22	0	1	0.91	0	0	0.67	0	0.52	-8.26	-8.26
307	1	0	0	1	0	0	0	1	0	0	0	0
308	1	1.58	0	1	0.77	0	0	0.67	0	0.25	-7.86	-7.86
309	1	0	0	1	0	0	0	1	0	0	0	0
310	1	2.13	0	1	1.1	0	0	0.67	0	0.34	-6.74	-6.74
311	1	0	0	1	0	0	0	1	0	0	0	0
312	1	1.36	0	1	0.73	0	0	0.67	0	0.22	-15.83	-15.83
313	1	0.71	0	1	0.36	0	0	0.67	0	0.11	-7.34	-7.34
314	1	0.86	0	1	0.44	0	0	0.67	0	0.14	-7.46	-7.46
315	1	1.05	0	0.99	1132.67	0.01	16.73	0	1	6.94	-28.55	-17.22
316	1	0	0	1	0	0	0	1	0	0	0	0
317	1	1.63	0	0.92	18.88	0.08	1.37	0.26	2	0.93	-20.88	-19.86

## Sheet: NSP3-FEL
Site	Partition	alpha	beta	omega	alpha=beta	LRT	p-value	Total branch length
1	1	0	0	NaN	0	0	1	0			Detailed analysis reports can be viewed at https://www.datamonkey.org/fel/5e86ffcf89e95e52b24ae13a
2	1	0	0	NaN	0	0	1	0
3	1	0	0	NaN	0	0	1	0			Alpha: Synonymous substitution at a rate
4	1	0	0	NaN	0	0	1	0			Beta: Non-synonymous substitution at a rate
5	1	1.918	0	0	1.115	2.153	0.142	0.41			Omega:Ration of non-synonymous to synonmous substitution
6	1	0	0	NaN	0	0	1	0			Alpha=beta: The rate estimate under neutral model
7	1	0	0	NaN	0	0	1	0			LRT: Site-specific likelihood ratio test statistic for non-neutral evolution
8	1	0	0.498	Infinity	0.393	0.471	0.493	0.293			p-value: Asymptotic p-value evidence of selection
9	1	1.133	1.31	1.156	1.233	0.025	0.875	1.014			Total branch length: Total branch length of branches contributing to inference at this site and used to scale dN-dS
10	1	4.658	0	0	0.765	6.991	0.008	0.996
11	1	0	0	NaN	0	0	1	0			Statistical significance assesed at p-value ≤ 0.1
12	1	0	0	NaN	0	0	1	0
13	1	1.119	0	0	0.619	2.364	0.124	0.239			Site(s) under positive selection: None
14	1	0	0.424	Infinity	0.365	0.302	0.583	0.25
15	1	0	0	NaN	0	0	1	0
16	1	0	0	NaN	0	0	1	0
17	1	0	0	NaN	0	0	1	0
18	1	0	0	NaN	0	0	1	0
19	1	0	0	NaN	0	0	1	0
20	1	0	0	NaN	0	0	1	0
21	1	2.928	0	0	0.438	3.686	0.055	0.626
22	1	0	0.385	Infinity	0.335	0.276	0.599	0.227
23	1	2.669	0.388	0.145	0.987	2.993	0.084	0.799
24	1	0	0	NaN	0	0	1	0
25	1	0	0	NaN	0	0	1	0
26	1	1.953	0	0	0.345	3.416	0.065	0.418
27	1	1.011	0	0	0.512	1.341	0.247	0.216
28	1	0	0	NaN	0	0	1	0
29	1	2.236	0	0	1.073	2.825	0.093	0.478
30	1	0	0	NaN	0	0	1	0
31	1	0	0	NaN	0	0	1	0
32	1	0	0.583	Infinity	0.49	0.347	0.556	0.344
33	1	2.227	0	0	0.879	1.803	0.179	0.476
34	1	0	0	NaN	0	0	1	0
35	1	0	0	NaN	0	0	1	0
36	1	1.204	0	0	0.741	1.944	0.163	0.257
37	1	0	0	NaN	0	0	1	0
38	1	0	0	NaN	0	0	1	0
39	1	0	0.507	Infinity	0.426	0.347	0.556	0.299
40	1	2.575	0	0	0.506	3.17	0.075	0.551
41	1	1.632	0	0	0.715	4.941	0.026	0.349
42	1	0	0.456	Infinity	0.368	0.427	0.514	0.269
43	1	0	0.527	Infinity	0.438	0.368	0.544	0.31
44	1	0	0	NaN	0	0	1	0
45	1	3.265	0	0	0.378	4.2	0.04	0.698
46	1	0	0	NaN	0	0	1	0
47	1	0	0	NaN	0	0	1	0
48	1	0	0	NaN	0	0	1	0
49	1	0	0	NaN	0	0	1	0
50	1	0	0	NaN	0	0	1	0
51	1	0	0	NaN	0	0	1	0
52	1	0	0	NaN	0	0	1	0
53	1	0.589	0	0	0.296	1.376	0.241	0.126
54	1	0	0	NaN	0	0	1	0
55	1	0	0	NaN	0	0	1	0
56	1	5.095	0	0	0.884	7.098	0.008	1.089
57	1	2.21	0	0	0.572	2.644	0.104	0.473
58	1	1.843	0	0	0.983	3.763	0.052	0.394
59	1	0	0	NaN	0	0	1	0
60	1	0	0	NaN	0	0	1	0
61	1	0.797	0	0	0.441	1.175	0.278	0.17
62	1	2.862	0	0	0.352	4.072	0.044	0.612
63	1	0	0	NaN	0	0	1	0
64	1	0	0	NaN	0	0	1	0
65	1	14.256	0	0	0.453	6.805	0.009	3.048
66	1	0	0	NaN	0	0	1	0
67	1	3.534	0	0	0.489	3.796	0.051	0.756
68	1	0	0	NaN	0	0	1	0
69	1	0.909	0	0	0.538	1.046	0.306	0.194
70	1	5.826	0	0	1.213	12.231	0	1.246
71	1	1.046	0	0	0.522	1.369	0.242	0.224
72	1	0	0.76	Infinity	0.622	0.4	0.527	0.448
73	1	0	0	NaN	0	0	1	0
74	1	0	0	NaN	0	0	1	0
75	1	3.827	0	0	0.538	3.734	0.053	0.818
76	1	1.375	0.83	0.604	1.034	0.248	0.618	0.783
77	1	0	0	NaN	0	0	1	0
78	1	0	0	NaN	0	0	1	0
79	1	0	0	NaN	0	0	1	0
80	1	0	0	NaN	0	0	1	0
81	1	0	0	NaN	0	0	1	0
82	1	2.025	0	0	0.37	3.341	0.068	0.433
83	1	0	0	NaN	0	0	1	0
84	1	0	0	NaN	0	0	1	0
85	1	0	0	NaN	0	0	1	0
86	1	0	0	NaN	0	0	1	0
87	1	4.209	0	0	0.538	3.88	0.049	0.9
88	1	0	0	NaN	0	0	1	0
89	1	0	0.803	Infinity	0.579	0.648	0.421	0.473
90	1	0	0	NaN	0	0	1	0
91	1	0	0.527	Infinity	0.438	0.368	0.544	0.311
92	1	0	0	NaN	0	0	1	0
93	1	0	0.804	Infinity	0.58	0.65	0.42	0.474
94	1	0	0	NaN	0	0	1	0
95	1	4.207	0	0	0.538	3.88	0.049	0.9
96	1	0	0	NaN	0	0	1	0
97	1	1.445	0	0	0.658	3.135	0.077	0.309
98	1	1.169	0	0	0.36	2.341	0.126	0.25
99	1	0	0	NaN	0	0	1	0
100	1	0	0	NaN	0	0	1	0
101	1	0.872	0	0	0.315	2.028	0.154	0.187
102	1	0	0	NaN	0	0	1	0
103	1	0	0	NaN	0	0	1	0
104	1	4.965	0.424	0.085	1.089	4.037	0.045	1.311
105	1	1.055	0	0	0.524	1.377	0.241	0.226
106	1	0	0	NaN	0	0	1	0
107	1	2.832	0	0	0.393	3.843	0.05	0.605
108	1	0	0	NaN	0	0	1	0
109	1	0	0	NaN	0	0	1	0
110	1	0.905	0	0	0.354	1.875	0.171	0.194
111	1	1.184	0.599	0.506	0.895	0.323	0.57	0.606
112	1	2.268	0	0	0.884	1.823	0.177	0.485
113	1	0.948	0	0	0.414	1.651	0.199	0.203
114	1	0	0	NaN	0	0	1	0
115	1	0	0	NaN	0	0	1	0
116	1	1.939	0	0	0.409	3.062	0.08	0.415
117	1	0	0	NaN	0	0	1	0
118	1	2.589	0	0	0.574	2.972	0.085	0.554
119	1	2.601	0	0	0.59	5.849	0.016	0.556
120	1	0	0	NaN	0	0	1	0
121	1	2.575	0	0	0.506	3.17	0.075	0.551
122	1	4.377	0	0	0.387	4.599	0.032	0.936
123	1	0	0	NaN	0	0	1	0
124	1	1.514	0	0	0.506	2.166	0.141	0.324
125	1	0	0	NaN	0	0	1	0
126	1	0	0.469	Infinity	0.457	0.05	0.823	0.276
127	1	0	0	NaN	0	0	1	0
128	1	0	0	NaN	0	0	1	0
129	1	0	0	NaN	0	0	1	0
130	1	0	0	NaN	0	0	1	0
131	1	1.112	0	0	0.349	2.311	0.128	0.238
132	1	0	0	NaN	0	0	1	0
133	1	0	0	NaN	0	0	1	0
134	1	0	0	NaN	0	0	1	0
135	1	1.962	0	0	0.554	2.492	0.114	0.42
136	1	0.56	0	0	0.261	1.526	0.217	0.12
137	1	2.716	0	0	0.362	3.932	0.047	0.581
138	1	2.07	0.472	0.228	0.766	0.975	0.323	0.721
139	1	0	0	NaN	0	0	1	0
140	1	0	0	NaN	0	0	1	0
141	1	0.941	0	0	0.412	1.644	0.2	0.201
142	1	12.453	0	0	1.089	8.966	0.003	2.663
143	1	0	0	NaN	0	0	1	0
144	1	0	0	NaN	0	0	1	0
145	1	0	0	NaN	0	0	1	0
146	1	2.804	0	0	0.29	4.419	0.036	0.599
147	1	3.362	0	0	0.67	6.344	0.012	0.719
148	1	0	0	NaN	0	0	1	0
149	1	0	0	NaN	0	0	1	0
150	1	0.941	0	0	0.386	1.773	0.183	0.201
151	1	0	1.074	Infinity	0.892	0.739	0.39	0.633
152	1	3.828	0.656	0.171	1.104	1.277	0.259	1.205
153	1	0	0	NaN	0	0	1	0
154	1	0	0	NaN	0	0	1	0
155	1	3.982	0	0	0.748	3.12	0.077	0.851
156	1	2.719	1.073	0.395	1.341	0.477	0.49	1.213
157	1	4.07	0	0	0.536	3.835	0.05	0.87
158	1	0	0	NaN	0	0	1	0
159	1	0	0	NaN	0	0	1	0
160	1	0	0	NaN	0	0	1	0
161	1	0	0	NaN	0	0	1	0
162	1	0	0.584	Infinity	0.49	0.347	0.556	0.344
163	1	3.984	0	0	0.535	3.808	0.051	0.852
164	1	2.018	0	0	0.347	3.465	0.063	0.431
165	1	0	0	NaN	0	0	1	0
166	1	0	0.639	Infinity	0.539	0.342	0.559	0.377
167	1	0	0	NaN	0	0	1	0
168	1	2.198	0	0	0.571	2.637	0.104	0.47
169	1	0	0.465	Infinity	0.395	0.328	0.567	0.274
170	1	0	0	NaN	0	0	1	0
171	1	0	0	NaN	0	0	1	0
172	1	0	0	NaN	0	0	1	0
173	1	0	0	NaN	0	0	1	0
174	1	0	0	NaN	0	0	1	0
175	1	0	0	NaN	0	0	1	0
176	1	2.198	0	0	0.571	2.637	0.104	0.47
177	1	2.013	0.456	0.226	0.74	0.987	0.32	0.699
178	1	8.511	0	0	1.101	7.711	0.005	1.82
179	1	2.02	0	0	0.798	3.679	0.055	0.432
180	1	0	0	NaN	0	0	1	0
181	1	0	0	NaN	0	0	1	0
182	1	0	0	NaN	0	0	1	0
183	1	1.295	2.825	2.182	2.021	0.417	0.518	1.941
184	1	0	0	NaN	0	0	1	0
185	1	0	0	NaN	0	0	1	0
186	1	0	0.539	Infinity	0.455	0.337	0.562	0.318
187	1	0	0	NaN	0	0	1	0
188	1	0	0	NaN	0	0	1	0
189	1	0.546	0	0	0.348	0.906	0.341	0.117
190	1	0	0	NaN	0	0	1	0
191	1	2.66	0.427	0.16	0.732	1.426	0.232	0.82
192	1	0	0	NaN	0	0	1	0
193	1	0	1.113	Infinity	0.865	0.997	0.318	0.656
194	1	0	0	NaN	0	0	1	0
195	1	1.697	0	0	0.531	2.353	0.125	0.363
196	1	3.168	0	0	0.614	6.428	0.011	0.677
197	1	0.948	0	0	0.414	1.651	0.199	0.203
198	1	0	0	NaN	0	0	1	0
199	1	1.962	0	0	0.41	3.08	0.079	0.419
200	1	0	0	NaN	0	0	1	0
201	1	1.963	0	0	0.508	2.664	0.103	0.42
202	1	0	0.753	Infinity	0.618	0.396	0.529	0.444
203	1	0	0	NaN	0	0	1	0
204	1	0.555	0.998	1.797	0.712	0.166	0.683	0.707
205	1	0	0	NaN	0	0	1	0
206	1	2.425	0	0	0.34	3.871	0.049	0.518
207	1	1.315	0	0	0.676	1.318	0.251	0.281
208	1	5.361	0.756	0.141	1.287	1.42	0.233	1.592
209	1	1.534	0	0	0.779	4.069	0.044	0.328
210	1	2.583	0	0	1.049	5.389	0.02	0.552
211	1	1.968	0	0	0.404	3.117	0.077	0.421
212	1	2.076	0	0	0.852	1.741	0.187	0.444
213	1	1.864	0	0	1.092	2.116	0.146	0.399
214	1	4.764	0	0	1.787	3.723	0.054	1.018
215	1	2.332	0.73	0.313	1.353	0.942	0.332	0.929
216	1	0	0	NaN	0	0	1	0
217	1	0	0	NaN	0	0	1	0
218	1	1.799	0	0	0.315	3.451	0.063	0.385
219	1	0	0	NaN	0	0	1	0
220	1	2.023	0	0	0.333	3.589	0.058	0.432
221	1	3.801	0	0	1.609	3.249	0.071	0.813
222	1	0	0	NaN	0	0	1	0
223	1	0	0	NaN	0	0	1	0
224	1	0	0	NaN	0	0	1	0
225	1	0	0	NaN	0	0	1	0
226	1	2.569	0	0	0.952	3.922	0.048	0.549
227	1	0.678	0	0	0.394	1.075	0.3	0.145
228	1	2.234	0	0	0.524	2.834	0.092	0.478
229	1	0	0.385	Infinity	0.335	0.276	0.599	0.227
230	1	0	0	NaN	0	0	1	0
231	1	0.702	0	0	0.404	1.102	0.294	0.15
232	1	0	0	NaN	0	0	1	0
233	1	1.777	0.408	0.23	0.969	1.905	0.167	0.621
234	1	2.234	0	0	0.574	2.657	0.103	0.478
235	1	0	0.649	Infinity	0.545	0.347	0.556	0.382
236	1	0	0	NaN	0	0	1	0
237	1	0	0	NaN	0	0	1	0
238	1	1.941	0	0	0.988	2.62	0.106	0.415
239	1	2.568	1.06	0.413	1.646	0.935	0.334	1.174
240	1	0	0	NaN	0	0	1	0
241	1	0	0	NaN	0	0	1	0
242	1	0	1.077	Infinity	0.894	0.74	0.39	0.635
243	1	3.617	0	0	1.288	6.095	0.014	0.773
244	1	0	0	NaN	0	0	1	0
245	1	4.007	0	0	0.795	3.331	0.068	0.857
246	1	2.231	0	0	1.408	3.638	0.056	0.477
247	1	1.786	0	0	0.582	4.446	0.035	0.382
248	1	0	0	NaN	0	0	1	0
249	1	0	0	NaN	0	0	1	0
250	1	2.16	0	0	0.52	2.796	0.095	0.462
251	1	2.098	0	0	1.236	3.122	0.077	0.449
252	1	1.951	0	0	0.267	3.919	0.048	0.417
253	1	0	0	NaN	0	0	1	0
254	1	3.809	0	0	0.532	3.755	0.053	0.814
255	1	2.006	0	0	0.411	3.106	0.078	0.429
256	1	0	0.74	Infinity	0.403	1.204	0.273	0.436
257	1	0	0	NaN	0	0	1	0
258	1	4.629	0.639	0.138	1.103	1.538	0.215	1.366
259	1	0	0	NaN	0	0	1	0
260	1	0	0	NaN	0	0	1	0
261	1	0	0	NaN	0	0	1	0
262	1	0	0	NaN	0	0	1	0
263	1	0	0	NaN	0	0	1	0
264	1	0	0	NaN	0	0	1	0
265	1	0	0	NaN	0	0	1	0
266	1	0	0	NaN	0	0	1	0
267	1	0	0	NaN	0	0	1	0
268	1	0	1.079	Infinity	0.524	1.428	0.232	0.636
269	1	0	0	NaN	0	0	1	0
270	1	0	0	NaN	0	0	1	0
271	1	0.491	0	0	0.191	1.89	0.169	0.105
272	1	0	0.581	Infinity	0.488	0.347	0.556	0.342
273	1	3.265	0	0	0.599	3.289	0.07	0.698
274	1	0	0	NaN	0	0	1	0
275	1	0	0.487	Infinity	0.453	0.144	0.704	0.287
276	1	3.014	0	0	0.911	5.045	0.025	0.644
277	1	4.07	0	0	0.536	3.835	0.05	0.87
278	1	0.905	0	0	0.354	1.875	0.171	0.194
279	1	0	0	NaN	0	0	1	0
280	1	2.297	0	0	0.689	4.781	0.029	0.491
281	1	0.804	1.004	1.249	0.893	0.024	0.877	0.764
282	1	7.935	0.578	0.073	1.507	4.37	0.037	2.037
283	1	0	0	NaN	0	0	1	0
284	1	0	0	NaN	0	0	1	0
285	1	0	0	NaN	0	0	1	0
286	1	0	0.578	Infinity	0.485	0.348	0.555	0.34
287	1	0	0	NaN	0	0	1	0
288	1	0	0	NaN	0	0	1	0
289	1	0	0	NaN	0	0	1	0
290	1	3.709	0	0	1.67	7.871	0.005	0.793
291	1	0	0	NaN	0	0	1	0
292	1	2.009	0.427	0.212	0.7	1.053	0.305	0.681
293	1	0	0	NaN	0	0	1	0
294	1	0	0	NaN	0	0	1	0
295	1	0	0	NaN	0	0	1	0
296	1	3.166	0	0	1.499	3.98	0.046	0.677
297	1	1.962	0	0	0.554	2.492	0.114	0.42
298	1	0	0	NaN	0	0	1	0
299	1	0.788	0	0	0.558	1.38	0.24	0.168
300	1	0.626	0	0	0.374	1.027	0.311	0.134
301	1	0	0	NaN	0	0	1	0
302	1	1.22	1.156	0.947	1.187	0.001	0.97	0.942
303	1	0	0	NaN	0	0	1	0
304	1	0.992	0	0	0.416	1.73	0.188	0.212
305	1	0	0	NaN	0	0	1	0
306	1	0	0	NaN	0	0	1	0
307	1	0	0	NaN	0	0	1	0
308	1	0	2.079	Infinity	1.649	1.921	0.166	1.225
309	1	0	1.297	Infinity	1.094	0.683	0.409	0.764
310	1	0.948	0	0	0.388	1.781	0.182	0.203

## Sheet: NSP3-FUBAR
Site	Partition	&alpha;	&beta;	&beta;-&alpha;	Prob[&alpha;>&beta;]	Prob[&alpha;<&beta;]	BayesFactor[&alpha;<&beta;]
1	1	3.884	0.368	-3.516	0.759	0.201	0.516
2	1	0.796	0.457	-0.338	0.581	0.36	1.151		Detailed analysis reports can be found at https://www.datamonkey.org/fubar/5e86fffc89e95e52b24ae1cc
3	1	1.491	0.406	-1.085	0.675	0.275	0.777		Alpha: Mean posterior synonymous substitution rate at a site
4	1	1.494	0.396	-1.098	0.68	0.269	0.756		Beta: Mean posterior non-synonymous substitution rate at a site
5	1	4.796	0.481	-4.315	0.948	0.036	0.076		Beta-alpha: Mean posterior beta-alpha
6	1	0.787	0.585	-0.202	0.544	0.397	1.349		Prob[alpha>beta]: Posterior probabilit of negative selection at a site
7	1	3.884	0.368	-3.516	0.759	0.201	0.516		Prob[alpha<beta]: Posterior probability of positive selection at a site
8	1	1.137	0.798	-0.339	0.438	0.504	2.084		Bayes Factor for positive selection at a site.
9	1	2.404	2.409	0.005	0.417	0.425	1.514
10	1	9.643	0.375	-9.268	0.99	0.007	0.014		Statistical significance was assessed at posterior probability of ≥ 0.9
11	1	1.572	0.428	-1.143	0.667	0.283	0.808
12	1	1.572	0.428	-1.143	0.667	0.283	0.808		Positive selected sites with evidence are highlighted in green
13	1	2.741	0.42	-2.321	0.91	0.066	0.145
14	1	1.39	0.742	-0.649	0.475	0.468	1.806		Site(s) under positive selection: 308
15	1	1.491	0.406	-1.085	0.675	0.275	0.777
16	1	1.657	0.439	-1.218	0.666	0.284	0.814
17	1	1.281	0.453	-0.828	0.638	0.31	0.918
18	1	1.497	0.386	-1.111	0.686	0.264	0.734
19	1	1.239	0.388	-0.851	0.668	0.279	0.793
20	1	1.487	0.418	-1.069	0.668	0.282	0.804
21	1	5.881	0.389	-5.492	0.928	0.056	0.121
22	1	1.394	0.717	-0.677	0.483	0.461	1.753
23	1	6.371	0.664	-5.706	0.961	0.025	0.053
24	1	1.494	0.396	-1.098	0.68	0.269	0.756
25	1	1.232	0.414	-0.818	0.653	0.294	0.854
26	1	4.252	0.367	-3.885	0.915	0.066	0.145
27	1	2.402	0.471	-1.931	0.83	0.136	0.322
28	1	1.281	0.453	-0.828	0.638	0.31	0.918
29	1	5.334	0.434	-4.899	0.961	0.027	0.056
30	1	3.884	0.368	-3.516	0.759	0.201	0.516
31	1	1.494	0.394	-1.101	0.681	0.268	0.752
32	1	1.466	0.855	-0.61	0.456	0.488	1.949
33	1	4.593	0.522	-4.071	0.886	0.09	0.202
34	1	1.648	0.489	-1.159	0.647	0.303	0.89
35	1	1.656	0.443	-1.213	0.664	0.286	0.822
36	1	2.975	0.443	-2.533	0.912	0.065	0.142
37	1	1.653	0.46	-1.192	0.657	0.293	0.85
38	1	1.281	0.453	-0.828	0.638	0.31	0.918
39	1	1.398	0.797	-0.601	0.463	0.48	1.895
40	1	5.008	0.407	-4.6	0.914	0.067	0.147
41	1	4.633	0.346	-4.287	0.983	0.011	0.022
42	1	1.162	0.768	-0.394	0.447	0.495	2.01
43	1	1.383	0.814	-0.569	0.458	0.486	1.935
44	1	1.278	0.468	-0.81	0.632	0.316	0.945
45	1	5.769	0.372	-5.397	0.932	0.053	0.114
46	1	1.278	0.468	-0.81	0.632	0.316	0.945
47	1	1.657	0.439	-1.218	0.666	0.284	0.814
48	1	1.656	0.443	-1.213	0.664	0.286	0.822
49	1	1.648	0.489	-1.159	0.647	0.303	0.89
50	1	0.769	0.427	-0.341	0.591	0.349	1.097
51	1	3.884	0.368	-3.516	0.759	0.201	0.516
52	1	1.656	0.443	-1.213	0.664	0.286	0.822
53	1	1.413	0.434	-0.979	0.787	0.172	0.425
54	1	1.491	0.406	-1.085	0.675	0.275	0.777
55	1	1.494	0.394	-1.101	0.681	0.268	0.752
56	1	9.835	0.387	-9.448	0.99	0.007	0.013
57	1	4.565	0.429	-4.136	0.903	0.076	0.169
58	1	4.927	0.395	-4.532	0.98	0.012	0.024
59	1	1.653	0.46	-1.192	0.657	0.293	0.85
60	1	1.496	0.387	-1.109	0.685	0.264	0.737
61	1	1.944	0.474	-1.47	0.806	0.156	0.378
62	1	5.782	0.366	-5.416	0.933	0.052	0.113
63	1	1.278	0.468	-0.81	0.632	0.316	0.945
64	1	1.497	0.386	-1.111	0.686	0.264	0.734
65	1	15.529	0.397	-15.132	0.969	0.024	0.05
66	1	1.494	0.396	-1.098	0.68	0.269	0.756
67	1	6.433	0.399	-6.033	0.93	0.055	0.118
68	1	1.656	0.443	-1.213	0.664	0.286	0.822
69	1	2.203	0.533	-1.67	0.807	0.155	0.377
70	1	13.653	0.375	-13.277	1	0	0
71	1	2.485	0.47	-2.015	0.834	0.133	0.313
72	1	1.544	1.028	-0.516	0.437	0.507	2.109
73	1	1.236	0.399	-0.837	0.662	0.286	0.819
74	1	0.794	0.472	-0.322	0.575	0.366	1.183
75	1	6.738	0.41	-6.328	0.929	0.055	0.119
76	1	3.432	1.126	-2.306	0.747	0.173	0.43
77	1	1.232	0.414	-0.818	0.653	0.294	0.854
78	1	1.497	0.386	-1.111	0.686	0.264	0.734
79	1	1.572	0.428	-1.143	0.667	0.283	0.808
80	1	1.257	0.406	-0.851	0.659	0.288	0.83
81	1	1.653	0.46	-1.192	0.657	0.293	0.85
82	1	4.412	0.376	-4.036	0.915	0.066	0.146
83	1	1.653	0.46	-1.192	0.657	0.293	0.85
84	1	3.92	0.523	-3.397	0.701	0.256	0.707
85	1	3.884	0.368	-3.516	0.759	0.201	0.516
86	1	1.494	0.396	-1.098	0.68	0.269	0.756
87	1	7.272	0.415	-6.857	0.932	0.053	0.115
88	1	1.491	0.406	-1.085	0.675	0.275	0.777
89	1	1.171	1.068	-0.103	0.402	0.54	2.409
90	1	0.772	0.404	-0.368	0.606	0.335	1.03
91	1	1.383	0.814	-0.568	0.458	0.486	1.935
92	1	1.497	0.386	-1.111	0.686	0.264	0.734
93	1	1.17	1.069	-0.101	0.402	0.541	2.413
94	1	0.851	0.51	-0.342	0.571	0.371	1.21
95	1	7.271	0.415	-6.856	0.932	0.053	0.115
96	1	1.281	0.453	-0.828	0.638	0.31	0.918
97	1	3.631	0.398	-3.233	0.94	0.043	0.093
98	1	2.89	0.393	-2.496	0.875	0.098	0.223
99	1	1.653	0.46	-1.192	0.657	0.293	0.85
100	1	1.278	0.468	-0.81	0.632	0.316	0.945
101	1	2.157	0.395	-1.762	0.847	0.121	0.282
102	1	1.257	0.406	-0.851	0.659	0.288	0.83
103	1	3.884	0.368	-3.516	0.759	0.201	0.516
104	1	10.618	0.707	-9.911	0.974	0.017	0.035
105	1	2.515	0.469	-2.046	0.835	0.131	0.31
106	1	1.491	0.406	-1.085	0.675	0.275	0.777
107	1	5.734	0.377	-5.357	0.93	0.055	0.118
108	1	1.278	0.468	-0.81	0.632	0.316	0.945
109	1	1.236	0.399	-0.837	0.662	0.286	0.819
110	1	2.212	0.41	-1.802	0.843	0.125	0.292
111	1	2.772	0.843	-1.929	0.79	0.153	0.371
112	1	4.672	0.522	-4.15	0.887	0.089	0.199
113	1	2.306	0.439	-1.867	0.836	0.13	0.307
114	1	3.884	0.368	-3.516	0.759	0.201	0.516
115	1	1.257	0.406	-0.851	0.659	0.288	0.83
116	1	4.227	0.388	-3.839	0.909	0.071	0.158
117	1	1.496	0.387	-1.109	0.685	0.264	0.737
118	1	4.828	0.425	-4.404	0.909	0.071	0.156
119	1	6.019	0.344	-5.674	0.981	0.014	0.028
120	1	1.664	0.412	-1.252	0.68	0.271	0.762
121	1	5.008	0.407	-4.6	0.914	0.067	0.147
122	1	7.404	0.376	-7.029	0.941	0.045	0.097
123	1	1.231	0.421	-0.81	0.649	0.298	0.869
124	1	3.41	0.431	-2.979	0.878	0.096	0.218
125	1	1.257	0.406	-0.851	0.659	0.288	0.83
126	1	3.127	0.763	-2.364	0.549	0.401	1.371
127	1	1.247	0.363	-0.884	0.685	0.263	0.73
128	1	1.236	0.399	-0.837	0.662	0.286	0.819
129	1	1.278	0.468	-0.81	0.632	0.316	0.945
130	1	1.232	0.414	-0.818	0.653	0.294	0.854
131	1	2.774	0.388	-2.386	0.874	0.1	0.226
132	1	1.232	0.414	-0.818	0.653	0.294	0.854
133	1	3.116	0.4	-2.716	0.73	0.227	0.602
134	1	1.572	0.428	-1.143	0.667	0.283	0.808
135	1	4.167	0.429	-3.738	0.896	0.081	0.182
136	1	1.353	0.408	-0.945	0.795	0.165	0.404
137	1	5.522	0.368	-5.155	0.93	0.054	0.117
138	1	4.46	0.738	-3.722	0.808	0.153	0.37
139	1	1.496	0.387	-1.109	0.685	0.264	0.737
140	1	3.884	0.368	-3.516	0.759	0.201	0.516
141	1	2.296	0.439	-1.857	0.836	0.131	0.308
142	1	19.621	0.447	-19.174	0.995	0.003	0.007
143	1	1.278	0.468	-0.81	0.632	0.316	0.945
144	1	3.116	0.4	-2.716	0.73	0.227	0.602
145	1	1.281	0.453	-0.828	0.638	0.31	0.918
146	1	5.674	0.342	-5.332	0.939	0.048	0.102
147	1	7.388	0.357	-7.031	0.986	0.01	0.02
148	1	1.281	0.453	-0.828	0.638	0.31	0.918
149	1	1.487	0.418	-1.069	0.668	0.282	0.804
150	1	2.301	0.426	-1.875	0.841	0.127	0.297
151	1	1.311	1.582	0.271	0.298	0.642	3.679
152	1	7.149	0.892	-6.257	0.832	0.131	0.309
153	1	1.656	0.443	-1.213	0.664	0.286	0.822
154	1	1.232	0.414	-0.818	0.653	0.294	0.854
155	1	6.75	0.453	-6.297	0.922	0.061	0.133
156	1	5.817	1.45	-4.367	0.703	0.229	0.607
157	1	7.084	0.415	-6.67	0.931	0.054	0.117
158	1	0.796	0.457	-0.338	0.581	0.36	1.151
159	1	1.278	0.468	-0.81	0.632	0.316	0.945
160	1	3.884	0.368	-3.516	0.759	0.201	0.516
161	1	1.281	0.453	-0.828	0.638	0.31	0.918
162	1	1.465	0.856	-0.609	0.456	0.488	1.95
163	1	6.963	0.414	-6.548	0.93	0.054	0.118
164	1	4.394	0.367	-4.026	0.917	0.064	0.141
165	1	1.572	0.428	-1.143	0.667	0.283	0.808
166	1	1.551	0.925	-0.626	0.45	0.494	1.998
167	1	3.92	0.523	-3.397	0.701	0.256	0.707
168	1	4.591	0.429	-4.162	0.903	0.076	0.168
169	1	1.388	0.772	-0.616	0.468	0.476	1.862
170	1	1.503	0.367	-1.136	0.698	0.252	0.691
171	1	1.648	0.489	-1.159	0.647	0.303	0.89
172	1	1.656	0.443	-1.213	0.664	0.286	0.822
173	1	0.787	0.585	-0.202	0.544	0.397	1.349
174	1	0.851	0.51	-0.342	0.571	0.371	1.21
175	1	1.281	0.453	-0.828	0.638	0.31	0.918
176	1	4.591	0.429	-4.162	0.903	0.076	0.168
177	1	4.346	0.727	-3.619	0.807	0.153	0.371
178	1	15.564	0.429	-15.136	0.993	0.004	0.009
179	1	5.029	0.396	-4.633	0.964	0.025	0.052
180	1	1.232	0.414	-0.818	0.653	0.294	0.854
181	1	0.583	0.512	-0.071	0.509	0.428	1.531
182	1	1.278	0.468	-0.81	0.632	0.316	0.945
183	1	2.424	7.194	4.77	0.246	0.664	4.047
184	1	1.257	0.406	-0.851	0.659	0.288	0.83
185	1	1.487	0.418	-1.069	0.668	0.282	0.804
186	1	1.456	0.829	-0.627	0.46	0.484	1.92
187	1	0.796	0.457	-0.338	0.581	0.36	1.151
188	1	1.278	0.468	-0.81	0.632	0.316	0.945
189	1	1.311	0.483	-0.828	0.759	0.196	0.501
190	1	1.653	0.46	-1.192	0.657	0.293	0.85
191	1	5.539	0.71	-4.829	0.84	0.127	0.298
192	1	3.92	0.523	-3.397	0.701	0.256	0.707
193	1	1.087	1.654	0.567	0.272	0.67	4.161
194	1	1.263	0.587	-0.676	0.602	0.345	1.08
195	1	3.653	0.429	-3.224	0.887	0.089	0.2
196	1	7.222	0.348	-6.874	0.986	0.01	0.02
197	1	2.306	0.439	-1.867	0.836	0.13	0.307
198	1	1.278	0.468	-0.81	0.632	0.316	0.945
199	1	4.263	0.388	-3.875	0.909	0.071	0.157
200	1	1.653	0.46	-1.192	0.657	0.293	0.85
201	1	4.168	0.416	-3.752	0.899	0.079	0.175
202	1	1.545	1.02	-0.524	0.437	0.506	2.101
203	1	3.884	0.368	-3.516	0.759	0.201	0.516
204	1	1.23	1.237	0.006	0.51	0.419	1.479
205	1	1.491	0.406	-1.085	0.675	0.275	0.777
206	1	4.947	0.359	-4.588	0.928	0.056	0.122
207	1	3.042	0.525	-2.517	0.845	0.123	0.288
208	1	9.031	0.969	-8.063	0.845	0.12	0.28
209	1	4.373	0.366	-4.007	0.978	0.014	0.029
210	1	6.426	0.373	-6.053	0.992	0.004	0.009
211	1	4.274	0.382	-3.892	0.911	0.069	0.153
212	1	4.149	0.522	-3.627	0.877	0.097	0.22
213	1	4.694	0.481	-4.213	0.946	0.037	0.079
214	1	9.739	0.519	-9.22	0.981	0.012	0.024
215	1	5.386	0.884	-4.502	0.897	0.066	0.145
216	1	1.263	0.587	-0.676	0.602	0.345	1.08
217	1	3.116	0.4	-2.716	0.73	0.227	0.602
218	1	3.992	0.359	-3.633	0.914	0.067	0.147
219	1	1.656	0.443	-1.213	0.664	0.286	0.822
220	1	4.292	0.359	-3.933	0.92	0.063	0.137
221	1	8.048	0.503	-7.545	0.976	0.015	0.032
222	1	1.263	0.587	-0.676	0.602	0.345	1.08
223	1	1.648	0.489	-1.159	0.647	0.303	0.89
224	1	1.664	0.412	-1.252	0.68	0.271	0.762
225	1	1.653	0.46	-1.192	0.657	0.293	0.85
226	1	5.951	0.408	-5.543	0.973	0.019	0.039
227	1	1.66	0.477	-1.184	0.788	0.171	0.423
228	1	4.606	0.416	-4.189	0.906	0.073	0.162
229	1	1.394	0.717	-0.677	0.483	0.461	1.753
230	1	1.656	0.443	-1.213	0.664	0.286	0.822
231	1	1.725	0.476	-1.25	0.793	0.167	0.411
232	1	1.263	0.587	-0.676	0.602	0.345	1.08
233	1	4.981	0.673	-4.309	0.955	0.025	0.053
234	1	4.606	0.429	-4.177	0.903	0.076	0.168
235	1	1.552	0.909	-0.642	0.453	0.491	1.975
236	1	1.667	0.4	-1.267	0.686	0.265	0.738
237	1	1.232	0.414	-0.818	0.653	0.294	0.854
238	1	4.796	0.433	-4.363	0.954	0.032	0.068
239	1	6.885	1.306	-5.579	0.914	0.031	0.065
240	1	1.232	0.414	-0.818	0.653	0.294	0.854
241	1	1.232	0.414	-0.818	0.653	0.294	0.854
242	1	1.311	1.582	0.272	0.298	0.642	3.679
243	1	8.309	0.399	-7.91	0.996	0.002	0.004
244	1	3.92	0.523	-3.397	0.701	0.256	0.707
245	1	6.293	0.45	-5.844	0.924	0.059	0.129
246	1	6.044	0.412	-5.632	0.992	0.003	0.006
247	1	4.624	0.358	-4.266	0.965	0.025	0.052
248	1	1.491	0.406	-1.085	0.675	0.275	0.777
249	1	3.884	0.368	-3.516	0.759	0.201	0.516
250	1	4.454	0.416	-4.038	0.905	0.075	0.165
251	1	5.532	0.42	-5.112	0.982	0.01	0.02
252	1	4.254	0.335	-3.918	0.926	0.058	0.125
253	1	1.656	0.443	-1.213	0.664	0.286	0.822
254	1	6.85	0.414	-6.436	0.93	0.054	0.117
255	1	4.355	0.388	-3.967	0.91	0.07	0.154
256	1	0.74	1.047	0.307	0.339	0.603	3.118
257	1	1.653	0.46	-1.192	0.657	0.293	0.85
258	1	8.15	0.876	-7.275	0.848	0.118	0.275
259	1	1.572	0.428	-1.143	0.667	0.283	0.808
260	1	1.281	0.453	-0.828	0.638	0.31	0.918
261	1	0.787	0.585	-0.202	0.544	0.397	1.349
262	1	0.787	0.585	-0.202	0.544	0.397	1.349
263	1	0.851	0.51	-0.342	0.571	0.371	1.21
264	1	1.653	0.46	-1.192	0.657	0.293	0.85
265	1	1.232	0.414	-0.818	0.653	0.294	0.854
266	1	1.572	0.428	-1.143	0.667	0.283	0.808
267	1	1.656	0.443	-1.213	0.664	0.286	0.822
268	1	0.785	1.36	0.576	0.324	0.62	3.347
269	1	1.572	0.428	-1.143	0.667	0.283	0.808
270	1	1.653	0.46	-1.192	0.657	0.293	0.85
271	1	1.268	0.357	-0.911	0.817	0.145	0.346
272	1	1.463	0.854	-0.609	0.456	0.487	1.949
273	1	5.792	0.426	-5.366	0.92	0.063	0.137
274	1	1.497	0.386	-1.111	0.686	0.264	0.734
275	1	2.111	0.777	-1.334	0.512	0.435	1.576
276	1	6.32	0.392	-5.928	0.979	0.014	0.029
277	1	7.084	0.415	-6.67	0.931	0.054	0.117
278	1	2.212	0.41	-1.802	0.843	0.125	0.292
279	1	1.281	0.453	-0.828	0.638	0.31	0.918
280	1	5.704	0.364	-5.34	0.976	0.017	0.035
281	1	1.798	1.212	-0.586	0.582	0.35	1.103
282	1	15.948	0.837	-15.111	0.98	0.012	0.024
283	1	1.257	0.406	-0.851	0.659	0.288	0.83
284	1	1.653	0.46	-1.192	0.657	0.293	0.85
285	1	0.851	0.51	-0.342	0.571	0.371	1.21
286	1	1.459	0.851	-0.608	0.456	0.487	1.948
287	1	1.263	0.587	-0.676	0.602	0.345	1.08
288	1	1.656	0.443	-1.213	0.664	0.286	0.822
289	1	1.648	0.489	-1.159	0.647	0.303	0.89
290	1	8.334	0.39	-7.944	0.999	0	0
291	1	1.257	0.406	-0.851	0.659	0.288	0.83
292	1	4.387	0.71	-3.677	0.81	0.151	0.364
293	1	1.657	0.439	-1.218	0.666	0.284	0.814
294	1	0.851	0.51	-0.342	0.571	0.371	1.21
295	1	3.884	0.368	-3.516	0.759	0.201	0.516
296	1	6.647	0.432	-6.215	0.98	0.013	0.027
297	1	4.167	0.429	-3.738	0.896	0.081	0.182
298	1	1.236	0.399	-0.837	0.662	0.286	0.819
299	1	1.89	0.47	-1.42	0.86	0.106	0.244
300	1	1.542	0.478	-1.064	0.779	0.179	0.446
301	1	0.794	0.472	-0.322	0.575	0.366	1.183
302	1	2.678	1.472	-1.206	0.63	0.303	0.893
303	1	0.602	0.426	-0.175	0.552	0.384	1.277
304	1	2.318	0.437	-1.881	0.838	0.129	0.304
305	1	1.648	0.489	-1.159	0.647	0.303	0.89
306	1	1.281	0.453	-0.828	0.638	0.31	0.918
307	1	1.648	0.489	-1.159	0.647	0.303	0.89
308	1	0.904	5.49	4.586	0.04	0.921	23.984
309	1	1.469	2.054	0.585	0.276	0.665	4.069
310	1	2.31	0.426	-1.884	0.841	0.126	0.296

## Sheet: NSP3-MEME
Site	Partition	&alpha;	&beta;<sup>-</sup>	p<sup>-</sup>	&beta;<sup>+</sup>	p<sup>+</sup>	LRT	p-value	# branches under selection	Total branch length	MEME LogL	FEL LogL
1	1	0	0	1	0	0	0	1	0	0	0	0		Detailed analysis reports can be found at https://www.datamonkey.org/meme/5e86ffee89e95e52b24ae186
2	1	0	0	1	0	0	0	1	0	0	0	0
3	1	0	0	1	0	0	0	1	0	0	0	0		Alpha: Synonymous substitution rate at a site
4	1	0	0	1	0	0	0	1	0	0	0	0		Beta-: Nonsynonymous substitution rate at a site for the negative/neutral evolution component
5	1	1.92	0	1	0.67	0	0	0.67	0	0.14	-13.96	-13.96		p-: The proportion of the tree evolving neutrally or under negative selection
6	1	0	0	1	0	0	0	1	0	0	0	0		Beta+: Non-synonymous substitution rate at a site for the positive/neutral evolution component
7	1	0	0	1	0	0	0	1	0	0	0	0		p+: The proportion of the tree evolving neutrally or under positive selection
8	1	0	0	0	0.5	1	0.47	0.44	0	0.1	-9.08	-9.08		LRT: Likelihood ratio test statistic for episodic diversification
9	1	1.13	0	0.88	16.81	0.12	0.98	0.32	3	0.47	-31.19	-30.71		p-: Asymptotic p-value for episodic diversification
10	1	4.66	0	1	0.64	0	0	0.67	0	0.33	-12.82	-12.82		Branches under selection: The estimate of how many branches may have been under selection at this site
11	1	0	0	1	0	0	0	1	0	0	0	0		Total branch length: The total length of branches contributiong to inference at this site and used to scale dN-dS
12	1	0	0	1	0	0	0	1	0	0	0	0		MEME LogL: Site log-likelihood under the MEME model
13	1	1.12	0	1	0.53	0	0	0.67	0	0.08	-13.64	-13.64		FEL LogL: Site log-likelihood under the FEL model
14	1	0	0	0.98	81.83	0.02	1.39	0.26	1	0.29	-11.53	-10.99
15	1	0	0	1	0	0	0	1	0	0	0	0		Statistical significance assessed at p ≤ 0.1
16	1	0	0	1	0	0	0	1	0	0	0	0
17	1	0	0	1	0	0	0	1	0	0	0	0		Positive selected sites with evidence are highlighted in green
18	1	0	0	1	0	0	0	1	0	0	0	0
19	1	0	0	1	0	0	0	1	0	0	0	0		Site(s) under positive selection: 204
20	1	0	0	1	0	0	0	1	0	0	0	0
21	1	2.93	0	1	0.73	0	0	0.67	0	0.21	-8.6	-8.6
22	1	0	0	0.98	85.4	0.02	1.46	0.25	1	0.29	-11.63	-11.04
23	1	2.67	0	0.98	99.78	0.02	1.13	0.29	1	0.51	-19.77	-19.12
24	1	0	0	1	0	0	0	1	0	0	0	0
25	1	0	0	1	0	0	0	1	0	0	0	0
26	1	1.95	0	1	0.69	0	0	0.67	0	0.14	-8.56	-8.56
27	1	1.01	0	1	0.48	0	0	0.67	0	0.07	-9.46	-9.46
28	1	0	0	1	0	0	0	1	0	0	0	0
29	1	2.24	0	1	0.71	0	0	0.67	0	0.16	-14.27	-14.27
30	1	0	0	1	0	0	0	1	0	0	0	0
31	1	0	0	1	0	0	0	1	0	0	0	0
32	1	0	0	0.51	1.23	0.49	0.37	0.47	1	0.12	-9.54	-9.53
33	1	2.23	0	1	0.68	0	0	0.67	0	0.16	-9.74	-9.74
34	1	0	0	1	0	0	0	1	0	0	0	0
35	1	0	0	1	0	0	0	1	0	0	0	0
36	1	1.2	0	1	0.56	0	0	0.67	0	0.09	-13.14	-13.14
37	1	0	0	1	0	0	0	1	0	0	0	0
38	1	0	0	1	0	0	0	1	0	0	0	0
39	1	0	0	0.01	0.51	0.99	0.35	0.48	1	0.1	-9.04	-9.04
40	1	2.58	0	1	0.73	0	0	0.67	0	0.18	-7.09	-7.09
41	1	1.63	0	1	0.68	0	0	0.67	0	0.12	-15.31	-15.31
42	1	0	0	0.98	42.14	0.02	1	0.32	1	0.2	-10.4	-10.12
43	1	0	0	0.98	79.56	0.02	1.37	0.26	1	0.33	-10.94	-10.44
44	1	0	0	1	0	0	0	1	0	0	0	0
45	1	3.27	0	1	0.72	0	0	0.67	0	0.23	-8.49	-8.49
46	1	0	0	1	0	0	0	1	0	0	0	0
47	1	0	0	1	0	0	0	1	0	0	0	0
48	1	0	0	1	0	0	0	1	0	0	0	0
49	1	0	0	1	0	0	0	1	0	0	0	0
50	1	0	0	1	0	0	0	1	0	0	0	0
51	1	0	0	1	0	0	0	1	0	0	0	0
52	1	0	0	1	0	0	0	1	0	0	0	0
53	1	0.59	0	1	0.26	0	0	0.67	0	0.04	-9.86	-9.86
54	1	0	0	1	0	0	0	1	0	0	0	0
55	1	0	0	1	0	0	0	1	0	0	0	0
56	1	5.1	0	1	0.58	0	0	0.67	0	0.36	-12.74	-12.74
57	1	2.21	0	1	0.71	0	0	0.67	0	0.16	-7.39	-7.39
58	1	1.84	0	1	0.69	0	0	0.67	0	0.13	-13.38	-13.38
59	1	0	0	1	0	0	0	1	0	0	0	0
60	1	0	0	1	0	0	0	1	0	0	0	0
61	1	0.8	0	1	0.38	0	0	0.67	0	0.06	-7.87	-7.87
62	1	2.86	0	1	0.73	0	0	0.67	0	0.2	-10.4	-10.4
63	1	0	0	1	0	0	0	1	0	0	0	0
64	1	0	0	1	0	0	0	1	0	0	0	0
65	1	14.24	0	1	0.06	0	0	0.67	0	1.02	-8.88	-8.88
66	1	0	0	1	0	0	0	1	0	0	0	0
67	1	3.53	0	1	0.7	0	0	0.67	0	0.25	-9.17	-9.17
68	1	0	0	1	0	0	0	1	0	0	0	0
69	1	0.91	0	1	0.43	0	0	0.67	0	0.06	-9.64	-9.64
70	1	5.83	0	1	0.56	0	0	0.67	0	0.42	-16.68	-16.68
71	1	1.05	0	1	0.49	0	0	0.67	0	0.07	-9.15	-9.15
72	1	0	0	0.51	1.61	0.49	0.42	0.45	1	0.16	-8.73	-8.72
73	1	0	0	1	0	0	0	1	0	0	0	0
74	1	0	0	1	0	0	0	1	0	0	0	0
75	1	3.83	0	1	0.68	0	0	0.67	0	0.27	-7.97	-7.97
76	1	1.37	0	0.9	11.04	0.1	0.28	0.5	2	0.33	-27.08	-26.92
77	1	0	0	1	0	0	0	1	0	0	0	0
78	1	0	0	1	0	0	0	1	0	0	0	0
79	1	0	0	1	0	0	0	1	0	0	0	0
80	1	0	0	1	0	0	0	1	0	0	0	0
81	1	0	0	1	0	0	0	1	0	0	0	0
82	1	2.02	0	1	0.69	0	0	0.67	0	0.14	-11.07	-11.07
83	1	0	0	1	0	0	0	1	0	0	0	0
84	1	0	0	1	0	0	0	1	0	0	0	0
85	1	0	0	1	0	0	0	1	0	0	0	0
86	1	0	0	1	0	0	0	1	0	0	0	0
87	1	4.21	0	1	0.63	0	0	0.67	0	0.3	-9.46	-9.46
88	1	0	0	1	0	0	0	1	0	0	0	0
89	1	0	0	0.95	28.34	0.05	0.97	0.32	1	0.26	-9.82	-9.66
90	1	0	0	1	0	0	0	1	0	0	0	0
91	1	0	0	0.98	154.24	0.02	1.76	0.21	1	0.51	-10.75	-10.06
92	1	0	0	1	0	0	0	1	0	0	0	0
93	1	0	0	0.98	121.53	0.02	1.64	0.22	1	0.53	-10.55	-10.05
94	1	0	0	1	0	0	0	1	0	0	0	0
95	1	4.21	0	1	0.63	0	0	0.67	0	0.3	-9.43	-9.43
96	1	0	0	1	0	0	0	1	0	0	0	0
97	1	1.45	0	1	0.62	0	0	0.67	0	0.1	-13.85	-13.85
98	1	1.17	0	1	0.53	0	0	0.67	0	0.08	-7.57	-7.57
99	1	0	0	1	0	0	0	1	0	0	0	0
100	1	0	0	1	0	0	0	1	0	0	0	0
101	1	0.87	0	1	0.42	0	0	0.67	0	0.06	-12.33	-12.33
102	1	0	0	1	0	0	0	1	0	0	0	0
103	1	0	0	1	0	0	0	1	0	0	0	0
104	1	4.95	0	0.97	27.24	0.03	0.24	0.51	1	0.52	-19.98	-19.75
105	1	1.06	0	1	0.5	0	0	0.67	0	0.08	-10.61	-10.61
106	1	0	0	1	0	0	0	1	0	0	0	0
107	1	2.83	0	1	0.74	0	0	0.67	0	0.2	-10.76	-10.76
108	1	0	0	1	0	0	0	1	0	0	0	0
109	1	0	0	1	0	0	0	1	0	0	0	0
110	1	0.91	0	1	0.43	0	0	0.67	0	0.06	-8.16	-8.16
111	1	1.18	0	0.98	137.36	0.02	1.25	0.28	1	0.56	-20.16	-19.52
112	1	2.27	0	1	0.68	0	0	0.67	0	0.16	-9.12	-9.12
113	1	0.95	0	1	0.45	0	0	0.67	0	0.07	-6.84	-6.84
114	1	0	0	1	0	0	0	1	0	0	0	0
115	1	0	0	1	0	0	0	1	0	0	0	0
116	1	1.94	0	1	0.7	0	0	0.67	0	0.14	-8.24	-8.24
117	1	0	0	1	0	0	0	1	0	0	0	0
118	1	2.59	0	1	0.71	0	0	0.67	0	0.18	-7.62	-7.62
119	1	2.6	0	1	0.78	0	0	0.67	0	0.19	-12.82	-12.82
120	1	0	0	1	0	0	0	1	0	0	0	0
121	1	2.58	0	1	0.73	0	0	0.67	0	0.18	-7.09	-7.09
122	1	4.38	0	1	0.65	0	0	0.67	0	0.31	-9.35	-9.35
123	1	0	0	1	0	0	0	1	0	0	0	0
124	1	1.51	0	1	0.63	0	0	0.67	0	0.11	-7.9	-7.9
125	1	0	0	1	0	0	0	1	0	0	0	0
126	1	0	0	0.01	0.47	0.99	0.05	0.6	1	0.09	-9.6	-9.6
127	1	0	0	1	0	0	0	1	0	0	0	0
128	1	0	0	1	0	0	0	1	0	0	0	0
129	1	0	0	1	0	0	0	1	0	0	0	0
130	1	0	0	1	0	0	0	1	0	0	0	0
131	1	1.11	0	1	0.51	0	0	0.67	0	0.08	-8.07	-8.07
132	1	0	0	1	0	0	0	1	0	0	0	0
133	1	0	0	1	0	0	0	1	0	0	0	0
134	1	0	0	1	0	0	0	1	0	0	0	0
135	1	1.96	0	1	0.69	0	0	0.67	0	0.14	-6.14	-6.14
136	1	0.56	0	1	0.23	0	0	0.67	0	0.04	-12.56	-12.56
137	1	2.72	0	1	0.74	0	0	0.67	0	0.19	-8.67	-8.67
138	1	2.08	0.45	0.55	0.5	0.45	0	0.67	0	0.24	-13.17	-13.17
139	1	0	0	1	0	0	0	1	0	0	0	0
140	1	0	0	1	0	0	0	1	0	0	0	0
141	1	0.94	0	1	0.45	0	0	0.67	0	0.07	-7.82	-7.82
142	1	12.5	0	1	0.06	0	0	0.67	0	0.89	-11.57	-11.57
143	1	0	0	1	0	0	0	1	0	0	0	0
144	1	0	0	1	0	0	0	1	0	0	0	0
145	1	0	0	1	0	0	0	1	0	0	0	0
146	1	2.8	0	1	0.74	0	0	0.67	0	0.2	-10.43	-10.43
147	1	3.36	0	1	0.73	0	0	0.67	0	0.24	-11.22	-11.22
148	1	0	0	1	0	0	0	1	0	0	0	0
149	1	0	0	1	0	0	0	1	0	0	0	0
150	1	0.94	0	1	0.44	0	0	0.67	0	0.07	-8.04	-8.04
151	1	0	0	0.5	2.26	0.5	0.76	0.37	2	0.22	-13.8	-13.79
152	1	3.83	0	0.98	126.36	0.02	1.24	0.28	1	0.75	-16.97	-16.22
153	1	0	0	1	0	0	0	1	0	0	0	0
154	1	0	0	1	0	0	0	1	0	0	0	0
155	1	3.98	0	1	0.63	0	0	0.67	0	0.28	-8.23	-8.23
156	1	2.72	0	0.87	11.54	0.13	0.17	0.54	2	0.48	-19.55	-19.42
157	1	4.07	0	1	0.64	0	0	0.67	0	0.29	-8.36	-8.36
158	1	0	0	1	0	0	0	1	0	0	0	0
159	1	0	0	1	0	0	0	1	0	0	0	0
160	1	0	0	1	0	0	0	1	0	0	0	0
161	1	0	0	1	0	0	0	1	0	0	0	0
162	1	0	0	0.5	1.2	0.5	0.35	0.47	1	0.12	-9.03	-9.02
163	1	3.98	0	1	0.85	0	0	0.67	0	0.28	-8.36	-8.36
164	1	2.02	0	1	0.71	0	0	0.67	0	0.14	-7.73	-7.73
165	1	0	0	1	0	0	0	1	0	0	0	0
166	1	0	0	0.97	48.73	0.03	0.89	0.34	1	0.27	-9.34	-9.07
167	1	0	0	1	0	0	0	1	0	0	0	0
168	1	2.2	0	1	0.71	0	0	0.67	0	0.16	-7.14	-7.14
169	1	0	0	0.97	41.45	0.03	0.92	0.33	1	0.21	-10.31	-10.01
170	1	0	0	1	0	0	0	1	0	0	0	0
171	1	0	0	1	0	0	0	1	0	0	0	0
172	1	0	0	1	0	0	0	1	0	0	0	0
173	1	0	0	1	0	0	0	1	0	0	0	0
174	1	0	0	1	0	0	0	1	0	0	0	0
175	1	0	0	1	0	0	0	1	0	0	0	0
176	1	2.2	0	1	0.71	0	0	0.67	0	0.16	-7.14	-7.14
177	1	2.01	0	0.99	2185.93	0.01	2.93	0.11	1	5.5	-18.5	-16.98
178	1	8.51	0	1	0.27	0	0	0.67	0	0.61	-12.4	-12.4
179	1	2.02	0	1	0.71	0	0	0.67	0	0.14	-11.17	-11.17
180	1	0	0	1	0	0	0	1	0	0	0	0
181	1	0	0	1	0	0	0	1	0	0	0	0
182	1	0	0	1	0	0	0	1	0	0	0	0
183	1	1.3	0.36	0.91	38.98	0.09	0.88	0.34	1	0.87	-24.24	-24.01
184	1	0	0	1	0	0	0	1	0	0	0	0
185	1	0	0	1	0	0	0	1	0	0	0	0
186	1	0	0	0	0.54	1	0.34	0.48	1	0.11	-9.66	-9.66
187	1	0	0	1	0	0	0	1	0	0	0	0
188	1	0	0	1	0	0	0	1	0	0	0	0
189	1	0.55	0	1	0.23	0	0	0.67	0	0.04	-10.52	-10.52
190	1	0	0	1	0	0	0	1	0	0	0	0
191	1	2.69	0.37	0.89	0.81	0.11	0	0.67	0	0.27	-13.09	-13.09
192	1	0	0	1	0	0	0	1	0	0	0	0
193	1	0	0	0.88	12.7	0.12	1.28	0.27	2	0.3	-14.79	-14.65
194	1	0	0	1	0	0	0	1	0	0	0	0
195	1	1.7	0	1	0.66	0	0	0.67	0	0.12	-8.55	-8.55
196	1	3.17	0	1	0.76	0	0	0.67	0	0.23	-12.77	-12.77
197	1	0.95	0	1	0.45	0	0	0.67	0	0.07	-6.84	-6.84
198	1	0	0	1	0	0	0	1	0	0	0	0
199	1	1.96	0	1	0.69	0	0	0.67	0	0.14	-8.96	-8.96
200	1	0	0	1	0	0	0	1	0	0	0	0
201	1	1.96	0	1	0.69	0	0	0.67	0	0.14	-6.35	-6.35
202	1	0	0	0.54	1.72	0.46	0.42	0.45	1	0.15	-9.57	-9.56
203	1	0	0	1	0	0	0	1	0	0	0	0
204	1	0.55	0	0.98	431.95	0.02	3.59	0.08	1	1.43	-18.38	-16.67
205	1	0	0	1	0	0	0	1	0	0	0	0
206	1	2.43	0	1	0.73	0	0	0.67	0	0.17	-9.17	-9.17
207	1	1.32	0	1	0.57	0	0	0.67	0	0.09	-7.92	-7.92
208	1	5.35	0.36	0.71	1.77	0.29	0	0.67	0	0.53	-13.82	-13.82
209	1	1.53	0	1	0.65	0	0	0.67	0	0.11	-16.99	-16.99
210	1	2.59	0	1	0.75	0	0	0.67	0	0.18	-17.66	-17.66
211	1	1.97	0	1	0.69	0	0	0.67	0	0.14	-9.81	-9.81
212	1	2.08	0	1	0.68	0	0	0.67	0	0.15	-10.44	-10.44
213	1	1.86	0	1	0.67	0	0	0.67	0	0.13	-12.9	-12.9
214	1	4.76	0	1	0.49	0	0	0.67	0	0.34	-12.4	-12.4
215	1	2.32	0.57	0.75	1.27	0.25	0	0.67	0	0.31	-15.85	-15.85
216	1	0	0	1	0	0	0	1	0	0	0	0
217	1	0	0	1	0	0	0	1	0	0	0	0
218	1	1.8	0	1	0.69	0	0	0.67	0	0.13	-8.7	-8.7
219	1	0	0	1	0	0	0	1	0	0	0	0
220	1	2.02	0	1	0.75	0	0	0.67	0	0.14	-9.57	-9.57
221	1	3.81	0	1	0.59	0	0	0.67	0	0.27	-12.93	-12.93
222	1	0	0	1	0	0	0	1	0	0	0	0
223	1	0	0	1	0	0	0	1	0	0	0	0
224	1	0	0	1	0	0	0	1	0	0	0	0
225	1	0	0	1	0	0	0	1	0	0	0	0
226	1	2.57	0	1	0.92	0	0	0.67	0	0.18	-11.55	-11.55
227	1	0.68	0	1	0.31	0	0	0.67	0	0.05	-11.02	-11.02
228	1	2.23	0	1	0.9	0	0	0.67	0	0.16	-9.43	-9.43
229	1	0	0	0.51	0.82	0.49	0.3	0.49	1	0.08	-10.92	-10.91
230	1	0	0	1	0	0	0	1	0	0	0	0
231	1	0.7	0	1	0.33	0	0	0.67	0	0.05	-9.13	-9.13
232	1	0	0	1	0	0	0	1	0	0	0	0
233	1	1.78	0	0.98	74.23	0.02	0.94	0.33	1	0.38	-25.12	-24.6
234	1	2.23	0	1	0.71	0	0	0.67	0	0.16	-9.21	-9.21
235	1	0	0	0.98	99.91	0.02	1.42	0.25	1	0.44	-11.11	-10.57
236	1	0	0	1	0	0	0	1	0	0	0	0
237	1	0	0	1	0	0	0	1	0	0	0	0
238	1	1.94	0	1	0.88	0	0	0.67	0	0.14	-14.09	-14.09
239	1	2.55	0	0.94	37.92	0.06	0.86	0.34	2	0.61	-29.9	-29.39
240	1	0	0	1	0	0	0	1	0	0	0	0
241	1	0	0	1	0	0	0	1	0	0	0	0
242	1	0	0	0.84	8.68	0.16	0.95	0.33	2	0.27	-15.13	-15.03
243	1	3.62	0	1	0.68	0	0	0.67	0	0.26	-16.3	-16.3
244	1	0	0	1	0	0	0	1	0	0	0	0
245	1	4.01	0	1	0.63	0	0	0.67	0	0.29	-9.4	-9.4
246	1	2.23	0	1	0.72	0	0	0.67	0	0.16	-23.41	-23.41
247	1	1.79	0	1	0.69	0	0	0.67	0	0.13	-13.83	-13.83
248	1	0	0	1	0	0	0	1	0	0	0	0
249	1	0	0	1	0	0	0	1	0	0	0	0
250	1	2.16	0	1	0.71	0	0	0.67	0	0.15	-7.24	-7.24
251	1	2.1	0	1	0.71	0	0	0.67	0	0.15	-15.92	-15.92
252	1	1.95	0	1	0.69	0	0	0.67	0	0.14	-11.62	-11.62
253	1	0	0	1	0	0	0	1	0	0	0	0
254	1	3.81	0	1	0.66	0	0	0.67	0	0.27	-7.43	-7.43
255	1	2.01	0	1	0.7	0	0	0.67	0	0.14	-8.88	-8.88
256	1	0	0	0.95	27.89	0.05	1.53	0.24	1	0.25	-10.8	-10.63
257	1	0	0	1	0	0	0	1	0	0	0	0
258	1	4.63	0	0.99	1370.8	0.01	1.87	0.2	1	3.89	-17.75	-16.71
259	1	0	0	1	0	0	0	1	0	0	0	0
260	1	0	0	1	0	0	0	1	0	0	0	0
261	1	0	0	1	0	0	0	1	0	0	0	0
262	1	0	0	1	0	0	0	1	0	0	0	0
263	1	0	0	1	0	0	0	1	0	0	0	0
264	1	0	0	1	0	0	0	1	0	0	0	0
265	1	0	0	1	0	0	0	1	0	0	0	0
266	1	0	0	1	0	0	0	1	0	0	0	0
267	1	0	0	1	0	0	0	1	0	0	0	0
268	1	0	0	0.94	32.41	0.06	1.79	0.2	1	0.36	-9.37	-9.19
269	1	0	0	1	0	0	0	1	0	0	0	0
270	1	0	0	1	0	0	0	1	0	0	0	0
271	1	0.49	0	1	0.19	0	0	0.67	0	0.03	-12.8	-12.8
272	1	0	0	0.98	152.97	0.02	1.7	0.21	1	0.55	-10.68	-10
273	1	3.27	0	1	0.69	0	0	0.67	0	0.23	-7.19	-7.19
274	1	0	0	1	0	0	0	1	0	0	0	0
275	1	0	0	0.01	0.49	0.99	0.14	0.55	0	0.1	-8.91	-8.91
276	1	3.01	0	1	0.92	0	0	0.67	0	0.21	-13.32	-13.32
277	1	4.07	0	1	0.64	0	0	0.67	0	0.29	-8.36	-8.36
278	1	0.91	0	1	0.43	0	0	0.67	0	0.06	-8.16	-8.16
279	1	0	0	1	0	0	0	1	0	0	0	0
280	1	2.3	0	1	0.74	0	0	0.67	0	0.16	-13.25	-13.25
281	1	0.8	0.23	0.01	1.01	0.99	0.02	0.63	0	0.25	-14.94	-14.94
282	1	7.95	0.58	1	0.61	0	0	0.67	0	0.68	-14.93	-14.93
283	1	0	0	1	0	0	0	1	0	0	0	0
284	1	0	0	1	0	0	0	1	0	0	0	0
285	1	0	0	1	0	0	0	1	0	0	0	0
286	1	0	0	0	0.58	1	0.35	0.47	1	0.11	-7.48	-7.48
287	1	0	0	1	0	0	0	1	0	0	0	0
288	1	0	0	1	0	0	0	1	0	0	0	0
289	1	0	0	1	0	0	0	1	0	0	0	0
290	1	3.71	0	1	0.68	0	0	0.67	0	0.26	-20.39	-20.39
291	1	0	0	1	0	0	0	1	0	0	0	0
292	1	2	0.22	0.81	1.41	0.19	0	0.67	0	0.23	-14.43	-14.42
293	1	0	0	1	0	0	0	1	0	0	0	0
294	1	0	0	1	0	0	0	1	0	0	0	0
295	1	0	0	1	0	0	0	1	0	0	0	0
296	1	3.17	0	1	0.69	0	0	0.67	0	0.23	-12.96	-12.96
297	1	1.96	0	1	0.69	0	0	0.67	0	0.14	-6.14	-6.14
298	1	0	0	1	0	0	0	1	0	0	0	0
299	1	0.79	0	1	0.38	0	0	0.67	0	0.06	-12.65	-12.65
300	1	0.63	0	1	0.28	0	0	0.67	0	0.04	-10.42	-10.42
301	1	0	0	1	0	0	0	1	0	0	0	0
302	1	1.22	0.56	0.49	1.77	0.51	0.01	0.65	0	0.32	-15.45	-15.44
303	1	0	0	1	0	0	0	1	0	0	0	0
304	1	0.99	0	1	0.47	0	0	0.67	0	0.07	-7.55	-7.55
305	1	0	0	1	0	0	0	1	0	0	0	0
306	1	0	0	1	0	0	0	1	0	0	0	0
307	1	0	0	1	0	0	0	1	0	0	0	0
308	1	0	0	0.5	4.18	0.5	2.14	0.17	3	0.41	-23.83	-23.72
309	1	0	0	0	1.3	1	0.68	0.38	2	0.25	-12.2	-12.2
310	1	0.95	0	1	0.45	0	0	0.67	0	0.07	-7.06	-7.06

## Sheet: NSP4-FEL
Site	Partition	alpha	beta	omega	alpha=beta	LRT	p-value	Total branch length
1	1	0	0	NaN	0	0	1	0
2	1	0	0	NaN	0	0	1	0			Detailed analysis reports can be viewed at https://www.datamonkey.org/fel/5e87257489e95e52b24ae584
3	1	0.974	0	0	0.423	1.653	0.198	0.252
4	1	0	0.461	Infinity	0.359	0.496	0.481	0.299			Alpha: Synonymous substitution at a rate
5	1	0.958	0	0	0.265	2.725	0.099	0.248			Beta: Non-synonymous substitution at a rate
6	1	0	0	NaN	0	0	1	0			Omega:Ration of non-synonymous to synonmous substitution
7	1	1.816	0	0	0.638	4.497	0.034	0.47			Alpha=beta: The rate estimate under neutral model
8	1	0	0	NaN	0	0	1	0			LRT: Site-specific likelihood ratio test statistic for non-neutral evolution
9	1	0	0	NaN	0	0	1	0			p-value: Asymptotic p-value evidence of selection
10	1	1.477	0	0	0.318	3.029	0.082	0.383			Total branch length: Total branch length of branches contributing to inference at this site and used to scale dN-dS
11	1	0	0	NaN	0	0	1	0
12	1	0	0.428	Infinity	0.366	0.316	0.574	0.278			Statistical significance assesed at p-value ≤ 0.1
13	1	0	0.454	Infinity	0.344	0.552	0.458	0.294
14	1	0.641	0	0	0.297	1.541	0.215	0.166			Site(s) under positive selection: None
15	1	0	0	NaN	0	0	1	0
16	1	0	0	NaN	0	0	1	0
17	1	0	0.326	Infinity	0.326	0	0.987	0.211
18	1	0	0	NaN	0	0	1	0
19	1	0	0.551	Infinity	0.311	1.134	0.287	0.357
20	1	0	0	NaN	0	0	1	0
21	1	1.599	0	0	0.821	2.866	0.09	0.414
22	1	0	0	NaN	0	0	1	0
23	1	0	0	NaN	0	0	1	0
24	1	0	0	NaN	0	0	1	0
25	1	2.203	1.08	0.49	1.3	0.286	0.593	1.27
26	1	3.659	0	0	1.873	3.853	0.05	0.948
27	1	1.408	0	0	0.395	2.562	0.109	0.365
28	1	1.72	0	0	0.291	3.498	0.061	0.446
29	1	0	0	NaN	0	0	1	0
30	1	0	0	NaN	0	0	1	0
31	1	0	0	NaN	0	0	1	0
32	1	0	0	NaN	0	0	1	0
33	1	0	0	NaN	0	0	1	0
34	1	0	0.356	Infinity	0.284	0.448	0.503	0.23
35	1	0	0	NaN	0	0	1	0
36	1	0	0	NaN	0	0	1	0
37	1	0	0	NaN	0	0	1	0
38	1	0	0	NaN	0	0	1	0
39	1	0	0	NaN	0	0	1	0
40	1	0	0	NaN	0	0	1	0
41	1	1.478	0	0	0.318	3.029	0.082	0.383
42	1	1.632	0	0	0.35	3.029	0.082	0.423
43	1	1.197	0	0	0.672	2.281	0.131	0.31
44	1	2.374	0	0	0.902	5.715	0.017	0.615
45	1	0	0.411	Infinity	0.319	0.503	0.478	0.266
46	1	0	0	NaN	0	0	1	0
47	1	0	0	NaN	0	0	1	0
48	1	0	0	NaN	0	0	1	0
49	1	0	0	NaN	0	0	1	0
50	1	0	0.444	Infinity	0.337	0.544	0.461	0.287
51	1	2.047	0	0	0.412	3.135	0.077	0.53
52	1	0	0	NaN	0	0	1	0
53	1	3.89	0	0	0.926	8.323	0.004	1.008
54	1	0	0	NaN	0	0	1	0
55	1	0	0	NaN	0	0	1	0
56	1	0	0	NaN	0	0	1	0
57	1	0	0	NaN	0	0	1	0
58	1	1.462	0	0	0.761	2.562	0.109	0.379
59	1	0	0.799	Infinity	0.545	0.756	0.385	0.517
60	1	2.47	0	0	0.616	5.527	0.019	0.64
61	1	0	0	NaN	0	0	1	0
62	1	0	0	NaN	0	0	1	0
63	1	0	0	NaN	0	0	1	0
64	1	0	0	NaN	0	0	1	0
65	1	4.008	0	0	1.489	5.782	0.016	1.038
66	1	0	0	NaN	0	0	1	0
67	1	0	0	NaN	0	0	1	0
68	1	3.366	0	0	1.332	7.258	0.007	0.872
69	1	1.458	0	0	0.503	2.122	0.145	0.378
70	1	7.29	0.783	0.107	2.478	4.403	0.036	2.396
71	1	0	0	NaN	0	0	1	0
72	1	0	0	NaN	0	0	1	0
73	1	0.647	0.456	0.705	0.535	0.06	0.806	0.463
74	1	4.03	0	0	0.937	8.505	0.004	1.044
75	1	3.03	0.534	0.176	1.193	2.076	0.15	1.131
76	1	0	0.546	Infinity	0.428	0.481	0.488	0.354
77	1	2.862	0	0	0.55	3.128	0.077	0.742
78	1	0	0.411	Infinity	0.328	0.448	0.503	0.266
79	1	0	0	NaN	0	0	1	0
80	1	0	0	NaN	0	0	1	0
81	1	0	0.791	Infinity	0.542	0.75	0.386	0.512
82	1	0.598	0	0	0.336	1.147	0.284	0.155
83	1	4.959	0	0	0.856	10.098	0.001	1.285
84	1	1.442	0	0	0.317	2.978	0.084	0.373
85	1	0	0	NaN	0	0	1	0
86	1	0	0	NaN	0	0	1	0
87	1	1.311	0	0	0.412	2.285	0.131	0.34
88	1	2.835	0	0	1.347	2.842	0.092	0.734
89	1	3.914	0.454	0.116	1.118	3.161	0.075	1.308
90	1	0.904	0.417	0.462	0.571	0.287	0.592	0.505
91	1	1.955	0.413	0.211	0.683	1.079	0.299	0.774
92	1	1.85	0	0	0.542	2.388	0.122	0.479
93	1	8.05	0	0	1.881	12.067	0.001	2.085
94	1	0	0	NaN	0	0	1	0
95	1	0	0	NaN	0	0	1	0
96	1	0.928	0	0	0.362	1.87	0.172	0.24
97	1	0	0	NaN	0	0	1	0
98	1	0	0	NaN	0	0	1	0
99	1	0	0	NaN	0	0	1	0
100	1	5.915	0	0	1.247	8.658	0.003	1.532
101	1	0	0	NaN	0	0	1	0
102	1	2.193	0.531	0.242	0.854	0.887	0.346	0.912
103	1	1.775	0	0	0.358	3.169	0.075	0.46
104	1	0	0	NaN	0	0	1	0
105	1	3.242	0	0	1.136	5.993	0.014	0.84
106	1	0	0	NaN	0	0	1	0
107	1	0	0	NaN	0	0	1	0
108	1	0	0	NaN	0	0	1	0
109	1	0	0	NaN	0	0	1	0
110	1	1.488	0	0	0.933	2.772	0.096	0.385
111	1	0	1.206	Infinity	0.755	1.85	0.174	0.781
112	1	0	0	NaN	0	0	1	0
113	1	0	0	NaN	0	0	1	0
114	1	0	0	NaN	0	0	1	0
115	1	0	0	NaN	0	0	1	0
116	1	1.628	0	0	0.817	2.694	0.101	0.422
117	1	3.798	0	0	0.662	6.726	0.01	0.984
118	1	1.678	0	0	0.326	3.225	0.073	0.435
119	1	0	0	NaN	0	0	1	0
120	1	0	0	NaN	0	0	1	0
121	1	0	0	NaN	0	0	1	0
122	1	0	0	NaN	0	0	1	0
123	1	1.548	0	0	0.711	1.515	0.218	0.401
124	1	0	0	NaN	0	0	1	0
125	1	1.868	0	0	0.454	2.736	0.098	0.484
126	1	1.952	0	0	1.058	3.568	0.059	0.506
127	1	0	0	NaN	0	0	1	0
128	1	1.827	0	0	0.541	2.373	0.123	0.473
129	1	3.648	0	0	0.642	6.685	0.01	0.945
130	1	0	0	NaN	0	0	1	0
131	1	0	0.57	Infinity	0.465	0.409	0.523	0.369
132	1	0	0	NaN	0	0	1	0
133	1	5.228	0.719	0.138	1.985	3.128	0.077	1.82
134	1	1.942	0	0	1.089	3.398	0.065	0.503
135	1	0	0.871	Infinity	0.816	0.25	0.617	0.564
136	1	1.706	0.846	0.496	1.016	0.287	0.592	0.99
137	1	1.614	0.497	0.308	0.756	0.638	0.425	0.74
138	1	1.61	0	0	0.288	3.405	0.065	0.417
139	1	4.182	0	0	0.74	6.751	0.009	1.083
140	1	0.733	0.556	0.759	0.632	0.038	0.846	0.55
141	1	3.926	1.616	0.412	2.108	0.785	0.376	2.064
142	1	0	1.431	Infinity	1.201	1	0.317	0.927
143	1	0	0	NaN	0	0	1	0
144	1	0	0	NaN	0	0	1	0
145	1	1.657	0.441	0.266	0.865	1.237	0.266	0.715
146	1	0	0	NaN	0	0	1	0
147	1	1.868	0	0	0.454	2.736	0.098	0.484
148	1	1.778	0	0	0.376	3.048	0.081	0.461
149	1	0	0	NaN	0	0	1	0
150	1	0	0	NaN	0	0	1	0
151	1	2.707	0	0	0.974	3.979	0.046	0.701
152	1	1.778	0	0	0.499	2.488	0.115	0.461
153	1	1.325	0.479	0.361	0.705	0.485	0.486	0.654
154	1	0	0	NaN	0	0	1	0
155	1	0	0	NaN	0	0	1	0
156	1	0	0	NaN	0	0	1	0
157	1	0	1.114	Infinity	0.917	0.778	0.378	0.722
158	1	3.602	0	0	0.892	5.372	0.02	0.933
159	1	0	0	NaN	0	0	1	0
160	1	0	0	NaN	0	0	1	0
161	1	4.039	1.662	0.411	2.358	1.099	0.294	2.123
162	1	1.477	0	0	0.32	3.013	0.083	0.383
163	1	0	0	NaN	0	0	1	0
164	1	0	0.71	Infinity	0.554	0.496	0.481	0.46
165	1	0	0	NaN	0	0	1	0
166	1	0	0	NaN	0	0	1	0
167	1	0	0.619	Infinity	0.455	0.612	0.434	0.401
168	1	0	0.722	Infinity	0.494	1.506	0.22	0.468
169	1	0	0.926	Infinity	0.827	0.438	0.508	0.6
170	1	1.786	0	0	0.452	2.687	0.101	0.463
171	1	0.805	0	0	0.288	2.048	0.152	0.209
172	1	1.747	0	0	0.328	3.286	0.07	0.453
173	1	1.473	0	0	0.28	3.27	0.071	0.382
174	1	2.646	0	0	0.611	5.752	0.016	0.685
175	1	0	0	NaN	0	0	1	0

[truncated: 23 more sheets: NSP4-FUBAR, NSP4-MEME, NSP5-FEL, NSP5-FUBAR, NSP5-MEME, VP1-FEL, VP1-FUBAR, VP1-MEME, VP2-FEL, VP2-FUBAR, VP2-MEME, VP3-FEL, VP3-FUBAR, VP3-MEME, VP4-FEL, VP4-FUBAR, VP4-MEME, VP6-FEL, VP6-FUBAR, VP6-MEME …]
